# Supplementary material for: Pbx(OH)y cluster formation and anomalous thermal behaviour in STI framework-type zeolites
Source: Sci Rep. 2022 Sep 24;12:15934. doi: 10.1038/s41598-022-20317-1 (PMC9509355; doi:10.1038/s41598-022-20317-1)
Supplement: Supplementary file 2 — Supplementary Information 2. [file 41598_2022_20317_MOESM2_ESM.cif]

 
data_shelx
 
_audit_creation_method            SHELXL-2014
_chemical_name_systematic
;
 ?
;
_chemical_name_common             Pb-stellerite
_chemical_melting_point           ?
_chemical_formula_moiety          ?
_chemical_formula_sum
 'O172.26 Pb11.14 Si72' 
_chemical_formula_weight          7086.74

loop_
 _atom_type_symbol
 _atom_type_description
 _atom_type_scat_dispersion_real
 _atom_type_scat_dispersion_imag
 _atom_type_scat_source
 'O'  'O'   0.0106   0.0060
 'International Tables Vol C Tables 4.2.6.8 and 6.1.1.4'
 'Pb'  'Pb'  -3.3944  10.1111
 'International Tables Vol C Tables 4.2.6.8 and 6.1.1.4'
 'Si'  'Si'   0.0817   0.0704
 'International Tables Vol C Tables 4.2.6.8 and 6.1.1.4'
 
_space_group_crystal_system       monoclinic
_space_group_IT_number            12
_space_group_name_H-M_alt         'A 1 2/m 1'
_space_group_name_Hall            ?
 
_shelx_space_group_comment
;
The symmetry employed for this shelxl refinement is uniquely defined
by the following loop, which should always be used as a source of
symmetry information in preference to the above space-group names.
They are only intended as comments.
;
 
loop_
 _space_group_symop_operation_xyz
 'x, y, z'
 '-x, y, -z'
 'x, y+1/2, z+1/2'
 '-x, y+1/2, -z+1/2'
 '-x, -y, -z'
 'x, -y, z'
 '-x, -y+1/2, -z+1/2'
 'x, -y+1/2, z+1/2'
 
_cell_length_a                    13.6431(3)
_cell_length_b                    17.8035(5)
_cell_length_c                    17.5725(4)
_cell_angle_alpha                 90
_cell_angle_beta                  89.977(2)
_cell_angle_gamma                 90
_cell_volume                      4268.27(18)
_cell_formula_units_Z             1
_cell_measurement_temperature     323(2)
_cell_measurement_reflns_used     4187 
_cell_measurement_theta_min       2.2 
_cell_measurement_theta_max       24.6 
 
_exptl_crystal_description        'fragment' 
_exptl_crystal_colour             'grey-white' 
_exptl_crystal_density_meas       ? 
_exptl_crystal_density_method     ?              
_exptl_crystal_density_diffrn     2.757          
_exptl_crystal_F_000              3300
_exptl_transmission_factor_min    ?                                             
_exptl_transmission_factor_max    ?                                             
_exptl_crystal_size_max           0.200 
_exptl_crystal_size_mid           0.100 
_exptl_crystal_size_min           0.07 
_exptl_absorpt_coefficient_mu     11.590
_shelx_estimated_absorpt_T_min    ? 
_shelx_estimated_absorpt_T_max    ? 
_exptl_absorpt_correction_type    'multi-scan' 
_exptl_absorpt_correction_T_min   0.4379 
_exptl_absorpt_correction_T_max   0.7454 
_exptl_absorpt_process_details    'SADABS-2016/2' 
 
_exptl_special_details
;
SADABS-2016/2 - Bruker AXS area detector scaling and absorption correction 
Reference: Krause, L., Herbst-Irmer, R., Sheldrick G.M. & Stalke D.,
J. Appl. Cryst. 48 (2015) 3-10.
;
 
_diffrn_ambient_temperature       323(2)
_diffrn_radiation_wavelength      0.71073
_diffrn_radiation_type            MoK\a
_diffrn_source                    'fine-focus sealed tube'                       
_diffrn_measurement_device_type   'APEX II SMART' 
_diffrn_measurement_method        ? 
_diffrn_detector_area_resol_mean  ? 
_diffrn_reflns_number             27181
_diffrn_reflns_av_unetI/netI      0.0806
_diffrn_reflns_av_R_equivalents   0.0824
_diffrn_reflns_limit_h_min        -17
_diffrn_reflns_limit_h_max        17
_diffrn_reflns_limit_k_min        -22
_diffrn_reflns_limit_k_max        22
_diffrn_reflns_limit_l_min        -22
_diffrn_reflns_limit_l_max        21
_diffrn_reflns_theta_min          1.493
_diffrn_reflns_theta_max          26.654
_diffrn_reflns_theta_full         25.242
_diffrn_measured_fraction_theta_max   0.974
_diffrn_measured_fraction_theta_full  0.983
_diffrn_reflns_Laue_measured_fraction_max    0.974
_diffrn_reflns_Laue_measured_fraction_full   0.983
_diffrn_reflns_point_group_measured_fraction_max   0.974
_diffrn_reflns_point_group_measured_fraction_full  0.983
_reflns_number_total              4536
_reflns_number_gt                 3169
_reflns_threshold_expression      'I > 2\s(I)'
_reflns_Friedel_coverage          0.000
_reflns_Friedel_fraction_max      .
_reflns_Friedel_fraction_full     .
 
_reflns_special_details
;
 Reflections were merged by SHELXL according to the crystal
 class for the calculation of statistics and refinement.
 
 _reflns_Friedel_fraction is defined as the number of unique
 Friedel pairs measured divided by the number that would be
 possible theoretically, ignoring centric projections and
 systematic absences.
;
 
_computing_data_collection        ?
_computing_cell_refinement        'APEX3 v2019.1-0'
_computing_data_reduction         'APEX3 v2019.1-0'
_computing_structure_solution     ?
_computing_structure_refinement   'SHELXL-2014 (Sheldrick, 2014)'
_computing_molecular_graphics     ?
_computing_publication_material   ?
 
_refine_special_details
;
 ?
;
_refine_ls_structure_factor_coef  Fsqd
_refine_ls_matrix_type            full
_refine_ls_weighting_scheme       calc
_refine_ls_weighting_details
'w=1/[\s^2^(Fo^2^)+(0.0474P)^2^+281.4815P] where P=(Fo^2^+2Fc^2^)/3'
_atom_sites_solution_primary      Direct
_atom_sites_solution_secondary    Diffmap
_atom_sites_solution_hydrogens    .
_refine_ls_hydrogen_treatment     undef
_refine_ls_extinction_method      none
_refine_ls_extinction_coef        .
_refine_ls_number_reflns          4536
_refine_ls_number_parameters      399
_refine_ls_number_restraints      0
_refine_ls_R_factor_all           0.1378
_refine_ls_R_factor_gt            0.1019
_refine_ls_wR_factor_ref          0.2498
_refine_ls_wR_factor_gt           0.2344
_refine_ls_goodness_of_fit_ref    1.100
_refine_ls_restrained_S_all       1.100
_refine_ls_shift/su_max           0.003
_refine_ls_shift/su_mean          0.000
 
loop_
 _atom_site_label
 _atom_site_type_symbol
 _atom_site_fract_x
 _atom_site_fract_y
 _atom_site_fract_z
 _atom_site_U_iso_or_equiv
 _atom_site_adp_type
 _atom_site_occupancy
 _atom_site_site_symmetry_order  
 _atom_site_calc_flag
 _atom_site_refinement_flags_posn
 _atom_site_refinement_flags_adp
 _atom_site_refinement_flags_occupancy
 _atom_site_disorder_assembly
 _atom_site_disorder_group
T1 Si 0.3643(2) -0.17104(18) 0.12936(17) 0.0197(7) Uani 1 1 d . . . . .
T1M Si 0.1372(2) -0.21216(18) 0.37649(17) 0.0192(7) Uani 1 1 d . . . . .
T2 Si 0.3626(2) -0.21217(18) 0.37636(17) 0.0196(7) Uani 1 1 d . . . . .
T2M Si 0.1358(2) -0.17099(18) 0.12921(17) 0.0196(7) Uani 1 1 d . . . . .
T3 Si 0.4490(2) -0.08976(17) 0.27321(18) 0.0204(7) Uani 1 1 d . . . . .
T3M Si -0.0512(2) -0.41060(17) 0.22688(18) 0.0208(7) Uani 1 1 d . . . . .
T4 Si 0.1397(2) -0.31599(17) 0.23178(18) 0.0190(7) Uani 1 1 d . . . . .
T4M Si 0.3602(2) -0.31585(17) 0.23155(18) 0.0189(7) Uani 1 1 d . . . . .
T5 Si 0.5000 -0.2820(3) 0.5000 0.0236(10) Uani 1 2 d S T P . .
T5M Si 0.0000 -0.2177(3) 0.0000 0.0240(10) Uani 1 2 d S T P . .
O1 O 0.4321(7) -0.1630(6) 0.0526(5) 0.043(3) Uani 1 1 d . . . . .
O1M O 0.0673(7) -0.2265(6) 0.4485(5) 0.040(2) Uani 1 1 d . . . . .
O2 O 0.4326(7) -0.2261(6) 0.4487(5) 0.045(3) Uani 1 1 d . . . . .
O2M O 0.0691(7) -0.1636(6) 0.0518(6) 0.042(2) Uani 1 1 d . . . . .
O3 O -0.1142(7) -0.3712(5) 0.1575(6) 0.047(3) Uani 1 1 d . . . . .
O3M O 0.3695(7) -0.2559(5) 0.1625(5) 0.038(2) Uani 1 1 d . . . . .
O4 O 0.1196(7) -0.2754(6) 0.3129(5) 0.042(2) Uani 1 1 d . . . . .
O4M O 0.4022(7) -0.1084(6) 0.1909(6) 0.045(3) Uani 1 1 d . . . . .
O5 O 0.3794(7) -0.2764(6) 0.3135(5) 0.043(2) Uani 1 1 d . . . . .
O5M O 0.1292(6) -0.2557(5) 0.1624(5) 0.033(2) Uani 1 1 d . . . . .
O6 O 0.3854(8) -0.1281(6) 0.3429(6) 0.050(3) Uani 1 1 d . . . . .
O6M O -0.0978(7) -0.3919(6) 0.3092(6) 0.044(3) Uani 1 1 d . . . . .
O7 O 0.2499(6) -0.2134(6) 0.4076(5) 0.037(2) Uani 1 1 d . . . . .
O7M O 0.2513(6) -0.1499(5) 0.1075(5) 0.031(2) Uani 1 1 d . . . . .
O8 O 0.4371(6) -0.3863(5) 0.2223(5) 0.034(2) Uani 1 1 d . . . . .
O8M O 0.0640(7) -0.3865(5) 0.2224(5) 0.036(2) Uani 1 1 d . . . . .
O9 O -0.0589(10) -0.5000 0.2101(8) 0.036(3) Uani 1 2 d S T P . .
O9M O 0.4428(10) 0.0000 0.2900(8) 0.035(3) Uani 1 2 d S T P . .
O10 O 0.2506(6) -0.3527(5) 0.2298(5) 0.032(2) Uani 1 1 d . . . . .
C1 Pb 0.2501(2) 0.0000 0.14805(19) 0.0397(12) Uiso 0.250(4) 2 d S . . . .
C2 Pb 0.2508(6) -0.1066(3) -0.0379(2) 0.0333(18) Uiso 0.164(6) 1 d . . . . .
C2A Pb 0.211(2) -0.0927(12) -0.0424(10) 0.024(8) Uiso 0.028(4) 1 d . . . . .
C2B Pb 0.293(3) -0.0950(13) -0.0418(11) 0.039(8) Uiso 0.032(5) 1 d . . . . .
C3 Pb 0.3100(6) -0.5000 0.2744(4) 0.035(3) Uiso 0.124(4) 2 d S . . . .
C4 Pb 0.1909(7) -0.5000 0.2744(4) 0.028(3) Uiso 0.115(5) 2 d S . . . .
C4A Pb 0.200(3) -0.5000 0.217(3) 0.037(17) Uiso 0.020(4) 2 d S . . . .
C4B Pb 0.244(7) -0.5000 0.270(3) 0.06(2) Uiso 0.021(6) 2 d S . . . .
C5 Pb -0.1113(7) -0.5000 0.0535(4) 0.049(3) Uiso 0.169(7) 2 d S . . . .
C5B Pb -0.160(3) -0.5000 0.0652(14) 0.068(10) Uiso 0.061(7) 2 d S . . . .
C5A Pb -0.212(2) -0.5000 0.0994(14) 0.078(9) Uiso 0.067(6) 2 d S . . . .
CW5 O -0.0850(17) -0.5788(15) -0.0386(13) 0.135(7) Uiso 1 1 d . . . . .
CW5A O -0.169(3) -0.5000 -0.122(4) 0.098(15) Uiso 0.81(8) 2 d S . . . .
CW5B O -0.144(3) -0.5000 -0.075(3) 0.016(15) Uiso 0.29(6) 2 d S . . . .
CW5C Pb -0.115(2) -0.5467(18) -0.0108(18) 0.034(13) Uiso 0.017(3) 1 d . . . . .
C6 Pb 0.3868(5) 0.0000 0.4462(3) 0.054(2) Uiso 0.194(5) 2 d S . . . .
C6A Pb 0.328(2) 0.0000 0.4270(12) 0.076(8) Uiso 0.071(6) 2 d S . . . .
C7 Pb 0.1859(7) -0.5000 0.1681(8) 0.044(4) Uiso 0.106(6) 2 d S . . . .
C8 Pb 0.3131(6) -0.5000 0.1684(8) 0.045(4) Uiso 0.113(7) 2 d S . . . .
C8A Pb 0.176(2) -0.1196(14) 0.5357(12) 0.057(9) Uiso 0.035(4) 1 d . . . . .
C8B Pb 0.301(3) -0.5000 0.214(3) 0.050(17) Uiso 0.025(5) 2 d S . . . .
C9 Pb 0.4852(10) 0.0000 0.0732(7) 0.057(5) Uiso 0.106(7) 2 d S . . . .
C9A Pb 0.5238(15) 0.0000 0.0427(12) 0.107(7) Uiso 0.122(8) 2 d S . . . .
C10 Pb 0.0128(8) 0.0000 0.0714(6) 0.065(3) Uiso 0.131(4) 2 d S . . . .
C10A Pb -0.0291(11) -0.0175(8) 0.0389(8) 0.065(2) Uiso 0.0546(18) 1 d . . . . .
C10B Pb 0.149(4) 0.0000 0.035(3) 0.065(2) Uiso 0.024(3) 2 d S . . . .
C10C Pb -0.082(3) -0.061(2) 0.064(2) 0.065(2) Uiso 0.0212(18) 1 d . . . . .
C11 Pb 0.2192(15) -0.1465(9) 0.5411(8) 0.031(7) Uiso 0.036(4) 1 d . . . . .
C11C Pb 0.423(2) -0.089(2) 0.5443(17) 0.128(13) Uiso 0.055(5) 1 d . . . . .
C11D Pb 0.393(3) -0.051(2) 0.521(2) 0.128(5) Uiso 0.048(3) 1 d . . . . .
C12 Pb 0.330(2) -0.1121(17) 0.5346(15) 0.089(12) Uiso 0.041(5) 1 d . . . . .
W1 O -0.271(2) -0.5000 0.1094(11) 0.061(5) Uiso 1 2 d S . P . .
W11A O 0.330(3) 0.0000 0.624(3) 0.097(15) Uiso 0.82(9) 2 d S . . . .
W11B O 0.359(2) 0.0000 0.575(2) 0.032(13) Uiso 0.45(7) 2 d S . . . .
W11C O 0.2825(13) -0.1450(8) 0.5404(8) 0.021(6) Uiso 0.57(4) 1 d . . . . .
W3 O 0.369(4) 0.0000 0.036(3) 0.14(3) Uiso 0.55(7) 2 d S . . . .
 
loop_
 _atom_site_aniso_label
 _atom_site_aniso_U_11
 _atom_site_aniso_U_22
 _atom_site_aniso_U_33
 _atom_site_aniso_U_23
 _atom_site_aniso_U_13
 _atom_site_aniso_U_12
T1 0.0168(15) 0.0252(17) 0.0171(15) 0.0037(12) 0.0018(12) 0.0004(12)
T1M 0.0176(15) 0.0221(16) 0.0180(15) 0.0006(12) 0.0017(12) 0.0014(12)
T2 0.0171(15) 0.0246(16) 0.0172(15) -0.0001(13) -0.0007(12) 0.0003(12)
T2M 0.0162(15) 0.0269(17) 0.0156(15) 0.0021(12) -0.0016(12) -0.0004(12)
T3 0.0209(16) 0.0142(15) 0.0260(17) -0.0008(12) 0.0012(13) 0.0009(12)
T3M 0.0194(16) 0.0166(15) 0.0265(17) -0.0002(13) -0.0001(13) -0.0002(12)
T4 0.0154(15) 0.0173(15) 0.0242(16) -0.0012(12) -0.0002(13) -0.0016(12)
T4M 0.0171(15) 0.0147(14) 0.0248(16) -0.0021(12) 0.0024(13) 0.0015(12)
T5 0.016(2) 0.036(3) 0.018(2) 0.000 0.0026(18) 0.000
T5M 0.016(2) 0.038(3) 0.017(2) 0.000 0.0001(18) 0.000
O1 0.030(5) 0.054(6) 0.045(6) 0.015(5) 0.020(4) 0.011(5)
O1M 0.028(5) 0.064(7) 0.029(5) -0.012(5) 0.014(4) -0.017(5)
O2 0.035(5) 0.070(7) 0.030(5) -0.007(5) -0.019(4) 0.018(5)
O2M 0.033(5) 0.044(6) 0.049(6) 0.014(5) -0.018(5) -0.007(4)
O3 0.042(6) 0.033(5) 0.065(7) 0.016(5) -0.025(5) 0.003(4)
O3M 0.037(5) 0.033(5) 0.044(6) 0.011(4) 0.011(4) 0.000(4)
O4 0.042(6) 0.042(6) 0.041(6) -0.018(5) 0.005(4) -0.004(5)
O4M 0.045(6) 0.045(6) 0.044(6) -0.011(5) -0.004(5) 0.006(5)
O5 0.042(6) 0.046(6) 0.040(6) -0.021(5) 0.002(5) 0.004(5)
O5M 0.026(5) 0.029(5) 0.044(5) 0.012(4) -0.002(4) 0.000(4)
O6 0.050(6) 0.035(6) 0.066(7) 0.018(5) 0.020(5) -0.002(5)
O6M 0.034(5) 0.046(6) 0.050(6) -0.011(5) 0.010(5) -0.006(4)
O7 0.020(4) 0.055(6) 0.036(5) 0.015(5) -0.002(4) 0.000(4)
O7M 0.021(4) 0.034(5) 0.037(5) -0.001(4) -0.002(4) 0.000(4)
O8 0.025(5) 0.035(5) 0.041(5) -0.008(4) -0.004(4) 0.010(4)
O8M 0.034(5) 0.034(5) 0.042(5) -0.003(4) 0.002(4) -0.010(4)
O9 0.050(8) 0.014(6) 0.045(8) 0.000 -0.005(7) 0.000
O9M 0.048(8) 0.008(5) 0.050(8) 0.000 -0.004(7) 0.000
O10 0.026(5) 0.026(4) 0.045(5) 0.008(4) 0.003(4) -0.001(4)
 
_geom_special_details
;
 All esds (except the esd in the dihedral angle between two l.s. planes)
 are estimated using the full covariance matrix.  The cell esds are taken
 into account individually in the estimation of esds in distances, angles
 and torsion angles; correlations between esds in cell parameters are only
 used when they are defined by crystal symmetry.  An approximate (isotropic)
 treatment of cell esds is used for estimating esds involving l.s. planes.
;
 
loop_
 _geom_bond_atom_site_label_1
 _geom_bond_atom_site_label_2
 _geom_bond_distance
 _geom_bond_site_symmetry_2
 _geom_bond_publ_flag
T1 O3M 1.620(9) . ?
T1 O7M 1.632(9) . ?
T1 O4M 1.637(10) . ?
T1 O1 1.642(9) . ?
T1M O1M 1.605(8) . ?
T1M O4 1.605(9) . ?
T1M O3 1.631(10) 7_545 ?
T1M O7 1.633(9) . ?
T2 O5 1.606(9) . ?
T2 O2 1.609(9) . ?
T2 O7 1.632(9) . ?
T2 O6 1.637(10) . ?
T2M O5M 1.619(9) . ?
T2M O6M 1.641(10) 7_545 ?
T2M O2M 1.642(10) . ?
T2M O7M 1.664(9) . ?
T3 O8 1.614(9) 7_645 ?
T3 O4M 1.616(10) . ?
T3 O9M 1.627(4) . ?
T3 O6 1.648(10) . ?
T3M O6M 1.615(10) . ?
T3M O9 1.622(4) . ?
T3M O8M 1.631(9) . ?
T3M O3 1.648(10) . ?
T4 O4 1.621(9) . ?
T4 O5M 1.631(9) . ?
T4 O8M 1.634(9) . ?
T4 O10 1.647(9) . ?
T4M O3M 1.621(9) . ?
T4M O5 1.624(9) . ?
T4M O10 1.634(9) . ?
T4M O8 1.643(9) . ?
T5 O2 1.627(10) . ?
T5 O2 1.627(10) 2_656 ?
T5 O1 1.634(10) 7_645 ?
T5 O1 1.634(10) 8_545 ?
T5M O2M 1.626(10) . ?
T5M O2M 1.626(10) 2 ?
T5M O1M 1.628(9) 7_545 ?
T5M O1M 1.628(9) 8_544 ?
T5M C10C 3.21(4) . ?
T5M C10C 3.21(4) 2 ?
O1 T5 1.634(10) 7_645 ?
O1M T5M 1.628(9) 7_545 ?
O2M C10C 2.74(4) 2 ?
O3 T1M 1.631(10) 7_545 ?
O6M T2M 1.641(10) 7_545 ?
O7 C11 2.663(18) . ?
O7M C2 2.669(10) . ?
O8 T3 1.614(9) 7_645 ?
O8 C8B 2.75(3) . ?
O8M C4A 2.75(3) . ?
O9 T3M 1.622(4) 6_545 ?
O9M T3 1.627(4) 6 ?
O10 C4B 2.719(17) . ?
O10 C4A 2.720(15) . ?
O10 C8B 2.726(15) . ?
C1 C10B 2.43(5) . ?
C1 W3 2.54(6) . ?
C1 C9 3.466(15) . ?
C1 C10 3.507(12) . ?
C2 C2A 0.60(3) . ?
C2 C2B 0.61(3) . ?
C2 C10C 2.49(4) 2 ?
C2 C10B 2.68(3) . ?
C2 C10A 3.415(18) 2 ?
C2 C2A 3.59(2) 6 ?
C2 C9A 3.62(2) 5_655 ?
C2 C2B 3.64(2) 6 ?
C2A C2B 1.12(5) . ?
C2A C10C 1.89(5) 2 ?
C2A C10B 2.30(4) . ?
C2A C10A 2.82(4) 2 ?
C2A C10A 3.17(4) 5 ?
C2A C10C 3.28(5) 5 ?
C2A C2A 3.30(4) 6 ?
C2A C10 3.51(4) 5 ?
C2A C2B 3.52(3) 6 ?
C2A C2 3.59(2) 6 ?
C2A C4 3.63(2) 3_554 ?
C2B W3 2.41(5) . ?
C2B C10B 2.92(5) . ?
C2B C10C 2.97(5) 2 ?
C2B C9A 3.02(4) 5_655 ?
C2B C2B 3.38(5) 6 ?
C2B C9 3.51(4) 5_655 ?
C2B C2A 3.52(3) 6 ?
C2B C2 3.64(2) 6 ?
C2B C3 3.65(2) 3_554 ?
C3 C4B 0.90(10) . ?
C3 C8B 1.07(5) . ?
C3 C4 1.624(10) . ?
C3 C4A 1.80(5) . ?
C3 C8 1.863(15) . ?
C3 C7 2.521(15) . ?
C3 W11A 2.65(6) 3_544 ?
C3 C2B 3.65(2) 8_545 ?
C3 C2B 3.65(2) 3_545 ?
C4 C4B 0.73(9) . ?
C4 C4A 1.01(5) . ?
C4 C8B 1.84(5) . ?
C4 C7 1.869(15) . ?
C4 C8 2.499(15) . ?
C4 CW5A 2.70(7) 5_545 ?
C4 C10C 3.38(4) 7_545 ?
C4 C10C 3.38(4) 4_545 ?
C4 C2A 3.63(2) 8_545 ?
C4 C2A 3.63(2) 3_545 ?
C4A C7 0.89(5) . ?
C4A C4B 1.11(8) . ?
C4A C8B 1.38(6) . ?
C4A CW5A 1.73(8) 5_545 ?
C4A C8 1.76(4) . ?
C4A W11A 2.40(7) 3_544 ?
C4A CW5B 2.62(7) 5_545 ?
C4A O10 2.720(15) 6_545 ?
C4A O8M 2.75(3) 6_545 ?
C4B C8B 1.27(9) . ?
C4B C7 1.96(6) . ?
C4B C8 2.03(7) . ?
C4B O10 2.719(17) 6_545 ?
C5 C5B 0.70(4) . ?
C5 CW5C 1.41(3) . ?
C5 CW5C 1.41(3) 6_545 ?
C5 C5A 1.59(3) . ?
C5 CW5 2.17(3) 6_545 ?
C5 CW5 2.17(3) . ?
C5 CW5B 2.30(5) . ?
C5 W1 2.39(3) . ?
C5 C8A 2.79(3) 4_545 ?
C5 C8A 2.79(3) 7_545 ?
C5 C6A 2.98(3) 7_545 ?
C5 CW5C 3.29(3) 5_545 ?
C5B C5A 0.93(4) . ?
C5B CW5C 1.69(4) . ?
C5B CW5C 1.69(4) 6_545 ?
C5B W1 1.70(5) . ?
C5B C6A 2.30(5) 7_545 ?
C5B CW5B 2.47(5) . ?
C5B CW5 2.52(4) 6_545 ?
C5B CW5 2.52(4) . ?
C5B C8A 2.78(3) 4_545 ?
C5B C8A 2.78(3) 7_545 ?
C5B C6 3.10(4) 7_545 ?
C5A W1 0.82(3) . ?
C5A C6A 1.66(4) 7_545 ?
C5A CW5C 2.49(4) 6_545 ?
C5A CW5C 2.49(4) . ?
C5A C6 2.52(3) 7_545 ?
C5A C8A 3.23(3) 4_545 ?
C5A C8A 3.23(3) 7_545 ?
C5A C11D 3.37(5) 4_545 ?
C5A C11D 3.37(5) 7_545 ?
C5A C12 3.48(3) 4_545 ?
CW5 CW5C 0.86(3) . ?
CW5 C8A 1.44(4) 4_545 ?
CW5 CW5B 1.74(4) . ?
CW5 C11 2.19(3) 4_545 ?
CW5 CW5C 2.32(4) 6_545 ?
CW5A C7 0.85(6) 5_545 ?
CW5A CW5B 0.89(5) . ?
CW5A C4A 1.73(8) 5_545 ?
CW5A C8 2.13(5) 5_545 ?
CW5A CW5C 2.24(7) . ?
CW5A CW5C 2.24(7) 6_545 ?
CW5A C8B 2.42(8) 5_545 ?
CW5A C8A 2.61(4) 7_545 ?
CW5A C8A 2.61(4) 4_545 ?
CW5A C4 2.70(7) 5_545 ?
CW5B CW5C 1.45(5) . ?
CW5B CW5C 1.45(5) 6_545 ?
CW5B CW5 1.74(4) 6_545 ?
CW5B C7 1.74(5) 5_545 ?
CW5B C8A 2.28(3) 7_545 ?
CW5B C8A 2.28(3) 4_545 ?
CW5B C4A 2.62(7) 5_545 ?
CW5C C8A 1.60(4) 4_545 ?
CW5C CW5C 1.66(7) 6_545 ?
CW5C CW5 2.32(4) 6_545 ?
CW5C C11 2.33(4) 4_545 ?
CW5C C7 3.04(3) 5_545 ?
CW5C C8A 3.11(4) 7_545 ?
C6 C6A 0.87(3) . ?
C6 C11D 1.60(4) 6 ?
C6 C11D 1.60(4) . ?
C6 W1 1.86(3) 7_545 ?
C6 W11B 2.30(4) . ?
C6 C11C 2.39(4) . ?
C6 C11C 2.39(4) 6 ?
C6 C5A 2.52(3) 7_545 ?
C6 C12 2.65(3) 6 ?
C6 C12 2.65(3) . ?
C6 C11C 3.04(3) 5_656 ?
C6 C11C 3.04(3) 2_656 ?
C6A W1 1.01(3) 7_545 ?
C6A C5A 1.66(4) 7_545 ?
C6A C11D 2.08(5) 6 ?
C6A C11D 2.08(5) . ?
C6A C5B 2.30(5) 7_545 ?
C6A W11B 2.64(4) . ?
C6A C12 2.75(3) 6 ?
C6A C12 2.75(3) . ?
C6A C11C 2.90(5) . ?
C6A C11C 2.90(5) 6 ?
C6A C5 2.98(3) 7_545 ?
C7 CW5A 0.85(6) 5_545 ?
C7 C8 1.735(12) . ?
C7 CW5B 1.74(5) 5_545 ?
C7 C8B 1.76(4) . ?
C7 W11A 2.11(5) 3_544 ?
C7 CW5C 3.04(3) 2 ?
C7 CW5C 3.04(3) 5_545 ?
C7 C8A 3.16(2) 3_544 ?
C8 W11A 0.80(6) 3_544 ?
C8 C8B 0.81(5) . ?
C8 W11B 1.75(3) 3_544 ?
C8 CW5A 2.13(5) 5_545 ?
C8 C11D 2.95(4) 3_544 ?
C8 C11D 2.95(4) 8_544 ?
C8 C11C 3.08(3) 3_544 ?
C8A C11 0.77(2) . ?
C8A CW5 1.44(4) 4 ?
C8A W11C 1.53(3) . ?
C8A CW5C 1.60(4) 4 ?
C8A C12 2.11(4) . ?
C8A CW5B 2.28(3) 7_545 ?
C8A CW5A 2.61(4) 7_545 ?
C8A C5B 2.78(3) 7_545 ?
C8A C5 2.79(3) 7_545 ?
C8A CW5C 3.11(4) 7_545 ?
C8A C7 3.16(2) 3 ?
C8A C11D 3.21(4) . ?
C8B W11A 1.61(8) 3_544 ?
C8B CW5A 2.42(8) 5_545 ?
C8B W11B 2.56(6) 3_544 ?
C8B O10 2.726(15) 6_545 ?
C8B O8 2.75(3) 6_545 ?
C9 C9A 0.751(18) . ?
C9 W3 1.71(6) . ?
C9 C9A 2.04(3) 5_655 ?
C9 C9 2.60(3) 5_655 ?
C9 C2B 3.51(4) 5_655 ?
C9 C2B 3.51(4) 2_655 ?
C9A C9A 1.64(3) 5_655 ?
C9A W3 2.02(6) 5_655 ?
C9A C9 2.04(3) 5_655 ?
C9A W3 2.12(6) . ?
C9A C2B 3.02(4) 5_655 ?
C9A C2B 3.02(4) 2_655 ?
C9A C2 3.62(2) 5_655 ?
C9A C2 3.62(2) 2_655 ?
C10 C10A 0.866(14) . ?
C10 C10A 0.866(14) 6 ?
C10 C10C 1.69(4) 6 ?
C10 C10C 1.69(4) . ?
C10 C10B 1.97(5) . ?
C10 C10A 1.975(19) 2 ?
C10 C10A 1.975(19) 5 ?
C10 C10 2.53(2) 5 ?
C10 C10C 2.78(4) 2 ?
C10 C10C 2.78(4) 5 ?
C10 C10B 2.89(5) 5 ?
C10A C10A 0.62(3) 6 ?
C10A C10C 1.15(4) . ?
C10A C10A 1.58(3) 2 ?
C10A C10C 1.63(4) 6 ?
C10A C10A 1.70(3) 5 ?
C10A C10 1.975(19) 5 ?
C10A C10B 2.11(5) 5 ?
C10A C10B 2.45(5) . ?
C10A C10C 2.49(4) 2 ?
C10A C10C 2.74(4) 5 ?
C10A C2A 2.82(4) 2 ?
C10B C10A 2.11(5) 2 ?
C10B C10A 2.11(5) 5 ?
C10B C10C 2.24(6) 2 ?
C10B C10C 2.24(6) 5 ?
C10B C2A 2.30(4) 6 ?
C10B C10A 2.45(5) 6 ?
C10B C2 2.68(3) 6 ?
C10C C10A 1.63(4) 6 ?
C10C C2A 1.89(5) 2 ?
C10C C10C 2.17(8) 6 ?
C10C C10B 2.24(6) 5 ?
C10C C2 2.49(4) 2 ?
C10C C10A 2.49(4) 2 ?
C10C O2M 2.74(4) 2 ?
C10C C10A 2.74(4) 5 ?
C10C C10 2.78(4) 5 ?
C10C C2B 2.97(5) 2 ?
C11 W11C 0.86(2) . ?
C11 C12 1.63(4) . ?
C11 CW5 2.19(3) 4 ?
C11 CW5C 2.33(4) 4 ?
C11 C11D 2.94(4) . ?
C11 C11C 2.96(3) . ?
C11 C5B 3.31(2) 7_545 ?
C11 C5 3.43(2) 7_545 ?
C11 C7 3.463(18) 3 ?
C11 C5A 3.59(2) 7_545 ?
C11C C11D 0.89(4) . ?
C11C C12 1.35(4) . ?
C11C W11B 1.89(4) . ?
C11C W11C 2.16(3) . ?
C11C W11A 2.47(6) . ?
C11C C11D 2.56(6) 6 ?
C11C C11C 2.61(6) 2_656 ?
C11C C11D 2.84(4) 2_656 ?
C11C C6 3.04(3) 5_656 ?
C11D W11B 1.39(4) . ?
C11D C12 1.41(5) . ?
C11D C11D 1.81(8) 6 ?
C11D W11A 2.21(7) . ?
C11D W11C 2.28(4) . ?
C11D C11C 2.56(6) 6 ?
C11D C11C 2.84(4) 2_656 ?
C11D C8 2.95(4) 3 ?
C12 W11C 0.88(3) . ?
C12 W11B 2.16(3) . ?
C12 W11A 2.55(5) . ?
C12 C11D 3.04(5) 6 ?
C12 C8 3.09(3) 3 ?
C12 CW5C 3.18(4) 4 ?
W1 C6A 1.01(3) 7_545 ?
W1 C6 1.86(3) 7_545 ?
W11A C8 0.80(6) 3 ?
W11A W11B 0.96(5) . ?
W11A C8B 1.61(8) 3 ?
W11A C7 2.11(5) 3 ?
W11A C11D 2.21(7) 6 ?
W11A C4A 2.40(7) 3 ?
W11A C11C 2.47(6) 6 ?
W11A C12 2.55(5) 6 ?
W11A C3 2.65(6) 3 ?
W11B C11D 1.39(4) 6 ?
W11B C8 1.75(3) 3 ?
W11B C11C 1.88(4) 6 ?
W11B C12 2.16(3) 6 ?
W11B C8B 2.56(6) 3 ?
W3 C9A 2.02(6) 5_655 ?
W3 C2B 2.41(5) 6 ?
 
loop_
 _geom_angle_atom_site_label_1
 _geom_angle_atom_site_label_2
 _geom_angle_atom_site_label_3
 _geom_angle
 _geom_angle_site_symmetry_1
 _geom_angle_site_symmetry_3
 _geom_angle_publ_flag
O3M T1 O7M 109.9(5) . . ?
O3M T1 O4M 112.5(5) . . ?
O7M T1 O4M 107.3(5) . . ?
O3M T1 O1 110.6(5) . . ?
O7M T1 O1 108.6(5) . . ?
O4M T1 O1 107.8(6) . . ?
O1M T1M O4 110.4(5) . . ?
O1M T1M O3 108.6(6) . 7_545 ?
O4 T1M O3 110.8(6) . 7_545 ?
O1M T1M O7 107.0(5) . . ?
O4 T1M O7 111.4(5) . . ?
O3 T1M O7 108.5(5) 7_545 . ?
O5 T2 O2 110.4(6) . . ?
O5 T2 O7 110.9(5) . . ?
O2 T2 O7 106.9(5) . . ?
O5 T2 O6 112.1(6) . . ?
O2 T2 O6 108.2(6) . . ?
O7 T2 O6 108.1(5) . . ?
O5M T2M O6M 112.3(5) . 7_545 ?
O5M T2M O2M 110.0(5) . . ?
O6M T2M O2M 108.5(6) 7_545 . ?
O5M T2M O7M 110.1(5) . . ?
O6M T2M O7M 107.3(5) 7_545 . ?
O2M T2M O7M 108.5(5) . . ?
O8 T3 O4M 111.7(5) 7_645 . ?
O8 T3 O9M 107.5(6) 7_645 . ?
O4M T3 O9M 110.1(6) . . ?
O8 T3 O6 111.1(5) 7_645 . ?
O4M T3 O6 111.8(6) . . ?
O9M T3 O6 104.2(6) . . ?
O6M T3M O9 109.9(6) . . ?
O6M T3M O8M 111.6(5) . . ?
O9 T3M O8M 108.2(6) . . ?
O6M T3M O3 111.7(6) . . ?
O9 T3M O3 104.5(6) . . ?
O8M T3M O3 110.8(5) . . ?
O4 T4 O5M 110.4(5) . . ?
O4 T4 O8M 108.9(5) . . ?
O5M T4 O8M 112.0(5) . . ?
O4 T4 O10 110.5(5) . . ?
O5M T4 O10 109.0(5) . . ?
O8M T4 O10 105.9(5) . . ?
O3M T4M O5 111.5(6) . . ?
O3M T4M O10 108.7(5) . . ?
O5 T4M O10 109.8(5) . . ?
O3M T4M O8 112.3(5) . . ?
O5 T4M O8 108.4(5) . . ?
O10 T4M O8 106.0(5) . . ?
O2 T5 O2 104.7(8) . 2_656 ?
O2 T5 O1 111.9(5) . 7_645 ?
O2 T5 O1 111.1(5) 2_656 7_645 ?
O2 T5 O1 111.1(5) . 8_545 ?
O2 T5 O1 111.9(5) 2_656 8_545 ?
O1 T5 O1 106.4(7) 7_645 8_545 ?
O2M T5M O2M 107.4(7) . 2 ?
O2M T5M O1M 112.2(5) . 7_545 ?
O2M T5M O1M 110.2(5) 2 7_545 ?
O2M T5M O1M 110.2(5) . 8_544 ?
O2M T5M O1M 112.2(5) 2 8_544 ?
O1M T5M O1M 104.7(8) 7_545 8_544 ?
O2M T5M C10C 59.4(8) . . ?
O2M T5M C10C 58.8(8) 2 . ?
O1M T5M C10C 98.0(8) 7_545 . ?
O1M T5M C10C 157.3(8) 8_544 . ?
O2M T5M C10C 58.8(8) . 2 ?
O2M T5M C10C 59.4(8) 2 2 ?
O1M T5M C10C 157.3(8) 7_545 2 ?
O1M T5M C10C 98.0(8) 8_544 2 ?
C10C T5M C10C 59.3(14) . 2 ?
T5 O1 T1 137.0(7) 7_645 . ?
T1M O1M T5M 150.4(7) . 7_545 ?
T2 O2 T5 150.2(8) . . ?
T5M O2M T2M 137.6(6) . . ?
T5M O2M C10C 90.8(9) . 2 ?
T2M O2M C10C 129.3(9) . 2 ?
T1M O3 T3M 139.4(7) 7_545 . ?
T1 O3M T4M 151.6(7) . . ?
T1M O4 T4 154.1(7) . . ?
T3 O4M T1 148.9(7) . . ?
T2 O5 T4M 153.5(7) . . ?
T2M O5M T4 151.4(7) . . ?
T2 O6 T3 138.2(7) . . ?
T3M O6M T2M 148.9(7) . 7_545 ?
T2 O7 T1M 140.7(6) . . ?
T2 O7 C11 116.0(6) . . ?
T1M O7 C11 98.1(6) . . ?
T1 O7M T2M 142.0(6) . . ?
T1 O7M C2 107.2(4) . . ?
T2M O7M C2 106.3(4) . . ?
T3 O8 T4M 144.3(6) 7_645 . ?
T3 O8 C8B 117.3(8) 7_645 . ?
T4M O8 C8B 97.8(7) . . ?
T3M O8M T4 143.7(6) . . ?
T3M O8M C4A 117.4(8) . . ?
T4 O8M C4A 98.1(8) . . ?
T3M O9 T3M 157.8(10) . 6_545 ?
T3 O9M T3 158.2(10) 6 . ?
T4M O10 T4 132.9(6) . . ?
T4M O10 C4B 114(2) . . ?
T4 O10 C4B 110(2) . . ?
T4M O10 C4A 128.3(10) . . ?
T4 O10 C4A 98.8(9) . . ?
C4B O10 C4A 23.5(17) . . ?
T4M O10 C8B 99.0(9) . . ?
T4 O10 C8B 128.0(9) . . ?
C4B O10 C8B 27(2) . . ?
C4A O10 C8B 29.3(12) . . ?
C10B C1 W3 74.3(17) . . ?
C10B C1 C9 102.4(11) . . ?
W3 C1 C9 28.2(13) . . ?
C10B C1 C10 32.7(11) . . ?
W3 C1 C10 106.9(13) . . ?
C9 C1 C10 135.1(3) . . ?
C2A C2 C2B 134(3) . . ?
C2A C2 C10C 6(2) . 2 ?
C2B C2 C10C 137(2) . 2 ?
C2A C2 O7M 104.4(19) . . ?
C2B C2 O7M 102(2) . . ?
C10C C2 O7M 106.0(9) 2 . ?
C2A C2 C10B 46(2) . . ?
C2B C2 C10B 107(2) . . ?
C10C C2 C10B 51.4(14) 2 . ?
O7M C2 C10B 75.6(9) . . ?
C2A C2 C10A 7.9(19) . 2 ?
C2B C2 C10A 132(2) . 2 ?
C10C C2 C10A 13.3(9) 2 2 ?
O7M C2 C10A 98.2(4) . 2 ?
C10B C2 C10A 38.1(11) . 2 ?
C2A C2 C2A 57(2) . 6 ?
C2B C2 C2A 79(2) . 6 ?
C10C C2 C2A 62.2(10) 2 6 ?
O7M C2 C2A 107.9(4) . 6 ?
C10B C2 C2A 39.7(8) . 6 ?
C10A C2 C2A 53.7(5) 2 6 ?
C2A C2 C9A 123(2) . 5_655 ?
C2B C2 C9A 13(2) . 5_655 ?
C10C C2 C9A 127.8(9) 2 5_655 ?
O7M C2 C9A 99.9(4) . 5_655 ?
C10B C2 C9A 94.6(9) . 5_655 ?
C10A C2 C9A 120.6(3) 2 5_655 ?
C2A C2 C9A 67.0(6) 6 5_655 ?
C2A C2 C2B 74(2) . 6 ?
C2B C2 C2B 61(2) . 6 ?
C10C C2 C2B 79.7(11) 2 6 ?
O7M C2 C2B 107.6(4) . 6 ?
C10B C2 C2B 52.5(9) . 6 ?
C10A C2 C2B 71.4(6) 2 6 ?
C2A C2 C2B 17.8(8) 6 6 ?
C9A C2 C2B 49.2(6) 5_655 6 ?
C2 C2A C2B 23.5(18) . . ?
C2 C2A C10C 172(3) . 2 ?
C2B C2A C10C 161(2) . 2 ?
C2 C2A C10B 124(3) . . ?
C2B C2A C10B 113(2) . . ?
C10C C2A C10B 64.0(19) 2 . ?
C2 C2A C10A 170(2) . 2 ?
C2B C2A C10A 154(2) . 2 ?
C10C C2A C10A 16.7(12) 2 2 ?
C10B C2A C10A 47.3(14) . 2 ?
C2 C2A C10A 164(2) . 5 ?
C2B C2A C10A 144(2) . 5 ?
C10C C2A C10A 24.1(13) 2 5 ?
C10B C2A C10A 41.7(14) . 5 ?
C10A C2A C10A 10.0(5) 2 5 ?
C2 C2A C10C 148(2) . 5 ?
C2B C2A C10C 125(2) . 5 ?
C10C C2A C10C 39.2(16) 2 5 ?
C10B C2A C10C 43.2(14) . 5 ?
C10A C2A C10C 29.9(8) 2 5 ?
C10A C2A C10C 20.4(7) 5 5 ?
C2 C2A C2A 114(2) . 6 ?
C2B C2A C2A 92.1(18) . 6 ?
C10C C2A C2A 72.7(13) 2 6 ?
C10B C2A C2A 44.1(10) . 6 ?
C10A C2A C2A 61.7(5) 2 6 ?
C10A C2A C2A 51.7(4) 5 6 ?
C10C C2A C2A 33.4(8) 5 6 ?
C2 C2A C10 176(2) . 5 ?
C2B C2A C10 153(2) . 5 ?
C10C C2A C10 11.0(12) 2 5 ?
C10B C2A C10 55.0(14) . 5 ?
C10A C2A C10 9.6(3) 2 5 ?
C10A C2A C10 13.7(3) 5 5 ?
C10C C2A C10 28.6(7) 5 5 ?
C2A C2A C10 62.0(3) 6 5 ?
C2 C2A C2B 96(2) . 6 ?
C2B C2A C2B 74(2) . 6 ?
C10C C2A C2B 90.8(15) 2 6 ?
C10B C2A C2B 55.5(10) . 6 ?
C10A C2A C2B 80.2(8) 2 6 ?
C10A C2A C2B 70.2(8) 5 6 ?
C10C C2A C2B 51.6(9) 5 6 ?
C2A C2A C2B 18.5(8) 6 6 ?
C10 C2A C2B 80.2(8) 5 6 ?
C2 C2A C2 106(2) . 6 ?
C2B C2A C2 83.5(18) . 6 ?
C10C C2A C2 81.4(14) 2 6 ?
C10B C2A C2 48.1(9) . 6 ?
C10A C2A C2 70.3(6) 2 6 ?
C10A C2A C2 60.4(5) 5 6 ?
C10C C2A C2 42.2(7) 5 6 ?
C2A C2A C2 8.8(5) 6 6 ?
C10 C2A C2 70.7(5) 5 6 ?
C2B C2A C2 9.9(5) 6 6 ?
C2 C2A C4 112(2) . 3_554 ?
C2B C2A C4 95.9(15) . 3_554 ?
C10C C2A C4 67.2(13) 2 3_554 ?
C10B C2A C4 99.7(13) . 3_554 ?
C10A C2A C4 74.7(7) 2 3_554 ?
C10A C2A C4 71.1(6) 5 3_554 ?
C10C C2A C4 58.4(8) 5 3_554 ?
C2A C2A C4 63.0(3) 6 3_554 ?
C10 C2A C4 65.9(6) 5 3_554 ?
C2B C2A C4 66.2(5) 6 3_554 ?
C2 C2A C4 65.3(4) 6 3_554 ?
C2 C2B C2A 22.9(18) . . ?
C2 C2B W3 125(3) . . ?
C2A C2B W3 114(2) . . ?
C2 C2B C10B 61(2) . . ?
C2A C2B C10B 46.4(15) . . ?
W3 C2B C10B 67.7(16) . . ?
C2 C2B C10C 35(2) . 2 ?
C2A C2B C10C 12.0(16) . 2 ?
W3 C2B C10C 110.4(16) . 2 ?
C10B C2B C10C 44.8(13) . 2 ?
C2 C2B C9A 164(2) . 5_655 ?
C2A C2B C9A 144(2) . 5_655 ?
W3 C2B C9A 41.9(16) . 5_655 ?
C10B C2B C9A 103.6(10) . 5_655 ?
C10C C2B C9A 133.5(11) 2 5_655 ?
C2 C2B C2B 110(2) . 6 ?
C2A C2B C2B 87.9(18) . 6 ?
W3 C2B C2B 45.5(11) . 6 ?
C10B C2B C2B 54.6(8) . 6 ?
C10C C2B C2B 78.2(9) 2 6 ?
C9A C2B C2B 55.9(5) 5_655 6 ?
C2 C2B C9 170(3) . 5_655 ?
C2A C2B C9 147(2) . 5_655 ?
W3 C2B C9 51.8(16) . 5_655 ?
C10B C2B C9 111.9(10) . 5_655 ?
C10C C2B C9 135.8(10) 2 5_655 ?
C9A C2B C9 10.0(4) 5_655 5_655 ?
C2B C2B C9 61.2(4) 6 5_655 ?
C2 C2B C2A 91(3) . 6 ?
C2A C2B C2A 69(2) . 6 ?
W3 C2B C2A 58.2(12) . 6 ?
C10B C2B C2A 40.4(8) . 6 ?
C10C C2B C2A 59.9(11) 2 6 ?
C9A C2B C2A 74.4(8) 5_655 6 ?
C2B C2B C2A 18.5(8) 6 6 ?
C9 C2B C2A 79.4(8) 5_655 6 ?
C2 C2B C2 100(2) . 6 ?
C2A C2B C2 78.8(17) . 6 ?
W3 C2B C2 50.6(11) . 6 ?
C10B C2B C2 46.6(6) . 6 ?
C10C C2B C2 69.4(9) 2 6 ?
C9A C2B C2 65.0(5) 5_655 6 ?
C2B C2B C2 9.2(5) 6 6 ?
C9 C2B C2 70.4(5) 5_655 6 ?
C2A C2B C2 9.4(5) 6 6 ?
C2 C2B C3 108(2) . 3_554 ?
C2A C2B C3 92.1(15) . 3_554 ?
W3 C2B C3 98.8(14) . 3_554 ?
C10B C2B C3 100.4(10) . 3_554 ?
C10C C2B C3 81.3(9) 2 3_554 ?
C9A C2B C3 71.5(7) 5_655 3_554 ?
C2B C2B C3 62.4(3) 6 3_554 ?
C9 C2B C3 65.4(6) 5_655 3_554 ?
C2A C2B C3 65.1(4) 6 3_554 ?
C2 C2B C3 64.5(4) 6 3_554 ?
C4B C3 C8B 79(4) . . ?
C4B C3 C4 4(4) . . ?
C8B C3 C4 83(2) . . ?
C4B C3 C4A 29(4) . . ?
C8B C3 C4A 50(3) . . ?
C4 C3 C4A 33.9(14) . . ?
C4B C3 C8 87(4) . . ?
C8B C3 C8 8(2) . . ?
C4 C3 C8 91.3(5) . . ?
C4A C3 C8 57.4(15) . . ?
C4B C3 C7 43(4) . . ?
C8B C3 C7 36(2) . . ?
C4 C3 C7 47.8(4) . . ?
C4A C3 C7 13.9(14) . . ?
C8 C3 C7 43.5(4) . . ?
C4B C3 W11A 91(4) . 3_544 ?
C8B C3 W11A 12(2) . 3_544 ?
C4 C3 W11A 95.8(8) . 3_544 ?
C4A C3 W11A 61.9(16) . 3_544 ?
C8 C3 W11A 4.5(8) . 3_544 ?
C7 C3 W11A 48.0(8) . 3_544 ?
C4B C3 C2B 90(3) . 8_545 ?
C8B C3 C2B 150.6(8) . 8_545 ?
C4 C3 C2B 86.4(6) . 8_545 ?
C4A C3 C2B 116.1(14) . 8_545 ?
C8 C3 C2B 152.3(4) . 8_545 ?
C7 C3 C2B 127.8(6) . 8_545 ?
W11A C3 C2B 152.4(3) 3_544 8_545 ?
C4B C3 C2B 90(3) . 3_545 ?
C8B C3 C2B 150.6(8) . 3_545 ?
C4 C3 C2B 86.4(6) . 3_545 ?
C4A C3 C2B 116.1(14) . 3_545 ?
C8 C3 C2B 152.3(4) . 3_545 ?
C7 C3 C2B 127.8(6) . 3_545 ?
W11A C3 C2B 152.4(3) 3_544 3_545 ?
C2B C3 C2B 55.1(7) 8_545 3_545 ?
C4B C4 C4A 77(5) . . ?
C4B C4 C3 6(4) . . ?
C4A C4 C3 83(2) . . ?
C4B C4 C8B 30(5) . . ?
C4A C4 C8B 47(3) . . ?
C3 C4 C8B 35.4(15) . . ?
C4B C4 C7 87(4) . . ?
C4A C4 C7 9(2) . . ?
C3 C4 C7 92.1(5) . . ?
C8B C4 C7 56.7(15) . . ?
C4B C4 C8 43(4) . . ?
C4A C4 C8 35(2) . . ?
C3 C4 C8 48.2(4) . . ?
C8B C4 C8 12.8(15) . . ?
C7 C4 C8 43.9(4) . . ?
C4B C4 CW5A 91(4) . 5_545 ?
C4A C4 CW5A 14(3) . 5_545 ?
C3 C4 CW5A 96.3(8) . 5_545 ?
C8B C4 CW5A 60.9(17) . 5_545 ?
C7 C4 CW5A 4.2(8) . 5_545 ?
C8 C4 CW5A 48.1(8) . 5_545 ?
C4B C4 C10C 121(4) . 7_545 ?
C4A C4 C10C 152.5(19) . 7_545 ?
C3 C4 C10C 116.1(7) . 7_545 ?
C8B C4 C10C 147.6(14) . 7_545 ?
C7 C4 C10C 145.3(8) . 7_545 ?
C8 C4 C10C 156.7(7) . 7_545 ?
CW5A C4 C10C 141.7(9) 5_545 7_545 ?
C4B C4 C10C 121(4) . 4_545 ?
C4A C4 C10C 152.5(19) . 4_545 ?
C3 C4 C10C 116.1(7) . 4_545 ?
C8B C4 C10C 147.6(14) . 4_545 ?
C7 C4 C10C 145.3(8) . 4_545 ?
C8 C4 C10C 156.7(7) . 4_545 ?
CW5A C4 C10C 141.7(9) 5_545 4_545 ?
C10C C4 C10C 37.5(13) 7_545 4_545 ?
C4B C4 C2A 91(4) . 8_545 ?
C4A C4 C2A 150.5(10) . 8_545 ?
C3 C4 C2A 85.6(6) . 8_545 ?
C8B C4 C2A 116.9(14) . 8_545 ?
C7 C4 C2A 152.8(3) . 8_545 ?
C8 C4 C2A 127.6(6) . 8_545 ?
CW5A C4 C2A 152.9(3) 5_545 8_545 ?
C10C C4 C2A 31.1(8) 7_545 8_545 ?
C10C C4 C2A 55.6(8) 4_545 8_545 ?
C4B C4 C2A 91(4) . 3_545 ?
C4A C4 C2A 150.5(10) . 3_545 ?
C3 C4 C2A 85.6(6) . 3_545 ?
C8B C4 C2A 116.9(14) . 3_545 ?
C7 C4 C2A 152.8(3) . 3_545 ?
C8 C4 C2A 127.6(6) . 3_545 ?
CW5A C4 C2A 152.9(3) 5_545 3_545 ?
C10C C4 C2A 55.6(8) 7_545 3_545 ?
C10C C4 C2A 31.1(8) 4_545 3_545 ?
C2A C4 C2A 54.1(6) 8_545 3_545 ?
C7 C4A C4 160(5) . . ?
C7 C4A C4B 160(6) . . ?
C4 C4A C4B 40(5) . . ?
C7 C4A C8B 100(4) . . ?
C4 C4A C8B 100(4) . . ?
C4B C4A C8B 60(6) . . ?
C7 C4A CW5A 1.4(18) . 5_545 ?
C4 C4A CW5A 159(4) . 5_545 ?
C4B C4A CW5A 162(6) . 5_545 ?
C8B C4A CW5A 102(4) . 5_545 ?
C7 C4A C8 74(3) . . ?
C4 C4A C8 126(4) . . ?
C4B C4A C8 87(5) . . ?
C8B C4A C8 27(2) . . ?
CW5A C4A C8 75(2) 5_545 . ?
C7 C4A C3 137(4) . . ?
C4 C4A C3 63(3) . . ?
C4B C4A C3 24(5) . . ?
C8B C4A C3 36(3) . . ?
CW5A C4A C3 138(3) 5_545 . ?
C8 C4A C3 63.0(15) . . ?
C7 C4A W11A 60(3) . 3_544 ?
C4 C4A W11A 140(4) . 3_544 ?
C4B C4A W11A 100(5) . 3_544 ?
C8B C4A W11A 40(3) . 3_544 ?
CW5A C4A W11A 61.5(19) 5_545 3_544 ?
C8 C4A W11A 13.6(11) . 3_544 ?
C3 C4A W11A 76.6(17) . 3_544 ?
C7 C4A CW5B 4(2) . 5_545 ?
C4 C4A CW5B 156(3) . 5_545 ?
C4B C4A CW5B 165(5) . 5_545 ?
C8B C4A CW5B 104(3) . 5_545 ?
CW5A C4A CW5B 2.9(14) 5_545 5_545 ?
C8 C4A CW5B 78(2) . 5_545 ?
C3 C4A CW5B 141(2) . 5_545 ?
W11A C4A CW5B 64.4(17) 3_544 5_545 ?
C7 C4A O10 97.8(13) . 6_545 ?
C4 C4A O10 87.2(13) . 6_545 ?
C4B C4A O10 78.2(14) . 6_545 ?
C8B C4A O10 75.6(9) . 6_545 ?
CW5A C4A O10 98.1(12) 5_545 6_545 ?
C8 C4A O10 79.6(9) . 6_545 ?
C3 C4A O10 75.2(10) . 6_545 ?
W11A C4A O10 82.5(9) 3_544 6_545 ?
CW5B C4A O10 98.7(11) 5_545 6_545 ?
C7 C4A O10 97.8(13) . . ?
C4 C4A O10 87.2(13) . . ?
C4B C4A O10 78.2(13) . . ?
C8B C4A O10 75.6(9) . . ?
CW5A C4A O10 98.1(12) 5_545 . ?
C8 C4A O10 79.6(9) . . ?
C3 C4A O10 75.2(10) . . ?
W11A C4A O10 82.5(9) 3_544 . ?
CW5B C4A O10 98.7(11) 5_545 . ?
O10 C4A O10 149.3(19) 6_545 . ?
C7 C4A O8M 83(2) . 6_545 ?
C4 C4A O8M 83.2(17) . 6_545 ?
C4B C4A O8M 110(3) . 6_545 ?
C8B C4A O8M 132.7(7) . 6_545 ?
CW5A C4A O8M 82.3(16) 5_545 6_545 ?
C8 C4A O8M 127.4(12) . 6_545 ?
C3 C4A O8M 122.9(14) . 6_545 ?
W11A C4A O8M 121.3(14) 3_544 6_545 ?
CW5B C4A O8M 80.4(13) 5_545 6_545 ?
O10 C4A O8M 57.2(3) 6_545 6_545 ?
O10 C4A O8M 151.3(15) . 6_545 ?
C4 C4B C3 170(8) . . ?
C4 C4B C4A 63(6) . . ?
C3 C4B C4A 127(7) . . ?
C4 C4B C8B 134(7) . . ?
C3 C4B C8B 56(5) . . ?
C4A C4B C8B 71(4) . . ?
C4 C4B C7 72(5) . . ?
C3 C4B C7 118(5) . . ?
C4A C4B C7 9(3) . . ?
C8B C4B C7 62(3) . . ?
C4 C4B C8 123(6) . . ?
C3 C4B C8 67(4) . . ?
C4A C4B C8 60(4) . . ?
C8B C4B C8 10(2) . . ?
C7 C4B C8 51.5(14) . . ?
C4 C4B O10 93(3) . 6_545 ?
C3 C4B O10 89(2) . 6_545 ?
C4A C4B O10 78.3(13) . 6_545 ?
C8B C4B O10 76.9(14) . 6_545 ?
C7 C4B O10 76.9(12) . 6_545 ?
C8 C4B O10 75.7(13) . 6_545 ?
C4 C4B O10 93(3) . . ?
C3 C4B O10 89(2) . . ?
C4A C4B O10 78.3(13) . . ?
C8B C4B O10 76.9(14) . . ?
C7 C4B O10 76.9(12) . . ?
C8 C4B O10 75.7(13) . . ?
O10 C4B O10 149(2) 6_545 . ?
C5B C5 CW5C 102(2) . . ?
C5B C5 CW5C 102(2) . 6_545 ?
CW5C C5 CW5C 73(3) . 6_545 ?
C5B C5 C5A 13(2) . . ?
CW5C C5 C5A 112.0(15) . . ?
CW5C C5 C5A 112.0(15) 6_545 . ?
C5B C5 CW5 112.2(16) . 6_545 ?
CW5C C5 CW5 77.8(13) . 6_545 ?
CW5C C5 CW5 12.5(15) 6_545 6_545 ?
C5A C5 CW5 121.3(9) . 6_545 ?
C5B C5 CW5 112.2(16) . . ?
CW5C C5 CW5 12.5(15) . . ?
CW5C C5 CW5 77.8(13) 6_545 . ?
C5A C5 CW5 121.3(9) . . ?
CW5 C5 CW5 80.5(12) 6_545 . ?
C5B C5 CW5B 96(2) . . ?
CW5C C5 CW5B 37.1(13) . . ?
CW5C C5 CW5B 37.1(13) 6_545 . ?
C5A C5 CW5B 109.2(13) . . ?
CW5 C5 CW5B 45.6(7) 6_545 . ?
CW5 C5 CW5B 45.6(7) . . ?
C5B C5 W1 7(2) . . ?
CW5C C5 W1 107.3(14) . . ?
CW5C C5 W1 107.3(14) 6_545 . ?
C5A C5 W1 6.1(10) . . ?
CW5 C5 W1 117.2(8) 6_545 . ?
CW5 C5 W1 117.2(8) . . ?
CW5B C5 W1 103.1(11) . . ?
C5B C5 C8A 82.2(14) . 4_545 ?
CW5C C5 C8A 23.5(14) . 4_545 ?
CW5C C5 C8A 89.3(14) 6_545 4_545 ?
C5A C5 C8A 90.7(8) . 4_545 ?
CW5 C5 C8A 97.2(8) 6_545 4_545 ?
CW5 C5 C8A 30.6(8) . 4_545 ?
CW5B C5 C8A 52.2(5) . 4_545 ?
W1 C5 C8A 86.8(7) . 4_545 ?
C5B C5 C8A 82.2(14) . 7_545 ?
CW5C C5 C8A 89.3(14) . 7_545 ?
CW5C C5 C8A 23.5(14) 6_545 7_545 ?
C5A C5 C8A 90.7(8) . 7_545 ?
CW5 C5 C8A 30.6(8) 6_545 7_545 ?
CW5 C5 C8A 97.2(8) . 7_545 ?
CW5B C5 C8A 52.2(5) . 7_545 ?
W1 C5 C8A 86.8(7) . 7_545 ?
C8A C5 C8A 99.6(9) 4_545 7_545 ?
C5B C5 C6A 11(2) . 7_545 ?
CW5C C5 C6A 93.1(14) . 7_545 ?
CW5C C5 C6A 93.1(14) 6_545 7_545 ?
C5A C5 C6A 23.8(9) . 7_545 ?
CW5 C5 C6A 104.4(7) 6_545 7_545 ?
CW5 C5 C6A 104.4(7) . 7_545 ?
CW5B C5 C6A 85.4(10) . 7_545 ?
W1 C5 C6A 17.7(6) . 7_545 ?
C8A C5 C6A 75.5(6) 4_545 7_545 ?
C8A C5 C6A 75.5(6) 7_545 7_545 ?
C5B C5 CW5C 164.9(7) . 5_545 ?
CW5C C5 CW5C 90.1(15) . 5_545 ?
CW5C C5 CW5C 72.7(17) 6_545 5_545 ?
C5A C5 CW5C 157.9(9) . 5_545 ?
CW5 C5 CW5C 60.7(8) 6_545 5_545 ?
CW5 C5 CW5C 80.7(8) . 5_545 ?
CW5B C5 CW5C 87.6(11) . 5_545 ?
W1 C5 CW5C 161.9(7) . 5_545 ?
C8A C5 CW5C 111.2(8) 4_545 5_545 ?
C8A C5 CW5C 88.6(8) 7_545 5_545 ?
C6A C5 CW5C 163.8(6) 7_545 5_545 ?
C5 C5B C5A 157(4) . . ?
C5 C5B CW5C 55(2) . . ?
C5A C5B CW5C 142(2) . . ?
C5 C5B CW5C 55(2) . 6_545 ?
C5A C5B CW5C 142(2) . 6_545 ?
CW5C C5B CW5C 59(2) . 6_545 ?
C5 C5B W1 170(3) . . ?
C5A C5B W1 13.1(19) . . ?
CW5C C5B W1 133.2(19) . . ?
CW5C C5B W1 133.2(19) 6_545 . ?
C5 C5B C6A 166(3) . 7_545 ?
C5A C5B C6A 37(2) . 7_545 ?
CW5C C5B C6A 114.1(17) . 7_545 ?
CW5C C5B C6A 114.1(17) 6_545 7_545 ?
W1 C5B C6A 23.8(9) . 7_545 ?
C5 C5B CW5B 68(2) . . ?
C5A C5B CW5B 135(3) . . ?
CW5C C5B CW5B 34.9(13) . . ?
CW5C C5B CW5B 34.9(13) 6_545 . ?
W1 C5B CW5B 122.3(18) . . ?
C6A C5B CW5B 98.5(14) 7_545 . ?
C5 C5B CW5 53.0(16) . 6_545 ?
C5A C5B CW5 141.1(15) . 6_545 ?
CW5C C5B CW5 63.5(15) . 6_545 ?
CW5C C5B CW5 5.9(13) 6_545 6_545 ?
W1 C5B CW5 133.9(12) . 6_545 ?
C6A C5B CW5 116.7(11) 7_545 6_545 ?
CW5B C5B CW5 40.8(8) . 6_545 ?
C5 C5B CW5 53.0(16) . . ?
C5A C5B CW5 141.1(15) . . ?
CW5C C5B CW5 5.9(13) . . ?
CW5C C5B CW5 63.5(15) 6_545 . ?
W1 C5B CW5 133.9(12) . . ?
C6A C5B CW5 116.7(11) 7_545 . ?
CW5B C5B CW5 40.8(8) . . ?
CW5 C5B CW5 67.7(14) 6_545 . ?
C5 C5B C8A 83.5(17) . 4_545 ?
C5A C5B C8A 110.7(18) . 4_545 ?
CW5C C5B C8A 31.3(12) . 4_545 ?
CW5C C5B C8A 84.3(15) 6_545 4_545 ?
W1 C5B C8A 102.9(13) . 4_545 ?
C6A C5B C8A 87.7(10) 7_545 4_545 ?
CW5B C5B C8A 51.1(6) . 4_545 ?
CW5 C5B C8A 89.8(12) 6_545 4_545 ?
CW5 C5B C8A 31.0(8) . 4_545 ?
C5 C5B C8A 83.5(17) . 7_545 ?
C5A C5B C8A 110.7(18) . 7_545 ?
CW5C C5B C8A 84.3(15) . 7_545 ?
CW5C C5B C8A 31.3(12) 6_545 7_545 ?
W1 C5B C8A 102.9(13) . 7_545 ?
C6A C5B C8A 87.7(10) 7_545 7_545 ?
CW5B C5B C8A 51.1(6) . 7_545 ?
CW5 C5B C8A 31.0(8) 6_545 7_545 ?
CW5 C5B C8A 89.8(12) . 7_545 ?
C8A C5B C8A 100.0(12) 4_545 7_545 ?
C5 C5B C6 159(2) . 7_545 ?
C5A C5B C6 44(2) . 7_545 ?
CW5C C5B C6 108.1(16) . 7_545 ?
CW5C C5B C6 108.1(16) 6_545 7_545 ?
W1 C5B C6 30.9(10) . 7_545 ?
C6A C5B C6 7.1(6) 7_545 7_545 ?
CW5B C5B C6 91.4(12) . 7_545 ?
CW5 C5B C6 111.0(9) 6_545 7_545 ?
CW5 C5B C6 111.0(9) . 7_545 ?
C8A C5B C6 83.2(9) 4_545 7_545 ?
C8A C5B C6 83.2(9) 7_545 7_545 ?
W1 C5A C5B 152(4) . . ?
W1 C5A C5 162(3) . . ?
C5B C5A C5 9.9(17) . . ?
W1 C5A C6A 28.7(19) . 7_545 ?
C5B C5A C6A 123(3) . 7_545 ?
C5 C5A C6A 133.3(18) . 7_545 ?
W1 C5A CW5C 133(2) . 6_545 ?
C5B C5A CW5C 24.7(14) . 6_545 ?
C5 C5A CW5C 31.6(9) . 6_545 ?
C6A C5A CW5C 106.9(14) 7_545 6_545 ?
W1 C5A CW5C 133(2) . . ?
C5B C5A CW5C 24.7(14) . . ?
C5 C5A CW5C 31.6(9) . . ?
C6A C5A CW5C 106.9(14) 7_545 . ?
CW5C C5A CW5C 39.1(15) 6_545 . ?
W1 C5A C6 31(2) . 7_545 ?
C5B C5A C6 121(2) . 7_545 ?
C5 C5A C6 131.0(13) . 7_545 ?
C6A C5A C6 2.3(8) 7_545 7_545 ?
CW5C C5A C6 104.8(11) 6_545 7_545 ?
CW5C C5A C6 104.8(11) . 7_545 ?
W1 C5A C8A 107.9(19) . 4_545 ?
C5B C5A C8A 53.7(13) . 4_545 ?
C5 C5A C8A 59.8(8) . 4_545 ?
C6A C5A C8A 86.6(10) 7_545 4_545 ?
CW5C C5A C8A 64.3(10) 6_545 4_545 ?
CW5C C5A C8A 29.0(9) . 4_545 ?
C6 C5A C8A 84.8(7) 7_545 4_545 ?
W1 C5A C8A 107.9(19) . 7_545 ?
C5B C5A C8A 53.7(13) . 7_545 ?
C5 C5A C8A 59.8(8) . 7_545 ?
C6A C5A C8A 86.6(10) 7_545 7_545 ?
CW5C C5A C8A 29.0(9) 6_545 7_545 ?
CW5C C5A C8A 64.3(10) . 7_545 ?
C6 C5A C8A 84.8(7) 7_545 7_545 ?
C8A C5A C8A 82.6(11) 4_545 7_545 ?
W1 C5A C11D 55(2) . 4_545 ?
C5B C5A C11D 99(2) . 4_545 ?
C5 C5A C11D 108.3(12) . 4_545 ?
C6A C5A C11D 28.6(9) 7_545 4_545 ?
CW5C C5A C11D 89.4(11) 6_545 4_545 ?
CW5C C5A C11D 79.0(11) . 4_545 ?
C6 C5A C11D 26.8(6) 7_545 4_545 ?
C8A C5A C11D 58.2(8) 4_545 4_545 ?
C8A C5A C11D 80.1(9) 7_545 4_545 ?
W1 C5A C11D 55(2) . 7_545 ?
C5B C5A C11D 99(2) . 7_545 ?
C5 C5A C11D 108.3(12) . 7_545 ?
C6A C5A C11D 28.6(9) 7_545 7_545 ?
CW5C C5A C11D 79.0(11) 6_545 7_545 ?
CW5C C5A C11D 89.4(11) . 7_545 ?
C6 C5A C11D 26.8(6) 7_545 7_545 ?
C8A C5A C11D 80.1(9) 4_545 7_545 ?
C8A C5A C11D 58.2(8) 7_545 7_545 ?
C11D C5A C11D 31.2(13) 4_545 7_545 ?
W1 C5A C12 72.2(19) . 4_545 ?
C5B C5A C12 85.1(19) . 4_545 ?
C5 C5A C12 93.2(10) . 4_545 ?
C6A C5A C12 50.7(9) 7_545 4_545 ?
CW5C C5A C12 84.9(11) 6_545 4_545 ?
CW5C C5A C12 61.7(10) . 4_545 ?
C6 C5A C12 49.2(7) 7_545 4_545 ?
C8A C5A C12 36.3(7) 4_545 4_545 ?
C8A C5A C12 87.2(8) 7_545 4_545 ?
C11D C5A C12 23.6(8) 4_545 4_545 ?
C11D C5A C12 52.6(9) 7_545 4_545 ?
CW5C CW5 C8A 84(3) . 4_545 ?
CW5C CW5 CW5B 56(3) . . ?
C8A CW5 CW5B 91.2(18) 4_545 . ?
CW5C CW5 C5 21(3) . . ?
C8A CW5 C5 99.1(17) 4_545 . ?
CW5B CW5 C5 71.0(17) . . ?
CW5C CW5 C11 89(3) . 4_545 ?
C8A CW5 C11 4.4(11) 4_545 4_545 ?
CW5B CW5 C11 92.9(15) . 4_545 ?
C5 CW5 C11 103.4(12) . 4_545 ?
CW5C CW5 CW5C 32(2) . 6_545 ?
C8A CW5 CW5C 109.0(17) 4_545 6_545 ?
CW5B CW5 CW5C 38.5(17) . 6_545 ?
C5 CW5 CW5C 36.2(8) . 6_545 ?
C11 CW5 CW5C 112.6(13) 4_545 6_545 ?
CW5C CW5 C5B 12(3) . . ?
C8A CW5 C5B 84.6(17) 4_545 . ?
CW5B CW5 C5B 68.1(17) . . ?
C5 CW5 C5B 14.8(6) . . ?
C11 CW5 C5B 88.9(12) 4_545 . ?
CW5C CW5 C5B 40.6(9) 6_545 . ?
C7 CW5A CW5B 173(5) 5_545 . ?
C7 CW5A C4A 1.4(19) 5_545 5_545 ?
CW5B CW5A C4A 171(4) . 5_545 ?
C7 CW5A C8 52(2) 5_545 5_545 ?
CW5B CW5A C8 135(4) . 5_545 ?
C4A CW5A C8 53(2) 5_545 5_545 ?
C7 CW5A CW5C 157.6(12) 5_545 . ?
CW5B CW5A CW5C 21.9(11) . . ?
C4A CW5A CW5C 157.3(12) 5_545 . ?
C8 CW5A CW5C 129.7(18) 5_545 . ?
C7 CW5A CW5C 157.6(12) 5_545 6_545 ?
CW5B CW5A CW5C 21.9(11) . 6_545 ?
C4A CW5A CW5C 157.3(12) 5_545 6_545 ?
C8 CW5A CW5C 129.7(18) 5_545 6_545 ?
CW5C CW5A CW5C 44(2) . 6_545 ?
C7 CW5A C8B 32(2) 5_545 5_545 ?
CW5B CW5A C8B 155(4) . 5_545 ?
C4A CW5A C8B 34(2) 5_545 5_545 ?
C8 CW5A C8B 19.2(12) 5_545 5_545 ?
CW5C CW5A C8B 145.6(17) . 5_545 ?
CW5C CW5A C8B 145.6(17) 6_545 5_545 ?
C7 CW5A C8A 123.2(16) 5_545 7_545 ?
CW5B CW5A C8A 58.7(17) . 7_545 ?
C4A CW5A C8A 123.5(15) 5_545 7_545 ?
C8 CW5A C8A 101.0(11) 5_545 7_545 ?
CW5C CW5A C8A 79(2) . 7_545 ?
CW5C CW5A C8A 37.5(12) 6_545 7_545 ?
C8B CW5A C8A 111.1(13) 5_545 7_545 ?
C7 CW5A C8A 123.2(16) 5_545 4_545 ?
CW5B CW5A C8A 58.7(17) . 4_545 ?
C4A CW5A C8A 123.5(15) 5_545 4_545 ?
C8 CW5A C8A 101.0(11) 5_545 4_545 ?
CW5C CW5A C8A 37.5(12) . 4_545 ?
CW5C CW5A C8A 79(2) 6_545 4_545 ?
C8B CW5A C8A 111.1(13) 5_545 4_545 ?
C8A CW5A C8A 109(3) 7_545 4_545 ?
C7 CW5A C4 9.3(16) 5_545 5_545 ?
CW5B CW5A C4 164(4) . 5_545 ?
C4A CW5A C4 7.9(14) 5_545 5_545 ?
C8 CW5A C4 61.0(18) 5_545 5_545 ?
CW5C CW5A C4 154.1(12) . 5_545 ?
CW5C CW5A C4 154.1(12) 6_545 5_545 ?
C8B CW5A C4 41.7(16) 5_545 5_545 ?
C8A CW5A C4 124.8(14) 7_545 5_545 ?
C8A CW5A C4 124.8(14) 4_545 5_545 ?
CW5A CW5B CW5C 144.9(18) . . ?
CW5A CW5B CW5C 144.9(18) . 6_545 ?
CW5C CW5B CW5C 70(3) . 6_545 ?
CW5A CW5B CW5 121(2) . . ?
CW5C CW5B CW5 29.5(14) . . ?
CW5C CW5B CW5 93(3) 6_545 . ?
CW5A CW5B CW5 121(2) . 6_545 ?
CW5C CW5B CW5 93(3) . 6_545 ?
CW5C CW5B CW5 29.5(14) 6_545 6_545 ?
CW5 CW5B CW5 108(3) . 6_545 ?
CW5A CW5B C7 3(2) . 5_545 ?
CW5C CW5B C7 145.0(17) . 5_545 ?
CW5C CW5B C7 145.0(17) 6_545 5_545 ?
CW5 CW5B C7 119.8(17) . 5_545 ?
CW5 CW5B C7 119.8(17) 6_545 5_545 ?
CW5A CW5B C8A 101.7(18) . 7_545 ?
CW5C CW5B C8A 111(3) . 7_545 ?
CW5C CW5B C8A 44.2(15) 6_545 7_545 ?
CW5 CW5B C8A 137(3) . 7_545 ?
CW5 CW5B C8A 39.1(10) 6_545 7_545 ?
C7 CW5B C8A 102.7(15) 5_545 7_545 ?
CW5A CW5B C8A 101.7(18) . 4_545 ?
CW5C CW5B C8A 44.2(15) . 4_545 ?
CW5C CW5B C8A 111(3) 6_545 4_545 ?
CW5 CW5B C8A 39.1(10) . 4_545 ?
CW5 CW5B C8A 137(3) 6_545 4_545 ?
C7 CW5B C8A 102.7(15) 5_545 4_545 ?
C8A CW5B C8A 138(2) 7_545 4_545 ?
CW5A CW5B C5 168(4) . . ?
CW5C CW5B C5 35.8(17) . . ?
CW5C CW5B C5 35.8(17) 6_545 . ?
CW5 CW5B C5 63.4(17) . . ?
CW5 CW5B C5 63.4(17) 6_545 . ?
C7 CW5B C5 172(2) 5_545 . ?
C8A CW5B C5 75.1(13) 7_545 . ?
C8A CW5B C5 75.1(13) 4_545 . ?
CW5A CW5B C5B 152(4) . . ?
CW5C CW5B C5B 41.7(18) . . ?
CW5C CW5B C5B 41.7(18) 6_545 . ?
CW5 CW5B C5B 71.2(18) . . ?
CW5 CW5B C5B 71.2(18) 6_545 . ?
C7 CW5B C5B 156(2) 5_545 . ?
C8A CW5B C5B 71.6(12) 7_545 . ?
C8A CW5B C5B 71.6(12) 4_545 . ?
C5 CW5B C5B 16.3(8) . . ?
CW5A CW5B C4A 6(3) . 5_545 ?
CW5C CW5B C4A 144.9(17) . 5_545 ?
CW5C CW5B C4A 144.9(17) 6_545 5_545 ?
CW5 CW5B C4A 119.0(17) . 5_545 ?
CW5 CW5B C4A 119.0(17) 6_545 5_545 ?
C7 CW5B C4A 2.2(10) 5_545 5_545 ?
C8A CW5B C4A 103.4(14) 7_545 5_545 ?
C8A CW5B C4A 103.4(14) 4_545 5_545 ?
C5 CW5B C4A 174.1(19) . 5_545 ?
C5B CW5B C4A 158(2) . 5_545 ?
CW5 CW5C C5 147(4) . . ?
CW5 CW5C CW5B 94(3) . . ?
C5 CW5C CW5B 107(2) . . ?
CW5 CW5C C8A 63(3) . 4_545 ?
C5 CW5C C8A 136(2) . 4_545 ?
CW5B CW5C C8A 97(2) . 4_545 ?
CW5 CW5C CW5C 132(3) . 6_545 ?
C5 CW5C CW5C 53.7(13) . 6_545 ?
CW5B CW5C CW5C 55.0(17) . 6_545 ?
C8A CW5C CW5C 144.2(14) 4_545 6_545 ?
CW5 CW5C C5B 162(4) . . ?
C5 CW5C C5B 23.8(11) . . ?
CW5B CW5C C5B 103(2) . . ?
C8A CW5C C5B 115(2) 4_545 . ?
CW5C CW5C C5B 60.5(12) 6_545 . ?
CW5 CW5C CW5A 85(3) . . ?
C5 CW5C CW5A 119(2) . . ?
CW5B CW5C CW5A 13.3(10) . . ?
C8A CW5C CW5A 83.9(17) 4_545 . ?
CW5C CW5C CW5A 68.2(11) 6_545 . ?
C5B CW5C CW5A 112.6(19) . . ?
CW5 CW5C CW5 116(3) . 6_545 ?
C5 CW5C CW5 66.0(13) . 6_545 ?
CW5B CW5C CW5 48.3(16) . 6_545 ?
C8A CW5C CW5 144(2) 4_545 6_545 ?
CW5C CW5C CW5 15.9(9) 6_545 6_545 ?
C5B CW5C CW5 75.9(13) . 6_545 ?
CW5A CW5C CW5 61.3(12) . 6_545 ?
CW5 CW5C C11 70(3) . 4_545 ?
C5 CW5C C11 131.1(19) . 4_545 ?
CW5B CW5C C11 96(2) . 4_545 ?
C8A CW5C C11 6.5(10) 4_545 4_545 ?
CW5C CW5C C11 139.5(9) 6_545 4_545 ?
C5B CW5C C11 109.6(19) . 4_545 ?
CW5A CW5C C11 83.4(13) . 4_545 ?
CW5 CW5C C11 142.3(17) 6_545 4_545 ?
CW5 CW5C C5A 157(3) . . ?
C5 CW5C C5A 36.4(11) . . ?
CW5B CW5C C5A 105(2) . . ?
C8A CW5C C5A 102.1(17) 4_545 . ?
CW5C CW5C C5A 70.4(8) 6_545 . ?
C5B CW5C C5A 13.3(11) . . ?
CW5A CW5C C5A 112.2(16) . . ?
CW5 CW5C C5A 86.3(11) 6_545 . ?
C11 CW5C C5A 96.3(12) 4_545 . ?
CW5 CW5C C7 80(3) . 5_545 ?
C5 CW5C C7 125.5(18) . 5_545 ?
CW5B CW5C C7 19.1(13) . 5_545 ?
C8A CW5C C7 79.0(14) 4_545 5_545 ?
CW5C CW5C C7 74.1(6) 6_545 5_545 ?
C5B CW5C C7 118.0(17) . 5_545 ?
CW5A CW5C C7 6.1(7) . 5_545 ?
CW5 CW5C C7 66.6(10) 6_545 5_545 ?
C11 CW5C C7 79.0(10) 4_545 5_545 ?
C5A CW5C C7 116.6(13) . 5_545 ?
CW5 CW5C C8A 133(3) . 7_545 ?
C5 CW5C C8A 63.8(13) . 7_545 ?
CW5B CW5C C8A 43.3(15) . 7_545 ?
C8A CW5C C8A 127(2) 4_545 7_545 ?
CW5C CW5C C8A 17.5(7) 6_545 7_545 ?
C5B CW5C C8A 62.9(12) . 7_545 ?
CW5A CW5C C8A 55.7(11) . 7_545 ?
CW5 CW5C C8A 26.0(8) 6_545 7_545 ?
C11 CW5C C8A 122.1(14) 4_545 7_545 ?
C5A CW5C C8A 69.5(9) . 7_545 ?
C7 CW5C C8A 61.8(7) 5_545 7_545 ?
C6A C6 C11D 111.6(17) . 6 ?
C6A C6 C11D 111.6(17) . . ?
C11D C6 C11D 69(2) 6 . ?
C6A C6 W1 8.8(15) . 7_545 ?
C11D C6 W1 118.4(13) 6 7_545 ?
C11D C6 W1 118.4(13) . 7_545 ?
C6A C6 W11B 103.5(16) . . ?
C11D C6 W11B 36.6(13) 6 . ?
C11D C6 W11B 36.6(13) . . ?
W1 C6 W11B 112.3(10) 7_545 . ?
C6A C6 C11C 118.1(12) . . ?
C11D C6 C11C 76.9(13) 6 . ?
C11D C6 C11C 11.9(15) . . ?
W1 C6 C11C 123.7(8) 7_545 . ?
W11B C6 C11C 47.4(8) . . ?
C6A C6 C11C 118.1(12) . 6 ?
C11D C6 C11C 11.9(15) 6 6 ?
C11D C6 C11C 76.8(13) . 6 ?
W1 C6 C11C 123.7(8) 7_545 6 ?
W11B C6 C11C 47.4(8) . 6 ?
C11C C6 C11C 82.9(14) . 6 ?
C6A C6 C5A 4.4(15) . 7_545 ?
C11D C6 C5A 108.1(14) 6 7_545 ?
C11D C6 C5A 108.1(14) . 7_545 ?
W1 C6 C5A 13.1(8) 7_545 7_545 ?
W11B C6 C5A 99.1(10) . 7_545 ?
C11C C6 C5A 115.2(9) . 7_545 ?
C11C C6 C5A 115.2(8) 6 7_545 ?
C6A C6 C12 87.6(11) . 6 ?
C11D C6 C12 26.4(13) 6 6 ?
C11D C6 C12 87.7(14) . 6 ?
W1 C6 C12 93.4(8) 7_545 6 ?
W11B C6 C12 51.2(6) . 6 ?
C11C C6 C12 97.9(9) . 6 ?
C11C C6 C12 30.5(9) 6 6 ?
C5A C6 C12 84.8(8) 7_545 6 ?
C6A C6 C12 87.6(11) . . ?
C11D C6 C12 87.7(14) 6 . ?
C11D C6 C12 26.4(13) . . ?
W1 C6 C12 93.4(8) 7_545 . ?
W11B C6 C12 51.2(6) . . ?
C11C C6 C12 30.5(9) . . ?
C11C C6 C12 97.9(9) 6 . ?
C5A C6 C12 84.8(8) 7_545 . ?
C12 C6 C12 98.0(11) 6 . ?
C6A C6 C11C 143.8(10) . 5_656 ?
C11D C6 C11C 67.4(14) 6 5_656 ?
C11D C6 C11C 101.9(13) . 5_656 ?
W1 C6 C11C 138.9(8) 7_545 5_656 ?
W11B C6 C11C 94.9(9) . 5_656 ?
C11C C6 C11C 97.4(9) . 5_656 ?
C11C C6 C11C 56.0(12) 6 5_656 ?
C5A C6 C11C 145.7(8) 7_545 5_656 ?
C12 C6 C11C 80.0(9) 6 5_656 ?
C12 C6 C11C 127.6(10) . 5_656 ?
C6A C6 C11C 143.8(10) . 2_656 ?
C11D C6 C11C 101.9(13) 6 2_656 ?
C11D C6 C11C 67.4(14) . 2_656 ?
W1 C6 C11C 138.9(8) 7_545 2_656 ?
W11B C6 C11C 94.9(9) . 2_656 ?
C11C C6 C11C 56.0(12) . 2_656 ?
C11C C6 C11C 97.4(9) 6 2_656 ?
C5A C6 C11C 145.7(8) 7_545 2_656 ?
C12 C6 C11C 127.6(10) 6 2_656 ?
C12 C6 C11C 80.0(9) . 2_656 ?
C11C C6 C11C 62.6(15) 5_656 2_656 ?
C6 C6A W1 164(3) . 7_545 ?
C6 C6A C5A 173(2) . 7_545 ?
W1 C6A C5A 22.9(16) 7_545 7_545 ?
C6 C6A C11D 45.7(14) . 6 ?
W1 C6A C11D 146.1(17) 7_545 6 ?
C5A C6A C11D 128.9(15) 7_545 6 ?
C6 C6A C11D 45.7(14) . . ?
W1 C6A C11D 146.1(17) 7_545 . ?
C5A C6A C11D 128.9(15) 7_545 . ?
C11D C6A C11D 52(2) 6 . ?
C6 C6A C5B 153.7(19) . 7_545 ?
W1 C6A C5B 42.6(16) 7_545 7_545 ?
C5A C6A C5B 19.7(10) 7_545 7_545 ?
C11D C6A C5B 112.0(13) 6 7_545 ?
C11D C6A C5B 112.0(13) . 7_545 ?
C6 C6A W11B 57.9(15) . . ?
W1 C6A W11B 138(2) 7_545 . ?
C5A C6A W11B 115.5(15) 7_545 . ?
C11D C6A W11B 31.6(11) 6 . ?
C11D C6A W11B 31.6(11) . . ?
C5B C6A W11B 95.8(11) 7_545 . ?
C6 C6A C12 74.0(13) . 6 ?
W1 C6A C12 116.1(14) 7_545 6 ?
C5A C6A C12 101.5(11) 7_545 6 ?
C11D C6A C12 30.0(11) 6 6 ?
C11D C6A C12 76.5(14) . 6 ?
C5B C6A C12 88.1(9) 7_545 6 ?
W11B C6A C12 47.2(7) . 6 ?
C6 C6A C12 74.0(13) . . ?
W1 C6A C12 116.1(14) 7_545 . ?
C5A C6A C12 101.5(11) 7_545 . ?
C11D C6A C12 76.5(14) 6 . ?
C11D C6A C12 30.0(11) . . ?
C5B C6A C12 88.1(9) 7_545 . ?
W11B C6A C12 47.2(7) . . ?
C12 C6A C12 93.1(13) 6 . ?
C6 C6A C11C 46.6(10) . . ?
W1 C6A C11C 142.5(11) 7_545 . ?
C5A C6A C11C 128.8(11) 7_545 . ?
C11D C6A C11C 59.0(13) 6 . ?
C11D C6A C11C 8.0(12) . . ?
C5B C6A C11C 113.7(10) 7_545 . ?
W11B C6A C11C 39.4(7) . . ?
C12 C6A C11C 84.5(11) 6 . ?
C12 C6A C11C 27.4(9) . . ?
C6 C6A C11C 46.6(10) . 6 ?
W1 C6A C11C 142.5(11) 7_545 6 ?
C5A C6A C11C 128.8(11) 7_545 6 ?
C11D C6A C11C 8.0(12) 6 6 ?
C11D C6A C11C 59.0(13) . 6 ?
C5B C6A C11C 113.7(10) 7_545 6 ?
W11B C6A C11C 39.4(7) . 6 ?
C12 C6A C11C 27.4(9) 6 6 ?
C12 C6A C11C 84.5(11) . 6 ?
C11C C6A C11C 66.1(13) . 6 ?
C6 C6A C5 150.5(17) . 7_545 ?
W1 C6A C5 45.8(16) 7_545 7_545 ?
C5A C6A C5 22.9(10) 7_545 7_545 ?
C11D C6A C5 109.2(11) 6 7_545 ?
C11D C6A C5 109.2(11) . 7_545 ?
C5B C6A C5 3.2(6) 7_545 7_545 ?
W11B C6A C5 92.6(9) . 7_545 ?
C12 C6A C5 85.9(8) 6 7_545 ?
C12 C6A C5 85.9(8) . 7_545 ?
C11C C6A C5 111.2(8) . 7_545 ?
C11C C6A C5 111.2(8) 6 7_545 ?
CW5A C7 C4A 177(4) 5_545 . ?
CW5A C7 C8 106(2) 5_545 . ?
C4A C7 C8 77(3) . . ?
CW5A C7 CW5B 4(3) 5_545 5_545 ?
C4A C7 CW5B 174(3) . 5_545 ?
C8 C7 CW5B 109.4(14) . 5_545 ?
CW5A C7 C8B 133(3) 5_545 . ?
C4A C7 C8B 50(3) . . ?
C8 C7 C8B 26.8(15) . . ?
CW5B C7 C8B 136(2) 5_545 . ?
CW5A C7 C4 166(2) 5_545 . ?
C4A C7 C4 11(3) . . ?
C8 C7 C4 87.7(8) . . ?
CW5B C7 C4 162.9(13) 5_545 . ?
C8B C7 C4 60.9(18) . . ?
CW5A C7 C4B 172(4) 5_545 . ?
C4A C7 C4B 11(4) . . ?
C8 C7 C4B 66(3) . . ?
CW5B C7 C4B 175(3) 5_545 . ?
C8B C7 C4B 39(3) . . ?
C4 C7 C4B 22(3) . . ?
CW5A C7 W11A 84(3) 5_545 3_544 ?
C4A C7 W11A 99(3) . 3_544 ?
C8 C7 W11A 21.5(12) . 3_544 ?
CW5B C7 W11A 87.9(19) 5_545 3_544 ?
C8B C7 W11A 48(2) . 3_544 ?
C4 C7 W11A 109.2(15) . 3_544 ?
C4B C7 W11A 88(3) . 3_544 ?
CW5A C7 C3 153(2) 5_545 . ?
C4A C7 C3 29(3) . . ?
C8 C7 C3 47.6(6) . . ?
CW5B C7 C3 157.1(13) 5_545 . ?
C8B C7 C3 20.8(17) . . ?
C4 C7 C3 40.1(4) . . ?
C4B C7 C3 18(3) . . ?
W11A C7 C3 69.1(14) 3_544 . ?
CW5A C7 CW5C 16.3(8) 5_545 2 ?
C4A C7 CW5C 162.9(12) . 2 ?
C8 C7 CW5C 108.7(9) . 2 ?
CW5B C7 CW5C 15.9(6) 5_545 2 ?
C8B C7 CW5C 134.0(17) . 2 ?
C4 C7 CW5C 156.8(7) . 2 ?
C4B C7 CW5C 163.5(10) . 2 ?
W11A C7 CW5C 88.0(15) 3_544 2 ?
C3 C7 CW5C 152.4(7) . 2 ?
CW5A C7 CW5C 16.3(8) 5_545 5_545 ?
C4A C7 CW5C 162.9(12) . 5_545 ?
C8 C7 CW5C 108.7(9) . 5_545 ?
CW5B C7 CW5C 15.9(6) 5_545 5_545 ?
C8B C7 CW5C 134.0(17) . 5_545 ?
C4 C7 CW5C 156.8(7) . 5_545 ?
C4B C7 CW5C 163.5(10) . 5_545 ?
W11A C7 CW5C 88.0(15) 3_544 5_545 ?
C3 C7 CW5C 152.4(7) . 5_545 ?
CW5C C7 CW5C 31.7(13) 2 5_545 ?
CW5A C7 C8A 43.8(7) 5_545 3_544 ?
C4A C7 C8A 136.7(7) . 3_544 ?
C8 C7 C8A 92.6(7) . 3_544 ?
CW5B C7 C8A 44.8(6) 5_545 3_544 ?
C8B C7 C8A 111.9(13) . 3_544 ?
C4 C7 C8A 137.6(5) . 3_544 ?
C4B C7 C8A 133.8(12) . 3_544 ?
W11A C7 C8A 76.9(11) 3_544 3_544 ?
C3 C7 C8A 125.1(6) . 3_544 ?
CW5C C7 C8A 29.8(8) 2 3_544 ?
CW5C C7 C8A 60.1(8) 5_545 3_544 ?
W11A C8 C8B 175(4) 3_544 . ?
W11A C8 C7 106(3) 3_544 . ?
C8B C8 C7 79(3) . . ?
W11A C8 W11B 5(3) 3_544 3_544 ?
C8B C8 W11B 171(3) . 3_544 ?
C7 C8 W11B 110.8(12) . 3_544 ?
W11A C8 C4A 136(3) 3_544 . ?
C8B C8 C4A 49(3) . . ?
C7 C8 C4A 29.3(16) . . ?
W11B C8 C4A 140(2) 3_544 . ?
W11A C8 C3 165(3) 3_544 . ?
C8B C8 C3 10(3) . . ?
C7 C8 C3 88.9(8) . . ?
W11B C8 C3 160.3(11) 3_544 . ?
C4A C8 C3 59.6(18) . . ?
W11A C8 C4B 169(4) 3_544 . ?
C8B C8 C4B 16(4) . . ?
C7 C8 C4B 62(3) . . ?
W11B C8 C4B 173(3) 3_544 . ?
C4A C8 C4B 33(3) . . ?
C3 C8 C4B 26(2) . . ?
W11A C8 CW5A 84(3) 3_544 5_545 ?
C8B C8 CW5A 101(3) . 5_545 ?
C7 C8 CW5A 22.6(13) . 5_545 ?
W11B C8 CW5A 88.3(18) 3_544 5_545 ?
C4A C8 CW5A 52(2) . 5_545 ?
C3 C8 CW5A 111.4(16) . 5_545 ?
C4B C8 CW5A 85(3) . 5_545 ?
W11A C8 C4 155(3) 3_544 . ?
C8B C8 C4 30(3) . . ?
C7 C8 C4 48.4(6) . . ?
W11B C8 C4 159.2(11) 3_544 . ?
C4A C8 C4 19.0(17) . . ?
C3 C8 C4 40.5(4) . . ?
C4B C8 C4 14(3) . . ?
CW5A C8 C4 70.9(15) 5_545 . ?
W11A C8 C11D 19.0(11) 3_544 3_544 ?
C8B C8 C11D 159.0(18) . 3_544 ?
C7 C8 C11D 111.4(10) . 3_544 ?
W11B C8 C11D 18.0(8) 3_544 3_544 ?
C4A C8 C11D 138.5(17) . 3_544 ?
C3 C8 C11D 152.3(9) . 3_544 ?
C4B C8 C11D 161.4(10) . 3_544 ?
CW5A C8 C11D 90.0(16) 5_545 3_544 ?
C4 C8 C11D 154.1(7) . 3_544 ?
W11A C8 C11D 19.0(11) 3_544 8_544 ?
C8B C8 C11D 159.0(18) . 8_544 ?
C7 C8 C11D 111.4(10) . 8_544 ?
W11B C8 C11D 18.0(8) 3_544 8_544 ?
C4A C8 C11D 138.5(17) . 8_544 ?
C3 C8 C11D 152.3(9) . 8_544 ?
C4B C8 C11D 161.4(10) . 8_544 ?
CW5A C8 C11D 90.0(16) 5_545 8_544 ?
C4 C8 C11D 154.1(7) . 8_544 ?
C11D C8 C11D 35.8(16) 3_544 8_544 ?
W11A C8 C11C 35.4(13) 3_544 3_544 ?
C8B C8 C11C 142.3(18) . 3_544 ?
C7 C8 C11C 119.0(8) . 3_544 ?
W11B C8 C11C 33.4(8) 3_544 3_544 ?
C4A C8 C11C 140.3(12) . 3_544 ?
C3 C8 C11C 135.9(8) . 3_544 ?
C4B C8 C11C 148.5(9) . 3_544 ?
CW5A C8 C11C 100.1(15) 5_545 3_544 ?
C4 C8 C11C 148.4(6) . 3_544 ?
C11D C8 C11C 16.8(7) 3_544 3_544 ?
C11D C8 C11C 50.1(12) 8_544 3_544 ?
C11 C8A CW5 167(3) . 4 ?
C11 C8A W11C 22.1(17) . . ?
CW5 C8A W11C 166(2) 4 . ?
C11 C8A CW5C 160(3) . 4 ?
CW5 C8A CW5C 32.2(14) 4 4 ?
W11C C8A CW5C 138(2) . 4 ?
C11 C8A C12 43(2) . . ?
CW5 C8A C12 146(2) 4 . ?
W11C C8A C12 21.2(9) . . ?
CW5C C8A C12 117.6(19) 4 . ?
C11 C8A CW5B 134(3) . 7_545 ?
CW5 C8A CW5B 49.7(16) 4 7_545 ?
W11C C8A CW5B 116.3(17) . 7_545 ?
CW5C C8A CW5B 39.3(18) 4 7_545 ?
C12 C8A CW5B 97.7(15) . 7_545 ?
C11 C8A CW5A 118(3) . 7_545 ?
CW5 C8A CW5A 62.5(16) 4 7_545 ?
W11C C8A CW5A 104.1(15) . 7_545 ?
CW5C C8A CW5A 58.6(18) 4 7_545 ?
C12 C8A CW5A 89.3(13) . 7_545 ?
CW5B C8A CW5A 19.6(11) 7_545 7_545 ?
C11 C8A C5B 128(3) . 7_545 ?
CW5 C8A C5B 64.4(17) 4 7_545 ?
W11C C8A C5B 109.6(14) . 7_545 ?
CW5C C8A C5B 33.3(15) 4 7_545 ?
C12 C8A C5B 91.3(14) . 7_545 ?
CW5B C8A C5B 57.4(13) 7_545 7_545 ?
CW5A C8A C5B 75.0(14) 7_545 7_545 ?
C11 C8A C5 142(2) . 7_545 ?
CW5 C8A C5 50.3(14) 4 7_545 ?
W11C C8A C5 123.9(12) . 7_545 ?
CW5C C8A C5 20.5(12) 4 7_545 ?
C12 C8A C5 105.2(12) . 7_545 ?
CW5B C8A C5 52.8(13) 7_545 7_545 ?
CW5A C8A C5 72.0(14) 7_545 7_545 ?
C5B C8A C5 14.4(7) 7_545 7_545 ?
C11 C8A CW5C 145(3) . 7_545 ?
CW5 C8A CW5C 45.1(14) 4 7_545 ?
W11C C8A CW5C 123.0(14) . 7_545 ?
CW5C C8A CW5C 18.3(10) 4 7_545 ?
C12 C8A CW5C 101.8(13) . 7_545 ?
CW5B C8A CW5C 25.9(14) 7_545 7_545 ?
CW5A C8A CW5C 45.1(15) 7_545 7_545 ?
C5B C8A CW5C 32.8(9) 7_545 7_545 ?
C5 C8A CW5C 26.9(7) 7_545 7_545 ?
C11 C8A C7 107(2) . 3 ?
CW5 C8A C7 70.8(13) 4 3 ?
W11C C8A C7 96.8(11) . 3 ?
CW5C C8A C7 71.2(14) 4 3 ?
C12 C8A C7 85.4(10) . 3 ?
CW5B C8A C7 32.5(12) 7_545 3 ?
CW5A C8A C7 13.0(12) 7_545 3 ?
C5B C8A C7 87.5(8) 7_545 3 ?
C5 C8A C7 85.0(7) 7_545 3 ?
CW5C C8A C7 58.1(8) 7_545 3 ?
C11 C8A C11D 63(2) . . ?
CW5 C8A C11D 127.3(18) 4 . ?
W11C C8A C11D 40.4(11) . . ?
CW5C C8A C11D 98.4(17) 4 . ?
C12 C8A C11D 19.2(12) . . ?
CW5B C8A C11D 81.1(13) 7_545 . ?
CW5A C8A C11D 76.6(11) 7_545 . ?
C5B C8A C11D 74.3(12) 7_545 . ?
C5 C8A C11D 87.4(10) 7_545 . ?
CW5C C8A C11D 82.6(11) 7_545 . ?
C7 C8A C11D 76.3(8) 3 . ?
C8 C8B C3 162(5) . . ?
C8 C8B C4B 154(6) . . ?
C3 C8B C4B 45(4) . . ?
C8 C8B C4A 104(5) . . ?
C3 C8B C4A 94(4) . . ?
C4B C8B C4A 49(5) . . ?
C8 C8B W11A 2(2) . 3_544 ?
C3 C8B W11A 159(4) . 3_544 ?
C4B C8B W11A 156(5) . 3_544 ?
C4A C8B W11A 107(4) . 3_544 ?
C8 C8B C7 75(3) . . ?
C3 C8B C7 124(3) . . ?
C4B C8B C7 79(4) . . ?
C4A C8B C7 30(2) . . ?
W11A C8B C7 77(2) 3_544 . ?
C8 C8B C4 137(4) . . ?
C3 C8B C4 61(2) . . ?
C4B C8B C4 17(4) . . ?
C4A C8B C4 33(2) . . ?
W11A C8B C4 139(3) 3_544 . ?
C7 C8B C4 62.4(14) . . ?
C8 C8B CW5A 60(3) . 5_545 ?
C3 C8B CW5A 138(3) . 5_545 ?
C4B C8B CW5A 94(4) . 5_545 ?
C4A C8B CW5A 45(3) . 5_545 ?
W11A C8B CW5A 62(2) 3_544 5_545 ?
C7 C8B CW5A 14.9(11) . 5_545 ?
C4 C8B CW5A 77.3(17) . 5_545 ?
C8 C8B W11B 6(2) . 3_544 ?
C3 C8B W11B 155(3) . 3_544 ?
C4B C8B W11B 160(5) . 3_544 ?
C4A C8B W11B 111(4) . 3_544 ?
W11A C8B W11B 4.1(14) 3_544 3_544 ?
C7 C8B W11B 81(2) . 3_544 ?
C4 C8B W11B 143(2) . 3_544 ?
CW5A C8B W11B 66.1(18) 5_545 3_544 ?
C8 C8B O10 98.8(14) . 6_545 ?
C3 C8B O10 85.7(13) . 6_545 ?
C4B C8B O10 76.3(12) . 6_545 ?
C4A C8B O10 75.1(9) . 6_545 ?
W11A C8B O10 99.3(12) 3_544 6_545 ?
C7 C8B O10 79.7(9) . 6_545 ?
C4 C8B O10 74.6(9) . 6_545 ?
CW5A C8B O10 83.2(10) 5_545 6_545 ?
W11B C8B O10 100.2(12) 3_544 6_545 ?
C8 C8B O10 98.8(14) . . ?
C3 C8B O10 85.7(13) . . ?
C4B C8B O10 76.3(12) . . ?
C4A C8B O10 75.1(9) . . ?
W11A C8B O10 99.3(12) 3_544 . ?
C7 C8B O10 79.7(9) . . ?
C4 C8B O10 74.6(9) . . ?
CW5A C8B O10 83.2(10) 5_545 . ?
W11B C8B O10 100.2(12) 3_544 . ?
O10 C8B O10 148.3(18) 6_545 . ?
C8 C8B O8 85(2) . 6_545 ?
C3 C8B O8 82.4(17) . 6_545 ?
C4B C8B O8 112(3) . 6_545 ?
C4A C8B O8 132.2(8) . 6_545 ?
W11A C8B O8 83.7(15) 3_544 6_545 ?
C7 C8B O8 128.8(12) . 6_545 ?
C4 C8B O8 121.2(15) . 6_545 ?
CW5A C8B O8 122.6(14) 5_545 6_545 ?
W11B C8B O8 81.0(12) 3_544 6_545 ?
O10 C8B O8 57.1(3) 6_545 6_545 ?
O10 C8B O8 150.8(15) . 6_545 ?
C9A C9 W3 112(3) . . ?
C9A C9 C9A 48.0(19) . 5_655 ?
W3 C9 C9A 64(2) . 5_655 ?
C9A C9 C9 35.6(14) . 5_655 ?
W3 C9 C9 77(2) . 5_655 ?
C9A C9 C9 12.4(6) 5_655 5_655 ?
C9A C9 C1 156.9(17) . . ?
W3 C9 C1 44(2) . . ?
C9A C9 C1 108.9(8) 5_655 . ?
C9 C9 C1 121.2(6) 5_655 . ?
C9A C9 C2B 44.2(11) . 5_655 ?
W3 C9 C2B 137.7(15) . 5_655 ?
C9A C9 C2B 84.0(9) 5_655 5_655 ?
C9 C9 C2B 73.2(6) 5_655 5_655 ?
C1 C9 C2B 149.0(4) . 5_655 ?
C9A C9 C2B 44.2(11) . 2_655 ?
W3 C9 C2B 137.7(15) . 2_655 ?
C9A C9 C2B 84.0(9) 5_655 2_655 ?
C9 C9 C2B 73.2(6) 5_655 2_655 ?
C1 C9 C2B 149.0(4) . 2_655 ?
C2B C9 C2B 57.6(7) 5_655 2_655 ?
C9 C9A C9A 112(3) . 5_655 ?
C9 C9A W3 178(3) . 5_655 ?
C9A C9A W3 70(2) 5_655 5_655 ?
C9 C9A C9 132.0(19) . 5_655 ?
C9A C9A C9 20.0(10) 5_655 5_655 ?
W3 C9A C9 49.9(19) 5_655 5_655 ?
C9 C9A W3 48(2) . . ?
C9A C9A W3 64(2) 5_655 . ?
W3 C9A W3 133.5(16) 5_655 . ?
C9 C9A W3 83.6(17) 5_655 . ?
C9 C9A C2B 125.8(13) . 5_655 ?
C9A C9A C2B 108.9(17) 5_655 5_655 ?
W3 C9A C2B 52.8(13) 5_655 5_655 ?
C9 C9A C2B 92.6(11) 5_655 5_655 ?
W3 C9A C2B 145.8(5) . 5_655 ?
C9 C9A C2B 125.8(13) . 2_655 ?
C9A C9A C2B 108.9(17) 5_655 2_655 ?
W3 C9A C2B 52.8(13) 5_655 2_655 ?
C9 C9A C2B 92.6(11) 5_655 2_655 ?
W3 C9A C2B 145.8(5) . 2_655 ?
C2B C9A C2B 68.2(9) 5_655 2_655 ?
C9 C9A C2 127.8(13) . 5_655 ?
C9A C9A C2 108.5(17) 5_655 5_655 ?
W3 C9A C2 50.7(13) 5_655 5_655 ?
C9 C9A C2 91.6(10) 5_655 5_655 ?
W3 C9A C2 148.0(3) . 5_655 ?
C2B C9A C2 2.6(4) 5_655 5_655 ?
C2B C9A C2 65.8(6) 2_655 5_655 ?
C9 C9A C2 127.8(13) . 2_655 ?
C9A C9A C2 108.5(17) 5_655 2_655 ?
W3 C9A C2 50.7(13) 5_655 2_655 ?
C9 C9A C2 91.6(10) 5_655 2_655 ?
W3 C9A C2 148.0(3) . 2_655 ?
C2B C9A C2 65.8(6) 5_655 2_655 ?
C2B C9A C2 2.6(4) 2_655 2_655 ?
C2 C9A C2 63.3(4) 5_655 2_655 ?
C10A C10 C10A 42.2(19) . 6 ?
C10A C10 C10C 71.2(17) . 6 ?
C10A C10 C10C 38.4(16) 6 6 ?
C10A C10 C10C 38.4(16) . . ?
C10A C10 C10C 71.2(17) 6 . ?
C10C C10 C10C 80(3) 6 . ?
C10A C10 C10B 114.1(18) . . ?
C10A C10 C10B 114.0(18) 6 . ?
C10C C10 C10B 134.2(14) 6 . ?
C10C C10 C10B 134.2(14) . . ?
C10A C10 C10A 51.0(13) . 2 ?
C10A C10 C10A 59.0(14) 6 2 ?
C10C C10 C10A 96.6(16) 6 2 ?
C10C C10 C10A 85.0(14) . 2 ?
C10B C10 C10A 64.7(15) . 2 ?
C10A C10 C10A 59.0(14) . 5 ?
C10A C10 C10A 51.0(13) 6 5 ?
C10C C10 C10A 85.0(14) 6 5 ?
C10C C10 C10A 96.6(16) . 5 ?
C10B C10 C10A 64.7(15) . 5 ?
C10A C10 C10A 18.1(8) 2 5 ?
C10A C10 C10 41.9(10) . 5 ?
C10A C10 C10 41.9(10) 6 5 ?
C10C C10 C10 79.7(14) 6 5 ?
C10C C10 C10 79.7(14) . 5 ?
C10B C10 C10 78.8(15) . 5 ?
C10A C10 C10 17.0(5) 2 5 ?
C10A C10 C10 17.0(5) 5 5 ?
C10A C10 C10C 61.2(13) . 2 ?
C10A C10 C10C 78.4(14) 6 2 ?
C10C C10 C10C 116.4(13) 6 2 ?
C10C C10 C10C 86.8(18) . 2 ?
C10B C10 C10C 53.1(15) . 2 ?
C10A C10 C10C 20.0(9) 2 2 ?
C10A C10 C10C 35.3(9) 5 2 ?
C10 C10 C10C 36.7(8) 5 2 ?
C10A C10 C10C 78.4(14) . 5 ?
C10A C10 C10C 61.2(13) 6 5 ?
C10C C10 C10C 86.8(18) 6 5 ?
C10C C10 C10C 116.4(13) . 5 ?
C10B C10 C10C 53.1(15) . 5 ?
C10A C10 C10C 35.3(9) 2 5 ?
C10A C10 C10C 20.0(9) 5 5 ?
C10 C10 C10C 36.7(8) 5 5 ?
C10C C10 C10C 45.9(16) 2 5 ?
C10A C10 C10B 21.6(10) . 5 ?
C10A C10 C10B 21.6(10) 6 5 ?
C10C C10 C10B 50.9(14) 6 5 ?
C10C C10 C10B 50.9(14) . 5 ?
C10B C10 C10B 120.7(13) . 5 ?
C10A C10 C10B 56.8(11) 2 5 ?
C10A C10 C10B 56.8(11) 5 5 ?
C10 C10 C10B 41.9(10) 5 5 ?
C10C C10 C10B 72.9(12) 2 5 ?
C10C C10 C10B 72.9(12) 5 5 ?
C10A C10 C1 149.7(11) . . ?
C10A C10 C1 149.7(11) 6 . ?
C10C C10 C1 137.1(13) 6 . ?
C10C C10 C1 137.1(13) . . ?
C10B C10 C1 41.8(14) . . ?
C10A C10 C1 105.9(6) 2 . ?
C10A C10 C1 105.9(6) 5 . ?
C10 C10 C1 120.6(5) 5 . ?
C10C C10 C1 91.0(8) 2 . ?
C10C C10 C1 91.0(8) 5 . ?
C10B C10 C1 162.4(10) 5 . ?
C10A C10A C10 68.9(9) 6 . ?
C10A C10A C10C 132(2) 6 . ?
C10 C10A C10C 114(2) . . ?
C10A C10A C10A 89.994(2) 6 2 ?
C10 C10A C10A 103.8(17) . 2 ?
C10C C10A C10A 131(2) . 2 ?
C10A C10A C10C 31.2(14) 6 6 ?
C10 C10A C10C 78.7(18) . 6 ?
C10C C10A C10C 101(3) . 6 ?
C10A C10A C10C 117.2(15) 2 6 ?
C10A C10A C10A 68.5(9) 6 5 ?
C10 C10A C10A 95.2(17) . 5 ?
C10C C10A C10A 149(3) . 5 ?
C10A C10A C10A 21.5(9) 2 5 ?
C10C C10A C10A 96.4(17) 6 5 ?
C10A C10A C10 80.9(4) 6 5 ?
C10 C10A C10 121.0(14) . 5 ?
C10C C10A C10 124(2) . 5 ?
C10A C10A C10 25.2(7) 2 5 ?
C10C C10A C10 100.5(15) 6 5 ?
C10A C10A C10 25.9(6) 5 5 ?
C10A C10A C10B 81.5(4) 6 5 ?
C10 C10A C10B 149.7(13) . 5 ?
C10C C10A C10B 81(2) . 5 ?
C10A C10A C10B 81.9(18) 2 5 ?
C10C C10A C10B 72.5(16) 6 5 ?
C10A C10A C10B 79.3(16) 5 5 ?
C10 C10A C10B 57.4(14) 5 5 ?
C10A C10A C10B 82.7(4) 6 . ?
C10 C10A C10B 47.1(14) . . ?
C10C C10A C10B 136(2) . . ?
C10A C10A C10B 58.4(15) 2 . ?
C10C C10A C10B 109.6(15) 6 . ?
C10A C10A C10B 57.7(14) 5 . ?
C10 C10A C10B 80.7(12) 5 . ?
C10B C10A C10B 137.0(11) 5 . ?
C10A C10A C10C 108.2(9) 6 2 ?
C10 C10A C10C 101.0(15) . 2 ?
C10C C10A C10C 117(3) . 2 ?
C10A C10A C10C 20.5(10) 2 2 ?
C10C C10A C10C 137.2(11) 6 2 ?
C10A C10A C10C 40.8(11) 5 2 ?
C10 C10A C10C 42.7(9) 5 2 ?
C10B C10A C10C 94.1(16) 5 2 ?
C10B C10A C10C 54.1(13) . 2 ?
C10A C10A C10C 59.4(8) 6 5 ?
C10 C10A C10C 83.6(14) . 5 ?
C10C C10A C10C 161.1(16) . 5 ?
C10A C10A C10C 32.0(9) 2 5 ?
C10C C10A C10C 89(2) 6 5 ?
C10A C10A C10C 12.6(11) 5 5 ?
C10 C10A C10C 37.8(9) 5 5 ?
C10B C10A C10C 87.0(14) 5 5 ?
C10B C10A C10C 50.8(12) . 5 ?
C10C C10A C10C 48.8(17) 2 5 ?
C10A C10A C2A 118.3(5) 6 2 ?
C10 C10A C2A 137.6(13) . 2 ?
C10C C10A C2A 28(2) . 2 ?
C10A C10A C2A 117.4(13) 2 2 ?
C10C C10A C2A 90.7(15) 6 2 ?
C10A C10A C2A 127.0(14) 5 2 ?
C10 C10A C2A 101.2(9) 5 2 ?
C10B C10A C2A 53.2(10) 5 2 ?
C10B C10A C2A 159.0(7) . 2 ?
C10C C10A C2A 113.8(11) 2 2 ?
C10C C10A C2A 137.8(11) 5 2 ?
C10 C10B C10A 57.9(14) . 2 ?
C10 C10B C10A 57.9(14) . 5 ?
C10A C10B C10A 17.0(9) 2 5 ?
C10 C10B C10C 82.5(19) . 2 ?
C10A C10B C10C 30.4(12) 2 2 ?
C10A C10B C10C 44.0(14) 5 2 ?
C10 C10B C10C 82.5(19) . 5 ?
C10A C10B C10C 44.0(14) 2 5 ?
C10A C10B C10C 30.4(12) 5 5 ?
C10C C10B C10C 58(2) 2 5 ?
C10 C10B C2A 122.9(16) . 6 ?
C10A C10B C2A 91.8(18) 2 6 ?
C10A C10B C2A 79.6(16) 5 6 ?
C10C C10B C2A 92(2) 2 6 ?
C10C C10B C2A 49.2(15) 5 6 ?
C10 C10B C2A 122.9(16) . . ?
C10A C10B C2A 79.6(16) 2 . ?
C10A C10B C2A 91.8(18) 5 . ?
C10C C10B C2A 49.2(15) 2 . ?
C10C C10B C2A 92(2) 5 . ?
C2A C10B C2A 91.8(19) 6 . ?
C10 C10B C1 106(2) . . ?
C10A C10B C1 161(2) 2 . ?
C10A C10B C1 161(2) 5 . ?
C10C C10B C1 150.3(13) 2 . ?
C10C C10B C1 150.3(13) 5 . ?
C2A C10B C1 105.9(17) 6 . ?
C2A C10B C1 105.9(17) . . ?
C10 C10B C10A 18.8(6) . 6 ?
C10A C10B C10A 43.0(11) 2 6 ?
C10A C10B C10A 39.7(11) 5 6 ?
C10C C10B C10A 71.4(17) 2 6 ?
C10C C10B C10A 63.8(16) 5 6 ?
C2A C10B C10A 107.1(16) 6 6 ?
C2A C10B C10A 118.4(19) . 6 ?
C1 C10B C10A 123(2) . 6 ?
C10 C10B C10A 18.8(6) . . ?
C10A C10B C10A 39.7(11) 2 . ?
C10A C10B C10A 43.0(11) 5 . ?
C10C C10B C10A 63.8(16) 2 . ?
C10C C10B C10A 71.4(17) 5 . ?
C2A C10B C10A 118.4(19) 6 . ?
C2A C10B C10A 107.1(16) . . ?
C1 C10B C10A 123(2) . . ?
C10A C10B C10A 14.6(7) 6 . ?
C10 C10B C2 130.3(11) . . ?
C10A C10B C2 90.3(13) 2 . ?
C10A C10B C2 102.5(16) 5 . ?
C10C C10B C2 60.0(13) 2 . ?
C10C C10B C2 100.7(19) 5 . ?
C2A C10B C2 92.1(16) 6 . ?
C2A C10B C2 10.8(8) . . ?
C1 C10B C2 95.5(14) . . ?
C10A C10B C2 128.3(15) 6 . ?
C10A C10B C2 116.1(12) . . ?
C10 C10B C2 130.3(11) . 6 ?
C10A C10B C2 102.5(16) 2 6 ?
C10A C10B C2 90.3(13) 5 6 ?
C10C C10B C2 100.7(19) 2 6 ?
C10C C10B C2 60.0(13) 5 6 ?
C2A C10B C2 10.8(8) 6 6 ?
C2A C10B C2 92.1(16) . 6 ?
C1 C10B C2 95.5(14) . 6 ?
C10A C10B C2 116.1(12) 6 6 ?
C10A C10B C2 128.3(15) . 6 ?
C2 C10B C2 90.4(14) . 6 ?
C10A C10C C10A 16.3(10) . 6 ?
C10A C10C C10 27.9(12) . . ?
C10A C10C C10 30.1(8) 6 . ?
C10A C10C C2A 135(3) . 2 ?
C10A C10C C2A 128(2) 6 2 ?
C10 C10C C2A 157(3) . 2 ?
C10A C10C C10C 48(2) . 6 ?
C10A C10C C10C 31.2(14) 6 6 ?
C10 C10C C10C 50.1(13) . 6 ?
C2A C10C C10C 107.3(13) 2 6 ?
C10A C10C C10B 68(2) . 5 ?
C10A C10C C10B 63.5(17) 6 5 ?
C10 C10C C10B 93(2) . 5 ?
C2A C10C C10B 66.8(17) 2 5 ?
C10C C10C C10B 61.1(12) 6 5 ?
C10A C10C C2 137(3) . 2 ?
C10A C10C C2 130(2) 6 2 ?
C10 C10C C2 159(2) . 2 ?
C2A C10C C2 1.9(7) 2 2 ?
C10C C10C C2 109.1(9) 6 2 ?
C10B C10C C2 68.6(15) 5 2 ?
C10A C10C C10A 28.9(14) . 2 ?
C10A C10C C10A 42.8(11) 6 2 ?
C10 C10C C10A 52.3(12) . 2 ?
C2A C10C C10A 120.8(19) 2 2 ?
C10C C10C C10A 71.8(9) 6 2 ?
C10B C10C C10A 62.1(16) 5 2 ?
C2 C10C C10A 122.0(16) 2 2 ?
C10A C10C O2M 97(2) . 2 ?
C10A C10C O2M 109.8(18) 6 2 ?
C10 C10C O2M 115.7(18) . 2 ?
C2A C10C O2M 73.1(13) 2 2 ?
C10C C10C O2M 131.7(8) 6 2 ?
C10B C10C O2M 76.8(13) 5 2 ?
C2 C10C O2M 72.7(10) 2 2 ?
C10A C10C O2M 68.1(10) 2 2 ?
C10A C10C C10A 18.9(16) . 5 ?
C10A C10C C10A 30.8(9) 6 5 ?
C10 C10C C10A 45.7(11) . 5 ?
C2A C10C C10A 122.1(18) 2 5 ?
C10C C10C C10A 59.4(8) 6 5 ?
C10B C10C C10A 57.8(15) 5 5 ?
C2 C10C C10A 123.6(15) 2 5 ?
C10A C10C C10A 12.5(6) 2 5 ?
O2M C10C C10A 79.2(10) 2 5 ?
C10A C10C C10 36.1(17) . 5 ?
C10A C10C C10 44.3(11) 6 5 ?
C10 C10C C10 63.6(13) . 5 ?
C2A C10C C10 104.9(17) 2 5 ?
C10C C10C C10 67.0(8) 6 5 ?
C10B C10C C10 44.4(14) 5 5 ?
C2 C10C C10 106.3(13) 2 5 ?
C10A C10C C10 17.8(4) 2 5 ?
O2M C10C C10 66.5(9) 2 5 ?
C10A C10C C10 18.0(4) 5 5 ?
C10A C10C C2B 134(3) . 2 ?
C10A C10C C2B 124(2) 6 2 ?
C10 C10C C2B 152(2) . 2 ?
C2A C10C C2B 7.1(9) 2 2 ?
C10C C10C C2B 101.8(9) 6 2 ?
C10B C10C C2B 66.4(15) 5 2 ?
C2 C10C C2B 8.1(5) 2 2 ?
C10A C10C C2B 123.8(15) 2 2 ?
O2M C10C C2B 80.0(11) 2 2 ?
C10A C10C C2B 123.4(14) 5 2 ?
C10 C10C C2B 107.0(13) 5 2 ?
C8A C11 W11C 138(3) . . ?
C8A C11 C12 118(3) . . ?
W11C C11 C12 20.5(15) . . ?
C8A C11 CW5 8(2) . 4 ?
W11C C11 CW5 145(2) . 4 ?
C12 C11 CW5 124.3(15) . 4 ?
C8A C11 CW5C 14(2) . 4 ?
W11C C11 CW5C 125.4(19) . 4 ?
C12 C11 CW5C 105.1(15) . 4 ?
CW5 C11 CW5C 21.5(9) 4 4 ?
C8A C11 O7 107(2) . . ?
W11C C11 O7 81.0(14) . . ?
C12 C11 O7 87.8(11) . . ?
CW5 C11 O7 111.1(9) 4 . ?
CW5C C11 O7 103.6(10) 4 . ?
C8A C11 C11D 104(2) . . ?
W11C C11 C11D 34.3(16) . . ?
C12 C11 C11D 13.8(13) . . ?
CW5 C11 C11D 110.6(13) 4 . ?
CW5C C11 C11D 91.2(13) 4 . ?
O7 C11 C11D 91.5(8) . . ?
C8A C11 C11C 121(2) . . ?
W11C C11 C11C 18.5(15) . . ?
C12 C11 C11C 5.4(12) . . ?
CW5 C11 C11C 126.4(12) 4 . ?
CW5C C11 C11C 108.1(12) 4 . ?
O7 C11 C11C 91.4(8) . . ?
C11D C11 C11C 17.3(7) . . ?
C8A C11 C5B 41(2) . 7_545 ?
W11C C11 C5B 102.1(17) . 7_545 ?
C12 C11 C5B 83.7(13) . 7_545 ?
CW5 C11 C5B 49.6(11) 4 7_545 ?
CW5C C11 C5B 28.7(11) 4 7_545 ?
O7 C11 C5B 83.9(6) . 7_545 ?
C11D C11 C5B 70.9(11) . 7_545 ?
C11C C11 C5B 88.1(11) . 7_545 ?
C8A C11 C5 29.9(19) . 7_545 ?
W11C C11 C5 113.4(16) . 7_545 ?
C12 C11 C5 94.4(12) . 7_545 ?
CW5 C11 C5 38.1(8) 4 7_545 ?
CW5C C11 C5 18.0(8) 4 7_545 ?
O7 C11 C5 88.9(5) . 7_545 ?
C11D C11 C5 81.2(10) . 7_545 ?
C11C C11 C5 98.5(9) . 7_545 ?
C5B C11 C5 11.7(6) 7_545 7_545 ?
C8A C11 C7 60(2) . 3 ?
W11C C11 C7 96.7(15) . 3 ?
C12 C11 C7 83.3(11) . 3 ?
CW5 C11 C7 59.3(7) 4 3 ?
CW5C C11 C7 59.6(9) 4 3 ?
O7 C11 C7 157.6(7) . 3 ?
C11D C11 C7 75.3(8) . 3 ?
C11C C11 C7 81.3(7) . 3 ?
C5B C11 C7 74.8(6) 7_545 3 ?
C5 C11 C7 71.5(4) 7_545 3 ?
C8A C11 C5A 56(2) . 7_545 ?
W11C C11 C5A 89.7(15) . 7_545 ?
C12 C11 C5A 72.9(12) . 7_545 ?
CW5 C11 C5A 64.1(10) 4 7_545 ?
CW5C C11 C5A 43.5(10) 4 7_545 ?
O7 C11 C5A 74.0(5) . 7_545 ?
C11D C11 C5A 61.3(10) . 7_545 ?
C11C C11 C5A 77.7(9) . 7_545 ?
C5B C11 C5A 14.7(7) 7_545 7_545 ?
C5 C11 C5A 26.1(5) 7_545 7_545 ?
C7 C11 C5A 83.8(5) 3 7_545 ?
C11D C11C C12 75(3) . . ?
C11D C11C W11B 44(3) . . ?
C12 C11C W11B 82(2) . . ?
C11D C11C W11C 86(3) . . ?
C12 C11C W11C 10.9(14) . . ?
W11B C11C W11C 89.3(16) . . ?
C11D C11C C6 22(3) . . ?
C12 C11C C6 85(2) . . ?
W11B C11C C6 63.7(16) . . ?
W11C C11C C6 95.7(14) . . ?
C11D C11C W11A 63(3) . . ?
C12 C11C W11A 77.5(19) . . ?
W11B C11C W11A 20.1(10) . . ?
W11C C11C W11A 81.8(12) . . ?
C6 C11C W11A 83.2(16) . . ?
C11D C11C C11D 28(2) . 6 ?
C12 C11C C11D 97(2) . 6 ?
W11B C11C C11D 32.3(13) . 6 ?
W11C C11C C11D 107.6(15) . 6 ?
C6 C11C C11D 37.5(8) . 6 ?
W11A C11C C11D 52.0(15) . 6 ?
C11D C11C C11C 96(3) . 2_656 ?
C12 C11C C11C 133(2) . 2_656 ?
W11B C11C C11C 122.8(13) . 2_656 ?
W11C C11C C11C 133.9(16) . 2_656 ?
C6 C11C C11C 74.8(11) . 2_656 ?
W11A C11C C11C 138.8(11) . 2_656 ?
C11D C11C C11C 92.0(11) 6 2_656 ?
C11D C11C C11D 92(3) . 2_656 ?
C12 C11C C11D 149(2) . 2_656 ?
W11B C11C C11D 108.9(16) . 2_656 ?
W11C C11C C11D 151.7(15) . 2_656 ?
C6 C11C C11D 74.6(11) . 2_656 ?
W11A C11C C11D 122.2(15) . 2_656 ?
C11D C11C C11D 81.2(15) 6 2_656 ?
C11C C11C C11D 18.2(8) 2_656 2_656 ?
C11D C11C C6A 19(3) . . ?
C12 C11C C6A 70(2) . . ?
W11B C11C C6A 62.7(15) . . ?
W11C C11C C6A 80.5(12) . . ?
C6 C11C C6A 15.3(5) . . ?
W11A C11C C6A 80.0(15) . . ?
C11D C11C C6A 44.2(8) 6 . ?
C11C C11C C6A 86.3(13) 2_656 . ?
C11D C11C C6A 88.7(12) 2_656 . ?
C11D C11C C11 80(3) . . ?
C12 C11C C11 6.6(14) . . ?
W11B C11C C11 82.2(14) . . ?
W11C C11C C11 7.3(6) . . ?
C6 C11C C11 91.2(12) . . ?
W11A C11C C11 75.5(11) . . ?
C11D C11C C11 100.5(13) 6 . ?
C11C C11C C11 137.9(17) 2_656 . ?
C11D C11C C11 154.6(15) 2_656 . ?
C6A C11C C11 76.0(10) . . ?
C11D C11C C6 91(3) . 5_656 ?
C12 C11C C6 166(3) . 5_656 ?
W11B C11C C6 86.6(13) . 5_656 ?
W11C C11C C6 175.9(16) . 5_656 ?
C6 C11C C6 82.6(9) . 5_656 ?
W11A C11C C6 94.3(11) . 5_656 ?
C11D C11C C6 68.9(13) 6 5_656 ?
C11C C11C C6 49.3(10) 2_656 5_656 ?
C11D C11C C6 31.3(9) 2_656 5_656 ?
C6A C11C C6 97.8(11) . 5_656 ?
C11 C11C C6 168.7(14) . 5_656 ?
C11C C11D W11B 109(4) . . ?
C11C C11D C12 68(3) . . ?
W11B C11D C12 101(2) . . ?
C11C C11D C6 146(4) . . ?
W11B C11D C6 100(3) . . ?
C12 C11D C6 123(3) . . ?
C11C C11D C11D 139(3) . 6 ?
W11B C11D C11D 49.3(19) . 6 ?
C12 C11D C11D 140.7(19) . 6 ?
C6 C11D C11D 55.4(12) . 6 ?
C11C C11D C6A 153(4) . . ?
W11B C11D C6A 97(3) . . ?
C12 C11D C6A 102(2) . . ?
C6 C11D C6A 22.8(8) . . ?
C11D C11D C6A 64.1(10) 6 . ?
C11C C11D W11A 96(3) . . ?
W11B C11D W11A 16.4(10) . . ?
C12 C11D W11A 87(2) . . ?
C6 C11D W11A 115(2) . . ?
C11D C11D W11A 65.7(12) 6 . ?
C6A C11D W11A 108(2) . . ?
C11C C11D W11C 71(3) . . ?
W11B C11D W11C 99(2) . . ?
C12 C11D W11C 3.8(14) . . ?
C6 C11D W11C 120.4(19) . . ?
C11D C11D W11C 137.3(11) 6 . ?
C6A C11D W11C 99.2(16) . . ?
W11A C11D W11C 85.5(14) . . ?
C11C C11D C11C 126(4) . 6 ?
W11B C11D C11C 46.3(17) . 6 ?
C12 C11D C11C 146(3) . 6 ?
C6 C11D C11C 65.6(13) . 6 ?
C11D C11D C11C 13.1(10) 6 6 ?
C6A C11D C11C 76.7(13) . 6 ?
W11A C11D C11C 62.0(13) . 6 ?
W11C C11D C11C 143.0(18) . 6 ?
C11C C11D C11C 66(3) . 2_656 ?
W11B C11D C11C 136(2) . 2_656 ?
C12 C11D C11C 115(2) . 2_656 ?
C6 C11D C11C 81.3(13) . 2_656 ?
C11D C11D C11C 103.7(9) 6 2_656 ?
C6A C11D C11C 99.0(14) . 2_656 ?
W11A C11D C11C 141(2) . 2_656 ?
W11C C11D C11C 118.0(15) . 2_656 ?
C11C C11D C11C 98.8(15) 6 2_656 ?
C11C C11D C11 83(3) . . ?
W11B C11D C11 91.7(19) . . ?
C12 C11D C11 16.1(15) . . ?
C6 C11D C11 112.7(17) . . ?
C11D C11D C11 125.4(9) 6 . ?
C6A C11D C11 90.4(14) . . ?
W11A C11D C11 79.9(12) . . ?
W11C C11D C11 12.4(6) . . ?
C11C C11D C11 132.4(16) 6 . ?
C11C C11D C11 128.6(13) 2_656 . ?
C11C C11D C8 90(3) . 3 ?
W11B C11D C8 22.9(13) . 3 ?
C12 C11D C8 82.2(17) . 3 ?
C6 C11D C8 122(2) . 3 ?
C11D C11D C8 72.1(8) 6 3 ?
C6A C11D C8 114.0(17) . 3 ?
W11A C11D C8 6.8(7) . 3 ?
W11C C11D C8 81.5(10) . 3 ?
C11C C11D C8 67.6(11) 6 3 ?
C11C C11D C8 138.8(17) 2_656 3 ?
C11 C11D C8 77.0(8) . 3 ?
W11C C12 C11C 152(4) . . ?
W11C C12 C11D 170(4) . . ?
C11C C12 C11D 37.7(18) . . ?
W11C C12 C11 20.2(16) . . ?
C11C C12 C11 168(3) . . ?
C11D C12 C11 150(3) . . ?
W11C C12 C8A 38.9(19) . . ?
C11C C12 C8A 164(2) . . ?
C11D C12 C8A 131(3) . . ?
C11 C12 C8A 18.8(8) . . ?
W11C C12 W11B 136(3) . . ?
C11C C12 W11B 60(2) . . ?
C11D C12 W11B 39.3(18) . . ?
C11 C12 W11B 119.7(17) . . ?
C8A C12 W11B 103.9(15) . . ?
W11C C12 W11A 117(3) . . ?
C11C C12 W11A 71(2) . . ?
C11D C12 W11A 60(2) . . ?
C11 C12 W11A 104.5(16) . . ?
C8A C12 W11A 92.5(14) . . ?
W11B C12 W11A 21.5(10) . . ?
W11C C12 C6 142(3) . . ?
C11C C12 C6 64(2) . . ?
C11D C12 C6 30.4(18) . . ?
C11 C12 C6 126.5(15) . . ?
C8A C12 C6 110.2(13) . . ?
W11B C12 C6 56.0(12) . . ?
W11A C12 C6 76.9(15) . . ?
W11C C12 C6A 124(3) . . ?
C11C C12 C6A 83(2) . . ?
C11D C12 C6A 48(2) . . ?
C11 C12 C6A 108.3(15) . . ?
C8A C12 C6A 92.6(13) . . ?
W11B C12 C6A 63.7(12) . . ?
W11A C12 C6A 81.8(14) . . ?
C6 C12 C6A 18.3(5) . . ?
W11C C12 C11D 149(3) . 6 ?
C11C C12 C11D 56.6(19) . 6 ?
C11D C12 C11D 22.2(15) . 6 ?
C11 C12 C11D 128.7(16) . 6 ?
C8A C12 C11D 110.1(14) . 6 ?
W11B C12 C11D 24.3(12) . 6 ?
W11A C12 C11D 45.5(15) . 6 ?
C6 C12 C11D 31.7(8) . 6 ?
C6A C12 C11D 41.7(10) . 6 ?
W11C C12 C8 107(2) . 3 ?
C11C C12 C8 77.0(17) . 3 ?
C11D C12 C8 71.0(17) . 3 ?
C11 C12 C8 97.0(12) . 3 ?
C8A C12 C8 87.7(11) . 3 ?
W11B C12 C8 33.4(10) . 3 ?
W11A C12 C8 12.1(11) . 3 ?
C6 C12 C8 88.9(9) . 3 ?
C6A C12 C8 93.1(9) . 3 ?
C11D C12 C8 57.6(9) 6 3 ?
W11C C12 CW5C 65(2) . 4 ?
C11C C12 CW5C 141(2) . 4 ?
C11D C12 CW5C 105(2) . 4 ?
C11 C12 CW5C 45.2(11) . 4 ?
C8A C12 CW5C 26.5(10) . 4 ?
W11B C12 CW5C 82.9(12) . 4 ?
W11A C12 CW5C 78.1(11) . 4 ?
C6 C12 CW5C 85.2(10) . 4 ?
C6A C12 CW5C 68.7(10) . 4 ?
C11D C12 CW5C 84.3(11) 6 4 ?
C8 C12 CW5C 78.2(8) 3 4 ?
C5A W1 C6A 128(3) . 7_545 ?
C5A W1 C5B 15(2) . . ?
C6A W1 C5B 114(2) 7_545 . ?
C5A W1 C6 136(3) . 7_545 ?
C6A W1 C6 7.5(13) 7_545 7_545 ?
C5B W1 C6 121.1(13) . 7_545 ?
C5A W1 C5 12(2) . . ?
C6A W1 C5 116.5(19) 7_545 . ?
C5B W1 C5 2.9(8) . . ?
C6 W1 C5 124.0(10) 7_545 . ?
C8 W11A W11B 171(5) 3 . ?
C8 W11A C8B 2(2) 3 3 ?
W11B W11A C8B 169(4) . 3 ?
C8 W11A C7 52(2) 3 3 ?
W11B W11A C7 136(4) . 3 ?
C8B W11A C7 55(2) 3 3 ?
C8 W11A C11D 154.2(16) 3 . ?
W11B W11A C11D 24.3(12) . . ?
C8B W11A C11D 153.4(16) 3 . ?
C7 W11A C11D 131.5(18) 3 . ?
C8 W11A C11D 154.2(16) 3 6 ?
W11B W11A C11D 24.3(12) . 6 ?
C8B W11A C11D 153.4(16) 3 6 ?
C7 W11A C11D 131.5(18) 3 6 ?
C11D W11A C11D 49(2) . 6 ?
C8 W11A C4A 31(2) 3 3 ?
W11B W11A C4A 158(4) . 3 ?
C8B W11A C4A 33(2) 3 3 ?
C7 W11A C4A 21.4(13) 3 3 ?
C11D W11A C4A 147.7(15) . 3 ?
C11D W11A C4A 147.7(15) 6 3 ?
C8 W11A C11C 133.8(18) 3 6 ?
W11B W11A C11C 42.8(15) . 6 ?
C8B W11A C11C 132.7(16) 3 6 ?
C7 W11A C11C 133.4(11) 3 6 ?
C11D W11A C11C 66(2) . 6 ?
C11D W11A C11C 21.0(10) 6 6 ?
C4A W11A C11C 139.9(11) 3 6 ?
C8 W11A C11C 133.8(18) 3 . ?
W11B W11A C11C 42.8(15) . . ?
C8B W11A C11C 132.7(16) 3 . ?
C7 W11A C11C 133.4(11) 3 . ?
C11D W11A C11C 21.0(10) . . ?
C11D W11A C11C 66(2) 6 . ?
C4A W11A C11C 139.9(11) 3 . ?
C11C W11A C11C 80(2) 6 . ?
C8 W11A C12 126.5(15) 3 . ?
W11B W11A C12 55.7(16) . . ?
C8B W11A C12 127.0(14) 3 . ?
C7 W11A C12 103.1(12) 3 . ?
C11D W11A C12 33.5(13) . . ?
C11D W11A C12 79(2) 6 . ?
C4A W11A C12 114.9(14) 3 . ?
C11C W11A C12 99(2) 6 . ?
C11C W11A C12 31.1(11) . . ?
C8 W11A C12 126.5(15) 3 6 ?
W11B W11A C12 55.7(16) . 6 ?
C8B W11A C12 127.0(14) 3 6 ?
C7 W11A C12 103.1(12) 3 6 ?
C11D W11A C12 79(2) . 6 ?
C11D W11A C12 33.5(13) 6 6 ?
C4A W11A C12 114.9(14) 3 6 ?
C11C W11A C12 31.1(11) 6 6 ?
C11C W11A C12 99(2) . 6 ?
C12 W11A C12 103(2) . 6 ?
C8 W11A C3 10.6(18) 3 3 ?
W11B W11A C3 161(3) . 3 ?
C8B W11A C3 8.2(15) 3 3 ?
C7 W11A C3 62.8(17) 3 3 ?
C11D W11A C3 149.2(15) . 3 ?
C11D W11A C3 149.2(15) 6 3 ?
C4A W11A C3 41.5(16) 3 3 ?
C11C W11A C3 128.3(14) 6 3 ?
C11C W11A C3 128.3(14) . 3 ?
C12 W11A C3 128.1(13) . 3 ?
C12 W11A C3 128.1(13) 6 3 ?
W11A W11B C11D 139.3(19) . . ?
W11A W11B C11D 139.3(19) . 6 ?
C11D W11B C11D 81(4) . 6 ?
W11A W11B C8 4(2) . 3 ?
C11D W11B C8 139.1(19) . 3 ?
C11D W11B C8 139.1(19) 6 3 ?
W11A W11B C11C 117.1(17) . 6 ?
C11D W11B C11C 101(3) . 6 ?
C11D W11B C11C 26.5(16) 6 6 ?
C8 W11B C11C 115.7(15) 3 6 ?
W11A W11B C11C 117.1(17) . . ?
C11D W11B C11C 26.5(16) . . ?
C11D W11B C11C 101(3) 6 . ?
C8 W11B C11C 115.7(15) 3 . ?
C11C W11B C11C 114(2) 6 . ?
W11A W11B C12 102.8(15) . . ?
C11D W11B C12 39.9(16) . . ?
C11D W11B C12 116(3) 6 . ?
C8 W11B C12 104.0(13) 3 . ?
C11C W11B C12 140(2) 6 . ?
C11C W11B C12 38.2(11) . . ?
W11A W11B C12 102.8(15) . 6 ?
C11D W11B C12 116(3) . 6 ?
C11D W11B C12 39.9(16) 6 6 ?
C8 W11B C12 104.0(13) 3 6 ?
C11C W11B C12 38.2(11) 6 6 ?
C11C W11B C12 140(2) . 6 ?
C12 W11B C12 135(2) . 6 ?
W11A W11B C6 165(3) . . ?
C11D W11B C6 43(2) . . ?
C11D W11B C6 43(2) 6 . ?
C8 W11B C6 168.4(17) 3 . ?
C11C W11B C6 69.0(15) 6 . ?
C11C W11B C6 69.0(15) . . ?
C12 W11B C6 72.8(12) . . ?
C12 W11B C6 72.8(12) 6 . ?
W11A W11B C8B 7(2) . 3 ?
C11D W11B C8B 139(2) . 3 ?
C11D W11B C8B 139(2) 6 3 ?
C8 W11B C8B 3.0(10) 3 3 ?
C11C W11B C8B 114.6(15) 6 3 ?
C11C W11B C8B 114.6(15) . 3 ?
C12 W11B C8B 104.9(13) . 3 ?
C12 W11B C8B 104.9(13) 6 3 ?
C6 W11B C8B 171.4(17) . 3 ?
W11A W11B C6A 146(3) . . ?
C11D W11B C6A 52(2) . . ?
C11D W11B C6A 52(2) 6 . ?
C8 W11B C6A 149.8(16) 3 . ?
C11C W11B C6A 77.9(16) 6 . ?
C11C W11B C6A 77.9(15) . . ?
C12 W11B C6A 69.2(11) . . ?
C12 W11B C6A 69.2(11) 6 . ?
C6 W11B C6A 18.6(6) . . ?
C8B W11B C6A 152.8(17) 3 . ?
C11 W11C C12 139(3) . . ?
C11 W11C C8A 19.5(14) . . ?
C12 W11C C8A 120(2) . . ?
C11 W11C C11C 154(2) . . ?
C12 W11C C11C 17(2) . . ?
C8A W11C C11C 135.2(16) . . ?
C11 W11C C11D 133(2) . . ?
C12 W11C C11D 6(2) . . ?
C8A W11C C11D 113.9(16) . . ?
C11C W11C C11D 23.0(10) . . ?
C9 W3 C9A 66(2) . 5_655 ?
C9 W3 C9A 19.1(8) . . ?
C9A W3 C9A 46.5(16) 5_655 . ?
C9 W3 C2B 127.7(19) . . ?
C9A W3 C2B 85.3(19) 5_655 . ?
C9A W3 C2B 117(2) . . ?
C9 W3 C2B 127.7(19) . 6 ?
C9A W3 C2B 85.3(19) 5_655 6 ?
C9A W3 C2B 117(2) . 6 ?
C2B W3 C2B 89(2) . 6 ?
C9 W3 C1 107(3) . . ?
C9A W3 C1 173(3) 5_655 . ?
C9A W3 C1 127(3) . . ?
C2B W3 C1 99.6(19) . . ?
C2B W3 C1 99.6(19) 6 . ?
 
_refine_diff_density_max    1.332
_refine_diff_density_min   -1.477
_refine_diff_density_rms    0.226

_shelxl_version_number 2014-1

_shelx_res_file
;
TITL PbSti50_M in C2/m
REM  transformed to space group : A12/m1:b2
CELL   0.71073 13.6431 17.8035 17.5725   90.000   89.977   90.000
ZERR   1        0.0003  0.0005  0.0004    0.000    0.002    0.000
LATT    5
SYMM   -X,+Y,-Z
SFAC O Pb Si
UNIT 172.26 11.14 72
TEMP 50.000
L.S. 10
BOND
FMAP 2
PLAN 20
LIST 4
acta

EADP C11C C11D
EADP C10 C10A
EADP C10A C10B
EADP C10B C10C
WGHT    0.047400  281.481476
FVAR       0.04796
MOLE   1
T1    3    0.364271   -0.171043    0.129364    11.00000    0.01683    0.02520 =
         0.01708    0.00371    0.00183    0.00042
T1M   3    0.137214   -0.212161    0.376486    11.00000    0.01755    0.02209 =
         0.01798    0.00057    0.00170    0.00145
T2    3    0.362624   -0.212166    0.376358    11.00000    0.01709    0.02457 =
         0.01716   -0.00007   -0.00067    0.00032
T2M   3    0.135791   -0.170989    0.129213    11.00000    0.01617    0.02689 =
         0.01563    0.00208   -0.00162   -0.00045
T3    3    0.448956   -0.089763    0.273210    11.00000    0.02095    0.01417 =
         0.02597   -0.00079    0.00122    0.00092
T3M   3   -0.051220   -0.410598    0.226875    11.00000    0.01937    0.01661 =
         0.02653   -0.00016   -0.00008   -0.00018
T4    3    0.139729   -0.315992    0.231778    11.00000    0.01545    0.01734 =
         0.02419   -0.00124   -0.00023   -0.00162
T4M   3    0.360218   -0.315847    0.231547    11.00000    0.01710    0.01474 =
         0.02477   -0.00208    0.00241    0.00152
T5    3    0.500000   -0.281970    0.500000    10.50000    0.01615    0.03611 =
         0.01841    0.00000    0.00263    0.00000
T5M   3    0.000000   -0.217652    0.000000    10.50000    0.01624    0.03827 =
         0.01734    0.00000    0.00009    0.00000
O1    1    0.432106   -0.163033    0.052593    11.00000    0.03038    0.05358 =
         0.04492    0.01467    0.02003    0.01057
O1M   1    0.067338   -0.226461    0.448543    11.00000    0.02834    0.06375 =
         0.02924   -0.01240    0.01354   -0.01688
O2    1    0.432627   -0.226116    0.448667    11.00000    0.03501    0.07028 =
         0.02992   -0.00691   -0.01864    0.01774
O2M   1    0.069072   -0.163612    0.051822    11.00000    0.03288    0.04423 =
         0.04875    0.01352   -0.01824   -0.00742
O3    1   -0.114156   -0.371193    0.157532    11.00000    0.04232    0.03263 =
         0.06538    0.01624   -0.02528    0.00294
O3M   1    0.369478   -0.255887    0.162507    11.00000    0.03700    0.03287 =
         0.04353    0.01108    0.01087   -0.00006
O4    1    0.119607   -0.275421    0.312893    11.00000    0.04171    0.04206 =
         0.04112   -0.01846    0.00527   -0.00408
O4M   1    0.402199   -0.108446    0.190880    11.00000    0.04510    0.04485 =
         0.04441   -0.01140   -0.00382    0.00585
O5    1    0.379402   -0.276372    0.313486    11.00000    0.04210    0.04568 =
         0.03988   -0.02139    0.00179    0.00359
O5M   1    0.129229   -0.255665    0.162444    11.00000    0.02554    0.02927 =
         0.04429    0.01200   -0.00233    0.00035
O6    1    0.385399   -0.128141    0.342898    11.00000    0.04986    0.03490 =
         0.06560    0.01809    0.02000   -0.00241
O6M   1   -0.097804   -0.391859    0.309189    11.00000    0.03446    0.04601 =
         0.05046   -0.01119    0.01030   -0.00641
O7    1    0.249941   -0.213368    0.407610    11.00000    0.01950    0.05524 =
         0.03577    0.01534   -0.00216   -0.00003
O7M   1    0.251341   -0.149946    0.107510    11.00000    0.02076    0.03402 =
         0.03676   -0.00064   -0.00179   -0.00024
O8    1    0.437120   -0.386306    0.222275    11.00000    0.02526    0.03540 =
         0.04109   -0.00816   -0.00388    0.01024
O8M   1    0.064018   -0.386522    0.222436    11.00000    0.03353    0.03428 =
         0.04163   -0.00340    0.00200   -0.00956
O9    1   -0.058921   -0.500000    0.210110    10.50000    0.04999    0.01405 =
         0.04467    0.00000   -0.00485    0.00000
O9M   1    0.442782    0.000000    0.290036    10.50000    0.04842    0.00765 =
         0.04957    0.00000   -0.00424    0.00000
O10   1    0.250554   -0.352692    0.229776    11.00000    0.02597    0.02595 =
         0.04541    0.00842    0.00324   -0.00074
rem extrafra
C1    2    0.250104    0.000000    0.148048     0.12524    0.03971
C2    2    0.250762   -0.106601   -0.037896     0.16384    0.03333
C2A   2    0.211158   -0.092659   -0.042394     0.02756    0.02443
C2B   2    0.292923   -0.095001   -0.041771     0.03168    0.03924
C3    2    0.309980   -0.500000    0.274373     0.06215    0.03451
C4    2    0.190932   -0.500000    0.274379     0.05742    0.02785
C4A   2    0.200294   -0.500000    0.217199     0.00994    0.03735
C4B   2    0.243958   -0.500000    0.270399     0.01040    0.05693
C5    2   -0.111337   -0.500000    0.053548     0.08450    0.04866
C5B   2   -0.160055   -0.500000    0.065189     0.03039    0.06752
C5A   2   -0.211945   -0.500000    0.099376     0.03354    0.07835
CW5   1   -0.084995   -0.578810   -0.038587    11.00000    0.13460
CW5A  1   -0.169188   -0.500000   -0.121587     0.40654    0.09792
CW5B  1   -0.143925   -0.500000   -0.074687     0.14412    0.01642
CW5C  2   -0.115225   -0.546743   -0.010837     0.01728    0.03421
C6    2    0.386819    0.000000    0.446210     0.09694    0.05365
C6A   2    0.328383    0.000000    0.427019     0.03570    0.07636
C7    2    0.185924   -0.500000    0.168083     0.05303    0.04418
C8    2    0.313086   -0.500000    0.168355     0.05664    0.04546
C8A   2    0.175880   -0.119578    0.535728     0.03519    0.05710
C8B   2    0.301069   -0.500000    0.213644     0.01241    0.04988
C9    2    0.485172    0.000000    0.073162     0.05306    0.05664
C9A   2    0.523799    0.000000    0.042697     0.06111    0.10700
C10   2    0.012828    0.000000    0.071374     0.06542    0.06500
C10A  2   -0.029082   -0.017498    0.038921     0.05464    0.06500
C10B  2    0.148885    0.000000    0.034624     0.01201    0.06500
C10C  2   -0.081837   -0.060996    0.064295     0.02118    0.06500
C11   2    0.219187   -0.146544    0.541090     0.03611    0.03129
C11C  2    0.422981   -0.088871    0.544284     0.05518    0.12759
C11D  2    0.392789   -0.050952    0.520985     0.04759    0.12759
C12   2    0.329862   -0.112111    0.534608     0.04119    0.08906
W1    1   -0.270801   -0.500000    0.109448    10.50000    0.06126
W11A  1    0.329717    0.000000    0.624467     0.41119    0.09681
W11B  1    0.359232    0.000000    0.575130     0.22369    0.03181
W11C  1    0.282516   -0.144969    0.540356     0.57278    0.02073
W3    1    0.368742    0.000000    0.036487     0.27717    0.14304

HKLF 4

REM  PbSti50_M in C2/m
REM R1 =  0.1019 for    3169 Fo > 4sig(Fo)  and  0.1378 for all    4536 data
REM    399 parameters refined using      0 restraints

END

WGHT      0.0437    284.8833

REM Highest difference peak  1.332,  deepest hole -1.477,  1-sigma level  0.226
Q1    1   0.5781  0.0626  0.0624  11.00000  0.05    1.33
Q2    1   0.5364  0.0402  0.0239  11.00000  0.05    1.33
Q3    1   0.4357  0.0000  0.4501  10.50000  0.05    1.32
Q4    1   0.5000 -0.0680  0.5000  10.50000  0.05    1.25
Q5    1   0.0000 -0.5797  0.0000  10.50000  0.05    1.23
Q6    1  -0.0611 -0.5000  0.0552  10.50000  0.05    1.13
Q7    1  -0.1186 -0.0732  0.1163  11.00000  0.05    1.12
Q8    1   0.3006  0.0000  0.1545  10.50000  0.05    1.10
Q9    1   0.1759  0.0000 -0.0003  10.50000  0.05    1.10
Q10   1   0.3203 -0.5000  0.3629  10.50000  0.05    1.07
Q11   1   0.2076  0.0000  0.1564  10.50000  0.05    1.04
Q12   1   0.3157  0.0000  0.0003  10.50000  0.05    1.03
Q13   1   0.1469 -0.0895  0.5337  11.00000  0.05    1.03
Q14   1  -0.2403 -0.5000  0.1411  10.50000  0.05    1.03
Q15   1   0.2505 -0.0975  0.5318  11.00000  0.05    1.02
Q16   1   0.2220  0.0000  0.0651  10.50000  0.05    1.01
Q17   1   0.3798 -0.0762 -0.1207  11.00000  0.05    1.00
Q18   1   0.0611  0.0000  0.0861  10.50000  0.05    0.99
Q19   1   0.3201 -0.1372  0.5408  11.00000  0.05    0.96
Q20   1  -0.0162  0.0000  0.0540  10.50000  0.05    0.94
;
_shelx_res_checksum    1661

_shelx_hkl_file
;
   0   0   2   54.02    3.75
   0   0   2   54.02    3.75
   0   0   2   48.05    3.89
   0   0   2   42.70    3.73
   0   0   4   91.22    7.21
   0   0   4   94.11    7.22
   0   0  -4   94.73    7.26
   0   0  -4   94.44    7.22
   0   0  -4   99.98    7.25
   0   0  -4  103.41    7.59
   0   0  -6   43.69    3.81
   0   0  -6   45.06    3.75
   0   0   6   49.86    3.70
   0   0  -6   46.11    4.28
   0   0  -6   43.09    3.71
   0   0   6   49.46    3.75
   0   0  -8   19.98    2.01
   0   0  -8   22.08    2.24
   0   0  -8   22.79    3.14
   0   0  -8   21.49    2.09
   0   0 -10  267.35   20.35
   0   0 -10  264.98   20.15
   0   0 -10  301.09   21.30
   0   0  10  261.00   20.12
   0   0  10  255.41   19.99
   0   0 -12  269.36   20.53
   0   0  12  268.36   20.25
   0   0 -12  259.12   21.45
   0   0  12  266.46   20.07
   0   0 -12  273.41   20.33
   0   0 -14   11.15    3.16
   0   0 -14   11.78    1.97
   0   0  14   16.79    2.19
   0   0 -14   13.40    2.34
   0   0 -16    8.39    1.92
   0   0 -16    6.26    3.20
   0   0 -18   55.94    8.35
   0   0 -18   68.33    6.16
   0   0 -20   30.89    4.14
   0   0 -20   35.56    6.73
   0   0 -22   59.10    6.82
   0   0 -22   81.46   10.87
   0   1   1    6.51    0.56
   0   1  -3   26.12    2.45
   0   1  -3   25.49    2.12
   0   1   3   25.45    2.22
   0   1  -3   26.20    2.09
   0   1   3   29.44    2.23
   0   1   3   26.79    2.11
   0   1  -3   26.26    2.02
   0   1   3   27.05    2.12
   0  -1  -3   26.83    2.27
   0  -1  -3   26.65    2.26
   0  -1  -3   27.22    2.12
   0  -1   3   26.14    2.10
   0  -1   3   25.88    2.01
   0  -1  -3   26.94    2.10
   0  -1   3   23.94    2.16
   0   1   5   96.77    6.68
   0   1  -5   69.27    7.02
   0   1  -5   83.96    6.58
   0   1  -5   83.01    6.63
   0   1   5   99.00    6.70
   0   1  -5   83.52    6.68
   0   1   5   97.97    6.76
   0  -1  -5   87.21    6.85
   0  -1  -5   81.11    6.65
   0  -1   5  100.03    6.55
   0  -1  -5   72.30    6.91
   0  -1   5   97.94    6.66
   0  -1  -5   74.03    6.62
   0   1   7   86.01    6.84
   0   1   7   85.50    6.87
   0   1  -7   89.42    6.83
   0   1  -7   87.94    6.82
   0   1  -7   89.44    7.59
   0   1  -7   83.60    6.87
   0  -1  -7   93.64    7.42
   0  -1   7   83.50    6.68
   0  -1   7   91.39    6.83
   0  -1  -7   94.55    6.87
   0  -1  -7   89.63    7.11
   0  -1  -7   88.78    6.86
   0   1  -9   49.77    3.76
   0   1  -9   43.96    3.79
   0   1   9   45.79    3.72
   0   1  -9   42.80    3.76
   0   1   9   42.00    3.71
   0   1  -9   43.73    4.71
   0  -1   9   44.56    3.52
   0  -1  -9   42.32    3.75
   0  -1  -9   44.65    4.06
   0  -1  -9   40.30    3.70
   0  -1  -9   40.72    4.41
   0  -1   9   42.26    3.68
   0   1 -11   28.85    4.36
   0   1 -11   27.69    2.83
   0   1 -11   32.37    2.76
   0   1 -11   28.28    2.88
   0   1  11   26.56    2.62
   0   1  11   26.61    2.74
   0  -1 -11   28.83    3.34
   0  -1  11   24.74    2.42
   0  -1 -11   23.66    3.79
   0  -1 -11   29.87    2.80
   0  -1 -11   29.78    2.84
   0  -1  11   30.15    2.77
   0   1 -13   45.10    5.80
   0   1 -13   42.42    3.89
   0   1 -13   41.88    3.84
   0   1  13   34.97    3.68
   0   1  13   37.74    3.51
   0  -1 -13   43.31    3.81
   0  -1  13   36.17    3.70
   0  -1 -13   49.06    5.83
   0  -1  13   33.77    3.29
   0  -1 -13   45.49    4.28
   0   1 -15   42.74    6.35
   0   1 -15   41.17    4.19
   0  -1 -15   32.58    3.86
   0  -1 -15   30.33    5.40
   0  -1 -15   35.59    4.49
   0   1 -17   20.37    4.92
   0   1 -17   15.32    2.73
   0  -1 -17   19.53    2.86
   0  -1 -17   21.87    4.80
   0   1 -19    1.13    1.56
   0   1 -19   -0.13    2.93
   0  -1 -19    1.86    3.21
   0  -1 -19    1.09    1.59
   0   1 -21    0.77    1.79
   0   1 -21    0.25    3.34
   0  -1 -21    6.24    4.13
   0  -1 -21    0.07    1.71
   0   2   0   51.51    3.70
   0   2   0   50.69    3.62
   0   2   0   47.56    3.66
   0   2   0   49.71    3.68
   0   2   0   49.94    3.82
   0  -2   0   43.62    3.77
   0  -2   0   42.33    3.62
   0   2  -2   55.34    4.55
   0   2   2   60.09    4.48
   0   2  -2   54.55    4.28
   0   2   2   57.32    4.24
   0   2  -2   56.00    4.22
   0   2   2   56.44    4.24
   0   2   2   57.01    4.21
   0   2   2   52.21    4.21
   0   2  -2   55.86    4.19
   0  -2  -2   55.27    4.21
   0  -2   2   55.20    4.22
   0  -2  -2   53.65    4.23
   0  -2   2   57.37    4.18
   0  -2  -2   55.43    4.24
   0  -2   2   52.28    4.27
   0   2  -4  115.53    9.59
   0   2   4  117.92    9.12
   0   2   4  121.12    9.32
   0   2   4  124.93    9.14
   0   2  -4  124.82    9.18
   0   2  -4  119.02    8.97
   0   2  -4  122.49    8.97
   0   2  -4  120.48    9.11
   0  -2  -4  123.46    9.13
   0  -2  -4  121.60    9.40
   0  -2   4  119.76    9.10
   0  -2  -4  126.04    9.29
   0  -2  -4  118.95    9.10
   0   2  -6   48.14    4.30
   0   2  -6   51.99    4.19
   0   2   6   59.73    4.40
   0   2  -6   52.67    5.00
   0   2   6   63.60    4.41
   0   2   6   57.14    4.53
   0   2  -6   53.08    4.39
   0   2  -6   50.69    4.13
   0  -2   6   53.10    4.34
   0  -2  -6   55.06    4.36
   0  -2  -6   56.46    4.70
   0  -2  -6   59.75    4.79
   0  -2  -6   56.87    4.39
   0   2   8  151.32   11.56
   0   2  -8  138.56   12.27
   0   2   8  155.77   11.47
   0   2  -8  145.72   11.32
   0   2  -8  147.18   11.51
   0   2  -8  149.47   11.42
   0   2   8  158.06   11.49
   0  -2  -8  150.37   12.02
   0  -2  -8  156.05   11.48
   0  -2   8  148.96   11.20
   0  -2  -8  150.23   11.83
   0  -2  -8  151.97   11.46
   0  -2   8  147.93   11.44
   0   2 -10   31.81    2.79
   0   2  10   29.89    2.86
   0   2  10   30.73    2.91
   0   2 -10   27.31    2.74
   0   2 -10   32.96    2.98
   0   2 -10   41.61    4.98
   0  -2 -10   33.07    3.35
   0  -2 -10   33.53    2.91
   0  -2 -10   36.86    4.27
   0  -2 -10   28.44    2.84
   0  -2  10   25.93    2.46
   0  -2  10   28.33    2.82
   0   2 -12    4.13    1.18
   0   2 -12    4.74    1.13
   0   2 -12    5.38    2.42
   0   2  12    3.61    1.06
   0   2  12    6.70    1.30
   0  -2  12    4.84    1.14
   0  -2 -12    5.08    1.99
   0  -2 -12    3.91    1.17
   0  -2 -12    3.88    1.47
   0  -2  12    3.62    0.72
   0   2  14    4.01    1.14
   0   2  14    5.64    1.49
   0   2 -14   10.42    3.14
   0   2 -14    5.06    1.45
   0  -2 -14    4.25    1.34
   0  -2 -14    7.48    2.81
   0  -2  14    3.52    1.30
   0  -2 -14    5.88    1.88
   0   2 -16   81.51    8.70
   0   2 -16   69.91    6.51
   0  -2 -16   69.94    6.42
   0  -2 -16   76.06    8.17
   0   2 -18    0.92    1.54
   0   2 -18    0.15    2.73
   0  -2 -18    1.08    1.47
   0  -2 -18   -0.24    2.62
   0   2 -20   -0.79    1.41
   0   2 -20    3.90    3.56
   0  -2 -20    1.31    1.77
   0  -2 -20   -0.62    3.02
   0   2 -22    4.32    2.26
   0   2 -22    5.43    4.38
   0  -2 -22    2.94    2.06
   0  -2 -22    8.50    4.55
   0   3  -1   65.39    4.78
   0   3   1   65.25    4.78
   0   3  -1   59.57    4.75
   0   3   1   64.71    4.74
   0   3   1   62.97    5.06
   0   3  -1   59.41    4.98
   0   3  -1   60.28    4.94
   0   3   1   65.62    4.75
   0   3   1   63.36    4.81
   0   3  -1   61.00    4.86
   0  -3   1   61.71    4.91
   0  -3  -1   61.37    5.04
   0  -3   1   61.12    5.02
   0  -3  -1   62.44    4.74
   0  -3  -1   61.69    4.80
   0  -3  -1   61.65    4.75
   0  -3   1   61.19    4.83
   0  -3   1   60.17    4.85
   0  -3   1   62.97    4.78
   0   3  -3   12.93    1.27
   0   3   3   15.45    1.35
   0   3   3   12.64    1.68
   0   3  -3   13.10    1.40
   0   3  -3   13.49    1.28
   0   3   3   17.44    1.34
   0   3   3   15.47    1.36
   0   3  -3   18.13    2.19
   0  -3  -3   13.57    1.28
   0  -3  -3   15.55    1.36
   0  -3  -3   13.72    1.34
   0  -3  -3   14.55    1.85
   0  -3   3   13.99    1.30
   0  -3   3   13.00    1.21
   0   3   5   39.07    3.63
   0   3  -5   40.92    3.43
   0   3   5   41.22    3.37
   0   3   5   37.92    3.37
   0   3  -5   39.99    4.04
   0   3  -5   41.56    3.16
   0   3  -5   41.28    3.15
   0   3  -5   42.88    3.36
   0  -3  -5   41.19    3.35
   0  -3  -5   43.20    3.56
   0  -3   5   35.95    3.32
   0  -3  -5   47.32    3.42
   0  -3  -5   44.43    3.82
   0   3  -7   38.17    3.64
   0   3  -7   43.17    3.57
   0   3   7   41.70    3.82
   0   3  -7   43.43    3.31
   0   3  -7   44.05    4.49
   0   3   7   45.39    3.63
   0   3   7   43.89    3.60
   0   3  -7   43.52    3.35
   0  -3  -7   40.16    3.59
   0  -3  -7   39.68    3.94
   0  -3  -7   47.03    3.62
   0  -3  -7   49.09    4.14
   0  -3   7   41.30    3.56
   0   3   9   46.32    4.04
   0   3  -9   48.07    3.98
   0   3  -9   48.95    5.17
   0   3   9   44.65    3.99
   0   3  -9   47.56    3.78
   0   3   9   42.81    4.14
   0   3  -9   49.61    4.15
   0   3  -9   47.56    3.65
   0  -3  -9   47.96    4.02
   0  -3  -9   50.89    4.05
   0  -3  -9   46.22    4.60
   0  -3  -9   43.26    4.48
   0  -3   9   47.07    3.99
   0   3  11  106.98    8.17
   0   3 -11  101.21    8.21
   0   3  11  110.51    8.28
   0   3 -11   96.92    8.04
   0   3 -11  102.47    7.94
   0   3  11  103.46    8.13
   0   3 -11   89.79    9.29
   0   3 -11   98.18    7.68
   0  -3 -11  106.25    8.14
   0  -3 -11  103.72    8.13
   0  -3  11   94.34    8.05
   0  -3 -11  103.77    8.97
   0  -3 -11  105.51    8.74
   0   3 -13   94.98    7.78
   0   3  13   97.73    7.98
   0   3 -13   99.85    9.69
   0   3  13  102.23    8.00
   0   3 -13  105.24    8.16
   0  -3  13  103.78    7.97
   0  -3 -13   92.60    7.97
   0  -3 -13   93.93    8.62
   0  -3 -13   88.69    9.01
   0   3 -15   85.72    7.76
   0   3 -15   88.09    9.61
   0  -3 -15   91.77    9.08
   0  -3 -15   88.18    7.64
   0  -3 -15  103.07    8.56
   0   3 -17    1.10    1.46
   0   3 -17   -0.20    2.63
   0  -3 -17    1.87    2.49
   0  -3 -17    0.94    1.31
   0   3 -19    4.30    1.95
   0   3 -19    9.50    4.32
   0  -3 -19    5.40    3.42
   0  -3 -19    5.68    1.95
   0   3 -21    1.09    1.84
   0   3 -21    3.35    3.81
   0  -3 -21    0.85    1.78
   0  -3 -21    0.79    3.34
   0   4   0  209.01   15.22
   0   4   0  209.38   15.19
   0   4   0  195.97   15.54
   0   4   0  209.13   15.32
   0   4   0  206.12   15.28
   0   4   0  204.63   15.30
   0  -4   0  206.47   15.35
   0  -4   0  204.36   15.31
   0  -4   0  197.43   15.50
   0  -4   0  198.51   15.21
   0   4   2  124.89    8.99
   0   4  -2  120.17    8.93
   0   4  -2  112.50    8.96
   0   4   2  131.80    8.97
   0   4   2  122.12    8.92
   0   4  -2  115.23    9.10
   0   4   2  125.65    9.37
   0   4  -2  110.85    9.29
   0   4  -2  116.13    9.06
   0  -4  -2  113.09    8.88
   0  -4  -2  121.18    9.35
   0  -4   2  120.62    9.04
   0  -4   2  120.01    8.94
   0  -4  -2  107.35    8.85
   0  -4  -2  115.30    8.96
   0   4   4  163.13   13.04
   0   4  -4  175.92   12.62
   0   4  -4  163.18   13.25
   0   4   4  158.92   12.64
   0   4   4  167.61   12.65
   0   4  -4  177.42   12.76
   0   4  -4  183.99   12.62
   0  -4   4  163.95   12.49
   0  -4  -4  167.50   12.64
   0  -4  -4  166.96   12.66
   0  -4  -4  170.14   12.60
   0  -4  -4  157.22   13.03
   0  -4   4  163.79   12.61
   0   4  -6   17.14    1.85
   0   4  -6   21.94    2.27
   0   4   6   27.98    2.47
   0   4  -6   25.10    3.42
   0   4  -6   16.23    1.63
   0   4  -6   16.42    1.59
   0  -4  -6   19.62    1.93
   0  -4  -6   21.12    1.91
   0  -4  -6   21.96    2.70
   0  -4   6   23.81    1.96
   0  -4  -6   27.58    2.27
   0   4  -8   27.33    2.08
   0   4  -8   28.65    3.95
   0   4   8   21.73    2.80
   0   4  -8   24.91    2.55
   0   4   8   24.61    2.45
   0   4  -8   25.28    2.09
   0   4  -8   23.56    2.38
   0  -4  -8   23.90    2.44
   0  -4  -8   24.50    2.43
   0  -4   8   27.17    2.45
   0  -4  -8   25.01    3.25
   0  -4  -8   25.02    2.86
   0   4 -10    6.75    2.30
   0   4 -10    7.14    0.83
   0   4  10    8.94    1.40
   0   4 -10    6.57    1.21
   0   4 -10    9.03    1.51
   0   4  10    9.44    1.69
   0   4  10    8.80    1.39
   0   4 -10    5.91    0.92
   0  -4  10    8.96    1.41
   0  -4 -10    7.35    1.92
   0  -4 -10   10.36    2.08
   0  -4 -10    7.68    1.37
   0  -4 -10    6.65    1.29
   0   4 -12   52.29    4.02
   0   4  12   52.25    4.61
   0   4 -12   50.80    4.25
   0   4 -12   50.37    4.69
   0   4  12   51.31    4.75
   0   4 -12   50.48    6.76
   0   4  12   51.57    5.23
   0  -4 -12   40.08    5.56
   0  -4 -12   51.36    4.60
   0  -4 -12   55.25    5.47
   0  -4  12   58.99    4.63
   0   4 -14   24.72    3.21
   0   4  14   30.28    3.31
   0   4 -14   37.73    5.76
   0  -4  14   21.88    3.04
   0  -4 -14   35.92    4.90
   0  -4 -14   27.46    4.16
   0  -4 -14   26.48    3.16
   0   4 -16   27.78    3.66
   0   4 -16   34.00    5.84
   0  -4 -16   27.81    3.52
   0  -4 -16   35.27    5.54
   0  -4 -16   27.67    4.34
   0   4 -18    9.29    2.47
   0   4 -18   11.11    4.57
   0  -4 -18    8.00    3.55
   0  -4 -18   11.34    2.18
   0   4 -20   11.75    4.68
   0   4 -20    8.39    2.44
   0  -4 -20    9.80    4.25
   0  -4 -20    4.84    2.03
   0   5  -1   12.50    1.88
   0   5  -1   15.92    1.95
   0   5  -1   15.26    1.81
   0   5   1   16.65    1.41
   0   5  -1   14.63    1.48
   0   5   1   18.10    1.62
   0   5   1   13.78    1.50
   0   5   1   15.67    2.09
   0   5  -1   10.39    1.52
   0   5  -1   13.66    1.42
   0  -5  -1   18.71    2.23
   0  -5   1   13.80    1.82
   0  -5   1   14.98    1.47
   0  -5  -1   16.51    1.47
   0   5  -3    9.41    1.24
   0   5  -3   10.85    1.13
   0   5  -3    8.24    1.14
   0   5  -3    6.36    1.46
   0   5   3    5.28    0.84
   0   5   3    5.32    0.86
   0   5  -3    7.45    1.05
   0   5   3    4.52    1.32
   0   5   3    3.95    0.82
   0  -5  -3    5.61    1.29
   0  -5  -3    5.23    0.82
   0  -5  -3    4.85    0.97
   0  -5  -3    2.85    0.70
   0  -5   3   10.74    1.05
   0   5   5  128.05   11.06
   0   5  -5  156.62   11.94
   0   5  -5  159.59   11.26
   0   5  -5  157.14   11.06
   0   5   5  132.15   11.15
   0   5  -5  156.22   11.07
   0   5   5  136.99   11.54
   0   5   5  143.56   11.09
   0  -5  -5  145.24   11.11
   0  -5  -5  146.25   11.03
   0  -5   5  142.15   11.05
   0  -5  -5  148.73   11.26
   0  -5  -5  142.86   11.66
   0  -5   5  144.81   10.89
   0   5   7   14.86    2.40
   0   5  -7   22.25    1.87
   0   5  -7   23.22    2.09
   0   5  -7   23.27    3.43
   0   5   7   18.98    2.24
   0   5  -7   22.11    1.75
   0   5  -7   21.07    2.36
   0   5   7   22.17    2.36
   0  -5   7   20.30    1.73
   0  -5  -7   17.79    2.83
   0  -5  -7   15.50    2.07
   0  -5   7   24.35    2.13
   0  -5  -7   18.80    2.43
   0   5   9   29.51    3.61
   0   5  -9   34.38    4.59
   0   5  -9   33.97    2.66
   0   5   9   28.83    3.06
   0   5  -9   30.09    2.65
   0   5  -9   38.53    3.09
   0   5  -9   38.30    3.32
   0  -5  -9   30.77    4.07
   0  -5  -9   35.96    3.61
   0  -5  -9   32.82    3.07
   0  -5   9   32.84    3.08
   0   5 -11    4.39    1.30
   0   5  11    4.24    1.14
   0   5 -11    6.70    2.45
   0   5 -11    3.84    0.71
   0   5 -11    3.24    0.59
   0   5  11    6.63    1.40
   0  -5 -11    5.30    1.81
   0  -5  11    3.00    1.08
   0  -5 -11    4.15    1.17
   0  -5 -11    6.39    1.97
   0   5 -13   96.16    9.54
   0   5 -13   91.60    7.84
   0   5  13   95.00    7.72
   0  -5 -13   92.14    8.64
   0  -5 -13   92.69    8.67
   0  -5  13   92.39    7.67
   0  -5 -13   91.97    7.68
   0   5 -15   -0.44    2.25
   0   5 -15    4.48    1.55
   0  -5 -15    4.34    1.53
   0  -5 -15    5.19    2.46
   0  -5 -15    6.83    2.50
   0   5 -17    4.73    1.88
   0   5 -17    7.72    3.62
   0  -5 -17    4.00    1.70
   0  -5 -17    5.16    2.95
   0   5 -19    0.99    1.77
   0   5 -19    2.91    3.69
   0  -5 -19    1.34    3.04
   0  -5 -19    2.89    1.78
   0   5 -21    0.94    1.96
   0   5 -21    3.69    4.12
   0  -5 -21    1.30    1.84
   0   6   0  316.49   23.60
   0   6   0  309.89   24.00
   0   6   0  315.49   23.63
   0   6   0  311.70   23.65
   0   6   0  315.93   23.45
   0  -6   0  327.56   23.94
   0  -6   0  313.81   23.50
   0   6  -2    6.93    1.04
   0   6   2    8.19    1.04
   0   6  -2    8.53    1.25
   0   6  -2    9.15    1.37
   0   6  -2    9.43    1.51
   0   6   2    6.60    1.12
   0   6  -2    8.09    1.51
   0   6   2    7.63    1.67
   0   6   2    6.49    1.04
   0  -6   2    6.15    1.03
   0  -6  -2    6.40    1.47
   0  -6  -2    7.45    1.02
   0  -6  -2    4.81    0.89
   0  -6   2    6.64    1.25
   0   6  -4  129.04   10.10
   0   6   4  114.24    9.86
   0   6   4  128.34    9.93
   0   6   4  126.01    9.95
   0   6   4  130.10   10.55
   0   6  -4  129.06   10.60
   0   6  -4  142.18   10.14
   0   6  -4  139.92    9.91
   0   6  -4  134.93   10.03
   0  -6  -4  129.18    9.83
   0  -6   4  126.03    9.89
   0  -6  -4  131.90    9.85
   0  -6   4  125.55    9.88
   0  -6  -4  123.44   10.50
   0   6   6  101.25    8.18
   0   6  -6  103.74    8.30
   0   6  -6  112.41    8.15
   0   6   6   99.64    8.16
   0   6   6  102.67    8.27
   0   6   6   94.93    8.67
   0   6  -6  105.03    8.10
   0   6  -6  108.25    9.13
   0  -6   6  106.39    7.91
   0  -6   6  110.95    8.16
   0  -6  -6   95.40    8.06
   0  -6  -6  108.40    8.22
   0  -6  -6  102.64    8.87
   0   6  -8   22.17    2.06
   0   6  -8   18.85    2.21
   0   6  -8   19.83    2.48
   0   6   8   32.09    2.67
   0   6   8   38.69    3.37
   0   6  -8   26.26    2.91
   0   6  -8   27.40    3.99
   0  -6  -8   27.78    3.73
   0  -6   8   27.65    2.54
   0  -6  -8   26.30    2.51
   0  -6  -8   34.26    2.93
   0   6 -10   49.34    4.27
   0   6 -10   50.26    3.91
   0   6  10   48.75    4.37
   0   6 -10   50.09    3.82
   0   6 -10   46.47    6.09
   0   6 -10   50.50    4.55
   0  -6 -10   46.33    4.79
   0  -6 -10   45.02    4.28
   0  -6  10   47.65    4.32
   0  -6 -10   53.09    5.35
   0   6 -12    9.76    1.90
   0   6  12    8.32    1.70
   0   6 -12   13.53    3.25
   0  -6  12    6.87    1.51
   0  -6 -12   12.69    2.64
   0  -6 -12   13.06    1.89
   0  -6 -12    6.64    2.28
   0   6  14   15.31    2.47
   0   6 -14   18.45    4.26
   0   6 -14   15.69    2.61
   0  -6 -14   17.21    2.40
   0  -6 -14   11.49    3.14
   0  -6 -14   18.48    3.46
   0   6 -16   14.67    2.62
   0   6 -16    4.99    3.23
   0  -6 -16   15.11    3.35
   0  -6 -16   11.06    2.15
   0  -6 -16   10.20    3.24
   0   6 -18    2.92    3.35
   0   6 -18    2.66    1.90
   0  -6 -18   -0.75    1.43
   0  -6 -18    0.51    2.65
   0   6 -20   -1.59    3.50
   0   6 -20   -1.13    1.71
   0  -6 -20    0.78    1.69
   0   7  -1   30.89    2.88
   0   7   1   24.31    3.45
   0   7   1   29.09    2.85
   0   7   1   29.30    2.78
   0   7  -1   25.97    2.96
   0   7  -1   30.25    3.24
   0   7   1   29.13    2.64
   0   7  -1   30.91    2.70
   0   7  -1   31.96    2.98
   0  -7  -1   33.12    2.75
   0  -7   1   35.02    3.20
   0  -7   1   32.31    2.76
   0  -7  -1   39.78    3.44
   0   7   3    4.32    0.85
   0   7  -3    1.54    0.99
   0   7  -3    3.87    0.92
   0   7   3    3.57    0.96
   0   7  -3    2.29    0.92
   0   7   3    2.78    0.77
   0   7   3    3.29    1.42
   0   7  -3    5.55    1.52
   0  -7   3    3.18    0.94
   0  -7  -3    2.72    0.77
   0  -7  -3    2.02    1.13
   0  -7  -3    6.21    0.93
   0  -7   3    3.11    0.79
   0   7  -5  104.37    9.19
   0   7  -5  105.11    9.75
   0   7   5  120.68    9.11
   0   7   5  129.44    9.86
   0   7   5  126.66    9.10
   0   7  -5  120.19    9.24
   0   7   5  131.76    9.12
   0  -7   5  122.28    9.06
   0  -7   5  127.35    8.99
   0  -7  -5   96.63    8.91
   0  -7  -5  101.40    8.92
   0   7  -7   -0.21    1.05
   0   7   7    1.65    0.79
   0   7  -7    1.02    0.82
   0   7  -7    0.93    0.85
   0   7  -7    0.77    0.72
   0   7   7    2.85    1.32
   0   7   7    0.63    0.79
   0   7   7    0.30    0.67
   0  -7  -7    2.17    0.91
   0  -7  -7    2.88    1.46
   0  -7   7    1.20    0.48
   0  -7   7   -0.28    0.60
   0  -7  -7   -0.03    0.67
   0   7  -9   88.19    8.57
   0   7  -9   92.11    6.81
   0   7   9   89.34    7.29
   0   7  -9   90.79    7.25
   0   7  -9   80.96    7.40
   0   7   9   93.21    7.35
   0   7  -9   93.20    7.06
   0  -7  -9   95.36    8.32
   0  -7  -9   88.23    7.55
   0  -7  -9   84.08    7.20
   0  -7   9   88.83    7.26
   0   7  11  149.16   11.63
   0   7 -11  146.78   10.98
   0   7 -11  133.79   11.70
   0   7 -11  141.44   13.00
   0   7  11  149.12   12.59
   0  -7 -11  153.59   12.18
   0  -7  11  154.45   11.59
   0  -7 -11  156.20   12.72
   0  -7 -11  143.38   11.53
   0   7  13    1.92    1.19
   0   7 -13    3.44    2.61
   0   7 -13    3.66    1.56
   0  -7 -13    3.67    1.34
   0  -7  13    0.62    1.11
   0  -7 -13    3.83    1.91
   0  -7 -13    2.59    2.07
   0   7 -15   -0.69    1.29
   0   7 -15    2.17    2.63
   0  -7 -15   -1.06    1.20
   0  -7 -15    2.02    2.08
   0  -7 -15    3.06    2.34
   0   7 -17    2.50    1.78
   0   7 -17    1.19    2.79
   0  -7 -17   -1.33    2.22
   0  -7 -17    4.66    2.61
   0  -7 -17    2.80    1.59
   0   7 -19   19.68    5.67
   0   7 -19   24.07    3.66
   0  -7 -19   17.89    3.10
   0   7 -21    5.77    2.46
   0   7 -21    2.24    4.10
   0  -7 -21    6.83    2.16
   0   8   0  564.04   41.21
   0   8   0  559.87   41.41
   0   8   0  534.17   41.45
   0   8   0  560.35   41.94
   0  -8   0  560.64   41.77
   0  -8   0  559.83   41.27
   0   8  -2    6.65    1.55
   0   8   2    7.21    1.76
   0   8  -2    8.13    1.70
   0   8  -2    5.57    1.22
   0   8   2    7.67    1.28
   0   8   2    6.50    1.17
   0   8   2    8.89    1.17
   0   8  -2    5.99    1.10
   0   8  -2    7.23    1.40
   0  -8   2    8.00    1.30
   0  -8  -2    6.05    1.56
   0  -8   2    5.81    1.33
   0  -8  -2    6.13    1.07
   0   8   4    9.81    1.34
   0   8  -4    6.93    1.44
   0   8  -4    6.91    1.49
   0   8   4    5.72    1.84
   0   8  -4    6.98    1.27
   0   8  -4    5.94    1.74
   0   8   4    6.95    1.31
   0  -8  -4    6.69    1.08
   0  -8  -4    6.00    1.06
   0  -8   4    8.14    1.34
   0  -8  -4    8.04    1.82
   0  -8   4    6.45    1.18
   0   8  -6   58.16    4.77
   0   8   6   41.16    4.32
   0   8   6   43.99    4.40
   0   8  -6   65.03    4.74
   0   8   6   49.03    4.46
   0   8  -6   64.56    5.62
   0  -8   6   54.48    4.44
   0  -8   6   48.60    4.23
   0  -8  -6   49.52    4.31
   0   8  -8  280.51   19.93
   0   8  -8  260.11   20.15
   0   8   8  273.29   19.98
   0   8   8  262.11   20.05
   0   8   8  249.41   19.98
   0   8  -8  247.15   21.06
   0  -8  -8  264.92   19.89
   0  -8  -8  256.72   20.04
   0  -8  -8  277.10   21.01
   0  -8   8  260.13   19.57
   0  -8   8  260.82   19.93
   0   8 -10   23.13    3.04
   0   8  10   21.40    2.82
   0   8  10   21.82    2.84
   0   8 -10   18.23    3.76
   0   8  10   24.25    3.08
   0   8 -10   23.60    2.34
   0   8 -10   24.73    2.02
   0  -8 -10   19.66    3.00
   0  -8  10   22.64    2.69
   0  -8 -10   22.36    2.70
   0  -8 -10   23.66    3.86
   0   8 -12    3.59    1.42
   0   8  12    3.79    1.34
   0   8 -12    1.61    2.41
   0  -8  12    1.78    1.29
   0  -8 -12    0.66    1.07
   0  -8 -12    2.61    2.10
   0  -8 -12    2.62    1.69
   0   8 -14    1.15    1.48
   0   8 -14    2.40    2.70
   0  -8 -14    2.29    1.96
   0  -8 -14    2.58    2.22
   0  -8 -14    1.62    1.29
   0   8 -16   26.40    5.64
   0   8 -16   28.91    3.85
   0  -8 -16   23.19    3.30
   0  -8 -16   23.94    4.56
   0  -8 -16   32.26    5.61
   0   8 -18    0.72    1.81
   0   8 -18    0.76    3.23
   0  -8 -18    2.77    1.83
   0   8 -20   20.65    3.62
   0   8 -20   23.04    6.29
   0  -8 -20   13.03    2.83
   0   9  -1  104.55    8.49
   0   9  -1  115.94    8.81
   0   9   1  107.40    9.36
   0   9  -1  104.03    8.83
   0   9   1  108.36    8.77
   0   9   1  108.32    8.46
   0   9  -1  103.07    8.78
   0   9  -1  109.96    9.26
   0   9   1  117.01    8.72
   0  -9  -1  103.96    8.53
   0  -9   1  115.73    9.06
   0  -9  -1  109.92    9.19
   0   9   3   91.95    7.13
   0   9   3   89.62    7.38
   0   9  -3   97.80    7.51
   0   9   3   92.65    8.13
   0   9  -3   90.58    7.25
   0   9  -3   89.19    7.50
   0   9   3   92.10    7.28
   0   9  -3   85.56    7.78
   0   9  -3   94.30    7.76
   0  -9  -3   88.63    7.09
   0  -9  -3   91.89    7.99
   0  -9   3   83.32    7.41
   0  -9  -3   91.35    7.16
   0  -9   3   82.17    7.19
   0   9  -5  293.47   21.95
   0   9   5  261.21   21.04
   0   9  -5  300.06   21.42
   0   9   5  277.64   21.00
   0   9  -5  282.75   21.31
   0   9  -5  293.63   21.19
   0   9   5  269.93   21.12
   0  -9  -5  283.97   21.95
   0  -9   5  258.68   21.02
   0  -9   5  264.99   21.02
   0  -9  -5  292.14   20.93
   0  -9  -5  266.95   20.93
   0   9  -7    4.33    1.90
   0   9  -7    6.78    1.46
   0   9  -7    3.54    1.33
   0   9   7    6.57    1.37
   0   9   7    6.72    1.41
   0   9   7    2.44    1.03
   0  -9   7    6.43    1.28
   0  -9  -7    4.11    1.07
   0  -9  -7    1.32    0.98
   0  -9  -7    0.55    1.14
   0  -9   7    8.20    1.16
   0   9  -9    2.13    1.88
   0   9   9    5.79    1.41
   0   9   9    4.09    1.30
   0   9  -9    3.69    1.12
   0   9  -9    1.65    1.16
   0   9   9    3.31    1.28
   0  -9  -9    2.41    1.26
   0  -9  -9    2.12    1.05
   0  -9   9    2.88    0.70
   0  -9  -9    4.50    2.07
   0  -9   9    2.55    1.10
   0   9  11   69.42    6.39
   0   9 -11   81.33    8.04
   0   9 -11   76.68    6.70
   0   9  11   75.54    6.68
   0  -9 -11   73.39    6.81
   0  -9 -11   88.50    7.91
   0  -9  11   67.73    6.36
   0  -9 -11   73.25    6.36
   0   9  13   28.47    3.96
   0   9 -13   27.73    3.60
   0   9 -13   23.74    4.98
   0   9  13   34.88    3.68
   0  -9 -13   25.17    3.26
   0  -9 -13   24.46    4.02
   0  -9 -13   33.08    4.97
   0   9  15   24.58    3.89
   0   9 -15   23.52    3.47
   0   9 -15   30.28    5.67
   0  -9 -15   18.89    4.20
   0  -9 -15   21.23    3.06
   0   9 -17    4.91    2.20
   0   9 -17    9.07    4.37
   0   9  17    8.93    2.83
   0  -9 -17    7.49    2.17
   0   9 -19    0.33    1.91
   0   9 -19    0.13    3.50
   0   9  19    0.60    2.50
   0  -9 -19    0.12    1.69
   0  10   0  822.30   60.53
   0  10   0  799.15   60.59
   0  10   0  814.05   61.16
   0  10   0  820.61   60.26
   0 -10   0  805.03   60.35
   0 -10   0  830.52   60.93
   0  10   2   38.02    3.38
   0  10  -2   35.03    3.71
   0  10  -2   38.45    3.80
   0  10  -2   35.72    3.38
   0  10   2   40.88    3.75
   0  10  -2   38.69    3.93
   0  10   2   38.00    3.59
   0  10  -2   38.07    4.53
   0 -10  -2   34.52    3.42
   0 -10  -2   37.47    4.57
   0 -10   2   33.30    3.45
   0 -10   2   42.09    3.95
   0  10  -4   54.54    4.65
   0  10   4   42.34    4.10
   0  10  -4   38.29    4.79
   0  10  -4   48.08    4.74
   0  10  -4   45.44    4.24
   0  10   4   40.75    4.31
   0  10  -4   42.08    4.46
   0  10   4   48.48    4.30
   0 -10  -4   45.97    4.98
   0 -10  -4   53.45    4.23
   0 -10   4   50.57    4.27
   0 -10   4   59.18    4.59
   0  10   6   55.91    4.53
   0  10   6   53.82    4.56
   0  10   6   51.71    4.62
   0  10  -6   41.41    4.67
   0  10  -6   49.38    4.78
   0  10  -6   43.48    5.29
   0 -10  -6   56.03    4.46
   0 -10   6   51.76    4.43
   0 -10  -6   40.36    5.50
   0 -10  -6   42.26    4.34
   0 -10   6   53.67    4.58
   0  10  -8    4.19    2.12
   0  10  -8    6.81    1.73
   0  10  -8    6.45    1.46
   0  10   8    3.88    1.33
   0  10   8    4.17    1.23
   0  10   8    3.85    1.28
   0 -10  -8    5.47    2.24
   0 -10   8    4.17    1.24
   0 -10  -8    6.63    1.49
   0 -10   8    4.44    0.99
   0 -10  -8    3.17    1.16
   0  10 -10   14.56    2.61
   0  10 -10   18.89    3.97
   0  10  10   19.14    2.55
   0  10  10   15.70    2.55
   0 -10 -10   12.83    3.08
   0 -10  10   12.06    2.15
   0 -10 -10   22.34    2.87
   0 -10 -10   13.84    2.20
   0  10 -12   16.93    2.90
   0  10  12   19.88    3.00
   0  10  12   16.24    2.53
   0  10 -12   20.81    4.33
   0 -10 -12   18.32    2.58
   0 -10 -12   18.51    3.83
   0 -10 -12   26.79    3.60
   0  10 -14    7.33    2.11
   0  10  14    7.08    2.18
   0  10 -14    6.64    3.49
   0 -10 -14    6.16    1.79
   0 -10 -14    6.15    2.85
   0  10 -16    5.36    3.55
   0  10 -16    3.49    1.92
   0  10  16   -0.28    1.88
   0 -10 -16    3.23    1.67
   0  10 -18   10.55    2.76
   0  10  18   14.43    3.39
   0  10 -18   10.89    4.28
   0 -10 -18   12.84    2.62
   0  11  -1   29.51    2.92
   0  11  -1   27.95    3.97
   0  11  -1   27.97    3.30
   0  11  -1   34.18    3.72
   0  11   1   27.09    3.39
   0  11   1   30.17    2.91
   0  11   1   32.44    3.63
   0  11  -1   29.53    3.50
   0 -11  -1   24.87    3.75
   0 -11   1   32.29    3.14
   0 -11   1   34.53    3.93
   0 -11  -1   30.71    3.33
   0  11  -3   -0.18    1.16
   0  11   3    3.30    1.25
   0  11  -3    1.33    0.99
   0  11  -3    3.01    1.23
   0  11  -3    3.06    1.40
   0  11   3    3.47    1.01
   0  11   3    2.58    1.11
   0  11  -3    1.95    1.38
   0 -11  -3    3.91    1.17
   0 -11  -3    3.60    1.04
   0 -11  -3    1.18    1.41
   0 -11   3    4.09    1.07
   0 -11   3    2.36    1.25
   0  11  -5   99.99    8.93
   0  11  -5   96.37    9.39
   0  11  -5  106.59    9.09
   0  11   5  122.52    8.65
   0  11  -5   99.82    8.68
   0  11   5  116.65    8.88
   0  11   5  119.45    8.78
   0  11  -5  103.90    8.92
   0 -11   5  125.94    8.78
   0 -11  -5   90.48    8.42
   0 -11  -5  104.88    9.59
   0 -11   5  121.66    8.82
   0 -11  -5   90.65    8.45
   0  11  -7  144.17   11.46
   0  11   7  137.56   11.07
   0  11  -7  145.83   12.26
   0  11  -7  153.97   11.45
   0  11   7  136.48   11.15
   0  11   7  135.28   11.21
   0 -11  -7  142.19   12.28
   0 -11  -7  133.50   11.01
   0 -11   7  144.06   10.97
   0 -11  -7  138.53   11.01
   0 -11   7  132.10   11.11
   0  11   9   49.76    4.71
   0  11  -9   47.15    5.24
   0  11  -9   43.69    6.23
   0  11   9   55.36    4.65
   0 -11  -9   47.24    4.62
   0 -11   9   47.68    4.56
   0 -11  -9   43.39    6.10
   0 -11   9   49.77    4.14
   0 -11  -9   40.54    4.41
   0  11  11   10.40    2.02
   0  11  11    8.57    2.15
   0  11 -11   12.53    3.51
   0  11 -11   13.99    2.50
   0 -11  11   15.89    2.49
   0 -11 -11   15.63    3.46
   0 -11 -11    9.73    2.01
   0  11 -13   57.09    7.68
   0  11  13   52.21    5.79
   0  11 -13   62.73    6.02
   0 -11 -13   58.05    5.54
   0 -11 -13   72.31    8.02
   0  11  15   21.10    3.61
   0  11 -15   17.24    3.20
   0  11 -15   16.61    4.85
   0 -11 -15   18.86    2.92
   0  11 -17   28.99    5.90
   0  11  17   17.07    3.69
   0  11 -17   22.84    3.81
   0 -11 -17   30.80    3.81
   0  11 -19   -2.04    1.77
   0  11 -19   -3.06    3.39
   0  11  19    0.65    2.15
   0 -11 -19    2.84    2.01
   0  12   0  294.27   23.37
   0  12   0  306.79   23.33
   0  12   0  309.46   22.96
   0 -12   0  296.94   23.10
   0 -12   0  314.18   23.73
   0  12   2   27.80    3.34
   0  12   2   25.15    2.76
   0  12   2   23.73    3.30
   0  12  -2   30.22    3.65
   0  12  -2   28.49    2.86
   0  12  -2   33.02    3.81
   0  12  -2   29.30    3.73
   0 -12  -2   22.12    2.94
   0 -12   2   32.55    3.81
   0 -12   2   27.21    3.15
   0 -12  -2   25.61    3.71
   0  12  -4   11.01    2.02
   0  12  -4    9.34    2.36
   0  12  -4    5.59    1.81
   0  12   4    7.78    1.69
   0  12  -4    3.72    1.76
   0  12   4   11.00    1.95
   0  12  -4    6.76    1.49
   0  12   4    8.12    1.52
   0 -12  -4    6.12    1.49
   0 -12   4   11.59    2.07
   0 -12  -4   16.56    1.96
   0 -12   4   16.01    2.07
   0 -12  -4    8.19    2.46
   0  12  -6   39.19    5.32
   0  12  -6   42.22    4.40
   0  12  -6   45.40    4.62
   0  12  -6   50.26    5.13
   0  12   6   39.23    4.12
   0  12   6   31.72    4.14
   0  12   6   41.20    3.98
   0 -12  -6   46.14    5.80
   0 -12  -6   45.91    3.97
   0 -12   6   43.86    4.15
   0 -12  -6   37.96    3.99
   0 -12   6   44.29    4.11
   0  12   8   16.31    2.27
   0  12  -8   10.83    2.32
   0  12   8    8.66    1.86
   0  12  -8   12.10    3.09
   0 -12  -8    9.72    2.77
   0 -12  -8    7.04    1.76
   0 -12   8   12.58    1.77
   0 -12  -8   11.59    2.00
   0  12  10   68.89    6.26
   0  12 -10   63.94    7.52
   0  12 -10   62.20    6.41
   0  12  10   73.13    6.24
   0 -12 -10   72.11    6.08
   0 -12 -10   55.57    7.47
   0 -12  10   71.29    6.18
   0  12 -12    2.14    1.70
   0  12  12    5.41    1.91
   0  12  12    4.47    1.57
   0  12 -12    5.31    3.13
   0 -12 -12    5.39    2.77
   0 -12 -12    4.19    1.59
   0  12 -14    6.81    3.37
   0  12 -14   10.50    2.63
   0  12  14    9.85    2.54
   0 -12 -14    8.61    2.10
   0  12  16    8.61    2.78
   0  12 -16    6.95    4.06
   0  12 -16   12.31    2.90
   0 -12 -16   12.00    2.53
   0  12 -18    4.50    2.35
   0  12  18    2.46    2.49
   0  12 -18    6.21    4.23
   0 -12 -18    3.23    2.02
   0  13  -1    2.67    1.30
   0  13   1    1.46    1.16
   0  13   1    1.76    0.95
   0  13  -1    2.08    0.99
   0  13   1    1.36    1.21
   0  13  -1    1.79    1.34
   0 -13  -1    1.27    1.52
   0 -13   1    2.66    1.13
   0 -13  -1    2.88    1.11
   0 -13   1    2.31    1.56
   0  13  -3    5.73    1.78
   0  13  -3    7.00    1.63
   0  13  -3    6.57    2.04
   0  13  -3    8.06    2.00
   0  13   3    5.67    1.70
   0  13   3    6.32    1.62
   0  13   3    7.62    1.52
   0 -13  -3    9.27    1.78
   0 -13  -3    8.11    2.29
   0 -13  -3    7.83    1.61
   0 -13   3   10.11    1.86
   0 -13   3    7.49    1.89
   0  13   5    0.74    1.03
   0  13  -5    1.02    1.44
   0  13   5    0.55    0.86
   0  13   5    1.15    1.10
   0  13  -5   -0.50    1.61
   0  13  -5    3.82    1.35
   0  13  -5    4.03    1.52
   0 -13  -5    0.49    0.98
   0 -13  -5    0.56    0.96
   0 -13   5    0.51    1.08
   0 -13   5   -0.71    0.93
   0 -13  -5    0.95    1.54
   0  13   7    4.41    1.62
   0  13   7    4.06    1.44
   0  13  -7    0.16    1.83
   0  13  -7    3.85    1.68
   0  13  -7    1.57    1.43
   0 -13   7    4.52    1.31
   0 -13  -7    0.93    1.97
   0 -13  -7    2.93    1.33
   0 -13  -7    4.93    2.11
   0 -13   7    2.86    1.31
   0  13   9   43.35    4.65
   0  13  -9   40.64    5.68
   0  13  -9   37.03    4.60
   0  13   9   38.70    4.00
   0 -13   9   34.50    4.27
   0 -13  -9   38.63    5.64
   0 -13  -9   32.01    3.86
   0  13  11    0.78    1.26
   0  13 -11    0.02    2.24
   0  13 -11    1.04    1.58
   0  13  11    1.65    1.48
   0 -13 -11   -0.05    1.27
   0  13 -13   27.58    3.94
   0  13  13   22.01    3.38
   0  13 -13   18.33    4.49
   0 -13 -13   21.40    3.17
   0  13 -15   -2.61    2.74
   0  13  15    0.58    1.96
   0  13 -15    4.18    2.20
   0 -13 -15    1.59    1.78
   0  13  17   -2.96    1.90
   0  13 -17    1.78    3.54
   0  13 -17    3.78    2.19
   0 -13 -17    5.09    2.08
   0  14   0   76.12    6.91
   0  14   0   82.57    6.53
   0 -14   0   71.86    7.20
   0 -14   0   71.89    6.60
   0  14  -2   27.90    3.66
   0  14   2   28.64    3.18
   0  14  -2   24.43    3.09
   0  14   2   28.55    3.59
   0  14  -2   28.21    3.74
   0  14   2   24.59    3.62
   0 -14   2   29.31    3.51
   0 -14  -2   27.66    4.07
   0 -14   2   32.48    3.96
   0 -14  -2   31.65    3.58
   0 -14  -2   24.64    3.27
   0  14  -4   28.44    3.73
   0  14   4   29.49    3.63
   0  14  -4   28.47    3.38
   0  14   4   29.27    3.11
   0  14  -4   31.29    3.95
   0  14   4   31.32    3.88
   0  14  -4   33.20    4.40
   0 -14   4   26.33    3.62
   0 -14   4   25.73    3.25
   0 -14  -4   34.74    3.65
   0 -14  -4   23.02    3.09
   0 -14  -4   26.78    4.18
   0  14  -6    1.93    1.60
   0  14   6    1.41    1.06
   0  14   6    0.83    1.25
   0  14  -6    1.24    1.40
   0  14  -6    0.37    1.72
   0  14  -6    0.19    1.18
   0 -14  -6   -0.59    1.05
   0 -14   6   -0.08    1.14
   0 -14  -6    3.45    2.02
   0 -14   6   -1.28    1.10
   0  14   8    5.04    1.81
   0  14  -8    5.48    2.57
   0  14  -8    3.78    1.77
   0  14   8    5.01    1.60
   0  14  -8    6.30    2.04
   0 -14   8    5.01    1.77
   0 -14  -8    4.22    1.61
   0 -14  -8    6.17    2.57
   0  14 -10    2.10    1.72
   0  14  10    3.89    1.62
   0  14  10    3.84    1.69
   0  14 -10    1.93    2.55
   0 -14 -10    1.03    1.45
   0  14 -12    1.91    2.74
   0  14 -12    4.85    2.25
   0  14  12    3.60    1.78
   0 -14 -12    4.60    1.78
   0  14 -14    5.64    2.32
   0  14  14    4.82    2.23
   0  14 -14    6.00    3.71
   0 -14 -14    3.25    1.87
   0  14 -16    7.46    2.56
   0  14 -16    9.80    4.48
   0  14  16    9.93    2.82
   0 -14 -16    4.58    2.14
   0  15   1   57.70    5.63
   0  15   1   51.65    5.40
   0  15   1   54.66    4.95
   0  15  -1   58.57    5.60
   0  15  -1   56.01    5.65
   0  15  -1   55.02    4.93
   0 -15   1   53.86    5.27
   0 -15  -1   53.09    5.23
   0 -15   1   53.08    5.72
   0 -15  -1   55.17    5.95
   0  15   3    8.06    1.68
   0  15  -3    5.02    1.88
   0  15  -3    2.78    1.80
   0  15   3    5.14    1.68
   0  15   3    7.91    2.18
   0  15  -3    6.63    1.70
   0  15  -3    3.53    1.79
   0 -15  -3    6.98    2.35
   0 -15   3    3.48    1.80
   0 -15  -3    4.47    1.49
   0 -15  -3    1.70    1.35
   0 -15   3    8.29    1.94
   0  15  -5    3.71    1.94
   0  15   5    3.03    1.58
   0  15  -5    3.86    2.08
   0  15   5    6.34    1.57
   0  15  -5    7.45    1.82
   0  15  -5    5.27    1.93
   0 -15   5    4.10    1.66
   0 -15   5    4.97    1.68
   0 -15  -5    4.67    1.51
   0 -15  -5    2.46    2.22
   0  15   7   10.98    2.11
   0  15  -7   14.94    2.77
   0  15  -7   14.91    3.52
   0  15  -7   18.62    3.16
   0  15   7    8.63    2.26
   0 -15   7   11.45    2.24
   0 -15  -7   16.82    3.53
   0 -15  -7    8.82    2.12
   0  15   9    8.57    2.15
   0  15  -9    9.43    2.56
   0  15  -9    6.10    3.09
   0  15  -9    6.09    2.18
   0  15   9    5.22    1.85
   0 -15  -9    8.53    1.97
   0  15  11    1.18    1.53
   0  15 -11   -2.58    2.27
   0  15 -11    0.69    1.81
   0 -15 -11    1.20    1.63
   0  15  13   50.01    5.41
   0  15 -13   44.13    6.84
   0  15 -13   39.49    5.19
   0 -15 -13   37.15    4.73
   0  15 -15    9.64    4.49
   0  15 -15   14.35    3.35
   0  15  15   11.88    2.98
   0 -15 -15    8.56    2.55
   0  16   0   15.84    2.83
   0  16   0   14.01    2.19
   0  16   0   14.31    2.83
   0 -16   0    9.09    2.08
   0 -16   0    9.32    2.65
   0  16  -2   23.87    3.21
   0  16  -2   30.19    4.09
   0  16  -2   27.19    3.91
   0  16   2   23.33    3.13
   0  16   2   34.55    4.41
   0 -16  -2   24.18    4.07
   0 -16   2   26.65    3.91
   0 -16   2   26.87    3.49
   0 -16  -2   29.55    3.71
   0  16   4   -0.24    1.42
   0  16  -4    2.43    1.73
   0  16  -4    1.91    1.38
   0  16  -4    1.96    1.86
   0  16  -4    3.73    1.95
   0  16   4    3.30    1.38
   0 -16  -4    0.86    1.97
   0 -16  -4    2.05    1.47
   0 -16   4    3.66    1.70
   0 -16   4    1.72    1.35
   0  16   6    1.93    1.49
   0  16   6    2.12    1.38
   0  16  -6    0.82    1.75
   0  16  -6   -0.41    1.55
   0  16  -6    0.49    1.88
   0 -16   6   -0.47    1.20
   0 -16  -6    0.60    1.47
   0  16   8   16.56    3.08
   0  16   8   20.13    2.92
   0  16  -8   29.47    4.02
   0  16  -8   17.74    3.27
   0  16  -8   13.74    3.80
   0 -16  -8   21.97    3.03
   0  16 -10   14.23    3.94
   0  16  10    9.82    4.02
   0  16 -10   12.09    3.09
   0  16  10   13.72    2.74
   0  16 -10   21.28    3.50
   0 -16 -10   15.95    2.76
   0  16  12   17.58    3.08
   0  16 -12   15.28    4.40
   0  16 -12   17.10    3.29
   0 -16 -12   12.10    2.65
   0  16 -14    3.46    2.34
   0  16 -14    3.38    3.69
   0 -16 -14    3.40    1.96
   0  17  -1   11.70    2.70
   0  17   1    4.26    2.06
   0 -17  -1    5.77    1.96
   0 -17  -1    7.23    2.48
   0 -17   1    8.57    2.46
   0 -17   1    8.46    2.03
   0  17  -3   27.78    3.86
   0  17  -3   13.79    2.90
   0  17   3   12.10    2.95
   0 -17   3   17.73    2.92
   0 -17  -3   17.66    5.18
   0 -17  -3   22.13    3.13
   0 -17   3   24.73    3.57
   0  17  -5    3.95    2.33
   0  17  -5    5.62    2.10
   0  17   5    4.46    1.92
   0  17  -5    9.20    2.45
   0 -17   5    8.25    2.20
   0 -17   5    7.81    2.13
   0 -17  -5    5.17    1.89
   0  17   7    1.65    1.79
   0  17  -7    3.54    2.00
   0  17  -7    4.29    2.19
   0  17  -7    3.04    2.39
   0 -17  -7    0.55    1.54
   0  17  -9   28.55    5.00
   0  17  -9   25.42    4.02
   0  17   9   24.00    3.77
   0  17  -9   23.39    4.24
   0 -17  -9   24.70    3.52
   0  17 -11   21.66    3.94
   0  17 -11   30.99    5.74
   0 -17 -11   27.09    3.76
   0  17 -13    0.20    1.98
   0  17 -13    5.33    3.77
   0 -17 -13    2.52    1.99
   0  18   0  116.97   10.21
   0 -18   0  128.85   10.64
   0 -18   0  100.73    9.64
   0  18   2   11.84    2.92
   0  18  -2   18.78    3.35
   0 -18   2   20.93    3.28
   0 -18  -2   24.08    3.44
   0 -18   2   20.36    3.60
   0  18  -4   17.26    3.27
   0  18   4   12.54    3.02
   0 -18  -4   19.74    3.15
   0 -18   4   21.12    3.27
   0 -18   4   23.09    3.47
   0  18   6   11.99    2.68
   0  18  -6    7.31    2.47
   0  18  -6    6.91    2.81
   0 -18  -6    2.66    1.86
   0  18  -8    3.24    2.02
   0  18  -8   -0.85    2.12
   0  18   8    1.91    1.99
   0 -18  -8   -0.21    1.53
   0  18 -10    0.24    1.92
   0  18 -10   -1.50    2.46
   0 -18 -10   -0.78    1.66
   0  18 -12   13.88    4.47
   0  18 -12   15.62    3.46
   0 -18 -12   13.34    2.89
   0  19   1    1.07    1.96
   0  19  -1    3.30    2.13
   0 -19  -1    4.89    2.07
   0 -19   1    2.79    1.87
   0  19   3    1.50    1.91
   0  19  -3   -1.60    1.86
   0 -19   3    0.18    1.65
   0 -19   3   -1.65    1.48
   0 -19  -3    2.71    1.82
   0  19   5   26.11    4.14
   0  19  -5   30.51    4.41
   0 -19  -5   27.87    3.87
   0  19   7    1.19    2.13
   0  19  -7    2.03    2.40
   0  19  -7    3.98    2.22
   0 -19  -7    6.27    2.20
   0  19  -9    1.19    2.68
   0  19  -9    1.68    2.04
   0 -19  -9   -1.37    1.75
   0  19 -11    2.69    3.12
   0  19 -11    7.00    2.65
   0 -19 -11    4.63    2.16
   0  20   0   17.86    3.52
   0 -20   0   22.09    3.47
   0  20   2    2.29    2.07
   0  20  -2    0.57    1.86
   0 -20   2   -0.08    1.87
   0 -20  -2    1.79    1.96
   0  20  -4    3.37    2.26
   0  20   4    1.31    2.07
   0 -20  -4    2.97    2.17
   0  20   6   -0.14    2.02
   0  20  -6    0.21    2.16
   0 -20  -6    1.81    2.14
   0  20  -8   21.74    4.51
   0  20  -8   13.62    3.31
   0 -20  -8   13.73    3.03
   0  20 -10    2.77    2.27
   0  20 -10   -0.91    2.83
   0 -20 -10    2.16    2.11
   0  21  -1    3.09    2.44
   0  21   1    1.30    2.23
   0 -21  -1   -0.40    1.91
   0 -21   1   -0.15    1.99
   0  21  -3    0.79    2.15
   0  21   3    0.03    2.01
   0 -21  -3   -0.59    1.83
   0  21  -5   15.88    3.65
   0  21   5   12.71    3.50
   0 -21  -5   17.72    3.30
   0  21  -7    7.05    2.81
   0 -21  -7    7.79    2.75
   0 -22   0   53.04    7.25
   0  22  -2   18.25    3.80
   0  22   2   19.48    3.83
   0 -22  -2   23.64    3.85
   0  22  -4   26.12    4.55
   0 -22  -4   25.20    3.97
   1   0 -22    3.49    2.26
   1   0 -22   11.18    4.80
   1   0 -20   -0.54    3.34
   1   0 -20    1.78    1.92
   1   0 -18    3.00    3.06
   1   0 -18    2.24    1.69
   1   0 -16    0.21    2.28
   1   0 -16    2.57    1.44
  -1   0  14   23.99    2.79
   1   0 -14   22.40    2.96
  -1   0  14   25.28    3.06
   1   0 -14   25.00    4.42
   1   0 -14   24.45    3.25
   1   0 -12   16.27    3.25
   1   0 -12   17.59    2.38
  -1   0  12   15.78    1.88
  -1   0  12   13.34    1.95
   1   0 -12   16.65    2.17
   1   0 -10    5.61    1.24
  -1   0  10    5.40    1.09
  -1   0  10    7.03    1.06
   1   0 -10    4.43    1.66
   1   0 -10    5.41    1.15
   1   0  -8   14.70    1.78
   1   0  -8   10.41    2.15
   1   0  -8   12.38    1.62
  -1   0   8   14.90    1.70
  -1   0   8   14.69    1.47
   1   0  -6   12.94    1.92
   1   0  -6   11.69    1.40
  -1   0   6   11.03    1.23
   1   0  -6   11.92    1.38
  -1   0   6   13.07    1.42
  -1   0   4  128.74    9.72
   1   0  -4  138.66   10.05
  -1   0   4  128.90    9.73
   1   0  -4  125.18    9.74
   1   0  -4  128.54    9.72
  -1   0   4  127.31    9.72
   1   0  -4  132.41    9.74
   1   0  -2   18.26    1.47
  -1   0   2   17.70    1.47
  -1   0   2   19.39    1.48
  -1   0   2   18.84    1.50
   1   0  -2   17.75    1.50
  -1   0   2   19.50    1.49
   1   0  -2   16.82    1.47
   1   0   0    0.07    0.06
  -1   0   0   -0.01    0.02
  -1   0   0   -0.06    0.03
  -1   0   0   -0.03    0.04
   1   0   0    0.08    0.08
   1   0   0    0.13    0.10
  -1   0  -2   15.09    1.24
   1   0   2   14.52    1.50
  -1   0  -2   15.30    1.24
   1   0   2   15.13    1.25
   1   0   2   19.43    1.36
  -1   0  -2   17.23    1.31
   1   0   2   17.59    1.26
  -1   0  -2   13.63    1.49
  -1   0  -4  132.08    9.87
  -1   0  -4  128.23    9.99
   1   0   4  136.91    9.86
   1   0   4  134.18    9.93
  -1   0  -4  130.58    9.85
  -1   0  -4  130.19   10.33
   1   0   6    9.66    1.19
  -1   0  -6   11.82    1.17
  -1   0  -6   11.44    1.28
  -1   0  -6   10.23    1.48
   1   0   6   12.21    1.21
  -1   0  -6   11.51    1.93
   1   0   8   13.75    1.40
  -1   0  -8   13.55    1.85
  -1   0  -8   11.12    2.27
  -1   0  -8   13.73    1.53
   1   0   8   14.11    1.52
  -1   0  -8   11.10    1.47
  -1   0 -10    3.50    1.22
  -1   0 -10    5.23    1.07
  -1   0 -10    6.75    2.15
  -1   0 -10    7.09    1.17
   1   0  10    6.60    1.12
   1   0  10    4.76    0.91
  -1   0 -12   17.85    2.55
  -1   0 -12   14.61    2.30
   1   0  12   17.20    1.85
   1   0  12   19.92    2.27
  -1   0 -12   21.74    3.93
  -1   0 -12   17.08    2.26
  -1   0 -14   18.76    2.70
  -1   0 -14   29.42    3.33
  -1   0 -14   25.32    4.54
  -1   0 -16    2.60    2.70
  -1   0 -16    2.27    1.31
  -1   0 -18    2.42    1.48
  -1   0 -18   -1.64    2.47
  -1   0 -20    3.58    3.78
  -1   0 -20    3.84    1.91
  -1   0 -22    3.16    1.93
  -1   0 -22    7.80    4.50
   1   1 -21    2.05    1.94
   1   1 -21    2.47    3.61
   1  -1 -21    4.44    4.06
   1  -1 -21    3.91    2.15
   1   1 -19   -0.43    1.53
   1   1 -19    1.37    3.25
   1  -1 -19    1.51    3.15
   1  -1 -19   -0.79    1.54
   1   1 -17   19.13    4.74
   1   1 -17   22.47    3.22
   1  -1 -17   24.82    5.11
   1  -1 -17   17.37    2.78
  -1   1  15    3.79    1.34
   1   1 -15    5.84    2.71
   1   1 -15    4.89    1.54
   1  -1 -15    3.66    1.69
   1  -1 -15    3.15    1.34
  -1  -1  15    5.28    1.53
   1  -1 -15    4.35    2.65
  -1   1  13   18.73    2.31
   1   1 -13   17.08    3.73
   1   1 -13   15.45    2.21
  -1   1  13   15.41    1.98
   1   1 -13   13.52    2.18
  -1  -1  13   13.34    2.05
  -1  -1  13   14.03    1.76
   1  -1 -13   14.39    2.44
   1  -1 -13   15.12    2.20
   1  -1 -13   12.62    3.01
   1   1 -11   13.55    2.91
  -1   1  11   15.84    1.93
   1   1 -11   11.06    1.80
  -1   1  11   16.70    1.85
   1   1 -11   11.78    1.76
  -1  -1  11   12.15    1.72
  -1  -1  11   12.18    1.49
   1  -1 -11    7.29    2.16
   1  -1 -11   12.91    1.81
   1  -1 -11   12.20    2.02
   1   1  -9   14.21    2.71
  -1   1   9   19.00    2.03
  -1   1   9   18.41    1.89
   1   1  -9   19.50    2.11
   1   1  -9   18.87    2.06
  -1  -1   9   17.38    1.73
   1  -1  -9   16.42    2.00
  -1  -1   9   21.95    2.24
   1  -1  -9   12.47    2.51
   1  -1  -9   18.54    2.30
  -1   1   7   29.83    2.77
  -1   1   7   32.35    2.78
   1   1  -7   29.07    3.35
   1   1  -7   33.61    2.76
  -1   1   7   30.57    2.80
   1   1  -7   36.94    2.86
   1  -1  -7   35.21    2.83
   1  -1  -7   30.16    3.25
  -1  -1   7   29.12    2.63
   1  -1  -7   31.54    2.93
  -1  -1   7   34.75    2.81
   1   1  -5  201.72   15.16
   1   1  -5  192.02   15.09
  -1   1   5  201.33   15.13
   1   1  -5  202.69   15.16
  -1   1   5  200.36   15.18
  -1   1   5  201.21   15.15
   1   1  -5  217.08   15.64
  -1  -1   5  204.20   15.07
  -1  -1   5  203.12   15.14
   1  -1  -5  196.18   15.23
   1  -1  -5  221.49   15.49
   1  -1  -5  197.43   15.14
  -1   1   3   82.86    6.58
  -1   1   3   82.56    6.62
  -1   1   3   82.82    6.56
  -1   1   3   83.62    6.57
   1   1  -3   95.12    6.88
   1   1  -3   93.93    6.56
   1   1  -3   89.35    6.54
   1   1  -3   90.19    6.60
   1  -1  -3   84.08    6.57
   1  -1  -3   87.57    6.66
  -1  -1   3   90.32    6.55
   1  -1  -3   85.40    6.73
  -1  -1   3   87.25    6.58
   1  -1  -3   83.61    6.57
  -1  -1   3   90.15    6.58
  -1   1   1   39.30    3.29
   1   1  -1   51.02    3.37
  -1   1   1   37.95    3.30
  -1   1   1   40.07    3.23
  -1   1   1   39.31    3.22
   1   1  -1   43.38    3.26
  -1   1   1   39.90    3.29
  -1  -1   1   43.21    3.26
   1  -1  -1   53.30    3.33
  -1  -1   1   43.33    3.24
   1   1   1   39.29    2.98
   1   1   1   38.37    3.09
   1   1   1   36.71    2.98
   1   1   1   39.00    2.94
   1  -1   1   39.76    3.07
   1  -1   1   40.64    3.17
   1  -1   1   41.39    2.95
   1  -1   1   40.65    2.93
   1  -1   1   39.00    2.96
   1   1   3   83.68    6.49
   1   1   3   79.83    6.70
  -1   1  -3   92.66    6.47
  -1   1  -3   90.12    6.53
  -1   1  -3   85.44    6.95
  -1   1  -3   88.89    6.40
   1   1   3   86.02    6.67
  -1  -1  -3   80.46    6.71
  -1  -1  -3   87.71    6.75
   1  -1   3   90.86    6.48
  -1  -1  -3   86.43    6.48
   1  -1   3   86.87    6.44
  -1  -1  -3   83.49    6.49
  -1   1  -5  202.03   15.41
  -1   1  -5  193.99   14.76
  -1   1  -5  187.79   14.72
  -1   1  -5  192.44   14.71
   1   1   5  198.67   14.92
  -1  -1  -5  202.87   14.74
   1  -1   5  202.43   14.63
  -1  -1  -5  207.55   14.75
  -1  -1  -5  177.28   15.01
   1  -1   5  205.04   14.73
  -1  -1  -5  206.77   15.21
  -1   1  -7   26.96    2.63
  -1   1  -7   32.74    3.52
  -1   1  -7   32.12    2.63
   1   1   7   27.67    2.55
  -1   1  -7   28.76    2.52
   1   1   7   28.03    2.65
  -1  -1  -7   33.38    2.61
   1  -1   7   31.52    2.59
  -1  -1  -7   30.91    2.59
  -1  -1  -7   27.35    3.15
  -1  -1  -7   29.66    2.99
   1  -1   7   30.60    2.41
  -1   1  -9   15.62    1.97
   1   1   9   15.80    1.86
  -1   1  -9   13.94    2.97
   1   1   9   19.09    1.91
  -1   1  -9   17.24    1.91
  -1  -1  -9   16.88    1.86
   1  -1   9   17.35    1.86
  -1  -1  -9   15.06    2.30
  -1  -1  -9   16.80    1.91
  -1  -1  -9   18.00    2.91
   1  -1   9   14.05    1.49
   1   1  11   15.01    1.69
   1   1  11   14.01    1.70
  -1   1 -11    7.90    1.50
  -1   1 -11   10.90    1.75
  -1   1 -11   10.99    2.90
  -1   1 -11    8.11    1.45
  -1  -1 -11    8.71    1.51
  -1  -1 -11    8.79    1.89
   1  -1  11   12.91    1.60
  -1  -1 -11   11.13    2.60
  -1  -1 -11    9.50    1.55
   1  -1  11   15.64    1.36
   1   1  13   17.76    2.22
  -1   1 -13   16.13    3.67
  -1   1 -13   16.77    2.24
   1   1  13   13.81    1.83
  -1   1 -13   13.55    2.00
   1  -1  13   12.49    1.55
   1  -1  13   16.73    2.07
  -1  -1 -13   12.50    2.39
  -1  -1 -13   12.53    1.94
  -1  -1 -13   13.62    3.30
  -1   1 -15    7.65    3.11
  -1   1 -15    6.56    1.58
  -1  -1 -15    1.20    2.42
  -1  -1 -15    2.81    1.30
  -1   1 -17   24.50    5.27
  -1   1 -17   21.27    2.98
  -1  -1 -17   19.93    2.91
  -1  -1 -17   23.20    4.95
  -1   1 -19    0.95    1.52
  -1   1 -19    0.82    3.03
  -1  -1 -19    0.44    2.85
  -1  -1 -19    1.89    1.47
  -1   1 -21    7.42    4.49
  -1   1 -21    5.41    2.25
  -1  -1 -21    6.02    2.17
  -1  -1 -21    7.49    4.36
   1   2 -22    3.98    4.33
   1   2 -22    1.70    1.90
   1  -2 -22   -0.75    1.98
   1  -2 -22    0.82    3.83
   1   2 -20    0.70    1.84
   1   2 -20    1.82    3.55
   1  -2 -20    0.53    3.40
   1  -2 -20    0.01    1.69
   1   2 -18   -4.34    2.50
   1   2 -18   -1.22    1.44
   1  -2 -18    1.94    1.58
   1  -2 -18   -3.13    2.25
   1   2 -16   14.36    4.02
   1   2 -16   16.75    2.80
   1  -2 -16   19.76    2.80
   1  -2 -16   22.02    4.40
   1   2 -14    8.32    1.77
   1   2 -14    8.91    1.88
   1   2 -14    9.88    3.13
  -1   2  14   13.01    2.00
  -1   2  14   10.39    1.72
   1  -2 -14    7.06    2.58
   1  -2 -14   10.12    1.91
  -1  -2  14    9.65    1.79
   1  -2 -14    8.68    2.18
   1   2 -12   55.93    4.46
   1   2 -12   59.34    4.79
  -1   2  12   56.25    4.82
   1   2 -12   49.99    4.83
  -1   2  12   56.23    4.76
   1   2 -12   53.17    6.07
   1  -2 -12   53.60    4.83
  -1  -2  12   53.98    4.44
  -1  -2  12   57.36    4.84
   1  -2 -12   52.57    5.70
   1  -2 -12   49.96    5.17
   1   2 -10   32.42    2.80
   1   2 -10   28.20    4.36
   1   2 -10   31.22    2.97
   1   2 -10   32.02    3.13
  -1   2  10   35.13    3.11
  -1   2  10   35.39    3.09
   1  -2 -10   34.36    3.50
  -1  -2  10   32.72    2.79
  -1  -2  10   28.03    3.02
   1  -2 -10   36.99    3.96
   1  -2 -10   37.64    3.18
   1   2  -8   34.18    2.97
   1   2  -8   33.76    2.69
  -1   2   8   31.70    2.89
   1   2  -8   33.60    3.66
  -1   2   8   31.52    2.88
   1   2  -8   31.09    2.76
  -1   2   8   32.77    2.96
   1  -2  -8   29.27    2.86
   1  -2  -8   29.04    3.12
  -1  -2   8   35.03    2.90
   1  -2  -8   31.45    3.40
  -1  -2   8   33.08    2.67
   1   2  -6   71.44    5.51
   1   2  -6   74.70    5.72
   1   2  -6   73.98    6.28
  -1   2   6   73.89    5.77
  -1   2   6   73.97    5.66
  -1   2   6   69.88    5.66
   1   2  -6   67.57    5.53
   1  -2  -6   74.87    5.90
   1  -2  -6   73.10    5.66
   1  -2  -6   78.74    6.03
  -1  -2   6   66.25    5.62
   1   2  -4   10.02    1.54
   1   2  -4    7.33    0.95
   1   2  -4    9.87    0.89
   1   2  -4    8.53    1.05
  -1   2   4    8.08    1.13
   1   2  -4    7.32    0.86
  -1   2   4    6.78    0.96
  -1   2   4    9.61    1.08
   1  -2  -4   13.06    1.05
   1  -2  -4   11.69    1.23
  -1  -2   4    7.39    0.98
   1  -2  -4   11.93    1.32
  -1   2   2   16.29    1.41
  -1   2   2   14.76    1.26
   1   2  -2   13.46    1.24
  -1   2   2   10.42    1.27
   1   2  -2   11.14    1.39
  -1   2   2   16.06    1.36
   1   2  -2   15.19    1.26
  -1   2   2   16.74    1.29
   1   2  -2   14.99    1.30
  -1   2   2   15.80    1.24
  -1  -2   2   15.89    1.26
   1  -2  -2   10.89    1.31
   1  -2  -2   16.07    1.28
   1  -2  -2   15.28    1.25
  -1  -2   2   15.37    1.27
  -1  -2   2   15.68    1.30
  -1   2   0    0.27    0.20
  -1   2   0    0.44    0.22
   1   2   0   -0.08    0.16
  -1   2   0    0.13    0.14
   1   2   0    0.02    0.23
   1   2   0    0.03    0.08
  -1   2   0    0.18    0.14
   1   2   0    0.09    0.17
  -1   2   0   -0.14    0.13
  -1  -2   0    0.35    0.19
   1  -2   0   -0.01    0.08
   1  -2   0    0.00    0.19
   1  -2   0   -0.04    0.14
   1  -2   0    0.29    0.20
  -1  -2   0   -0.09    0.15
  -1  -2   0    0.30    0.15
  -1  -2   0    0.00    0.24
  -1   2  -2   14.09    1.12
  -1   2  -2   13.69    1.32
   1   2   2   13.35    1.60
  -1   2  -2   15.67    1.25
  -1   2  -2   14.35    1.10
   1   2   2   11.30    1.10
   1   2   2   14.14    1.20
  -1   2  -2   13.56    1.55
  -1  -2  -2   15.96    1.50
   1  -2   2   14.04    1.12
  -1  -2  -2   14.06    1.21
  -1  -2  -2   11.46    1.14
  -1  -2  -2   14.46    1.14
   1  -2   2   14.80    1.14
  -1   2  -4    7.89    1.66
   1   2   4    9.57    1.17
  -1   2  -4    8.38    1.09
  -1   2  -4    8.27    0.92
   1   2   4    9.98    1.10
   1   2   4    8.66    1.34
   1  -2   4    8.36    0.98
  -1  -2  -4   11.69    1.04
  -1  -2  -4   11.55    1.38
  -1  -2  -4   12.84    1.00
  -1  -2  -4   10.21    1.52
   1   2   6   71.79    5.52
  -1   2  -6   66.12    5.52
  -1   2  -6   70.66    5.46
   1   2   6   74.85    5.65
  -1   2  -6   64.64    6.28
   1   2   6   71.62    5.78
   1  -2   6   67.54    5.48
  -1  -2  -6   74.40    5.52
  -1  -2  -6   69.81    5.49
  -1  -2  -6   73.98    6.03
  -1  -2  -6   72.21    5.96
   1   2   8   28.44    2.87
   1   2   8   28.81    2.72
   1   2   8   31.06    2.75
  -1   2  -8   32.81    2.68
  -1   2  -8   33.02    4.14
  -1   2  -8   30.36    2.79
  -1   2  -8   29.71    2.63
  -1  -2  -8   30.65    2.73
  -1  -2  -8   30.22    3.61
   1  -2   8   32.17    2.42
  -1  -2  -8   29.62    2.73
   1  -2   8   33.33    2.75
  -1  -2  -8   30.28    3.42
  -1   2 -10   32.04    2.97
   1   2  10   35.72    3.10
  -1   2 -10   33.16    3.14
   1   2  10   38.29    3.22
  -1   2 -10   29.20    2.95
  -1   2 -10   29.81    4.48
   1  -2  10   30.27    3.02
  -1  -2 -10   38.19    3.13
  -1  -2 -10   33.37    4.27
   1  -2  10   32.44    2.67
  -1  -2 -10   37.08    3.10
  -1  -2 -10   35.32    4.05
  -1   2 -12   55.17    4.91
   1   2  12   53.41    4.81
   1   2  12   57.76    4.84
  -1   2 -12   61.84    6.50
  -1   2 -12   57.33    4.75
  -1  -2 -12   49.57    5.37
  -1  -2 -12   51.54    4.79
   1  -2  12   58.11    4.83
  -1  -2 -12   49.85    5.88
   1  -2  12   59.96    4.39
   1   2  14   10.58    1.72
  -1   2 -14    9.51    3.16
  -1   2 -14    7.41    1.73
  -1  -2 -14   11.24    2.42
  -1  -2 -14   11.77    3.12
  -1  -2 -14   10.90    1.82
  -1   2 -16   20.93    4.84
  -1   2 -16   19.06    2.65
  -1  -2 -16   18.49    4.35
  -1  -2 -16   11.99    2.26
  -1   2 -18   -0.19    1.27
  -1   2 -18    2.73    3.27
  -1  -2 -18    1.64    1.39
  -1  -2 -18   -2.67    2.35
  -1   2 -20    2.96    3.45
  -1   2 -20    1.66    1.67
  -1  -2 -20    2.23    3.47
  -1  -2 -20    1.46    1.61
  -1   2 -22   -1.96    1.63
  -1   2 -22   -0.09    3.76
  -1  -2 -22    1.15    3.95
  -1  -2 -22    2.05    1.90
   1   3 -21   -3.07    3.23
   1   3 -21   -0.13    1.79
   1  -3 -21   -0.11    3.24
   1  -3 -21   -0.64    1.84
   1   3 -19   18.21    5.01
   1   3 -19   13.69    2.84
   1  -3 -19   14.90    2.73
   1  -3 -19   15.96    4.58
   1   3 -17   19.94    5.05
   1   3 -17   23.15    3.22
   1  -3 -17   15.60    4.12
   1  -3 -17   22.06    3.05
   1   3 -15    6.08    1.76
  -1   3  15    5.36    1.57
   1   3 -15    6.84    3.23
   1  -3 -15    4.79    1.54
   1  -3 -15    5.31    2.09
  -1  -3  15    4.99    1.58
   1  -3 -15    6.63    2.81
   1   3 -13    9.23    1.50
   1   3 -13    7.70    1.06
   1   3 -13    6.51    1.57
   1   3 -13    3.55    2.15
  -1   3  13    2.13    1.17
   1  -3 -13    8.16    2.50
  -1  -3  13    2.51    1.17
   1  -3 -13    6.81    1.48
   1  -3 -13    7.64    2.02
   1   3 -11   26.57    2.37
  -1   3  11   23.38    2.88
  -1   3  11   26.01    2.74
   1   3 -11   29.74    3.13
   1   3 -11   31.98    4.41
  -1   3  11   25.64    2.96
   1   3 -11   26.12    2.57
   1  -3 -11   30.71    4.02
   1  -3 -11   28.09    2.81
   1  -3 -11   27.75    3.55
  -1  -3  11   29.57    2.81
   1   3  -9    1.77    1.57
  -1   3   9    3.89    0.92
   1   3  -9    3.88    0.76
   1   3  -9    3.17    0.98
   1   3  -9    2.07    0.56
  -1   3   9    3.69    1.04
  -1   3   9    2.91    0.87
   1  -3  -9    2.62    1.17
  -1  -3   9    4.63    0.97
   1  -3  -9    5.13    1.58
   1  -3  -9    2.88    0.87
   1   3  -7   46.16    4.01
  -1   3   7   51.93    3.99
   1   3  -7   49.24    3.75
  -1   3   7   49.89    4.15
   1   3  -7   39.65    4.57
  -1   3   7   51.75    4.01
   1   3  -7   50.28    3.78
   1  -3  -7   38.12    4.18
  -1  -3   7   45.75    3.92
   1  -3  -7   47.12    3.94
   1  -3  -7   49.17    4.33
  -1   3   5  329.17   23.76
   1   3  -5  324.05   23.63
   1   3  -5  323.37   23.63
  -1   3   5  323.10   23.95
   1   3  -5  316.23   23.81
   1   3  -5  312.25   24.29
  -1   3   5  310.22   23.75
  -1  -3   5  322.25   23.75
   1  -3  -5  321.99   24.05
   1  -3  -5  329.89   23.74
   1  -3  -5  309.43   23.92
  -1  -3   5  313.99   23.62
  -1   3   3  100.19    9.02
  -1   3   3  104.59    8.83
  -1   3   3  104.99    8.87
  -1   3   3  107.55    8.95
   1   3  -3  134.77    8.98
   1   3  -3  138.75    9.04
   1   3  -3  130.64    8.87
  -1   3   3  114.84    8.90
   1   3  -3  132.33    9.33
   1  -3  -3  131.15    8.88
   1  -3  -3  127.46    8.99
  -1  -3   3  106.22    8.87
  -1  -3   3  112.37    8.94
  -1  -3   3  112.35    8.83
  -1   3   1   14.02    1.52
  -1   3   1   14.75    1.37
   1   3  -1   15.64    1.55
  -1   3   1   16.77    1.36
   1   3  -1   16.67    1.42
   1   3  -1   13.71    1.45
  -1   3   1   15.65    1.39
  -1   3   1   15.84    1.43
   1   3  -1   17.31    1.48
   1   3  -1   14.52    1.30
  -1  -3   1   15.67    1.46
  -1  -3   1   16.98    1.50
  -1  -3   1   16.27    1.40
  -1  -3   1   15.93    1.30
   1  -3  -1   18.59    1.50
  -1  -3   1   15.30    1.55
   1  -3  -1   16.59    1.36
  -1   3  -1   18.14    1.72
  -1   3  -1   14.52    1.51
  -1   3  -1   18.88    1.58
   1   3   1   18.20    1.39
   1   3   1   18.25    1.59
   1   3   1   17.68    1.51
  -1   3  -1   17.54    1.57
   1   3   1   18.54    1.79
  -1   3  -1   17.94    1.53
  -1   3  -1   15.89    1.45
  -1  -3  -1   17.92    1.43
  -1  -3  -1   15.52    1.76
   1  -3   1   17.90    1.49
  -1  -3  -1   18.19    1.46
  -1  -3  -1   15.04    1.54
   1  -3   1   17.20    1.57
  -1   3  -3  128.60    9.53
   1   3   3  117.46    9.45
  -1   3  -3  134.54    9.28
  -1   3  -3  139.91   10.00
   1   3   3  107.42    9.36
  -1   3  -3  146.07    9.52
   1   3   3  108.93    9.27
   1   3   3   99.22    9.67
  -1   3  -3  141.63    9.34
  -1  -3  -3  132.77    9.35
   1  -3   3  113.19    9.29
  -1  -3  -3  130.57    9.41
  -1  -3  -3  135.73    9.88
   1  -3   3  109.11    9.31
  -1  -3  -3  135.68    9.34
  -1   3  -5  316.85   23.40
   1   3   5  319.01   23.48
   1   3   5  319.17   23.46
  -1   3  -5  309.66   24.24
  -1   3  -5  316.45   23.54
   1   3   5  325.19   23.88
  -1  -3  -5  303.71   23.63
  -1  -3  -5  323.22   23.48
  -1  -3  -5  311.58   23.42
   1  -3   5  312.13   23.42
  -1  -3  -5  322.21   24.03
  -1   3  -7   50.83    4.03
  -1   3  -7   48.67    5.01
  -1   3  -7   50.21    4.17
   1   3   7   51.22    4.45
   1   3   7   53.25    4.12
   1   3   7   47.78    4.09
   1  -3   7   51.83    4.06
  -1  -3  -7   48.16    4.08
  -1  -3  -7   46.48    4.47
  -1  -3  -7   52.90    4.75
  -1  -3  -7   49.24    4.06
   1   3   9    4.41    1.14
   1   3   9    5.20    0.99
  -1   3  -9    0.59    0.73
  -1   3  -9    2.50    0.70
   1   3   9    3.07    0.82
  -1   3  -9    3.37    1.76
   1  -3   9    3.53    0.89
  -1  -3  -9    2.76    1.30
  -1  -3  -9    3.77    0.88
  -1  -3  -9    2.61    1.33
  -1  -3  -9    2.23    0.78
  -1   3 -11   26.69    2.60
  -1   3 -11   28.02    2.78
   1   3  11   22.98    2.88
   1   3  11   24.89    2.82
  -1   3 -11   34.02    4.84
  -1   3 -11   26.32    2.31
  -1  -3 -11   30.56    2.77
  -1  -3 -11   20.67    2.67
  -1  -3 -11   28.66    3.72
   1  -3  11   27.80    2.69
  -1  -3 -11   34.11    4.21
  -1   3 -13    3.02    2.47
   1   3  13    2.29    1.07
   1   3  13    3.70    1.23
  -1   3 -13    6.50    1.40
  -1  -3 -13    8.05    2.46
  -1  -3 -13    7.54    2.19
   1  -3  13    2.65    1.16
  -1  -3 -13    7.11    1.42
  -1   3 -15    2.70    1.31
  -1   3 -15    6.32    3.22
  -1  -3 -15    2.98    1.32
  -1  -3 -15    8.55    2.34
  -1  -3 -15    8.01    2.91
  -1   3 -17   22.34    5.30
  -1   3 -17   23.34    3.13
  -1  -3 -17   19.30    2.85
  -1  -3 -17   17.25    4.47
  -1   3 -19   12.37    2.57
  -1   3 -19   22.54    5.53
  -1  -3 -19   13.27    2.49
  -1  -3 -19   16.07    4.66
  -1   3 -21    1.27    3.59
  -1   3 -21    1.63    1.85
  -1  -3 -21   -1.26    3.19
  -1  -3 -21   -1.47    1.45
   1   4 -20    1.87    1.99
   1   4 -20   -0.86    3.51
   1  -4 -20   -0.20    2.80
   1  -4 -20   -0.61    1.59
   1   4 -18   12.88    2.61
   1   4 -18    8.87    3.67
   1  -4 -18    7.59    3.49
   1  -4 -18    9.23    2.23
   1   4 -16    2.88    1.70
   1   4 -16    1.49    2.83
   1  -4 -16    5.50    2.73
   1  -4 -16    5.09    2.34
   1  -4 -16    2.34    1.43
   1   4 -14   58.52    7.52
   1   4 -14   51.10    5.02
  -1   4  14   53.13    4.85
   1  -4 -14   51.31    6.00
   1  -4 -14   53.36    5.94
   1  -4 -14   50.68    4.86
  -1  -4  14   51.24    4.84
   1   4 -12    0.36    1.01
   1   4 -12    2.43    0.84
   1   4 -12    0.74    1.71
  -1   4  12    2.22    0.99
  -1   4  12    1.27    0.95
   1   4 -12    1.85    0.61
   1  -4 -12    1.80    1.63
   1  -4 -12    2.84    1.12
   1  -4 -12    2.38    1.49
  -1  -4  12    1.05    0.95
   1   4 -10   62.12    4.69
  -1   4  10   63.44    5.08
  -1   4  10   60.95    5.27
  -1   4  10   66.62    5.13
   1   4 -10   63.22    4.79
   1   4 -10   55.73    6.16
   1   4 -10   58.15    5.16
   1  -4 -10   55.48    5.03
   1  -4 -10   45.58    5.45
   1  -4 -10   51.68    5.54
  -1  -4  10   62.67    5.06
  -1   4   8  156.57   12.19
  -1   4   8  158.24   12.18
   1   4  -8  159.30   12.27
   1   4  -8  164.25   13.15
  -1   4   8  153.60   12.38
   1   4  -8  160.15   11.93
   1   4  -8  158.46   11.91
   1  -4  -8  157.43   12.66
   1  -4  -8  162.74   12.16
  -1  -4   8  148.63   12.12
   1  -4  -8  170.81   12.60
  -1   4   6   47.82    3.73
   1   4  -6   42.06    3.50
   1   4  -6   43.95    3.78
  -1   4   6   44.40    3.96
   1   4  -6   42.73    3.49
   1   4  -6   40.15    4.28
   1  -4  -6   49.34    4.21
   1  -4  -6   50.73    3.72
   1  -4  -6   39.48    3.86
  -1  -4   6   44.08    3.67
  -1  -4   6   44.40    3.50
  -1   4   4   59.82    4.64
   1   4  -4   48.91    4.75
   1   4  -4   54.19    4.38
   1   4  -4   54.90    4.22
  -1   4   4   60.95    4.35
  -1   4   4   53.37    4.39
  -1   4   4   56.63    4.31
  -1  -4   4   51.98    4.18
   1  -4  -4   43.94    4.30
   1  -4  -4   56.06    4.26
  -1  -4   4   51.70    4.27
   1   4  -2   52.55    4.00
  -1   4   2   48.66    3.93
  -1   4   2   46.72    3.89
  -1   4   2   53.09    4.20
  -1   4   2   48.24    3.89
  -1   4   2   49.53    3.85
   1   4  -2   54.73    4.01
   1   4  -2   48.94    4.21
  -1  -4   2   44.14    3.95
  -1  -4   2   40.51    3.90
   1  -4  -2   50.77    3.93
   1  -4  -2   57.24    3.88
  -1  -4   2   43.69    3.88
  -1   4   0    0.87    0.37
   1   4   0    0.92    0.50
  -1   4   0    0.66    0.32
  -1   4   0    1.03    0.41
   1   4   0    0.78    0.36
   1   4   0    0.71    0.43
  -1   4   0    0.83    0.50
  -1   4   0    1.62    0.45
   1   4   0    0.91    0.27
   1   4   0    0.42    0.41
  -1  -4   0    0.85    0.35
  -1  -4   0    1.20    0.27
   1  -4   0    0.88    0.48
  -1  -4   0    0.47    0.41
   1  -4   0    1.31    0.38
  -1  -4   0    0.69    0.53
  -1  -4   0    0.34    0.42
  -1   4  -2   50.27    4.31
  -1   4  -2   46.68    3.79
   1   4   2   48.00    3.76
  -1   4  -2   49.12    3.95
   1   4   2   49.95    3.86
  -1   4  -2   49.50    3.95
  -1   4  -2   50.60    3.95
   1   4   2   48.23    3.91
   1   4   2   49.37    4.33
  -1  -4  -2   46.88    3.66
   1  -4   2   43.97    3.90
  -1  -4  -2   51.96    3.80
  -1  -4  -2   54.47    4.36
   1  -4   2   42.62    3.79
  -1  -4  -2   53.47    3.95
   1   4   4   58.02    4.66
   1   4   4   52.93    4.09
  -1   4  -4   50.53    4.18
  -1   4  -4   51.77    4.25
  -1   4  -4   50.00    3.95
  -1   4  -4   47.48    4.66
  -1   4  -4   51.87    3.99
   1   4   4   57.03    4.08
   1   4   4   40.50    3.89
  -1  -4  -4   43.90    3.98
  -1  -4  -4   54.51    4.01
   1  -4   4   50.70    3.90
  -1  -4  -4   53.84    4.69
   1  -4   4   55.20    4.02
  -1  -4  -4   54.64    4.10
   1   4   6   46.03    3.61
  -1   4  -6   33.52    4.28
   1   4   6   41.38    3.61
   1   4   6   46.39    4.16
  -1   4  -6   40.81    3.50
  -1   4  -6   43.95    3.71
  -1  -4  -6   38.06    3.77
  -1  -4  -6   49.68    4.42
   1  -4   6   44.47    3.56
  -1  -4  -6   46.85    3.57
  -1  -4  -6   47.60    3.66
  -1   4  -8  172.93   13.54
   1   4   8  157.15   12.30
   1   4   8  159.83   12.71
  -1   4  -8  160.13   12.40
  -1   4  -8  160.18   12.23
   1   4   8  171.08   12.34
  -1  -4  -8  156.31   13.05
  -1  -4  -8  162.04   12.27
  -1  -4  -8  166.07   12.34
  -1  -4  -8  161.59   12.73
   1  -4   8  150.48   12.22
  -1   4 -10   58.32    5.11
   1   4  10   60.38    5.35
  -1   4 -10   59.88    6.43
   1   4  10   60.90    5.02
  -1   4 -10   63.32    4.95
   1   4  10   59.51    5.00
  -1  -4 -10   58.78    5.80
   1  -4  10   64.50    5.02
  -1  -4 -10   51.88    5.59
  -1  -4 -10   56.29    4.97
  -1  -4 -10   60.46    5.03
   1   4  12    1.61    0.92
   1   4  12    0.66    1.01
  -1   4 -12    2.58    1.07
  -1   4 -12    2.12    1.97
  -1  -4 -12    2.76    1.03
  -1  -4 -12    1.91    1.65
   1  -4  12    3.59    1.05
  -1  -4 -12    0.67    1.53
  -1   4 -14   50.31    4.86
  -1   4 -14   46.23    6.81
  -1  -4 -14   50.17    6.43
  -1  -4 -14   53.61    4.76
  -1  -4 -14   56.04    5.78
  -1   4 -16    4.06    2.86
  -1   4 -16    1.89    1.44
  -1  -4 -16    3.22    2.55
  -1  -4 -16    4.24    1.53
  -1   4 -18    9.17    3.97
  -1   4 -18    9.03    2.35
  -1  -4 -18   15.75    2.56
  -1  -4 -18   16.13    4.43
  -1   4 -20   -0.18    3.63
  -1   4 -20    0.39    1.62
  -1  -4 -20   -0.30    1.41
  -1  -4 -20    1.98    3.41
   1   5 -21    3.59    3.94
   1   5 -21    0.75    2.11
   1  -5 -21    0.91    1.75
   1  -5 -21    0.71    3.51
   1   5 -19   16.81    5.44
   1   5 -19   13.20    2.85
   1  -5 -19   10.21    2.53
   1  -5 -19    8.19    3.79
   1   5 -17    4.55    2.09
   1   5 -17    2.25    3.17
   1  -5 -17    5.57    2.91
   1  -5 -17    3.79    1.73
  -1   5  15   27.15    3.42
   1   5 -15   24.64    5.30
   1   5 -15   27.59    3.61
   1  -5 -15   36.07    3.73
   1  -5 -15   27.77    4.61
   1  -5 -15   28.18    4.37
  -1  -5  15   29.25    3.48
   1   5 -13   45.35    4.94
   1   5 -13   55.04    7.43
  -1   5  13   58.12    4.99
   1  -5 -13   70.20    6.22
  -1  -5  13   51.14    4.86
   1  -5 -13   53.04    4.91
   1  -5 -13   48.50    6.02
  -1   5  11   26.90    3.26
   1   5 -11   34.20    2.81
  -1   5  11   30.94    3.23
   1   5 -11   35.86    3.46
   1   5 -11   33.48    2.90
   1   5 -11   37.68    5.26
  -1  -5  11   33.31    3.26
   1  -5 -11   39.23    4.53
   1  -5 -11   33.47    3.27
   1  -5 -11   30.24    4.07
   1   5  -9   78.83    5.88
   1   5  -9   77.15    5.87
  -1   5   9   73.10    6.19
   1   5  -9   76.53    6.30
  -1   5   9   72.04    6.47
  -1   5   9   67.26    6.16
   1   5  -9   84.24    7.46
   1  -5  -9   74.12    6.80
  -1  -5   9   72.95    6.15
   1  -5  -9   75.97    6.16
   1  -5  -9   80.84    6.65
  -1   5   7   10.40    1.44
   1   5  -7    9.30    1.53
  -1   5   7   11.80    1.85
   1   5  -7    8.89    1.15
   1   5  -7   11.52    2.26
   1  -5  -7   11.32    2.04
   1  -5  -7   11.68    1.46
  -1  -5   7    7.30    1.32
   1  -5  -7    9.45    1.69
  -1  -5   7   11.17    1.18
   1   5  -5   29.82    2.84
   1   5  -5   28.53    2.62
  -1   5   5   33.53    2.78
  -1   5   5   32.86    2.88
   1   5  -5   28.33    3.66
  -1   5   5   32.43    2.76
  -1   5   5   31.72    3.13
   1  -5  -5   31.07    2.85
  -1  -5   5   30.85    2.58
  -1  -5   5   27.52    2.69
   1  -5  -5   30.39    3.18
  -1   5   3  938.22   66.38
  -1   5   3  901.18   66.39
  -1   5   3  957.25   66.38
   1   5  -3  832.90   66.40
   1   5  -3  882.24   66.80
   1   5  -3  836.27   66.42
   1  -5  -3  906.71   66.74
  -1  -5   3  866.78   66.34
   1  -5  -3  889.96   66.29
   1  -5  -3 1000.00   66.40
  -1  -5   3  895.88   66.37
   1   5  -1   11.99    1.39
  -1   5   1    8.01    1.47
   1   5  -1   14.91    1.69
  -1   5   1    7.34    1.09
   1   5  -1   12.22    1.57
  -1   5   1    6.40    1.02
  -1   5   1    6.72    1.00
  -1   5   1    9.29    1.21
   1   5  -1   12.32    1.32
  -1  -5   1   12.15    1.22
  -1  -5   1   13.80    1.61
  -1  -5   1   11.56    1.42
   1  -5  -1    6.75    1.27
   1  -5  -1    7.54    1.03
   1   5   1    9.13    1.65
  -1   5  -1   15.50    1.79
  -1   5  -1   16.86    1.64
  -1   5  -1   16.37    1.32
   1   5   1   10.67    1.46
   1   5   1    8.47    1.07
  -1   5  -1   14.55    1.56
   1   5   1    9.76    1.31
  -1   5  -1   13.34    1.33
  -1   5  -1   16.51    1.88
  -1  -5  -1   10.26    1.27
   1  -5   1   14.07    1.30
   1  -5   1   15.01    1.69
  -1  -5  -1   11.58    1.82
  -1  -5  -1   10.09    1.32
  -1  -5  -1   10.12    1.40
  -1   5  -3  891.43   65.57
  -1   5  -3  823.34   65.04
  -1   5  -3  838.76   65.07
   1   5   3  853.29   65.52
  -1   5  -3  871.12   65.10
   1   5   3  861.81   64.95
   1   5   3  950.32   65.05
  -1   5  -3  851.34   64.89
   1   5   3  885.69   64.89
  -1  -5  -3  886.70   64.89
  -1  -5  -3  873.36   65.54
   1  -5   3  885.99   64.93
  -1  -5  -3  895.50   65.02
   1  -5   3  878.30   65.02
  -1  -5  -3  977.08   64.79
  -1   5  -5   32.06    2.56
  -1   5  -5   28.45    2.77
  -1   5  -5   30.70    2.88
  -1   5  -5   23.38    3.44
   1   5   5   34.52    2.74
  -1   5  -5   29.64    2.57
   1   5   5   31.63    2.68
   1   5   5   30.10    3.57
   1  -5   5   30.40    2.41
   1  -5   5   29.43    2.59
  -1  -5  -5   27.07    3.51
  -1  -5  -5   30.05    2.59
  -1  -5  -5   27.35    2.59
  -1  -5  -5   27.40    2.65
   1   5   7   12.34    1.52
   1   5   7   12.54    1.55
  -1   5  -7   12.21    1.67
   1   5   7    9.81    1.95
  -1   5  -7   11.20    2.57
  -1   5  -7   11.26    1.34
   1  -5   7    9.27    1.30
  -1  -5  -7   10.96    1.73
  -1  -5  -7    9.86    2.14
  -1  -5  -7    6.58    1.26
  -1  -5  -7    9.03    1.29
  -1   5  -9   81.89    7.80
   1   5   9   77.83    6.41
   1   5   9   77.96    6.84
  -1   5  -9   83.03    6.32
   1   5   9   77.23    6.39
  -1   5  -9   73.18    6.47
   1  -5   9   82.18    6.36
  -1  -5  -9   78.67    6.34
  -1  -5  -9   80.43    6.84
  -1  -5  -9   77.07    6.41
  -1  -5  -9   78.10    7.30
   1   5  11   35.35    3.50
   1   5  11   34.66    4.40
   1   5  11   38.44    4.75
  -1   5 -11   43.47    5.91
  -1   5 -11   36.07    3.64
  -1  -5 -11   36.42    4.78
  -1  -5 -11   39.38    3.52
   1  -5  11   39.42    3.52
  -1  -5 -11   36.59    4.24
  -1   5 -13   62.08    7.80
   1   5  13   57.59    4.85
  -1   5 -13   46.19    4.83
  -1  -5 -13   56.67    5.90
  -1  -5 -13   54.83    5.79
  -1  -5 -13   49.05    4.73
  -1   5 -15   23.13    3.32
  -1   5 -15   33.18    6.01
  -1  -5 -15   23.59    4.52
  -1  -5 -15   30.97    3.35
  -1  -5 -15   29.61    4.36
  -1   5 -17    5.25    1.87
  -1   5 -17    6.44    3.69
  -1  -5 -17    8.73    1.93
  -1  -5 -17    5.99    3.24
  -1   5 -19    8.94    4.79
  -1   5 -19   13.00    2.67
  -1  -5 -19   10.83    4.13
  -1  -5 -19   10.78    2.30
  -1   5 -21    0.44    1.84
  -1   5 -21    0.72    3.78
  -1  -5 -21    0.32    1.63
   1   6 -20   17.72    3.38
   1   6 -20   20.99    5.60
   1  -6 -20   24.18    5.46
   1  -6 -20   14.07    2.86
   1   6 -18    6.01    2.15
   1   6 -18    3.57    3.39
   1  -6 -18    5.64    2.06
   1  -6 -18    6.15    3.26
   1   6 -16    7.03    3.48
   1   6 -16    5.46    1.91
   1  -6 -16    3.51    2.44
   1  -6 -16    7.12    2.75
   1  -6 -16    7.40    1.88
   1   6 -14    4.24    1.60
   1   6 -14    4.04    2.94
  -1   6  14    4.57    1.45
   1  -6 -14    3.35    2.16
  -1  -6  14    6.18    1.69
   1  -6 -14    4.39    1.50
   1  -6 -14    6.01    2.31
   1   6 -12   13.26    2.31
  -1   6  12   18.92    2.32
   1   6 -12   11.65    3.49
   1   6 -12   15.62    1.75
  -1   6  12   18.23    2.51
  -1  -6  12   20.22    2.42
   1  -6 -12   12.35    2.82
   1  -6 -12   13.37    2.16
   1  -6 -12   16.31    3.03
   1   6 -10   76.64    6.56
  -1   6  10   70.89    6.36
  -1   6  10   77.68    6.42
   1   6 -10   79.55    6.04
   1   6 -10   84.51    7.84
   1   6 -10   79.62    6.01
   1  -6 -10   85.12    6.97
   1  -6 -10   74.01    6.34
  -1  -6  10   67.39    6.30
   1  -6 -10   75.38    7.11
   1   6  -8    8.42    1.18
  -1   6   8   11.69    2.08
   1   6  -8    9.42    1.69
   1   6  -8    9.42    1.29
  -1   6   8   11.22    1.63
  -1   6   8   10.22    1.84
   1   6  -8    7.71    2.32
   1  -6  -8    7.45    1.91
   1  -6  -8   11.88    1.95
   1  -6  -8    7.20    1.41
  -1  -6   8   18.95    1.96
  -1  -6   8   14.14    1.26
  -1   6   6    6.57    1.54
  -1   6   6    7.42    1.30
  -1   6   6    5.32    1.08
   1   6  -6    6.54    1.30
   1   6  -6    4.74    1.67
  -1   6   6    5.58    1.09
   1   6  -6    4.39    0.92
   1  -6  -6    7.67    1.72
  -1  -6   6    4.40    0.85
   1  -6  -6    6.83    1.29
  -1  -6   6    5.44    1.07
   1  -6  -6    9.51    1.27
   1   6  -4    2.97    0.88
  -1   6   4    2.72    0.78
   1   6  -4    3.20    0.89
  -1   6   4    1.65    0.65
  -1   6   4    2.16    0.99
  -1   6   4    1.53    0.68
   1   6  -4    1.92    1.07
   1  -6  -4    3.22    1.18
   1  -6  -4    2.81    0.80
  -1  -6   4    2.11    0.70
  -1  -6   4    2.07    0.66
   1  -6  -4    1.68    0.60
  -1   6   2  148.24   11.19
   1   6  -2  151.31   11.45
  -1   6   2  153.39   11.66
   1   6  -2  143.96   11.53
  -1   6   2  149.07   11.16
   1   6  -2  143.73   11.07
  -1   6   2  150.69   11.19
   1   6  -2  144.93   11.32
  -1  -6   2  165.44   11.41
   1  -6  -2  129.06   11.14
   1  -6  -2  139.68   11.10
  -1  -6   2  149.10   11.17
   1  -6  -2  144.82   11.55
   1   6   0    2.49    0.77
   1   6   0    2.63    0.98
   1   6   0    3.16    0.80
  -1   6   0    2.35    0.59
  -1   6   0    1.51    0.86
   1   6   0    3.19    0.56
  -1   6   0    2.67    0.69
  -1   6   0    2.17    0.64
  -1   6   0    2.70    0.72
   1   6   0    2.85    0.76
   1  -6   0    2.60    0.63
  -1  -6   0    1.83    0.76
  -1  -6   0    1.28    0.85
  -1  -6   0    2.59    0.63
   1  -6   0    2.49    0.88
   1   6   2  149.09   11.02
   1   6   2  142.06   11.09
  -1   6  -2  147.90   11.31
   1   6   2  151.27   11.68
  -1   6  -2  137.83   11.09
  -1   6  -2  154.03   10.98
   1   6   2  147.20   10.84
  -1   6  -2  144.40   11.12
  -1   6  -2  147.17   11.45
  -1   6  -2  139.88   11.04
   1  -6   2  155.59   11.23
  -1  -6  -2  134.90   10.86
  -1  -6  -2  131.73   10.79
  -1  -6  -2  141.22   10.91
  -1  -6  -2  142.13   11.10
   1  -6   2  155.34   11.00
  -1  -6  -2  143.19   11.56
   1   6   4    1.80    0.69
  -1   6  -4    2.35    0.62
   1   6   4    1.42    0.57
  -1   6  -4    4.03    0.95
   1   6   4    1.49    1.04
   1   6   4    1.65    0.71
  -1   6  -4    3.85    0.94
  -1   6  -4    4.60    1.02
  -1   6  -4    3.59    1.39
  -1  -6  -4    0.16    0.45
  -1  -6  -4    1.65    0.52
   1  -6   4    1.13    0.53
  -1  -6  -4    1.49    0.67
  -1  -6  -4    2.03    0.62
   1  -6   4    1.98    0.66
  -1   6  -6    4.14    1.12
   1   6   6    4.25    1.46
   1   6   6    5.99    1.15
  -1   6  -6    4.70    0.92
  -1   6  -6    4.12    0.84
  -1   6  -6    5.29    1.83
   1   6   6    8.28    1.24
   1  -6   6    7.08    1.07
   1  -6   6    4.76    0.71
  -1  -6  -6    5.17    1.57
  -1  -6  -6    6.55    1.11
  -1  -6  -6    8.32    1.14
  -1  -6  -6    4.76    1.05
   1   6   8   11.79    1.59
  -1   6  -8    6.45    2.10
   1   6   8   10.09    1.51
  -1   6  -8   10.95    1.65
   1   6   8   14.06    2.35
  -1   6  -8    7.30    1.27
  -1  -6  -8    9.65    1.49
  -1  -6  -8    5.65    1.91
   1  -6   8   12.68    1.58
  -1  -6  -8   10.83    1.83
  -1  -6  -8    9.76    1.41
  -1   6 -10   82.96    7.89
   1   6  10   74.86    6.31
  -1   6 -10   71.96    6.16
   1   6  10   76.45    6.31
  -1   6 -10   66.88    6.37
  -1  -6 -10   83.44    7.42
  -1  -6 -10   81.33    6.28
  -1  -6 -10   82.98    6.83
   1  -6  10   68.15    6.19
  -1  -6 -10   81.26    6.37
  -1   6 -12   17.69    3.93
   1   6  12   12.60    2.10
  -1   6 -12   13.59    2.23
  -1  -6 -12   14.83    2.07
   1  -6  12   18.41    2.25
  -1  -6 -12   16.33    3.17
  -1  -6 -12   16.45    3.03
  -1   6 -14    4.72    1.52
  -1   6 -14    2.56    2.68
  -1  -6 -14    7.06    2.46
  -1  -6 -14    5.71    1.52
  -1  -6 -14    3.53    2.05
  -1   6 -16    6.19    1.85
  -1   6 -16    6.54    3.15
  -1  -6 -16    5.05    1.59
  -1  -6 -16    6.85    2.57
  -1  -6 -16    1.17    2.36
  -1   6 -18    0.12    3.19
  -1   6 -18    8.24    2.12
  -1  -6 -18    5.14    1.76
  -1   6 -20   16.92    3.09
  -1   6 -20   19.03    5.57
  -1  -6 -20   14.04    2.76
   1   7 -21   12.79    5.40
   1   7 -21    8.73    2.81
   1  -7 -21    9.80    2.69
   1   7 -19    8.76    2.58
   1   7 -19   13.51    4.84
   1  -7 -19    3.42    2.09
   1   7 -17    0.09    2.77
   1   7 -17    4.68    2.05
   1  -7 -17    4.48    2.70
   1  -7 -17    4.84    1.78
   1  -7 -17    2.85    2.41
  -1   7  15    1.43    1.36
   1   7 -15    1.81    1.54
   1   7 -15    0.09    2.60
   1  -7 -15   -0.14    1.90
   1  -7 -15    0.50    1.31
   1  -7 -15    4.40    2.33
   1   7 -13    2.87    1.45
   1   7 -13    1.09    2.38
  -1   7  13   -0.41    1.02
   1  -7 -13    1.59    1.68
   1  -7 -13    0.43    1.13
   1  -7 -13   -3.46    1.31
  -1  -7  13    0.84    1.11
   1   7 -11   13.72    1.57
  -1   7  11   11.38    1.99
  -1   7  11   16.13    2.66
   1   7 -11   16.95    1.69
  -1   7  11   10.56    1.94
   1   7 -11   17.00    2.44
   1   7 -11   19.72    3.84
  -1  -7  11   11.94    1.95
   1  -7 -11   11.89    2.71
   1  -7 -11   14.19    2.60
   1  -7 -11   14.13    2.03
  -1   7   9    0.90    1.05
  -1   7   9    0.60    0.84
   1   7  -9    2.16    0.63
   1   7  -9   -1.66    1.32
   1   7  -9    2.87    1.16
   1   7  -9    1.52    0.73
   1  -7  -9    1.45    1.19
  -1  -7   9    1.32    0.89
  -1  -7   9    1.41    0.58
   1  -7  -9    1.46    1.41
   1  -7  -9    1.65    0.89
   1   7  -7   42.27    4.02
  -1   7   7   49.92    4.32
  -1   7   7   48.66    4.76
  -1   7   7   44.32    4.15
  -1   7   7   51.67    4.20
   1   7  -7   41.05    4.23
   1   7  -7   49.58    5.18
   1  -7  -7   49.41    4.12
   1  -7  -7   45.30    4.82
  -1  -7   7   44.09    4.10
  -1  -7   7   48.43    3.90
   1  -7  -7   54.97    4.36
  -1   7   5    6.49    1.27
   1   7  -5    8.27    1.93
   1   7  -5    5.80    1.21
  -1   7   5    4.47    1.04
  -1   7   5    6.94    1.19
  -1   7   5    6.25    1.72
   1   7  -5    8.87    1.38
  -1  -7   5    9.75    1.36
   1  -7  -5    5.49    1.12
   1  -7  -5    5.46    1.61
  -1  -7   5    7.52    1.15
   1  -7  -5    6.17    1.18
  -1   7   3   49.57    4.10
  -1   7   3   49.62    4.05
   1   7  -3   42.35    4.16
  -1   7   3   46.90    4.05
   1   7  -3   53.01    4.63
  -1   7   3   47.51    4.60
   1   7  -3   46.12    3.98
   1   7  -3   44.66    4.25
   1  -7  -3   56.71    4.10
   1  -7  -3   47.36    4.53
  -1  -7   3   43.92    4.00
  -1  -7   3   46.04    4.16
   1  -7  -3   45.87    3.96
   1   7  -1    3.10    0.86
   1   7  -1    3.61    1.18
   1   7  -1    4.83    1.12
   1   7  -1    4.10    1.09
   1   7  -1    4.81    0.77
  -1   7   1    1.90    0.73
  -1   7   1    2.79    0.81
  -1   7   1    2.61    1.16
  -1   7   1    2.53    0.76
  -1  -7   1    3.25    0.79
   1  -7  -1    2.98    0.79
  -1  -7   1    3.13    0.99
   1  -7  -1    3.38    1.10
  -1   7  -1    3.96    0.97
  -1   7  -1    7.77    1.12
   1   7   1    1.80    1.07
   1   7   1    3.13    0.97
   1   7   1    2.66    0.81
  -1   7  -1    5.98    1.32
  -1   7  -1    5.58    0.96
   1   7   1    3.21    0.65
  -1   7  -1    4.05    0.89
  -1   7  -1    5.87    1.26
  -1  -7  -1    3.56    0.78
  -1  -7  -1    2.94    1.10
   1  -7   1    2.01    0.98
   1  -7   1    4.26    0.83
  -1   7  -3   48.56    4.07
   1   7   3   46.03    3.97
   1   7   3   47.54    3.83
  -1   7  -3   48.51    4.63
  -1   7  -3   42.10    3.88
   1   7   3   46.56    4.64
  -1   7  -3   48.72    4.19
   1   7   3   45.19    4.06
  -1   7  -3   43.83    4.24
   1  -7   3   41.18    3.92
  -1  -7  -3   53.77    3.76
  -1  -7  -3   46.16    4.07
  -1  -7  -3   45.92    3.87
  -1  -7  -3   43.96    4.60
  -1  -7  -3   49.82    3.78
   1  -7   3   46.30    4.12
  -1   7  -5    4.71    1.55
   1   7   5    5.90    1.09
   1   7   5    4.33    1.02
  -1   7  -5    5.80    1.31
  -1   7  -5    4.41    1.12
   1   7   5    5.16    1.66
  -1   7  -5    7.92    1.42
   1   7   5    6.36    1.17
  -1   7  -5    5.48    0.98
  -1  -7  -5    6.38    1.18
  -1  -7  -5    6.26    1.02
   1  -7   5    6.00    1.00
  -1  -7  -5    5.62    0.95
   1  -7   5    7.30    1.12
  -1   7  -7   48.78    4.12
  -1   7  -7   45.84    4.39
   1   7   7   54.03    5.10
   1   7   7   50.39    4.21
   1   7   7   51.67    4.30
  -1   7  -7   43.74    4.00
  -1   7  -7   41.30    5.11
   1  -7   7   49.16    4.17
   1  -7   7   47.86    3.82
  -1  -7  -7   52.12    5.23
  -1  -7  -7   49.62    4.23
  -1  -7  -7   51.34    4.31
  -1  -7  -7   52.12    4.17
   1   7   9    1.33    0.85
  -1   7  -9    1.27    0.72
  -1   7  -9    1.15    1.65
   1   7   9    1.84    1.02
  -1   7  -9    1.25    1.00
  -1  -7  -9    2.29    0.99
  -1  -7  -9    1.82    0.89
  -1  -7  -9    1.19    1.07
   1  -7   9    1.94    0.92
  -1  -7  -9    0.96    1.45
   1   7  11   10.69    1.82
  -1   7 -11   14.48    3.47
  -1   7 -11   14.28    2.30
  -1  -7 -11   12.60    2.87
  -1  -7 -11   15.35    2.67
  -1  -7 -11   17.25    2.17
   1  -7  11   15.67    2.12
  -1   7 -13    0.71    2.26
  -1   7 -13    3.24    1.41
  -1  -7 -13    0.66    0.98
  -1  -7 -13    0.95    1.61
  -1  -7 -13    1.50    1.96
  -1   7 -15    1.94    1.40
  -1   7 -15    0.96    2.42
  -1  -7 -15    0.55    1.98
  -1  -7 -15    3.71    1.38
  -1  -7 -15    2.81    2.13
  -1   7 -17    2.99    1.75
  -1   7 -17    3.76    3.39
  -1  -7 -17    1.07    1.53
  -1   7 -19    8.68    4.84
  -1   7 -19    4.30    2.11
  -1  -7 -19    7.98    2.11
  -1   7 -21   12.64    5.31
  -1   7 -21    7.15    2.46
  -1  -7 -21   11.62    2.65
   1   8 -20    3.70    2.26
  -1   8  20    5.18    2.94
   1   8 -20    5.53    4.62
   1  -8 -20    5.02    2.22
  -1   8  18    8.83    3.08
   1   8 -18   11.31    4.61
   1   8 -18    4.26    2.20
   1  -8 -18    9.00    2.33
   1   8 -16    6.94    2.24
   1   8 -16    7.99    3.81
  -1   8  16    5.54    2.49
   1  -8 -16    3.40    2.64
   1  -8 -16    5.34    2.76
   1  -8 -16    3.68    1.76
  -1   8  14   -1.12    1.44
   1   8 -14    1.93    1.64
   1   8 -14    1.76    2.64
  -1   8  14    1.65    1.43
   1  -8 -14    2.19    2.20
   1  -8 -14    3.42    1.50
  -1  -8  14    0.70    1.31
   1  -8 -14    1.85    2.12
   1   8 -12   18.00    2.79
  -1   8  12   23.14    2.85
   1   8 -12   16.42    3.96
  -1   8  12   14.74    2.80
   1  -8 -12   15.71    3.03
  -1  -8  12   14.81    2.33
   1  -8 -12   21.59    3.84
   1  -8 -12   18.06    2.54
   1   8 -10   46.03    3.81
  -1   8  10   41.77    4.45
   1   8 -10   46.08    6.16
   1   8 -10   47.33    4.04
   1   8 -10   49.26    4.57
  -1   8  10   46.62    4.33
  -1  -8  10   47.63    4.29
   1  -8 -10   44.49    4.25
   1  -8 -10   53.42    5.92
   1  -8 -10   44.69    4.62
  -1   8   8   20.76    2.51
  -1   8   8   19.00    2.42
   1   8  -8   22.61    2.72
  -1   8   8   20.96    2.66
   1   8  -8   24.17    3.94
   1   8  -8   18.84    2.31
   1  -8  -8   17.27    2.28
  -1  -8   8   20.92    2.48
  -1  -8   8   20.32    2.00
   1  -8  -8   18.09    2.61
   1  -8  -8   25.15    3.46
   1   8  -6   34.85    3.39
   1   8  -6   36.43    4.56
  -1   8   6   31.16    3.19
   1   8  -6   31.63    3.23
  -1   8   6   38.13    3.28
  -1   8   6   31.10    3.17
   1  -8  -6   41.59    4.66
  -1  -8   6   30.19    3.13
   1  -8  -6   39.51    3.33
  -1  -8   6   31.54    3.01
   1  -8  -6   30.93    3.07
  -1   8   4   23.60    2.53
  -1   8   4   25.60    3.46
  -1   8   4   23.97    2.32
   1   8  -4   23.98    2.88
   1   8  -4   20.87    3.04
   1   8  -4   24.23    2.72
  -1   8   4   21.99    2.28
  -1  -8   4   22.38    2.40
   1  -8  -4   21.31    2.22
   1  -8  -4   19.66    2.25
  -1  -8   4   20.01    2.36
   1  -8  -4   23.51    3.17
  -1   8   2    3.22    0.97
   1   8  -2    3.71    1.06
  -1   8   2    1.94    0.73
  -1   8   2    2.39    0.81
   1   8  -2    3.02    0.78
  -1   8   2    1.22    1.04
   1   8  -2    3.97    1.12
   1   8  -2    2.88    1.14
   1   8  -2    1.98    1.04
   1  -8  -2    2.06    0.77
   1  -8  -2    0.35    0.69
  -1  -8   2    1.66    0.71
  -1  -8   2    2.89    1.06
   1  -8  -2    1.95    1.11
   1   8   0    1.39    0.66
   1   8   0    0.90    0.79
   1   8   0    0.67    0.96
  -1   8   0    0.75    0.74
  -1   8   0    0.74    0.63
   1   8   0    0.30    0.45
  -1   8   0   -0.06    0.92
  -1   8   0    1.70    0.76
   1   8   0    0.12    0.58
  -1  -8   0    1.48    0.66
  -1  -8   0    0.78    0.93
   1  -8   0   -0.23    0.79
   1  -8   0    1.37    0.66
   1   8   2    1.31    0.80
  -1   8  -2    1.67    1.04
  -1   8  -2    1.76    0.73
  -1   8  -2    3.61    1.03
  -1   8  -2    2.36    1.07
  -1   8  -2    3.69    0.92
   1   8   2    2.56    0.62
  -1   8  -2    2.89    1.01
   1   8   2    3.14    0.90
   1   8   2    1.29    1.14
   1  -8   2    2.94    1.00
   1  -8   2    1.71    0.71
  -1  -8  -2    2.18    1.23
  -1  -8  -2    1.71    0.64
   1   8   4   24.55    2.39
  -1   8  -4   21.15    2.76
   1   8   4   22.30    3.42
  -1   8  -4   28.43    3.70
  -1   8  -4   25.08    2.87
  -1   8  -4   23.78    2.31
   1   8   4   22.36    2.55
  -1   8  -4   23.95    2.53
   1   8   4   25.90    2.25
   1  -8   4   22.24    2.44
  -1  -8  -4   21.14    3.19
   1  -8   4   24.06    2.39
  -1  -8  -4   26.08    2.29
  -1  -8  -4   19.02    2.04
  -1   8  -6   33.77    3.26
  -1   8  -6   31.26    3.40
   1   8   6   35.96    3.18
  -1   8  -6   39.70    4.85
  -1   8  -6   31.22    3.05
   1   8   6   33.16    3.21
  -1   8  -6   37.18    3.47
   1   8   6   36.19    3.30
  -1  -8  -6   30.09    3.03
  -1  -8  -6   36.71    4.73
   1  -8   6   31.76    2.97
  -1  -8  -6   32.01    3.27
   1  -8   6   34.96    3.15
  -1  -8  -6   34.81    3.04
  -1   8  -8   17.35    2.47
  -1   8  -8   17.25    1.90
  -1   8  -8   17.96    2.15
   1   8   8   19.37    2.47
   1   8   8   18.62    2.35
   1   8   8   17.42    2.16
  -1   8  -8   19.64    3.59
  -1  -8  -8   17.89    3.35
   1  -8   8   17.89    1.65
   1  -8   8   17.86    2.21
  -1  -8  -8   17.98    2.16
  -1  -8  -8   16.88    2.31
  -1  -8  -8   20.72    2.48
  -1   8 -10   34.71    5.54
  -1   8 -10   44.51    4.38
   1   8  10   45.47    4.23
  -1  -8 -10   43.53    4.05
  -1  -8 -10   43.59    4.45
   1  -8  10   49.09    4.17
  -1  -8 -10   50.51    5.99
  -1   8 -12   16.40    2.59
   1   8  12   14.36    2.27
  -1   8 -12   19.41    4.23
  -1  -8 -12   12.57    2.69
  -1  -8 -12   15.36    2.25
  -1  -8 -12   16.33    3.44
  -1   8 -14    3.42    1.54
  -1   8 -14    0.90    2.63
  -1  -8 -14    0.64    1.89
  -1  -8 -14    2.35    2.10
  -1  -8 -14    1.51    1.19
  -1   8 -16    4.92    1.99
  -1   8 -16    9.50    4.07
  -1  -8 -16    6.35    2.82
  -1  -8 -16    7.36    1.87
  -1   8 -18    5.76    4.04
  -1   8 -18    3.90    2.02
  -1  -8 -18    5.16    1.89
  -1   8 -20    2.65    2.01
  -1   8 -20    1.93    3.78
  -1  -8 -20    2.21    1.83
   1   9 -19    0.34    1.89
   1   9 -19   -4.28    3.18
  -1   9  19   -0.85    2.32
   1  -9 -19    2.57    1.95
   1   9 -17    4.76    2.12
  -1   9  17    2.38    2.18
   1   9 -17    5.96    3.69
   1  -9 -17    3.63    1.87
  -1   9  15    2.15    1.89
   1   9 -15    2.00    2.50
   1   9 -15    2.71    1.76
   1  -9 -15   -0.27    1.93
   1  -9 -15   -0.06    2.32
   1  -9 -15    4.35    1.71
   1   9 -13   -0.47    2.12
  -1   9  13    1.88    1.39
   1   9 -13   -1.09    1.20
  -1   9  13   -0.32    1.28
   1  -9 -13    0.43    1.60
   1  -9 -13    0.31    1.97
   1  -9 -13   -0.25    1.17
  -1  -9  13    1.64    1.29
   1   9 -11    7.59    1.99
   1   9 -11   14.45    3.61
  -1   9  11    6.73    1.94
   1  -9 -11   13.22    2.51
  -1  -9  11   10.33    1.98
   1  -9 -11    6.00    1.56
   1  -9 -11   11.82    2.92
   1   9  -9    1.66    1.12
   1   9  -9    2.05    1.77
  -1   9   9    3.02    1.29
  -1   9   9    2.92    1.19
   1   9  -9    2.52    0.96
  -1   9   9    2.30    1.14
   1  -9  -9    1.84    1.75
   1  -9  -9    1.64    1.30
   1  -9  -9    1.78    1.07
  -1  -9   9    2.97    1.15
  -1  -9   9    2.87    0.78
   1   9  -7   17.89    2.61
  -1   9   7   24.89    2.85
  -1   9   7   25.28    2.89
   1   9  -7   21.53    3.63
   1   9  -7   21.59    2.87
  -1   9   7   23.47    2.77
  -1  -9   7   19.50    2.58
   1  -9  -7   24.45    2.71
   1  -9  -7   22.75    2.63
  -1  -9   7   22.10    2.33
  -1   9   5    2.35    1.00
   1   9  -5    6.62    1.54
   1   9  -5    5.60    1.76
   1   9  -5    4.74    1.37
  -1   9   5    1.49    0.94
  -1   9   5    2.70    0.99
  -1  -9   5    4.58    1.13
   1  -9  -5    2.43    0.87
   1  -9  -5    0.50    1.13
   1  -9  -5    2.72    1.04
  -1  -9   5    1.46    0.90
  -1   9   3    3.29    1.08
  -1   9   3    3.03    1.48
   1   9  -3    3.81    1.17
  -1   9   3    2.53    0.90
   1   9  -3    2.92    0.91
  -1   9   3    2.88    1.02
   1   9  -3    3.61    1.21
   1   9  -3    4.27    1.36
   1   9  -3    3.66    1.40
   1  -9  -3    2.53    1.30
  -1  -9   3    2.20    1.04
   1  -9  -3    4.54    1.08
  -1  -9   3    3.09    0.93
   1  -9  -3    2.29    0.86
   1   9  -1   10.08    1.69
   1   9  -1   11.63    1.30
   1   9  -1   10.28    2.02
   1   9  -1   12.02    1.75
  -1   9   1    5.27    1.76
  -1   9   1    4.70    1.15
  -1   9   1    4.95    1.24
   1   9  -1    8.66    1.52
  -1   9   1    6.56    1.39
  -1  -9   1    5.34    1.15
   1  -9  -1    7.58    1.82
   1  -9  -1    7.50    1.31
  -1  -9   1    5.25    1.54
   1   9   1    3.04    1.18
   1   9   1    3.58    1.50
  -1   9  -1   11.76    1.65
   1   9   1    3.14    1.07
  -1   9  -1   12.51    1.56
  -1   9  -1    9.21    1.85
  -1   9  -1   13.40    1.82
   1   9   1    3.58    0.90
  -1  -9  -1    6.43    1.58
   1  -9   1    8.27    1.27
  -1  -9  -1    5.15    1.05
   1  -9   1    5.12    1.46
   1   9   3    1.92    0.96
  -1   9  -3    5.56    1.23
   1   9   3    2.53    1.45
  -1   9  -3    1.75    1.20
  -1   9  -3    3.81    1.13
  -1   9  -3    3.71    1.14
   1   9   3    2.28    0.74
  -1   9  -3    2.93    1.43
  -1   9  -3    3.69    0.96
   1   9   3    2.11    0.88
   1  -9   3    2.54    1.06
  -1  -9  -3    3.96    0.83
  -1  -9  -3    4.03    1.60
  -1  -9  -3    3.78    0.95
   1  -9   3    2.07    0.90
   1   9   5    4.97    1.09
  -1   9  -5    2.60    1.26
   1   9   5    1.14    0.83
   1   9   5    1.69    0.99
  -1   9  -5    6.99    1.48
  -1   9  -5    6.11    1.94
  -1   9  -5    4.76    1.06
  -1   9  -5    6.39    1.38
   1  -9   5    2.26    0.94
   1  -9   5    3.43    1.08
  -1  -9  -5    2.56    0.89
  -1  -9  -5    2.92    0.80
  -1  -9  -5    6.00    1.84
   1   9   7   19.03    2.49
  -1   9  -7   19.49    3.68
   1   9   7   19.40    2.52
  -1   9  -7   24.18    2.55
  -1   9  -7   21.01    2.52
  -1   9  -7   24.48    2.96
   1   9   7   19.65    2.56
   1  -9   7   22.52    2.62
  -1  -9  -7   19.42    2.27
  -1  -9  -7   24.44    3.85
   1  -9   7   21.65    2.12
  -1  -9  -7   19.52    2.35
   1   9   9    3.18    1.19
  -1   9  -9    1.43    0.74
  -1   9  -9    1.95    1.99
  -1   9  -9    2.31    1.24
   1   9   9    1.89    1.09
  -1  -9  -9    4.80    2.20
  -1  -9  -9    1.62    0.96
   1  -9   9    2.85    1.12
  -1  -9  -9    1.92    1.16
   1  -9   9    2.83    0.61
   1   9  11   10.67    1.95
  -1   9 -11    8.98    2.81
   1   9  11    8.87    2.10
  -1   9 -11    9.64    2.03
  -1  -9 -11    8.88    1.67
  -1  -9 -11    8.42    2.65
   1  -9  11   11.27    1.90
  -1  -9 -11    9.54    2.18
  -1   9 -13    0.36    1.38
  -1   9 -13    0.13    2.15
  -1  -9 -13    0.37    2.05
  -1  -9 -13   -0.30    1.14
  -1   9 -15    5.19    3.20
  -1   9 -15    3.37    1.72
  -1  -9 -15    5.47    2.70
  -1  -9 -15    2.54    1.47
  -1   9 -17    2.70    1.78
  -1   9 -17    2.14    3.28
  -1  -9 -17    2.58    4.16
  -1  -9 -17    3.34    1.62
  -1   9 -19    0.62    1.80
  -1   9 -19    1.90    3.56
  -1  -9 -19   -2.50    1.49
  -1  10  18   -0.15    2.14
   1  10 -18    0.36    1.84
   1  10 -18   -4.23    2.60
   1 -10 -18    1.09    1.76
   1  10 -16    7.06    2.44
  -1  10  16    8.29    2.62
   1  10 -16   13.19    4.22
   1 -10 -16    7.21    2.11
   1  10 -14    5.26    2.03
  -1  10  14    6.30    2.01
  -1  10  14   12.52    2.75
   1  10 -14   10.96    3.62
   1 -10 -14    7.69    2.81
   1 -10 -14   12.77    3.43
   1 -10 -14    9.89    2.08
   1  10 -12   -0.21    1.90
  -1  10  12    3.33    1.69
   1  10 -12    4.65    1.80
  -1  10  12    2.64    1.41
   1 -10 -12    1.89    1.36
   1 -10 -12    2.74    1.79
   1 -10 -12    1.04    2.12
  -1 -10  12    3.73    1.48
  -1  10  10   43.27    4.41
   1  10 -10   46.40    6.31
  -1  10  10   39.32    4.35
  -1  10  10   44.90    4.31
   1  10 -10   47.60    4.67
   1 -10 -10   43.88    4.25
   1 -10 -10   46.31    5.97
  -1 -10  10   43.75    4.31
   1 -10 -10   43.37    4.62
  -1 -10  10   44.72    3.87
  -1  10   8    3.51    1.24
   1  10  -8    1.48    1.07
   1  10  -8    2.27    1.26
  -1  10   8    2.62    1.19
  -1  10   8    3.00    1.27
   1  10  -8    2.24    1.77
   1 -10  -8   -0.55    0.83
  -1 -10   8    2.60    0.92
   1 -10  -8    2.71    1.29
  -1 -10   8    2.97    1.15
   1 -10  -8    0.69    0.97
  -1  10   6    9.49    1.74
   1  10  -6   12.29    2.14
  -1  10   6   11.24    1.96
  -1  10   6   13.40    2.05
   1  10  -6   11.29    2.19
   1  10  -6   11.98    2.73
  -1 -10   6   12.46    1.85
  -1 -10   6   14.63    2.11
   1 -10  -6   15.20    2.04
   1 -10  -6    9.60    2.51
   1 -10  -6   13.49    1.96
  -1  10   4   70.50    5.82
   1  10  -4   67.67    5.79
   1  10  -4   69.19    6.48
   1  10  -4   69.03    6.14
   1  10  -4   69.27    6.33
  -1  10   4   61.23    5.83
  -1  10   4   69.68    5.94
   1  10  -4   71.03    6.12
   1 -10  -4   66.16    5.76
   1 -10  -4   68.33    6.56
  -1 -10   4   72.66    6.06
  -1 -10   4   70.64    5.85
   1 -10  -4   74.73    5.87
   1  10  -2   47.97    4.84
   1  10  -2   47.87    4.78
  -1  10   2   52.40    4.74
   1  10  -2   53.47    5.02
   1  10  -2   54.52    5.23
  -1  10   2   54.03    4.56
   1  10  -2   52.80    4.47
  -1  10   2   53.03    4.69
   1 -10  -2   42.38    5.10
  -1 -10   2   57.73    5.03
   1 -10  -2   58.97    4.76
  -1 -10   2   50.36    4.58
   1  10   0    7.17    1.44
   1  10   0    4.38    1.44
  -1  10   0    6.37    1.49
  -1  10   0    7.93    2.14
  -1  10   0    7.14    1.34
   1  10   0    6.45    1.15
   1  10   0    8.70    1.53
   1  10   0    6.57    1.87
  -1  10   0    4.80    1.39
   1 -10   0    8.84    1.91
  -1 -10   0    3.47    1.42
  -1 -10   0    8.05    1.41
   1 -10   0    5.90    1.27
  -1  10  -2   47.69    4.85
  -1  10  -2   49.04    4.66
   1  10   2   53.12    4.55
  -1  10  -2   52.45    5.12
   1  10   2   50.20    4.21
  -1  10  -2   46.07    4.64
  -1  10  -2   48.99    4.44
   1 -10   2   52.79    4.83
  -1 -10  -2   50.76    4.40
   1 -10   2   51.48    4.45
  -1 -10  -2   53.14    5.16
   1  10   4   73.35    5.92
   1  10   4   66.88    5.64
  -1  10  -4   66.71    6.25
  -1  10  -4   67.58    5.96
  -1  10  -4   73.39    6.14
  -1  10  -4   69.84    6.61
   1  10   4   71.16    6.03
  -1  10  -4   84.09    6.42
  -1  10  -4   65.78    6.08
  -1 -10  -4   69.46    6.77
  -1 -10  -4   62.41    5.69
   1 -10   4   70.90    6.03
   1 -10   4   67.00    5.80
  -1 -10  -4   70.21    5.54
  -1  10  -6    9.59    1.94
  -1  10  -6   12.06    1.80
  -1  10  -6   12.36    2.09
   1  10   6   14.24    2.15
  -1  10  -6   13.05    2.81
   1  10   6   12.52    1.94
   1  10   6   10.82    1.75
  -1  10  -6   11.65    2.10
  -1 -10  -6   12.84    1.77
   1 -10   6   13.17    1.87
   1 -10   6    9.61    1.65
  -1 -10  -6   15.42    1.76
  -1 -10  -6   10.12    2.51
   1  10   8    1.43    1.02
  -1  10  -8    1.48    1.26
   1  10   8    2.43    1.05
  -1  10  -8    1.12    1.85
  -1  10  -8    1.76    0.99
   1  10   8    1.50    1.06
   1 -10   8    3.51    1.12
  -1 -10  -8    2.82    2.00
  -1 -10  -8    2.36    1.05
   1 -10   8    0.22    0.64
  -1 -10  -8    1.61    0.93
  -1  10 -10   50.26    4.69
   1  10  10   43.27    4.32
   1  10  10   46.79    4.43
  -1  10 -10   48.90    6.48
  -1 -10 -10   46.75    5.91
  -1 -10 -10   41.67    4.20
  -1 -10 -10   41.53    4.41
   1 -10  10   45.62    4.34
  -1  10 -12    2.25    1.50
  -1  10 -12    1.48    2.15
   1  10  12    2.55    1.47
  -1 -10 -12    3.12    2.27
  -1 -10 -12    4.17    1.39
  -1  10 -14    7.47    3.61
  -1  10 -14   10.06    2.28
   1  10  14    6.18    2.19
  -1 -10 -14    9.19    1.95
  -1 -10 -14   11.08    3.27
   1  10  16   11.57    2.98
  -1  10 -16   17.37    4.93
  -1  10 -16   14.80    2.88
  -1 -10 -16   11.45    2.41
  -1  10 -18   -1.01    1.51
  -1  10 -18   -2.02    3.30
   1  10  18   -0.32    2.26
  -1 -10 -18    1.50    1.68
   1  11 -19    2.72    3.92
  -1  11  19    3.25    2.64
   1  11 -19    4.45    2.52
   1 -11 -19    1.28    1.93
  -1  11  17    9.74    2.89
   1  11 -17    0.36    3.28
   1  11 -17    7.32    2.64
   1 -11 -17    7.99    2.32
   1  11 -15    0.32    1.78
   1  11 -15    1.03    2.94
  -1  11  15    1.00    1.91
   1 -11 -15    0.23    1.44
  -1  11  13    5.81    2.15
   1  11 -13    7.50    2.24
   1  11 -13    6.39    3.40
  -1  11  13   11.44    2.28
   1 -11 -13    6.09    1.83
   1 -11 -13   10.66    3.30
  -1  11  11    1.25    1.40
   1  11 -11   -0.03    1.40
   1  11 -11   -1.53    1.91
  -1  11  11    2.50    1.42
   1 -11 -11    1.90    2.11
  -1 -11  11    3.10    1.40
   1 -11 -11    2.69    1.64
   1 -11 -11    0.60    1.21
   1  11  -9    0.35    1.84
  -1  11   9    1.57    1.28
  -1  11   9    2.70    1.34
  -1  11   9   -0.07    1.06
   1  11  -9    3.85    1.60
   1 -11  -9    0.64    1.25
   1 -11  -9    0.49    1.03
   1 -11  -9    2.23    1.94
  -1 -11   9    0.19    0.77
  -1 -11   9    2.38    1.26
   1  11  -7    6.15    1.80
  -1  11   7    8.24    1.67
   1  11  -7    8.73    2.52
  -1  11   7    5.09    1.41
   1  11  -7    5.01    1.65
  -1  11   7    9.23    1.84
   1 -11  -7    4.51    1.46
  -1 -11   7    7.80    1.70
  -1 -11   7    7.21    1.45
   1 -11  -7    7.60    1.44
   1 -11  -7    9.06    2.68
   1  11  -5   15.34    2.39
  -1  11   5   13.46    2.23
   1  11  -5   18.30    3.06
   1  11  -5   17.04    2.72
  -1  11   5   14.70    2.16
   1  11  -5   15.73    2.59
  -1  11   5   14.57    2.15
   1 -11  -5   11.49    2.67
   1 -11  -5   23.09    2.35
   1 -11  -5   13.35    1.94
  -1 -11   5   15.64    2.27
  -1 -11   5   14.59    2.12
   1  11  -3   16.02    2.48
  -1  11   3   14.95    2.29
  -1  11   3   18.96    2.42
   1  11  -3   23.04    3.24
   1  11  -3   20.51    2.36
   1  11  -3   21.61    3.19
   1  11  -3   24.31    2.99
  -1  11   3   26.87    3.02
   1 -11  -3   19.11    2.42
  -1 -11   3   16.32    2.32
  -1 -11   3   21.62    2.80
   1 -11  -3   15.21    2.97
   1  11  -1    6.97    1.20
   1  11  -1    8.75    1.76
  -1  11   1    6.89    1.40
   1  11  -1    5.62    1.54
  -1  11   1    4.42    1.38
  -1  11   1    4.55    1.31
   1  11  -1    5.53    1.52
   1 -11  -1    6.85    1.40
  -1 -11   1    7.05    1.77
   1 -11  -1    7.57    1.93
  -1 -11   1    8.02    1.55
  -1  11  -1    7.75    2.10
   1  11   1    7.29    1.62
   1  11   1    6.45    1.70
   1  11   1    8.39    1.31
  -1  11  -1    7.62    1.60
  -1  11  -1    8.51    1.76
  -1  11  -1    7.61    1.47
  -1 -11  -1    4.90    1.21
   1 -11   1    7.29    1.44
   1 -11   1    6.29    1.72
  -1 -11  -1    6.12    1.81
  -1  11  -3   18.22    2.94
   1  11   3   12.18    2.07
   1  11   3   31.21    3.26
  -1  11  -3   21.34    2.97
  -1  11  -3   19.45    2.46
  -1  11  -3   25.94    2.97
  -1  11  -3   17.03    2.92
   1  11   3   19.32    2.22
  -1 -11  -3   18.79    2.40
   1 -11   3   17.21    2.30
   1 -11   3   18.73    2.67
  -1 -11  -3   16.43    3.07
  -1  11  -5   14.90    2.42
  -1  11  -5   16.11    2.39
   1  11   5   17.12    2.52
   1  11   5   11.64    1.95
   1  11   5   16.01    2.05
  -1  11  -5   20.09    2.85
  -1  11  -5   14.42    2.38
  -1  11  -5   16.70    3.20
  -1 -11  -5   21.38    1.96
   1 -11   5   11.78    2.05
  -1 -11  -5   14.48    2.01
   1 -11   5   16.89    2.29
  -1 -11  -5   14.71    3.07
  -1  11  -7    9.19    2.62
   1  11   7    8.58    1.55
  -1  11  -7    8.83    2.00
  -1  11  -7    5.93    1.70
   1  11   7   11.51    1.98
   1  11   7    6.23    1.68
  -1 -11  -7    6.98    1.54
  -1 -11  -7    9.85    2.78
   1 -11   7   11.12    1.84
  -1 -11  -7    6.00    1.33
   1 -11   7    7.07    1.39
  -1  11  -9    2.49    1.44
   1  11   9   -0.27    0.86
  -1  11  -9    1.69    2.15
   1  11   9    2.36    1.17
   1 -11   9    0.48    1.10
  -1 -11  -9    2.12    2.12
  -1 -11  -9    3.39    1.26
   1  11  11    1.51    1.25
  -1  11 -11    0.23    2.04
  -1  11 -11    3.91    1.70
   1  11  11    2.25    1.38
  -1 -11 -11    0.32    1.09
  -1 -11 -11    3.56    2.38
  -1  11 -13   10.30    2.31
  -1  11 -13   11.49    4.04
   1  11  13    9.53    2.24
  -1 -11 -13    8.60    3.09
  -1 -11 -13    7.75    1.91
   1  11  15   -0.52    1.57
  -1  11 -15   -1.09    1.65
  -1  11 -15    1.08    3.08
  -1 -11 -15   -1.22    1.36
  -1  11 -17    8.02    4.25
  -1  11 -17    5.08    2.19
   1  11  17    5.97    2.46
  -1 -11 -17    5.12    1.96
  -1  11 -19    1.50    2.02
   1  11  19    5.60    2.81
  -1  11 -19    1.98    3.98
  -1 -11 -19    5.68    2.18
   1  12 -18    6.63    2.79
  -1  12  18    9.98    3.06
   1  12 -18   15.22    5.18
   1 -12 -18   10.02    2.60
   1  12 -16   -1.88    2.88
  -1  12  16    0.04    1.96
   1  12 -16    1.41    2.05
   1 -12 -16    1.18    1.67
   1  12 -14   12.24    3.98
  -1  12  14    5.74    2.26
   1  12 -14    9.74    2.60
   1 -12 -14    6.71    2.08
   1  12 -12   -1.16    2.27
  -1  12  12    0.88    1.49
   1  12 -12    2.37    1.77
   1 -12 -12    2.10    2.50
  -1 -12  12    1.25    1.38
   1 -12 -12    0.66    1.38
  -1  12  10    2.53    1.27
  -1  12  10    3.30    1.43
   1  12 -10    2.93    2.32
   1  12 -10    1.49    1.63
  -1 -12  10    1.94    1.35
   1 -12 -10    0.64    1.20
   1 -12 -10    0.72    1.49
   1 -12 -10    0.38    2.04
   1  12  -8   42.34    4.75
  -1  12   8   42.66    4.32
  -1  12   8   39.01    4.15
   1  12  -8   38.75    5.55
  -1  12   8   44.30    4.24
   1 -12  -8   43.61    4.26
  -1 -12   8   41.53    4.23
  -1 -12   8   40.03    3.90
   1 -12  -8   32.64    5.21
   1 -12  -8   44.08    4.13
   1  12  -6   98.57    8.58
  -1  12   6  102.43    8.44
   1  12  -6  114.17    8.88
   1  12  -6   97.84    8.61
  -1  12   6   99.20    8.26
  -1  12   6   96.09    8.29
   1  12  -6  105.04    9.24
   1 -12  -6  105.83    8.25
   1 -12  -6   98.83    9.22
  -1 -12   6   93.86    8.27
   1 -12  -6  103.49    8.23
  -1 -12   6   89.00    8.20
   1  12  -4    5.67    1.81
  -1  12   4   15.01    2.00
  -1  12   4   11.51    1.99
   1  12  -4   10.51    1.78
   1  12  -4   10.61    2.72
  -1  12   4   11.23    2.09
   1  12  -4    9.11    2.08
   1  12  -4    9.55    2.41
   1 -12  -4   13.00    2.80
  -1 -12   4    6.76    1.75
   1 -12  -4   10.31    1.74
  -1 -12   4   10.59    1.86
   1 -12  -4    9.55    1.80
   1  12  -2  124.75   10.41
   1  12  -2  123.59   10.38
   1  12  -2  122.30   10.34
  -1  12   2  127.44   10.03
  -1  12   2  127.85   10.26
   1  12  -2  127.83    9.93
  -1  12   2  123.12   10.28
  -1 -12   2  133.03   10.58
   1 -12  -2  120.66   10.16
   1 -12  -2  126.41   10.84
  -1 -12   2  128.69   10.10
   1 -12  -2  127.52   10.07
   1  12   0   -1.80    0.87
  -1  12   0    0.10    1.00
   1  12   0   -1.24    0.90
  -1  12   0    0.79    0.89
  -1  12   0    1.03    1.06
   1  12   0    0.24    0.74
   1 -12   0    0.99    0.99
  -1 -12   0    0.59    0.88
   1 -12   0    2.15    1.34
  -1 -12   0    0.11    1.24
  -1  12  -2  123.49   10.59
   1  12   2  124.94    9.87
  -1  12  -2  120.60   10.39
  -1  12  -2  131.65   10.46
   1  12   2  123.50   10.40
   1  12   2  130.50   10.26
  -1  12  -2  122.52   10.08
  -1 -12  -2  125.46   10.10
   1 -12   2  139.86   10.66
   1 -12   2  126.79   10.14
  -1 -12  -2  128.48   10.89
  -1  12  -4    7.75    1.98
  -1  12  -4   11.60    2.62
   1  12   4    8.21    1.76
  -1  12  -4    8.00    1.84
   1  12   4    9.25    1.91
  -1  12  -4    8.24    2.11
   1  12   4   13.76    1.74
  -1  12  -4   14.15    2.36
   1 -12   4    8.60    1.73
  -1 -12  -4   11.46    1.73
  -1 -12  -4    9.42    1.50
  -1 -12  -4   10.93    2.52
   1 -12   4   11.22    2.07
   1  12   6   97.94    8.79
  -1  12  -6  109.55    9.04
  -1  12  -6  108.02    8.99
   1  12   6  101.97    8.74
   1  12   6  107.32    8.50
  -1  12  -6  101.34    8.79
  -1  12  -6   98.63    9.69
  -1  12  -6  113.27    9.08
   1 -12   6  103.24    8.64
  -1 -12  -6  113.39    9.91
   1 -12   6  110.11    8.64
  -1 -12  -6  104.09    8.32
  -1 -12  -6  103.79    8.57
  -1  12  -8   42.95    5.87
   1  12   8   40.65    3.80
  -1  12  -8   45.05    4.61
   1  12   8   36.53    4.20
  -1 -12  -8   18.72    4.29
   1 -12   8   39.19    3.57
  -1 -12  -8   42.52    3.86
   1 -12   8   35.60    3.98
   1  12  10    3.17    1.42
   1  12  10    0.06    1.18
  -1  12 -10    2.45    1.51
  -1  12 -10    0.53    2.24
  -1 -12 -10    2.44    2.43
  -1 -12 -10    1.76    1.24
  -1  12 -12   -0.94    2.27
  -1  12 -12    0.66    1.47
   1  12  12   -0.03    1.31
  -1 -12 -12    0.65    1.29
  -1 -12 -12    0.00    2.20
  -1  12 -14    5.49    2.16
  -1  12 -14   10.77    4.09
   1  12  14   13.40    2.68
  -1 -12 -14    5.38    1.87
  -1  12 -16    0.22    1.76
  -1  12 -16   -0.10    2.73
   1  12  16    0.70    1.94
  -1 -12 -16    1.48    1.72
   1  12  18    7.02    2.70
  -1  12 -18    5.04    4.16
  -1  12 -18   12.50    2.83
  -1 -12 -18    8.29    2.36
  -1  13  17    4.56    2.60
   1  13 -17   -1.20    1.88
   1  13 -17    0.60    3.65
   1 -13 -17    2.21    1.99
  -1  13  15    1.77    2.03
   1  13 -15    3.26    3.34
   1  13 -15    0.34    1.89
   1 -13 -15    1.84    1.74
   1  13 -13    3.55    3.13
  -1  13  13    7.70    2.25
   1  13 -13    5.98    2.41
   1 -13 -13    3.53    1.80
   1  13 -11   -1.28    1.47
  -1  13  11    1.13    1.48
   1  13 -11    2.54    2.53
  -1  13  11    0.03    1.23
   1 -13 -11    2.14    1.47
  -1 -13  11    1.28    1.44
   1  13  -9   22.69    3.31
  -1  13   9   10.84    2.40
  -1  13   9   17.04    2.65
   1  13  -9   14.52    3.60
  -1 -13   9   15.98    2.67
   1 -13  -9   14.27    3.57
   1 -13  -9   13.59    2.38
  -1  13   7    4.38    1.50
   1  13  -7    4.39    1.70
   1  13  -7    1.44    1.58
  -1  13   7    3.70    1.51
  -1  13   7    2.90    1.47
   1  13  -7    4.57    1.82
   1  13  -7    5.58    2.42
   1 -13  -7    3.66    2.17
   1 -13  -7    7.94    1.78
  -1 -13   7    4.02    1.37
  -1 -13   7    4.16    1.39
   1 -13  -7    5.72    1.63
  -1  13   5   16.90    2.69
  -1  13   5   23.72    3.11
   1  13  -5   22.53    3.65
   1  13  -5   23.82    3.29
  -1  13   5   19.07    2.65
   1  13  -5   29.73    3.58
  -1 -13   5   19.16    2.86
   1 -13  -5   24.37    2.88
   1 -13  -5   22.61    2.82
  -1 -13   5   14.63    2.53
   1 -13  -5   15.85    3.26
   1  13  -3   23.42    3.21
  -1  13   3   14.87    2.61
   1  13  -3   21.38    3.13
  -1  13   3   14.62    2.45
   1  13  -3   17.40    3.02
  -1  13   3   22.21    2.59
   1  13  -3   22.77    2.59
   1 -13  -3   18.97    2.57
  -1 -13   3   15.49    2.54
  -1 -13   3   20.48    3.01
   1 -13  -3   22.71    3.70
   1 -13  -3   15.03    2.48
  -1  13   1    4.80    1.37
   1  13  -1    3.95    1.46
  -1  13   1    5.23    1.58
   1  13  -1    5.08    1.23
   1  13  -1    3.33    1.44
   1  13  -1   10.51    2.06
  -1  13   1    5.64    1.66
   1 -13  -1    6.50    1.99
   1 -13  -1    3.18    1.31
  -1 -13   1    3.57    1.37
  -1 -13   1    8.23    1.96
  -1  13  -1    8.43    1.92
  -1  13  -1    5.33    1.77
  -1  13  -1    3.88    1.31
   1  13   1    6.05    1.55
   1  13   1    4.13    1.11
   1  13   1    4.87    1.59
   1 -13   1    3.15    1.35
  -1 -13  -1    6.35    2.02
   1 -13   1    4.97    1.74
  -1 -13  -1    6.06    1.49
   1  13   3   14.85    2.65
  -1  13  -3   20.46    3.08
  -1  13  -3   13.79    2.46
   1  13   3   21.72    2.79
   1  13   3   15.94    2.15
  -1  13  -3   17.35    3.10
  -1  13  -3   18.74    2.49
  -1 -13  -3   17.63    2.34
  -1 -13  -3   16.64    2.15
   1 -13   3   13.76    2.24
   1 -13   3   19.26    2.91
  -1 -13  -3   14.60    2.94
   1  13   5   15.80    2.81
  -1  13  -5   24.10    3.32
  -1  13  -5   20.01    3.33
  -1  13  -5   25.62    3.49
   1  13   5   21.47    2.58
  -1  13  -5   22.99    3.05
  -1  13  -5   28.69    4.15
   1 -13   5   21.83    2.91
   1 -13   5   21.67    2.99
  -1 -13  -5   22.92    2.83
  -1 -13  -5   24.17    2.74
  -1 -13  -5   17.17    3.63
  -1  13  -7    6.74    1.95
   1  13   7    5.05    1.80
  -1  13  -7    4.54    2.36
  -1  13  -7    6.85    2.06
  -1  13  -7    4.64    1.67
   1  13   7    4.56    1.42
  -1 -13  -7    5.77    2.51
   1 -13   7    1.78    1.30
   1 -13   7    3.50    1.28
  -1 -13  -7    5.27    1.43
  -1  13  -9   13.18    2.59
  -1  13  -9   15.17    3.72
   1  13   9   14.62    2.60
   1  13   9   13.45    2.32
  -1 -13  -9   13.79    2.23
  -1  13 -11   -1.80    1.39
   1  13  11    0.29    1.30
  -1  13 -11    2.23    2.73
  -1 -13 -11    0.10    1.27
  -1  13 -13    5.36    3.26
  -1  13 -13    3.65    2.09
   1  13  13    7.77    2.14
  -1 -13 -13    2.26    1.68
  -1  13 -15   -0.06    3.04
  -1  13 -15   -3.17    1.49
   1  13  15    2.23    1.82
  -1 -13 -15   -0.29    1.59
  -1  13 -17    1.77    2.01
  -1  13 -17   -2.85    3.11
   1  13  17    0.86    2.06
  -1 -13 -17    1.71    1.77
   1  14 -16    4.57    2.34
  -1  14  16    1.94    2.23
   1  14 -16    0.59    3.22
   1 -14 -16    0.42    1.82
   1  14 -14    7.13    2.46
  -1  14  14    3.19    2.17
   1  14 -14    8.83    4.04
   1 -14 -14    7.43    2.17
   1  14 -12    7.77    2.42
   1  14 -12    6.96    3.34
  -1  14  12    5.36    1.85
  -1  14  12    9.10    2.30
   1 -14 -12    2.42    1.67
   1  14 -10   21.75    4.72
   1  14 -10   25.67    3.94
  -1  14  10   25.01    3.53
  -1  14  10   22.99    3.44
   1 -14 -10   26.44    3.41
  -1 -14  10   32.14    3.87
  -1  14   8   41.96    4.45
   1  14  -8   39.67    5.00
   1  14  -8   45.62    6.19
  -1  14   8   36.16    4.70
   1  14  -8   48.73    5.54
   1 -14  -8   39.48    4.42
  -1 -14   8   45.35    4.50
   1 -14  -8   49.32    6.34
   1  14  -6    5.23    2.02
   1  14  -6    4.05    1.95
  -1  14   6    6.35    1.76
  -1  14   6    5.96    1.73
   1  14  -6    2.53    1.96
  -1  14   6    6.85    1.67
  -1 -14   6    5.82    1.78
  -1 -14   6    7.72    1.85
   1 -14  -6    4.40    1.58
   1 -14  -6    3.52    2.35
   1 -14  -6    3.48    1.44
  -1  14   4   11.04    2.01
   1  14  -4   13.26    2.04
  -1  14   4    7.86    2.11
   1  14  -4    9.15    2.26
   1  14  -4    9.18    2.43
   1  14  -4   10.83    2.43
  -1  14   4   14.75    2.45
  -1 -14   4   10.88    1.99
   1 -14  -4   12.81    2.95
   1 -14  -4    8.57    1.89
   1 -14  -4    9.37    1.96
  -1 -14   4    7.77    2.06
  -1  14   2   28.67    4.11
   1  14  -2   46.90    4.48
  -1  14   2   31.22    3.97
  -1  14   2   26.83    4.09
   1  14  -2   42.05    3.83
   1  14  -2   49.05    4.99
   1  14  -2   48.62    4.90
   1 -14  -2   40.13    5.12
   1 -14  -2   40.42    4.08
   1 -14  -2   51.03    4.47
  -1 -14   2   30.29    4.38
  -1 -14   2   40.07    4.32
  -1  14   0    0.12    1.21
   1  14   0    0.23    1.14
  -1  14   0   -0.65    1.33
  -1  14   0    0.76    1.02
   1  14   0   -0.23    1.16
   1  14   0    0.94    0.93
  -1 -14   0    1.58    1.50
   1 -14   0   -0.59    1.36
   1 -14   0    1.51    1.10
  -1 -14   0   -0.51    1.00
  -1  14  -2   40.34    3.66
  -1  14  -2   35.80    4.20
  -1  14  -2   42.51    4.39
   1  14   2   22.59    3.75
   1  14   2   27.74    3.18
   1  14   2   36.95    4.18
  -1 -14  -2   37.11    3.85
   1 -14   2   27.59    3.54
   1 -14   2   29.01    4.10
  -1 -14  -2   47.54    5.33
  -1  14  -4   10.01    2.18
   1  14   4   10.81    1.75
  -1  14  -4    6.92    2.14
  -1  14  -4    7.07    2.05
  -1  14  -4    9.19    2.61
   1  14   4   12.24    2.35
  -1 -14  -4   10.51    1.94
  -1 -14  -4   12.30    2.94
   1 -14   4    9.89    2.17
   1 -14   4   13.63    2.25
  -1  14  -6    5.67    1.81
   1  14   6    6.50    1.78
  -1  14  -6    2.82    2.14
  -1  14  -6    6.46    1.99
   1  14   6    7.89    1.55
  -1  14  -6    5.55    1.88
  -1 -14  -6    5.75    2.41
   1 -14   6    7.23    1.73
   1 -14   6    5.16    1.59
  -1 -14  -6    7.11    1.66
  -1  14  -8   41.64    4.87
   1  14   8   43.59    4.18
  -1  14  -8   40.95    5.11
  -1  14  -8   41.30    6.07
   1  14   8   37.89    4.65
  -1 -14  -8   42.04    4.42
  -1 -14  -8   37.73    5.81
  -1  14 -10   19.94    4.68
  -1  14 -10   22.85    3.59
   1  14  10   27.78    3.38
  -1 -14 -10   26.85    3.41
   1  14  12    6.67    1.99
  -1  14 -12    7.56    2.32
  -1  14 -12    9.08    3.79
  -1 -14 -12    3.26    1.80
   1  14  14    6.56    2.16
  -1  14 -14    9.08    2.49
  -1  14 -14    2.26    3.26
  -1 -14 -14    7.13    2.12
  -1  14 -16    1.23    3.75
  -1  14 -16    5.39    2.28
   1  14  16    1.12    2.02
  -1 -14 -16    1.65    1.79
   1  15 -15   -1.25    1.96
   1  15 -15   -0.61    3.09
  -1  15  15    0.72    2.11
   1 -15 -15   -1.15    1.66
   1  15 -13    2.41    2.17
  -1  15  13    3.86    2.03
   1  15 -13    3.97    3.29
   1 -15 -13    6.49    2.10
   1  15 -11   -0.82    2.47
  -1  15  11   -0.71    1.50
  -1  15  11    0.13    1.57
   1  15 -11    3.06    2.06
   1 -15 -11    2.25    1.67
   1  15  -9    4.23    2.02
   1  15  -9    1.83    2.44
  -1  15   9    0.64    1.49
   1  15  -9   -0.14    1.72
  -1  15   9    1.70    1.65
   1 -15  -9    1.14    1.43
  -1 -15   9    3.61    1.65
  -1  15   7   11.38    2.14
   1  15  -7    8.24    2.33
  -1  15   7    6.67    1.92
   1  15  -7    7.92    2.32
   1  15  -7    8.20    2.78
   1 -15  -7    7.07    1.95
  -1 -15   7    9.46    2.91
  -1 -15   7    7.59    1.97
   1 -15  -7   11.53    3.50
   1  15  -5    2.53    1.88
  -1  15   5    1.64    1.42
   1  15  -5    5.56    1.98
   1  15  -5    3.24    1.84
  -1  15   5    0.90    1.36
  -1  15   5    0.49    1.22
   1 -15  -5    1.63    1.28
   1 -15  -5    2.03    2.02
  -1 -15   5    2.26    1.37
   1 -15  -5    1.95    1.42
  -1 -15   5    0.15    1.23
  -1  15   3   19.89    3.33
   1  15  -3   19.11    3.46
   1  15  -3   24.77    3.50
  -1  15   3   20.70    3.16
   1  15  -3   24.40    3.63
   1  15  -3   22.35    2.86
  -1  15   3   20.59    2.90
   1 -15  -3   21.88    3.73
   1 -15  -3   24.35    3.17
  -1 -15   3   23.25    3.17
  -1 -15   3   22.53    3.38
   1 -15  -3   27.67    3.34
  -1  15   1    0.93    1.18
  -1  15   1    1.83    1.70
   1  15  -1    1.32    1.04
   1  15  -1    1.44    1.52
  -1  15   1   -0.69    1.12
   1  15  -1    2.78    1.72
  -1 -15   1    1.67    1.59
  -1 -15   1    1.95    1.42
   1 -15  -1    2.02    1.42
   1 -15  -1    8.23    2.40
  -1  15  -1    3.01    1.66
   1  15   1    2.17    1.04
  -1  15  -1    2.67    1.36
  -1  15  -1    1.77    1.52
   1  15   1    1.29    1.40
   1  15   1    2.70    1.66
  -1 -15  -1    2.24    1.43
   1 -15   1    2.89    1.77
  -1 -15  -1    2.29    1.86
   1 -15   1    2.03    1.42
   1  15   3   21.70    2.64
  -1  15  -3   24.16    3.03
  -1  15  -3   27.68    3.72
  -1  15  -3   25.30    3.39
   1  15   3   24.02    3.56
  -1 -15  -3   14.84    2.64
   1 -15   3   17.94    3.12
   1 -15   3   15.68    2.66
  -1 -15  -3   20.44    3.69
  -1  15  -5    1.70    1.68
  -1  15  -5    1.35    1.41
  -1  15  -5    1.62    1.63
   1  15   5   -0.32    1.05
   1  15   5   -0.17    1.28
  -1  15  -5    1.91    1.83
  -1 -15  -5    2.72    1.34
   1 -15   5    2.02    1.33
  -1 -15  -5    0.37    1.93
   1 -15   5    1.37    1.38
  -1  15  -7    8.66    2.19
  -1  15  -7    7.14    2.77
  -1  15  -7   10.24    2.55
   1  15   7    4.27    1.75
  -1  15  -7    7.88    2.29
   1  15   7    9.09    1.79
  -1 -15  -7    8.00    1.88
  -1 -15  -7   10.34    3.61
  -1  15  -9    0.85    2.33
   1  15   9    1.75    1.36
  -1  15  -9    1.98    1.87
  -1  15  -9    2.46    1.81
  -1 -15  -9    0.15    1.35
  -1  15 -11    0.67    2.51
   1  15  11    2.26    1.50
  -1  15 -11    1.24    1.80
  -1 -15 -11    1.59    1.53
  -1  15 -13    2.77    1.94
  -1  15 -13    1.77    3.12
   1  15  13    0.96    1.94
  -1 -15 -13    1.00    1.61
  -1  15 -15    0.45    1.86
  -1  15 -15   -1.84    3.00
  -1 -15 -15    0.82    1.88
   1  16 -14    2.59    2.38
   1  16 -14    3.69    3.37
  -1  16  14    2.16    2.15
   1 -16 -14    5.41    2.20
  -1  16  12    1.92    1.88
   1  16 -12   -0.67    2.62
   1  16 -12    1.60    2.16
   1 -16 -12    3.54    1.91
  -1  16  10   10.12    2.37
   1  16 -10    6.46    3.17
   1  16 -10   11.81    2.78
  -1  16  10    6.84    2.45
   1 -16 -10    5.14    1.99
  -1  16   8    1.95    1.39
   1  16  -8    2.54    1.93
   1  16  -8    0.96    2.30
  -1  16   8    3.08    1.87
   1 -16  -8   -0.48    1.28
  -1 -16   8    3.40    1.61
   1  16  -6    3.77    1.90
   1  16  -6   -1.05    1.78
  -1  16   6    1.02    1.57
  -1  16   6    0.67    1.24
   1  16  -6   -2.20    1.36
  -1 -16   6    0.43    1.42
   1 -16  -6    1.24    1.43
  -1 -16   6    1.57    1.33
   1  16  -4   13.50    2.86
  -1  16   4   12.14    2.54
   1  16  -4   12.58    2.75
  -1  16   4   13.08    2.32
   1  16  -4   11.74    2.88
   1 -16  -4   15.32    3.44
  -1 -16   4   12.27    2.55
  -1 -16   4   14.17    2.52
   1 -16  -4   11.73    2.31
  -1  16   2   20.06    3.32
  -1  16   2   18.62    3.03
   1  16  -2   12.41    2.78
  -1  16   2   22.20    2.84
  -1 -16   2   18.18    2.77
   1 -16  -2   16.15    3.37
   1 -16  -2   17.54    2.96
   1 -16  -2   14.88    2.59
  -1 -16   2   16.22    3.03
  -1  16   0    0.91    1.49
  -1  16   0    0.68    1.51
  -1  16   0    1.36    1.20
   1  16   0    0.24    1.40
   1 -16   0    0.28    1.36
  -1 -16   0   -1.35    1.07
   1 -16   0    0.11    1.57
  -1 -16   0    0.17    1.53
  -1  16  -2   17.68    3.21
  -1  16  -2   18.36    2.74
   1  16   2   16.79    3.06
  -1  16  -2   19.52    3.17
  -1 -16  -2   17.38    2.77
   1 -16   2   11.37    2.45
   1 -16   2   22.41    3.40
  -1 -16  -2   19.42    3.53
   1  16   4   16.39    3.07
  -1  16  -4   13.02    2.64
  -1  16  -4   19.51    3.29
  -1  16  -4   12.55    2.47
  -1 -16  -4   11.34    2.26
   1 -16   4   14.55    2.60
  -1 -16  -4   11.94    3.12
   1 -16   4   11.90    2.54
  -1  16  -6    1.12    1.72
  -1  16  -6   -0.24    1.18
  -1  16  -6    1.23    1.63
  -1  16  -6    0.14    2.09
   1  16   6    0.98    1.46
  -1 -16  -6   -0.99    1.31
  -1  16  -8    0.24    1.68
  -1  16  -8    4.69    2.25
  -1  16  -8   -0.02    2.12
  -1 -16  -8    0.78    1.43
  -1  16 -10    9.25    3.52
  -1  16 -10    6.12    2.34
  -1  16 -10   11.41    2.96
  -1 -16 -10    7.06    2.03
  -1  16 -12    3.05    3.35
  -1  16 -12   -1.09    1.69
  -1 -16 -12    1.51    1.80
  -1  16 -14    1.32    2.14
  -1  16 -14    6.57    3.78
  -1 -16 -14    4.06    2.10
  -1  17  13    3.82    3.33
   1  17 -13    1.59    2.24
   1  17 -13    2.09    3.39
   1 -17 -13    1.40    1.90
   1  17 -11   -0.03    2.65
  -1  17  11   -0.34    1.90
  -1  17  11    0.22    1.59
   1  17 -11    0.52    2.05
   1 -17 -11    1.26    1.65
   1  17  -9    1.68    2.01
   1  17  -9   -0.24    2.34
  -1  17   9    1.15    1.74
  -1  17   9    2.60    1.57
   1 -17  -9    1.52    1.69
  -1  17   7    8.56    2.45
   1  17  -7   13.73    2.90
   1  17  -7    8.61    3.05
  -1  17   7    9.20    2.25
   1 -17  -7   10.71    2.44
  -1 -17   7    9.82    2.37
   1  17  -5    9.77    2.57
  -1  17   5    7.03    2.36
   1  17  -5    9.43    2.80
  -1  17   5    2.29    1.59
  -1 -17   5    9.29    2.13
   1 -17  -5    6.71    1.94
  -1 -17   5    8.29    2.17
   1  17  -3   28.02    4.07
  -1  17   3   32.79    3.68
   1 -17  -3   23.48    4.62
  -1 -17   3   28.88    3.64
  -1 -17   3   16.87    3.34
   1 -17  -3   24.42    3.33
  -1  17   1   13.25    2.84
  -1  17   1   13.54    2.35
   1  17  -1   13.69    2.88
  -1  17   1   13.69    2.77
   1 -17  -1   12.08    2.47
   1 -17  -1   11.21    3.04
  -1 -17   1   13.84    2.47
   1 -17  -1   15.41    2.83
  -1 -17   1   10.12    2.72
  -1  17  -1   20.30    3.52
  -1  17  -1   13.19    2.88
   1  17   1   16.35    3.02
  -1  17  -1   13.92    2.49
   1 -17   1   11.69    2.44
   1 -17   1   17.63    3.36
  -1 -17  -1   22.52    3.83
  -1 -17  -1   15.30    2.80
  -1  17  -3   23.48    3.80
   1  17   3   24.93    3.88
  -1  17  -3   25.77    3.65
  -1  17  -3   31.73    4.36
   1 -17   3   29.03    3.69
  -1 -17  -3   28.64    3.74
   1 -17   3   28.49    3.99
  -1  17  -5    6.21    1.83
  -1  17  -5    8.02    2.32
   1  17   5    5.03    2.04
  -1  17  -5    6.82    2.68
  -1  17  -5    9.63    2.60
  -1 -17  -5    4.72    1.78
  -1  17  -7   10.17    2.73
  -1  17  -7    9.07    3.09
   1  17   7    7.86    2.50
  -1  17  -7    8.81    2.58
  -1 -17  -7    9.32    2.33
  -1  17  -9   -0.26    2.21
  -1  17  -9    0.44    1.77
  -1  17  -9   -0.77    1.78
  -1 -17  -9    1.15    1.64
  -1  17 -11    1.84    2.89
  -1  17 -11    2.24    2.31
  -1  17 -11   -1.76    1.73
  -1 -17 -11   -0.27    1.56
  -1  17 -13    3.59    2.43
  -1  17 -13   -0.70    1.89
  -1  17 -13    0.96    3.35
  -1 -17 -13    2.84    1.98
   1  18 -12    2.28    3.30
   1  18 -12   -0.86    2.14
   1 -18 -12    0.79    1.94
  -1  18  10    1.11    1.90
   1  18 -10    1.19    2.70
   1  18 -10   -0.03    2.04
   1 -18 -10   -0.98    1.74
  -1  18   8    2.35    1.86
   1  18  -8    4.41    2.62
   1  18  -8    5.51    2.46
   1 -18  -8    3.17    1.86
  -1  18   6    8.45    2.55
   1  18  -6   10.17    2.82
   1  18  -6   15.42    3.50
  -1 -18   6   11.96    2.47
   1 -18  -6   10.83    2.45
   1  18  -4    5.75    2.44
  -1  18   4    2.70    2.03
   1  18  -4    7.11    2.37
   1 -18  -4    4.62    1.98
  -1 -18   4    5.48    2.11
  -1 -18   4    5.29    1.93
  -1  18   2    0.67    1.88
   1  18  -2    0.34    1.74
  -1 -18   2    2.84    1.64
  -1 -18   2   -2.02    1.48
   1 -18  -2   -0.30    1.47
  -1  18   0    3.87    2.09
   1  18   0    1.64    1.76
   1 -18   0    2.79    2.14
   1 -18   0    0.65    1.45
  -1 -18   0   -0.18    1.54
  -1  18  -2   -2.98    1.52
   1  18   2    1.72    1.69
  -1  18  -2    0.39    1.71
   1 -18   2    0.46    1.49
   1 -18   2    1.35    1.80
  -1 -18  -2    1.34    1.68
   1  18   4    7.29    2.42
  -1  18  -4    9.21    2.72
  -1  18  -4    4.31    2.14
  -1 -18  -4    9.74    2.28
  -1  18  -6   13.87    3.50
   1  18   6   10.19    2.68
  -1  18  -6   11.30    3.06
  -1  18  -6   10.17    2.62
  -1 -18  -6   13.03    2.68
  -1  18  -8    4.86    2.93
  -1  18  -8    3.36    2.06
  -1  18  -8    1.30    2.18
  -1 -18  -8    5.58    2.04
  -1  18 -10   -1.12    2.45
  -1  18 -10   -2.88    1.73
  -1  18 -10    2.68    2.43
  -1 -18 -10    1.76    1.80
  -1  18 -12    0.90    2.06
  -1  18 -12   -1.23    2.83
  -1 -18 -12   -0.48    1.79
   1  19 -11   -0.09    2.91
   1  19 -11    4.26    2.31
   1 -19 -11    0.53    1.94
   1  19  -9    2.39    2.05
   1  19  -9   -1.51    2.37
  -1  19   9    1.52    2.10
   1 -19  -9    1.30    2.00
   1  19  -7   12.52    3.48
   1  19  -7   12.86    3.13
  -1  19   7   13.58    3.19
   1 -19  -7   12.83    2.89
  -1  19   5    6.24    2.35
   1  19  -5    4.85    2.36
  -1 -19   5    1.39    1.89
   1 -19  -5    2.23    1.90
   1  19  -3    4.48    2.29
  -1  19   3    3.35    2.18
   1 -19  -3    2.89    1.89
  -1 -19   3    1.21    1.70
   1  19  -1   21.77    3.52
  -1  19   1    3.88    2.21
   1 -19  -1   10.16    2.55
  -1 -19   1   10.12    2.34
  -1  19  -1    7.87    2.65
   1  19   1    8.04    2.51
   1 -19   1    6.78    3.73
  -1 -19  -1   10.39    2.47
  -1  19  -3    2.24    2.11
   1  19   3    3.41    1.97
  -1 -19  -3    4.90    2.07
   1 -19   3    4.56    2.25
   1  19   5    2.72    2.15
  -1  19  -5    6.42    2.43
  -1 -19  -5    2.79    1.88
  -1  19  -7   10.34    3.49
  -1  19  -7   14.32    3.05
  -1 -19  -7   12.79    2.86
  -1  19  -9    1.06    1.84
  -1  19  -9    3.80    2.95
  -1 -19  -9   -0.21    1.81
  -1  19 -11    2.64    3.15
  -1  19 -11    0.22    1.87
  -1 -19 -11    2.10    2.08
   1  20 -10   11.54    3.80
   1  20 -10   11.30    3.22
  -1  20   8    6.84    2.80
   1  20  -8    0.63    2.20
   1 -20  -8    9.52    2.56
   1  20  -6    1.28    2.30
  -1  20   6    0.15    1.93
   1 -20  -6   -1.52    1.75
  -1  20   4    2.06    2.13
   1  20  -4    4.75    2.44
  -1 -20   4    7.87    2.35
   1 -20  -4    3.27    2.04
  -1  20   2   -0.30    1.88
   1  20  -2    4.53    2.36
  -1 -20   2    2.44    1.97
   1 -20  -2   -0.63    1.77
   1  20   0   -0.37    1.96
  -1  20   0    0.38    2.01
  -1 -20   0    1.34    1.88
  -1  20  -2    3.02    2.23
   1  20   2    0.72    2.17
  -1 -20  -2    0.84    1.66
  -1  20  -4    6.07    2.52
   1  20   4    3.20    2.27
  -1 -20  -4    0.86    1.84
  -1  20  -6    0.27    1.94
  -1 -20  -6    2.34    1.94
  -1  20  -8    6.43    2.47
  -1  20  -8    5.47    3.04
  -1 -20  -8    4.94    2.27
  -1  20 -10   16.38    4.52
  -1  21   7   -0.15    2.05
   1  21  -7    3.09    2.30
   1 -21  -7    2.06    2.30
   1  21  -5    2.16    2.38
  -1  21   5   -0.77    2.06
   1 -21  -5    5.12    2.27
  -1  21   3    0.68    2.16
   1  21  -3    2.13    2.40
   1 -21  -3   -2.83    1.75
  -1 -21   3   -1.69    1.87
   1  21  -1   10.23    3.18
  -1  21   1   13.10    3.19
  -1 -21   1   13.95    3.10
   1  21   1   14.91    3.35
  -1  21  -1   13.99    3.35
  -1 -21  -1   15.77    3.07
   1  21   3    2.85    2.40
  -1  21  -3    0.45    1.96
  -1 -21  -3   -2.27    1.63
  -1  21  -5    0.17    2.06
  -1 -21  -5    2.93    2.16
  -1  21  -7    2.62    2.43
  -1 -21  -7    3.51    2.22
   1  22  -4    0.18    2.27
  -1  22   4    2.40    2.48
   1 -22  -4    5.10    3.92
  -1  22   2    3.28    2.58
   1  22  -2    2.60    2.52
  -1 -22   2   -0.74    2.04
  -1  22   0   -0.09    2.10
   1  22   0   -1.70    2.01
  -1 -22   0   -0.53    1.96
  -1  22  -2    0.00    2.08
   1  22   2    1.39    2.13
  -1 -22  -2    0.81    2.18
  -1  22  -4    4.16    2.40
  -1 -22  -4    4.97    2.15
   2   0 -22    4.83    2.34
   2   0 -22    2.78    3.92
   2   0 -20    5.77    3.89
   2   0 -20   -1.58    1.60
   2   0 -18   19.91    4.84
   2   0 -18   15.11    2.83
  -2   0  16   24.90    3.23
   2   0 -16   21.72    4.77
   2   0 -16   27.87    3.50
  -2   0  14   57.51    4.94
   2   0 -14   61.07    6.49
   2   0 -14   51.74    5.20
  -2   0  14   65.13    5.29
   2   0 -14   56.47    5.49
  -2   0  12    9.52    1.57
  -2   0  12    9.16    1.49
   2   0 -12   11.02    1.89
   2   0 -12   12.22    1.93
   2   0 -12   15.56    2.88
   2   0 -10   20.69    2.33
  -2   0  10   23.26    2.35
   2   0 -10   18.36    2.26
   2   0 -10   11.12    2.50
  -2   0  10   17.07    2.00
   2   0  -8   42.36    4.20
  -2   0   8   38.75    3.46
   2   0  -8   43.39    3.65
   2   0  -8   39.98    3.56
  -2   0   8   42.70    3.56
   2   0  -6    5.10    1.33
   2   0  -6    3.97    0.86
  -2   0   6   11.97    1.24
   2   0  -6    4.50    0.87
  -2   0   6    9.23    1.05
   2   0  -4  357.95   26.28
   2   0  -4  347.48   26.03
   2   0  -4  341.41   25.97
  -2   0   4  355.01   26.01
  -2   0   4  354.86   25.97
  -2   0   4  351.01   25.96
   2   0  -2    7.01    0.67
  -2   0   2    5.32    0.66
  -2   0   2    7.48    0.86
   2   0  -2    9.16    1.06
  -2   0   2    6.49    0.68
  -2   0   2    7.31    0.82
  -2   0   2    6.66    0.66
   2   0   0   11.57    1.09
   2   0   0   11.82    1.06
  -2   0   0   11.67    0.93
   2   0   0   11.94    1.04
  -2   0   0   13.39    1.12
  -2   0   0   11.53    1.05
  -2   0  -2    6.97    0.94
  -2   0  -2    7.41    0.86
  -2   0  -2    7.59    0.72
   2   0   2    7.24    1.01
   2   0   2    5.58    0.72
  -2   0  -4  339.58   25.67
   2   0   4  356.24   25.13
  -2   0  -4  339.08   25.20
  -2   0  -4  339.74   25.11
   2   0   4  345.97   25.30
  -2   0  -4  329.64   25.08
  -2   0  -4  338.27   25.15
  -2   0  -6    4.63    0.82
  -2   0  -6    6.33    0.76
  -2   0  -6    5.07    1.55
  -2   0  -6    4.45    0.71
  -2   0  -6    4.37    0.73
   2   0   8   39.64    3.46
  -2   0  -8   41.81    3.44
  -2   0  -8   42.64    4.59
  -2   0  -8   42.68    3.50
  -2   0  -8   46.57    3.70
   2   0   8   40.12    3.50
   2   0  10   13.09    1.65
  -2   0 -10   16.61    3.25
  -2   0 -10   16.21    2.04
   2   0  10   15.65    1.79
  -2   0 -10   13.95    1.78
  -2   0 -10   18.30    1.86
  -2   0 -12   12.44    1.63
  -2   0 -12   13.83    1.76
  -2   0 -12    7.43    1.63
   2   0  12   10.53    1.41
   2   0  12   10.09    1.56
  -2   0 -12   16.65    3.37
  -2   0 -14   58.74    5.07
  -2   0 -14   57.67    6.53
  -2   0 -14   50.95    7.29
  -2   0 -16   19.84    2.64
  -2   0 -16   15.84    4.58
  -2   0 -18   13.95    4.32
  -2   0 -18   18.25    2.72
  -2   0 -20    2.98    3.61
  -2   0 -20   -0.03    1.43
  -2   0 -22    2.20    1.79
  -2   0 -22    0.28    3.86
   2   1 -21   -0.96    3.48
   2   1 -21    3.59    2.02
   2  -1 -21   -0.49    3.22
   2  -1 -21    0.15    1.80
   2   1 -19    0.40    2.94
   2   1 -19    0.37    1.63
   2  -1 -19    0.33    2.80
   2  -1 -19    1.68    1.71
   2   1 -17    3.53    1.70
  -2   1  17   -0.37    1.11
   2   1 -17    5.33    3.34
   2  -1 -17    3.04    2.81
  -2  -1  17    2.74    1.69
   2  -1 -17    5.11    1.78
   2   1 -15   12.98    3.27
   2   1 -15    8.21    1.97
  -2   1  15    8.22    1.92
   2   1 -15    6.47    3.00
   2  -1 -15   14.16    2.58
  -2  -1  15   12.23    2.06
   2  -1 -15   12.74    2.20
   2  -1 -15   11.93    3.18
   2   1 -13    6.74    1.57
   2   1 -13    4.78    2.18
  -2   1  13    2.11    1.00
   2   1 -13    4.81    1.40
  -2   1  13    4.03    1.26
   2  -1 -13    7.95    1.58
   2  -1 -13    5.80    1.63
   2  -1 -13    4.48    2.18
  -2  -1  13    5.79    1.41
  -2  -1  13    6.15    1.10
   2   1 -11   87.74    7.05
   2   1 -11   84.72    7.02
   2   1 -11   96.25    8.15
  -2   1  11   88.02    6.96
  -2   1  11   84.82    6.91
  -2  -1  11   83.18    6.78
   2  -1 -11   81.75    6.98
   2  -1 -11   80.27    7.82
   2  -1 -11   89.81    7.26
  -2  -1  11   86.10    6.98
   2   1  -9   45.30    4.91
   2   1  -9   49.68    4.18
   2   1  -9   44.88    4.17
  -2   1   9   46.53    4.10
  -2   1   9   50.98    4.17
   2  -1  -9   52.51    4.37
   2  -1  -9   46.63    4.81
   2  -1  -9   53.61    4.24
  -2  -1   9   47.02    4.00
  -2  -1   9   48.52    4.15
  -2   1   7    2.44    0.68
   2   1  -7    4.94    0.89
   2   1  -7    3.34    1.19
  -2   1   7    2.08    0.75
   2   1  -7    3.54    0.77
  -2   1   7    2.00    0.65
  -2  -1   7    2.06    0.58
  -2  -1   7    2.71    0.71
   2  -1  -7    2.06    0.69
   2  -1  -7    2.55    1.05
   2  -1  -7    2.63    0.84
  -2   1   5   82.93    6.08
  -2   1   5   72.60    5.97
   2   1  -5   73.69    6.37
  -2   1   5   79.44    6.02
   2   1  -5   78.07    6.02
   2   1  -5   78.39    6.00
  -2   1   5   77.76    5.99
   2  -1  -5   81.87    6.36
   2  -1  -5   80.49    6.11
   2  -1  -5   81.64    6.00
  -2  -1   5   73.57    5.95
  -2  -1   5   71.35    5.97
  -2  -1   5   73.40    6.43
  -2   1   3   24.77    2.17
   2   1  -3   27.16    2.18
   2   1  -3   28.39    2.21
  -2   1   3   24.57    2.14
   2   1  -3   26.33    2.43
   2   1  -3   26.65    2.21
  -2   1   3   24.28    2.15
   2  -1  -3   27.40    2.17
  -2  -1   3   27.39    2.18
   2  -1  -3   28.19    2.30
   2  -1  -3   25.94    2.40
  -2  -1   3   28.37    2.18
  -2   1   1    9.20    0.82
  -2   1   1   10.44    0.83
  -2   1   1    8.99    0.85
   2   1  -1   10.82    0.90
   2   1  -1    9.99    0.97
   2   1  -1   10.12    0.86
  -2   1   1    9.69    0.97
  -2  -1   1   10.60    0.90
  -2  -1   1    9.66    0.84
  -2  -1   1   10.45    0.96
   2  -1  -1    9.02    0.84
  -2  -1   1   11.64    0.88
   2  -1  -1    9.81    0.97
   2   1   1    9.78    0.89
   2   1   1    9.44    0.95
  -2   1  -1   10.55    0.90
  -2  -1  -1    9.63    0.89
   2  -1   1   10.30    0.89
  -2  -1  -1    9.42    0.80
  -2  -1  -1    9.89    0.95
   2  -1   1    9.41    0.88
   2   1   3   25.96    2.35
   2   1   3   23.65    2.03
  -2   1  -3   27.08    2.03
  -2   1  -3   27.56    2.56
   2   1   3   25.81    2.27
  -2  -1  -3   25.94    1.96
  -2  -1  -3   25.84    2.23
   2  -1   3   26.24    2.05
   2  -1   3   27.55    2.00
  -2  -1  -3   26.22    1.98
  -2  -1  -3   26.57    2.05
  -2  -1  -3   22.42    2.29
  -2   1  -5   66.86    6.26
   2   1   5   71.22    5.55
  -2   1  -5   71.30    5.48
  -2   1  -5   71.93    5.46
   2   1   5   77.21    5.89
  -2   1  -5   67.13    5.54
  -2  -1  -5   78.12    5.81
  -2  -1  -5   75.35    5.53
  -2  -1  -5   73.60    5.52
  -2  -1  -5   70.69    6.13
  -2  -1  -5   79.99    5.58
   2  -1   5   70.96    5.58
   2  -1   5   69.57    5.51
   2   1   7    1.37    0.69
  -2   1  -7    5.05    1.60
   2   1   7    2.30    0.58
  -2   1  -7    4.17    0.74
  -2   1  -7    4.22    0.66
  -2   1  -7    3.51    0.60
  -2  -1  -7    2.35    0.59
   2  -1   7    2.53    0.60
  -2  -1  -7    3.66    0.94
  -2  -1  -7    2.28    1.17
   2  -1   7    3.85    0.63
  -2  -1  -7    3.38    0.67
  -2   1  -9   43.84    5.12
   2   1   9   47.44    3.93
   2   1   9   47.81    4.06
  -2   1  -9   48.55    3.90
  -2   1  -9   43.91    3.84
  -2   1  -9   48.90    4.00
   2  -1   9   45.64    3.75
  -2  -1  -9   47.91    3.92
   2  -1   9   48.01    3.94
  -2  -1  -9   52.74    5.09
  -2  -1  -9   47.73    4.32
  -2  -1  -9   48.41    3.95
   2   1  11   88.31    6.91
   2   1  11   92.82    6.94
  -2   1 -11   81.59    6.94
  -2   1 -11   89.30    6.87
  -2   1 -11   89.88    6.85
  -2   1 -11   84.89    8.37
  -2  -1 -11   80.92    6.87
  -2  -1 -11   87.84    6.89
  -2  -1 -11   91.13    7.33
   2  -1  11   81.38    6.62
  -2  -1 -11   79.90    8.09
   2  -1  11   87.91    6.91
  -2   1 -13    6.15    1.35
   2   1  13    3.91    1.06
  -2   1 -13    3.15    2.38
  -2   1 -13    5.06    1.11
  -2  -1 -13    8.40    2.75
  -2  -1 -13    4.78    1.14
  -2  -1 -13    2.18    1.27
  -2   1 -15   10.16    1.85
  -2   1 -15    6.27    3.16
  -2  -1 -15    9.57    3.35
  -2  -1 -15   10.05    1.82
  -2   1 -17   -2.47    2.26
  -2   1 -17    0.79    1.22
  -2  -1 -17   -0.02    2.59
  -2  -1 -17    1.11    1.32
  -2   1 -19    0.25    1.29
  -2   1 -19   -0.91    3.04
  -2  -1 -19    0.52    3.02
  -2  -1 -19   -1.61    1.20
  -2   1 -21   -1.26    3.43
  -2   1 -21    1.78    1.63
  -2  -1 -21    0.99    3.58
  -2  -1 -21    1.74    1.50
   2   2 -20    6.84    2.38
   2   2 -20    5.29    4.11
   2  -2 -20    7.73    2.47
   2  -2 -20    7.76    4.02
   2   2 -18    2.03    3.24
   2   2 -18    5.03    2.03
   2  -2 -18    4.80    3.14
   2  -2 -18    4.90    1.86
  -2   2  16    2.13    1.29
   2   2 -16    2.11    2.59
   2   2 -16    1.25    1.40
  -2  -2  16    1.88    1.38
   2  -2 -16    1.70    1.78
   2  -2 -16    0.40    2.22
   2  -2 -16    0.94    1.39
   2   2 -14    5.45    1.48
  -2   2  14    5.39    1.48
   2   2 -14    6.40    1.59
   2   2 -14    5.09    2.41
   2  -2 -14    4.35    1.74
  -2  -2  14    5.20    1.50
   2  -2 -14    3.36    1.33
   2  -2 -14    6.17    2.58
   2   2 -12   12.27    1.79
   2   2 -12    9.10    1.70
   2   2 -12    8.49    2.67
   2   2 -12   10.12    1.41
  -2   2  12   12.07    1.86
  -2   2  12    9.00    1.59
   2  -2 -12    9.58    1.67
  -2  -2  12   10.70    1.73
   2  -2 -12    6.57    2.35
   2  -2 -12    9.35    2.10
  -2  -2  12   10.66    1.42
  -2   2  10    2.43    0.85
   2   2 -10    2.63    1.57
  -2   2  10    2.83    0.96
   2   2 -10    3.93    1.09
   2   2 -10    1.67    0.80
   2   2 -10    1.79    0.70
  -2  -2  10    2.04    0.86
  -2  -2  10    3.53    0.79
   2  -2 -10    1.66    1.38
   2  -2 -10    3.05    1.03
   2  -2 -10    5.11    1.35
  -2   2   8    3.50    0.84
   2   2  -8    3.69    0.97
   2   2  -8    6.81    0.91
   2   2  -8    5.77    1.57
  -2   2   8    2.55    0.84
   2   2  -8    5.09    0.92
  -2   2   8    1.73    0.77
  -2  -2   8    4.53    1.00
   2  -2  -8    4.26    0.98
   2  -2  -8    5.01    1.42
   2  -2  -8    2.76    1.01
  -2   2   6   84.13    6.96
  -2   2   6   81.35    7.06
   2   2  -6  100.03    7.65
   2   2  -6   94.39    6.95
   2   2  -6   92.86    6.92
   2   2  -6   94.04    7.03
  -2   2   6   85.70    6.99
   2  -2  -6   88.32    7.16
  -2  -2   6   94.32    6.99
   2  -2  -6   89.41    7.34
   2  -2  -6   88.20    6.97
  -2   2   4    6.42    0.99
  -2   2   4    6.23    0.82
  -2   2   4    7.42    0.84
  -2   2   4    6.31    0.83
  -2   2   4    7.24    1.08
   2   2  -4    5.58    1.18
   2   2  -4    4.59    0.71
   2   2  -4    4.62    0.73
   2   2  -4    4.19    0.73
   2  -2  -4    3.66    0.80
  -2  -2   4    6.94    0.87
  -2  -2   4    5.15    0.75
   2  -2  -4    3.18    0.84
   2  -2  -4    4.22    0.74
  -2  -2   4    7.90    0.87
   2   2  -2   24.38    2.01
   2   2  -2   25.46    2.05
  -2   2   2   22.96    1.99
  -2   2   2   21.84    1.95
  -2   2   2   22.62    1.96
  -2   2   2   25.00    2.12
   2   2  -2   26.59    2.23
  -2  -2   2   25.74    2.01
  -2  -2   2   26.42    2.01
   2  -2  -2   23.23    2.10
   2  -2  -2   25.19    1.97
  -2  -2   2   25.83    2.06
   2  -2  -2   23.23    2.15
  -2   2   0   14.84    1.47
  -2   2   0   15.15    1.39
   2   2   0   19.85    1.46
  -2   2   0   16.91    1.54
   2   2   0   17.05    1.40
  -2   2   0   17.36    1.35
   2   2   0   16.56    1.31
  -2   2   0   16.73    1.33
  -2  -2   0   19.19    1.45
  -2  -2   0   17.44    1.36
  -2  -2   0   17.02    1.32
  -2  -2   0   17.00    1.37
  -2  -2   0   16.13    1.52
   2  -2   0   17.17    1.38
   2  -2   0   17.10    1.50
  -2   2  -2   25.41    1.97
   2   2   2   23.55    2.01
   2   2   2   24.78    2.01
  -2   2  -2   21.31    2.26
   2   2   2   25.77    2.23
  -2   2  -2   24.93    2.17
  -2  -2  -2   23.67    1.97
   2  -2   2   28.80    1.99
  -2  -2  -2   23.54    1.95
  -2  -2  -2   23.88    2.19
  -2  -2  -2   22.44    1.89
   2  -2   2   28.14    1.91
  -2   2  -4    4.20    0.89
   2   2   4    7.25    0.80
  -2   2  -4    4.30    0.56
   2   2   4    6.63    0.99
   2   2   4    6.10    1.10
  -2   2  -4    4.17    1.22
  -2   2  -4    4.36    0.70
   2  -2   4    6.52    0.52
  -2  -2  -4    3.91    0.65
  -2  -2  -4    4.17    0.66
  -2  -2  -4    2.73    0.84
   2  -2   4    6.54    0.55
   2  -2   4    5.84    0.64
  -2  -2  -4    3.36    0.87
  -2  -2  -4    4.30    0.60
  -2   2  -6   93.78    6.81
   2   2   6   79.09    7.20
  -2   2  -6   92.70    6.94
   2   2   6   92.10    6.91
  -2   2  -6  104.20    8.01
  -2  -2  -6   84.56    7.29
  -2  -2  -6   91.50    6.89
  -2  -2  -6   91.03    7.48
   2  -2   6   89.18    6.84
  -2  -2  -6   84.24    6.83
  -2   2  -8    5.38    0.96
  -2   2  -8    5.32    1.79
   2   2   8    2.70    0.97
   2  -2   8    3.96    0.48
  -2  -2  -8    3.99    0.81
  -2  -2  -8    5.59    1.68
  -2  -2  -8    2.87    0.73
   2  -2   8    4.64    0.81
  -2  -2  -8    3.74    1.20
   2   2  10    5.80    1.04
  -2   2 -10    1.85    0.73
  -2   2 -10    3.14    0.55
   2   2  10    3.76    1.06
  -2   2 -10    1.41    1.69
  -2   2 -10    2.84    0.87
  -2  -2 -10    2.75    1.27
  -2  -2 -10    3.98    0.89
  -2  -2 -10    2.70    0.83
  -2  -2 -10    1.94    1.57
   2  -2  10    2.99    0.48
   2  -2  10    4.24    0.87
  -2   2 -12    8.77    1.45
   2   2  12    9.67    1.51
  -2   2 -12   10.19    1.60
   2   2  12   10.81    1.70
  -2   2 -12   11.04    1.19
  -2   2 -12   10.13    3.08
  -2  -2 -12   11.22    2.18
  -2  -2 -12    7.71    2.46
   2  -2  12    8.64    0.99
  -2  -2 -12    8.26    1.52
   2  -2  12   10.84    1.58
  -2  -2 -12    8.85    1.50
  -2   2 -14    5.18    2.71
  -2   2 -14    5.46    1.39
  -2  -2 -14    3.53    1.59
  -2  -2 -14    1.41    1.02
  -2  -2 -14    5.29    2.41
  -2   2 -16   -0.27    1.08
  -2   2 -16    3.32    2.94
  -2  -2 -16    0.95    2.40
  -2  -2 -16    2.02    1.21
  -2   2 -18    1.30    1.39
  -2   2 -18    0.59    2.96
  -2  -2 -18   -0.09    2.72
  -2  -2 -18    4.18    1.55
  -2   2 -20    7.75    2.19
  -2   2 -20   13.29    5.07
  -2  -2 -20   10.83    2.36
  -2  -2 -20   12.71    4.50
   2   3 -21   -1.21    3.37
   2   3 -21    2.26    2.19
   2  -3 -21    4.86    2.32
   2  -3 -21    5.47    3.88
   2   3 -19    2.31    1.96
   2   3 -19    2.81    3.38
   2  -3 -19    1.58    2.79
   2  -3 -19    1.38    1.65
   2   3 -17    0.20    1.34
  -2   3  17    1.35    1.40
   2   3 -17   -1.92    2.40
   2  -3 -17   -1.39    2.15
   2  -3 -17    0.90    1.49
   2   3 -15    1.48    2.42
  -2   3  15   -1.42    1.04
   2   3 -15   -0.01    1.11
   2  -3 -15    0.82    1.61
  -2  -3  15   -0.43    1.07
   2  -3 -15   -1.27    1.82
   2  -3 -15    0.96    1.33
  -2   3  13   13.37    2.07
   2   3 -13   14.12    1.99
   2   3 -13   13.69    3.27
   2   3 -13   16.15    2.34
   2   3 -13   15.37    1.74
  -2  -3  13   14.58    2.23
   2  -3 -13    9.22    2.39
   2  -3 -13   11.77    1.98
   2  -3 -13   15.15    3.24
  -2   3  11    8.15    1.43
   2   3 -11    6.85    1.43
   2   3 -11    9.28    2.53
  -2   3  11    5.53    1.36
   2   3 -11    9.37    1.21
  -2   3  11    8.01    1.45
   2   3 -11    9.16    1.40
   2  -3 -11    5.91    1.97
   2  -3 -11    8.18    1.48
  -2  -3  11    8.43    1.51
   2  -3 -11    8.69    1.94
  -2   3   9   17.20    1.99
   2   3  -9   14.52    2.70
   2   3  -9   14.69    1.77
  -2   3   9   18.51    2.20
  -2   3   9   14.86    1.90
   2   3  -9   19.35    2.25
   2   3  -9   14.67    1.61
  -2  -3   9   13.57    1.84
   2  -3  -9   15.12    2.45
   2  -3  -9   16.89    2.40
   2  -3  -9   16.21    2.01
   2   3  -7    3.81    1.39
   2   3  -7    3.21    0.81
   2   3  -7    4.24    0.77
   2   3  -7    4.02    0.69
  -2   3   7    2.11    0.73
  -2   3   7    2.38    0.75
  -2   3   7    2.23    0.79
   2  -3  -7    1.76    0.89
   2  -3  -7    2.26    0.72
  -2  -3   7    2.85    0.73
   2  -3  -7    1.67    0.96
  -2   3   5   81.15    6.07
   2   3  -5   77.12    6.00
   2   3  -5   82.30    6.03
   2   3  -5   69.44    6.47
  -2   3   5   83.24    6.11
   2   3  -5   79.52    6.12
  -2   3   5   82.26    6.32
  -2   3   5   75.70    6.23
   2  -3  -5   80.10    6.07
  -2  -3   5   77.74    6.00
   2  -3  -5   85.20    6.36
  -2  -3   5   73.31    6.05
   2  -3  -5   64.65    6.23
  -2   3   3    5.87    0.70
   2   3  -3    2.16    0.74
  -2   3   3    6.09    0.91
   2   3  -3    1.84    0.53
  -2   3   3    4.70    0.80
   2   3  -3    1.74    0.54
  -2   3   3    6.03    0.80
  -2   3   3    6.58    0.75
  -2  -3   3    3.56    0.62
   2  -3  -3    2.85    0.73
   2  -3  -3    2.35    0.66
   2  -3  -3    3.44    0.60
  -2  -3   3    3.49    0.62
  -2  -3   3    3.71    0.67
  -2   3   1    4.88    0.65
   2   3  -1    5.67    0.73
  -2   3   1    5.68    0.79
  -2   3   1    5.26    0.61
   2   3  -1    4.19    0.75
  -2   3   1    5.34    0.63
  -2   3   1    5.02    0.77
   2   3  -1    5.15    0.76
  -2  -3   1    3.61    0.71
  -2  -3   1    5.07    0.78
  -2  -3   1    4.24    0.63
   2  -3  -1    4.67    0.79
  -2  -3   1    4.72    0.63
   2  -3  -1    3.39    0.55
   2  -3  -1    3.25    0.75
  -2   3  -1    4.93    0.66
   2   3   1    4.54    0.81
  -2   3  -1    4.49    0.52
  -2   3  -1    4.66    0.54
  -2   3  -1    4.15    0.64
   2   3   1    5.26    0.72
  -2   3  -1    6.02    0.89
   2   3   1    4.55    0.48
   2  -3   1    5.34    0.60
  -2  -3  -1    3.44    0.44
  -2  -3  -1    4.81    0.88
   2  -3   1    4.28    0.66
  -2  -3  -1    4.09    0.52
  -2  -3  -1    4.47    0.65
  -2   3  -3    2.14    0.65
  -2   3  -3    2.35    0.40
  -2   3  -3    2.08    0.48
   2   3   3    4.98    0.54
  -2   3  -3    1.44    0.81
  -2   3  -3    2.70    0.42
   2   3   3    6.53    0.79
   2   3   3    6.60    1.17
  -2  -3  -3    3.11    0.61
  -2  -3  -3    2.56    0.81
  -2  -3  -3    3.20    0.47
  -2  -3  -3    2.37    0.48
  -2  -3  -3    2.39    0.49
   2  -3   3    4.84    0.55
   2  -3   3    4.43    0.52
  -2   3  -5   74.81    6.08
   2   3   5   74.10    5.80
  -2   3  -5   75.71    5.68
  -2   3  -5   70.72    5.84
  -2   3  -5   72.35    6.63
   2   3   5   74.87    6.30
  -2  -3  -5   80.81    5.74
  -2  -3  -5   72.07    6.09
  -2  -3  -5   73.20    5.79
  -2  -3  -5   78.68    6.34
   2  -3   5   73.66    5.72
  -2   3  -7    3.93    0.85
  -2   3  -7    7.10    1.98
   2   3   7    3.28    1.06
  -2   3  -7    4.67    0.70
   2   3   7    2.18    0.69
  -2  -3  -7    4.43    1.28
  -2  -3  -7    3.34    0.69
   2  -3   7    2.41    0.64
  -2  -3  -7    2.93    1.15
  -2  -3  -7    2.56    0.70
  -2   3  -9   17.12    1.98
  -2   3  -9   16.38    1.70
   2   3   9   15.51    2.20
  -2   3  -9   10.68    2.87
  -2  -3  -9   13.27    2.54
   2  -3   9   16.15    1.80
  -2  -3  -9   12.81    1.69
  -2  -3  -9   16.77    1.83
  -2  -3  -9   10.71    2.26
  -2   3 -11    6.51    1.34
   2   3  11    7.44    1.36
  -2   3 -11   10.21    2.85
   2   3  11    5.32    1.37
   2  -3  11    7.09    1.26
  -2  -3 -11    8.76    1.38
  -2  -3 -11    6.51    1.28
  -2  -3 -11    8.53    2.05
  -2  -3 -11    8.74    2.39
  -2   3 -13    8.02    2.95
  -2   3 -13   14.14    2.07
   2   3  13   14.73    2.13
  -2  -3 -13   12.75    1.86
  -2  -3 -13   12.33    2.54
  -2  -3 -13   14.80    3.33
  -2   3 -15   -0.14    1.00
  -2   3 -15   -1.99    1.99
  -2  -3 -15    0.19    0.98
  -2  -3 -15   -0.95    2.03
  -2  -3 -15    1.95    1.64
  -2   3 -17    0.84    2.89
  -2   3 -17    0.14    1.21
  -2  -3 -17   -0.67    2.36
  -2  -3 -17    0.74    1.14
  -2   3 -19    0.41    1.50
  -2   3 -19    1.85    3.35
  -2  -3 -19   -1.08    1.20
  -2  -3 -19    1.61    3.16
  -2   3 -21    6.30    4.11
  -2   3 -21    4.65    1.93
  -2  -3 -21    2.29    1.60
   2   4 -20   12.39    4.82
   2   4 -20    6.67    2.48
   2  -4 -20    6.20    2.22
   2  -4 -20    8.13    3.97
   2   4 -18    1.29    3.48
   2   4 -18    2.54    1.81
   2  -4 -18    0.53    2.61
   2  -4 -18    0.06    1.51
  -2   4  16   11.17    2.04
   2   4 -16    8.13    2.10
   2   4 -16    4.27    3.07
   2  -4 -16    3.15    2.18
   2  -4 -16    7.79    2.79
   2  -4 -16    5.09    1.84
  -2  -4  16    8.40    1.91
   2   4 -14   25.55    4.77
   2   4 -14   18.04    2.76
  -2   4  14   22.34    2.83
  -2  -4  14   21.65    2.74
   2  -4 -14   15.31    3.59
   2  -4 -14   19.11    3.41
   2  -4 -14   16.08    2.52
   2   4 -12   16.13    1.94
  -2   4  12   13.01    1.96
  -2   4  12   15.77    2.15
   2   4 -12   14.50    2.13
   2   4 -12   14.36    1.67
   2   4 -12   13.40    3.38
   2  -4 -12   12.35    2.49
   2  -4 -12   11.48    2.67
  -2  -4  12   13.09    1.99
   2  -4 -12   15.15    2.04
   2   4 -10    7.52    2.36
   2   4 -10    7.66    1.19
   2   4 -10    6.31    1.04
  -2   4  10    6.21    1.40
  -2   4  10    8.35    1.41
   2   4 -10    5.97    1.40
  -2   4  10    8.21    1.50
   2  -4 -10    6.65    1.74
   2  -4 -10    6.04    1.78
   2  -4 -10    7.02    1.35
  -2  -4  10    7.89    1.44
  -2   4   8   29.95    2.77
   2   4  -8   32.34    4.13
  -2   4   8   26.78    2.91
   2   4  -8   27.29    2.55
  -2   4   8   28.81    2.79
   2   4  -8   27.16    2.52
   2   4  -8   27.52    2.79
  -2  -4   8   28.25    2.74
   2  -4  -8   30.96    2.75
   2  -4  -8   32.73    3.26
   2  -4  -8   31.33    3.22
   2   4  -6    8.12    1.05
  -2   4   6    5.04    1.19
  -2   4   6    8.07    1.21
   2   4  -6    7.43    1.19
   2   4  -6    7.86    1.68
  -2   4   6    6.94    1.09
  -2   4   6    6.35    1.28
   2  -4  -6    7.69    1.42
  -2  -4   6    8.00    1.21
   2  -4  -6    8.52    1.51
   2  -4  -6    8.26    1.14
  -2  -4   6    7.33    1.03
  -2   4   4   83.78    6.34
  -2   4   4   76.09    6.43
  -2   4   4   78.78    6.25
   2   4  -4   82.61    6.77
   2   4  -4   82.89    6.40
   2   4  -4   80.32    6.29
  -2   4   4   80.99    6.56
   2  -4  -4   84.66    6.28
   2  -4  -4   84.60    6.51
  -2  -4   4   77.14    6.31
  -2  -4   4   80.04    6.28
  -2   4   2  432.05   33.40
  -2   4   2  436.63   33.50
   2   4  -2  452.11   33.37
   2   4  -2  471.36   33.57
  -2   4   2  450.42   33.26
  -2   4   2  436.49   33.31
  -2   4   2  459.40   33.29
   2   4  -2  430.82   33.38
  -2  -4   2  444.98   33.33
  -2  -4   2  464.55   33.40
  -2  -4   2  467.77   33.37
   2  -4  -2  446.14   33.52
   2  -4  -2  467.70   33.28
   2   4   0    6.99    1.06
  -2   4   0    5.17    0.88
  -2   4   0    4.58    0.72
   2   4   0    6.21    0.85
   2   4   0    7.26    1.04
  -2   4   0    6.34    0.95
   2   4   0    7.47    0.97
  -2   4   0    5.21    0.74
  -2   4   0    6.51    0.88
  -2  -4   0    6.06    0.88
  -2  -4   0    5.08    0.78
  -2  -4   0    6.82    1.06
   2  -4   0    6.11    0.80
  -2  -4   0    7.20    0.84
   2  -4   0    6.42    0.98
  -2   4  -2  455.25   33.17
  -2   4  -2  459.02   33.45
   2   4   2  449.08   33.36
  -2   4  -2  465.60   33.70
  -2   4  -2  460.62   33.24
  -2   4  -2  456.47   33.26
   2   4   2  437.75   33.65
  -2  -4  -2  450.67   33.35
  -2  -4  -2  445.56   33.18
   2  -4   2  453.25   33.21
  -2  -4  -2  415.24   33.60
   2  -4   2  452.23   33.29
   2   4   4   82.86    6.16
   2   4   4   74.88    5.93
  -2   4  -4   82.32    5.93
  -2   4  -4   78.34    6.17
   2   4   4   71.45    6.60
  -2   4  -4   80.03    6.00
  -2   4  -4   83.50    6.38
  -2   4  -4   86.17    6.95
   2  -4   4   76.79    5.99
  -2  -4  -4   77.00    6.15
  -2  -4  -4   75.32    6.10
  -2  -4  -4   82.66    6.02
   2  -4   4   75.45    6.02
  -2  -4  -4   78.21    6.68
  -2   4  -6    9.38    1.29
   2   4   6    5.05    1.01
  -2   4  -6    8.32    1.00
   2   4   6    6.49    1.53
  -2   4  -6   12.18    2.40
   2  -4   6    7.32    1.04
  -2  -4  -6    9.97    1.12
  -2  -4  -6    8.08    1.14
  -2  -4  -6    6.35    1.36
  -2  -4  -6    7.45    1.72
  -2   4  -8   25.93    2.66
  -2   4  -8   28.33    2.45
  -2   4  -8   34.53    4.49
   2   4   8   28.29    3.39
   2   4   8   27.16    2.61
  -2  -4  -8   27.54    2.50
  -2  -4  -8   21.48    3.33
  -2  -4  -8   29.23    2.61
   2  -4   8   25.40    2.48
  -2  -4  -8   30.37    3.18
  -2   4 -10    4.96    2.01
   2   4  10    3.40    1.30
  -2   4 -10    5.85    1.05
  -2   4 -10    8.23    1.37
  -2  -4 -10    4.20    1.03
   2  -4  10    4.83    1.03
  -2  -4 -10    7.18    1.27
  -2  -4 -10    5.08    1.78
  -2  -4 -10    6.04    1.87
   2   4  12   13.30    1.94
  -2   4 -12   11.07    3.05
  -2   4 -12   13.44    2.00
   2   4  12   10.23    2.06
   2  -4  12   11.88    1.78
  -2  -4 -12   14.54    1.85
  -2  -4 -12   11.96    2.80
  -2  -4 -12    9.31    2.46
  -2   4 -14   15.77    2.37
  -2   4 -14   11.34    3.67
  -2  -4 -14   18.20    3.23
  -2  -4 -14   16.89    2.26
  -2  -4 -14   19.44    3.99
  -2   4 -16    3.61    2.97
  -2   4 -16    6.65    1.79
  -2  -4 -16    7.40    1.65
  -2  -4 -16    7.58    3.12
  -2   4 -18    4.38    1.73
  -2   4 -18    0.20    2.80
  -2  -4 -18   -2.93    2.62
  -2  -4 -18    2.27    1.44
  -2   4 -20    4.58    1.93
  -2   4 -20   14.03    4.86
  -2  -4 -20   10.43    2.33
   2   5 -21    2.42    3.97
   2   5 -21   -0.27    2.03
   2  -5 -21   -0.71    1.78
   2  -5 -21    1.74    3.53
   2   5 -19   -0.11    1.82
   2   5 -19   -2.81    3.04
   2  -5 -19    2.23    1.77
   2  -5 -19   -1.02    2.53
   2   5 -17    5.05    1.93
   2   5 -17    4.39    3.71
   2  -5 -17    5.39    2.55
   2  -5 -17    9.62    3.34
   2  -5 -17    2.95    1.71
   2   5 -15   20.47    4.53
  -2   5  15   14.30    2.51
   2   5 -15   15.76    2.70
   2  -5 -15   16.50    3.32
   2  -5 -15   16.79    3.69
  -2  -5  15   14.63    2.53
   2  -5 -15   14.28    2.46
   2   5 -13    7.14    1.72
  -2   5  13    6.28    1.65
   2   5 -13    4.46    2.48
  -2   5  13    8.09    1.87
   2   5 -13    7.71    1.43
   2  -5 -13    8.81    1.65
   2  -5 -13    2.84    2.04
  -2  -5  13    8.10    1.73
   2  -5 -13    7.32    2.28
   2   5 -11    5.66    2.31
   2   5 -11    4.45    0.98
   2   5 -11    4.31    0.87
   2   5 -11    5.85    1.45
  -2   5  11    3.81    1.20
  -2   5  11    3.47    1.18
  -2  -5  11    2.31    1.04
   2  -5 -11    1.85    1.02
   2  -5 -11    3.34    1.67
   2  -5 -11    4.29    1.81
  -2   5   9   35.26    3.26
  -2   5   9   24.40    3.36
  -2   5   9   28.70    3.12
   2   5  -9   40.37    4.99
   2   5  -9   34.48    3.30
   2   5  -9   33.48    2.90
   2   5  -9   38.59    2.98
   2  -5  -9   34.32    4.04
   2  -5  -9   34.66    3.18
   2  -5  -9   33.72    3.65
  -2  -5   9   29.96    3.12
   2   5  -7   39.62    3.36
  -2   5   7   45.09    3.59
   2   5  -7   36.65    3.60
  -2   5   7   44.11    3.89
   2   5  -7   40.74    4.38
  -2   5   7   42.68    3.83
  -2   5   7   40.00    3.54
  -2  -5   7   41.53    3.37
   2  -5  -7   34.80    3.44
   2  -5  -7   38.22    4.00
   2  -5  -7   34.13    3.76
  -2  -5   7   44.47    3.57
  -2   5   5    5.19    1.00
   2   5  -5    5.07    0.89
   2   5  -5    6.85    1.14
  -2   5   5    6.44    1.20
  -2   5   5    6.13    1.28
   2   5  -5    6.61    1.51
  -2  -5   5    3.77    0.88
  -2  -5   5    3.80    0.82
   2  -5  -5    7.82    1.30
   2  -5  -5    5.71    0.95
  -2   5   3   36.01    3.37
  -2   5   3   36.19    3.22
   2   5  -3   35.87    3.21
   2   5  -3   37.31    3.53
   2   5  -3   35.21    3.17
  -2   5   3   36.22    3.13
  -2   5   3   40.92    3.13
  -2   5   3   36.01    3.04
  -2  -5   3   33.33    3.15
   2  -5  -3   38.62    3.27
  -2  -5   3   40.74    3.24
   2  -5  -3   37.82    3.46
  -2  -5   3   34.16    3.12
   2  -5  -3   37.63    3.08
   2   5  -1  202.93   16.49
  -2   5   1  218.84   16.58
  -2   5   1  224.30   16.38
   2   5  -1  215.96   16.54
  -2   5   1  229.11   16.31
   2   5  -1  215.37   16.45
   2   5  -1  207.24   16.44
  -2   5   1  220.12   16.44
  -2   5   1  213.06   16.32
  -2  -5   1  220.29   16.34
  -2  -5   1  215.54   16.55
  -2  -5   1  220.87   16.46
   2  -5  -1  234.10   16.62
   2  -5  -1  225.76   16.33
  -2  -5   1  215.78   16.14
   2   5   1  225.94   16.48
   2   5   1  209.21   16.20
  -2   5  -1  218.97   16.40
  -2   5  -1  231.30   16.48
  -2   5  -1  220.61   16.45
   2   5   1  218.44   16.10
  -2   5  -1  217.53   16.27
   2   5   1  216.13   16.35
   2   5   1  214.64   16.70
  -2   5  -1  216.14   16.31
  -2  -5  -1  227.21   16.27
  -2  -5  -1  218.09   16.72
   2  -5   1  225.42   16.48
  -2  -5  -1  224.05   16.46
   2  -5   1  215.59   16.30
  -2  -5  -1  200.68   16.19
  -2   5  -3   36.99    3.63
   2   5   3   37.70    3.63
  -2   5  -3   35.10    3.03
  -2   5  -3   33.41    2.93
  -2   5  -3   36.83    3.21
   2   5   3   34.77    3.07
  -2   5  -3   32.09    2.85
  -2  -5  -3   38.29    2.92
   2  -5   3   35.48    3.01
  -2  -5  -3   37.33    3.11
   2  -5   3   33.82    2.91
  -2   5  -5    5.15    0.83
  -2   5  -5    4.87    1.53
  -2   5  -5    5.94    1.09
  -2   5  -5    5.42    0.69
  -2   5  -5    3.65    1.14
   2   5   5    5.73    1.48
   2   5   5    6.23    1.07
   2   5   5    7.27    0.77
   2  -5   5    4.82    0.87
   2  -5   5    4.61    0.76
  -2  -5  -5    7.16    1.73
  -2  -5  -5    7.56    0.94
  -2  -5  -5    7.92    1.13
  -2  -5  -5    8.68    1.17
  -2   5  -7   31.01    4.65
   2   5   7   50.76    4.28
  -2   5  -7   39.65    3.29
   2   5   7   41.89    3.51
  -2   5  -7   38.29    3.54
  -2  -5  -7   33.82    3.64
  -2  -5  -7   33.50    4.39
   2  -5   7   43.31    3.39
  -2  -5  -7   35.98    3.41
  -2  -5  -7   43.19    3.36
   2   5   9   29.99    3.70
   2   5   9   26.37    3.70
  -2   5  -9   31.04    4.70
  -2   5  -9   36.59    2.86
  -2   5  -9   34.60    3.12
   2   5   9   27.89    2.94
  -2  -5  -9   39.01    4.52
  -2  -5  -9   27.23    3.62
  -2  -5  -9   31.05    2.98
   2  -5   9   26.28    2.83
  -2  -5  -9   36.74    2.96
   2   5  11    4.06    1.40
  -2   5 -11    2.99    1.05
  -2   5 -11    3.62    0.94
  -2   5 -11    4.69    2.30
   2  -5  11    4.27    1.08
  -2  -5 -11    3.49    1.73
  -2  -5 -11    4.54    1.89
  -2  -5 -11    3.39    1.00
  -2   5 -13    6.27    3.01
  -2   5 -13    3.89    1.40
  -2  -5 -13    6.59    2.26
  -2  -5 -13    6.06    2.30
  -2  -5 -13    7.00    1.46
  -2   5 -15   12.53    2.30
  -2   5 -15   18.62    4.80
  -2  -5 -15   17.35    2.34
  -2  -5 -15   19.57    3.99
  -2  -5 -15   13.89    3.15
  -2   5 -17    5.32    1.82
  -2   5 -17    5.06    3.46
  -2  -5 -17    7.95    3.33
  -2  -5 -17    4.93    1.61
  -2   5 -19    0.25    3.12
  -2   5 -19    0.15    1.56
  -2  -5 -19    0.51    1.38
  -2   5 -21    0.09    1.58
  -2   5 -21   -0.46    3.51
  -2  -5 -21   -1.17    1.46
   2   6 -20    5.64    2.55
   2   6 -20    2.53    3.41
   2  -6 -20    6.66    2.36
   2  -6 -20    3.83    3.51
   2   6 -18   14.65    4.77
   2   6 -18   15.66    3.11
   2  -6 -18   14.26    2.78
   2  -6 -18   13.40    4.05
  -2   6  16    9.16    2.00
   2   6 -16    3.83    1.92
   2   6 -16    6.00    3.62
   2  -6 -16    6.72    1.90
   2  -6 -16    5.98    2.85
   2  -6 -16    7.59    2.48
  -2  -6  16    0.74    1.40
   2   6 -14   12.10    2.26
  -2   6  14   11.08    1.98
   2   6 -14   11.01    3.62
   2  -6 -14   10.69    2.04
  -2  -6  14    7.76    1.86
   2  -6 -14    8.34    2.70
   2  -6 -14   11.85    3.06
   2   6 -12    7.14    1.67
  -2   6  12    6.98    1.50
   2   6 -12    5.15    1.12
   2   6 -12    7.38    2.87
  -2   6  12    6.80    1.60
  -2  -6  12    4.29    1.41
   2  -6 -12    4.34    1.99
   2  -6 -12    4.95    1.41
   2  -6 -12    9.41    2.41
   2   6 -10    2.27    0.75
   2   6 -10    2.49    0.77
  -2   6  10    4.70    1.17
   2   6 -10    4.01    2.07
  -2   6  10    3.66    1.18
  -2   6  10    2.21    1.21
   2   6 -10    2.84    1.16
   2  -6 -10    3.90    1.70
   2  -6 -10    3.13    1.06
  -2  -6  10    2.82    1.04
   2  -6 -10    1.57    1.34
   2   6  -8   72.26    6.40
   2   6  -8   75.08    6.73
  -2   6   8   96.88    8.61
  -2   6   8   82.36    6.65
   2   6  -8   75.19    6.40
   2   6  -8   84.95    7.62
  -2   6   8   84.49    6.69
  -2   6   8   97.41    7.02
  -2  -6   8   78.17    6.62
   2  -6  -8   74.33    7.19
   2  -6  -8   98.38    7.13
  -2  -6   8   82.87    6.42
   2  -6  -8   80.25    6.60
   2   6  -6    2.62    0.86
  -2   6   6    1.94    0.90
  -2   6   6    1.84    0.76
  -2   6   6    3.57    1.14
   2   6  -6    3.57    1.49
   2   6  -6    3.09    0.77
  -2   6   6    2.32    0.80
   2  -6  -6    1.13    0.79
  -2  -6   6    1.67    0.66
  -2  -6   6    2.77    0.88
   2  -6  -6    2.08    0.75
   2  -6  -6    4.43    1.18
  -2   6   4   13.39    1.46
  -2   6   4   16.71    1.81
   2   6  -4    4.13    1.09
  -2   6   4   12.16    1.39
   2   6  -4    6.28    1.19
   2   6  -4    7.20    1.61
  -2   6   4   11.38    1.80
  -2  -6   4    9.92    1.32
   2  -6  -4    7.13    1.11
  -2  -6   4    9.85    1.29
   2  -6  -4    4.69    1.33
   2  -6  -4    5.87    1.26
   2   6  -2  222.22   17.37
  -2   6   2  219.52   17.07
  -2   6   2  229.03   17.06
   2   6  -2  229.68   17.28
  -2   6   2  231.63   17.41
  -2   6   2  227.70   17.13
   2   6  -2  216.61   17.17
  -2   6   2  227.04   16.99
   2  -6  -2  226.03   17.01
   2  -6  -2  232.11   17.42
  -2  -6   2  222.69   17.07
  -2  -6   2  228.17   17.24
  -2  -6   2  226.44   17.18
   2  -6  -2  241.48   17.21
  -2   6   0  256.18   18.96
   2   6   0  260.79   18.94
  -2   6   0  268.20   18.83
  -2   6   0  246.51   19.09
   2   6   0  248.96   18.93
   2   6   0  249.55   19.02
   2   6   0  250.98   18.61
  -2   6   0  247.95   18.85
   2   6   0  251.76   19.24
  -2   6   0  248.12   18.92
   2  -6   0  250.58   18.83
  -2  -6   0  265.65   19.04
   2  -6   0  243.11   19.10
  -2  -6   0  245.40   18.60
  -2  -6   0  253.92   19.22
  -2  -6   0  245.18   18.82
  -2   6  -2  230.21   17.19
   2   6   2  221.59   17.14
  -2   6  -2  222.60   17.60
  -2   6  -2  235.48   17.08
  -2   6  -2  230.87   17.27
   2   6   2  226.37   16.93
   2   6   2  221.09   17.28
  -2   6  -2  230.18   17.26
  -2   6  -2  226.99   17.31
   2  -6   2  229.68   17.28
  -2  -6  -2  240.29   17.75
  -2  -6  -2  219.24   16.95
   2  -6   2  242.76   17.15
  -2  -6  -2  222.04   17.28
  -2  -6  -2  232.02   17.07
   2   6   4   13.18    1.36
  -2   6  -4    4.30    1.09
  -2   6  -4    6.49    0.97
  -2   6  -4    6.20    1.36
   2   6   4   10.05    1.91
   2   6   4   11.61    1.42
  -2   6  -4    5.93    0.98
  -2   6  -4    5.12    1.64
  -2  -6  -4    6.09    0.98
   2  -6   4   12.22    1.35
  -2  -6  -4    5.28    1.15
   2  -6   4   12.74    1.32
   2   6   6    2.01    0.74
  -2   6  -6    4.55    1.61
  -2   6  -6    2.32    1.01
  -2   6  -6    3.55    0.76
   2   6   6    2.71    0.89
  -2   6  -6    3.45    0.54
   2   6   6    1.91    1.19
  -2   6  -6    3.79    1.05
  -2  -6  -6    2.49    1.36
   2  -6   6    2.15    0.54
  -2  -6  -6    4.88    0.97
   2  -6   6    3.40    0.78
  -2  -6  -6    3.21    0.89
  -2  -6  -6    2.56    0.73
   2   6   8   82.57    6.69
  -2   6  -8   80.44    6.57
   2   6   8   94.88    6.82
  -2   6  -8   76.45    7.89
   2   6   8   77.54    7.43
  -2   6  -8   78.82    6.85
  -2  -6  -8   88.15    6.65
   2  -6   8   81.83    6.65
  -2  -6  -8   92.02    7.09
  -2  -6  -8   86.21    6.78
  -2  -6  -8   71.68    7.54
  -2   6 -10    3.03    0.89
  -2   6 -10    1.00    1.86
  -2   6 -10    2.90    1.09
   2   6  10    4.80    1.16
  -2  -6 -10    1.83    1.64
  -2  -6 -10    2.47    0.91
  -2  -6 -10    3.34    1.04
   2  -6  10    3.48    0.98
  -2  -6 -10    3.71    1.55
  -2   6 -12    6.83    1.56
  -2   6 -12    8.22    3.08
  -2  -6 -12    3.37    1.86
  -2  -6 -12    4.10    1.22
  -2  -6 -12    7.01    2.21
  -2   6 -14   10.60    2.05
  -2   6 -14   12.43    3.69
  -2  -6 -14   13.64    3.21
  -2  -6 -14    9.45    1.82
  -2  -6 -14    8.53    2.76
  -2   6 -16    8.29    2.00
  -2   6 -16    0.55    3.04
  -2  -6 -16    6.65    1.64
  -2  -6 -16    6.72    2.51
  -2  -6 -16    7.07    2.88
  -2   6 -18   15.74    2.80
  -2   6 -18   13.29    4.63
  -2  -6 -18   13.56    2.36
  -2   6 -20    4.24    1.93
  -2   6 -20    2.52    3.50
  -2  -6 -20    5.24    1.85
   2   7 -19    1.43    3.94
   2   7 -19    3.26    2.20
  -2   7  19    0.76    2.57
   2  -7 -19    3.47    2.14
   2  -7 -19    6.28    3.43
  -2   7  17    1.02    2.15
   2   7 -17    2.97    3.34
   2   7 -17   -2.02    1.56
   2  -7 -17    0.60    1.64
   2  -7 -17    0.57    2.40
   2  -7 -17    0.03    2.33
  -2   7  15   20.95    3.45
  -2   7  15   15.74    2.65
   2   7 -15   15.04    2.93
   2   7 -15   20.07    4.68
   2  -7 -15   14.10    2.49
   2  -7 -15   24.13    4.24
  -2  -7  15   16.88    2.72
   2  -7 -15   11.88    3.27
  -2   7  13    4.37    1.88
  -2   7  13    5.74    1.58
   2   7 -13    3.51    1.61
   2   7 -13    5.45    2.78
   2  -7 -13    4.76    1.49
  -2  -7  13    5.29    1.58
   2  -7 -13    8.56    2.48
   2  -7 -13    4.14    2.07
   2   7 -11   25.65    2.46
   2   7 -11   27.02    4.56
  -2   7  11   25.77    3.11
   2   7 -11   24.24    3.16
  -2   7  11   23.37    3.40
   2   7 -11   26.18    2.51
  -2   7  11   25.12    3.09
  -2  -7  11   33.41    3.35
   2  -7 -11   25.72    2.96
   2  -7 -11   29.34    4.02
   2  -7 -11   20.97    3.47
  -2   7   9   49.96    4.55
   2   7  -9   42.82    4.38
   2   7  -9   45.60    5.89
  -2   7   9   53.24    4.31
  -2   7   9   43.21    4.22
   2   7  -9   47.40    3.95
   2   7  -9   43.15    3.97
   2  -7  -9   42.49    4.16
  -2  -7   9   49.31    3.94
   2  -7  -9   46.39    4.97
  -2  -7   9   48.35    4.24
   2  -7  -9   50.25    4.68
   2   7  -7   79.06    6.99
   2   7  -7   82.16    6.75
  -2   7   7   91.11    6.89
  -2   7   7   87.10    6.86
   2   7  -7   75.30    7.58
  -2   7   7   85.96    7.04
  -2  -7   7   95.09    6.95
   2  -7  -7   73.44    7.02
   2  -7  -7   83.23    6.80
   2  -7  -7   84.10    7.46
  -2  -7   7   90.68    6.70
  -2   7   5    0.51    0.66
   2   7  -5    0.70    1.08
   2   7  -5    0.96    0.79
  -2   7   5   -0.25    0.77
  -2   7   5   -0.20    0.62
   2   7  -5    0.11    0.62
  -2   7   5    0.26    0.68
  -2  -7   5    0.73    0.65
   2  -7  -5    0.97    1.08
  -2  -7   5    0.17    0.63
   2  -7  -5    0.09    0.66
   2  -7  -5    1.21    0.66
  -2   7   3   24.12    3.05
  -2   7   3   24.46    2.41
   2   7  -3   23.21    3.05
  -2   7   3   26.39    2.42
   2   7  -3   27.09    2.60
   2   7  -3   23.74    2.59
  -2   7   3   23.34    2.44
  -2  -7   3   23.79    2.55
   2  -7  -3   26.31    2.55
  -2  -7   3   23.40    2.38
   2  -7  -3   24.42    2.34
   2  -7  -3   27.18    3.18
   2   7  -1    9.57    1.64
   2   7  -1   12.59    1.68
   2   7  -1    8.13    1.62
   2   7  -1   10.70    1.17
  -2   7   1   13.08    1.54
  -2   7   1   12.76    1.61
  -2   7   1   15.94    1.78
  -2   7   1   12.10    1.93
  -2   7   1   12.43    1.47
   2   7  -1   10.80    1.66
  -2  -7   1   11.10    1.74
  -2  -7   1   12.79    1.90
   2  -7  -1   12.64    1.55
  -2  -7   1    9.75    1.38
   2  -7  -1   12.10    1.82
  -2   7  -1   11.85    1.61
  -2   7  -1   11.84    1.67
   2   7   1   12.21    1.59
  -2   7  -1   12.45    1.87
   2   7   1   11.94    1.32
   2   7   1   11.01    1.73
  -2   7  -1   13.32    1.78
   2   7   1   13.35    1.21
  -2   7  -1   15.55    1.61
   2   7   1    9.02    1.81
   2  -7   1   16.16    1.69
   2  -7   1   14.89    1.91
  -2  -7  -1   15.75    1.94
  -2  -7  -1   13.25    1.56
  -2  -7  -1    9.98    1.53
  -2  -7  -1   11.43    2.03
  -2   7  -3   23.53    2.49
  -2   7  -3   24.32    2.69
   2   7   3   26.21    2.52
   2   7   3   25.40    2.15
  -2   7  -3   21.99    2.22
  -2   7  -3   21.88    2.40
  -2   7  -3   25.44    3.32
   2   7   3   21.12    3.18
  -2   7  -3   21.72    2.46
   2   7   3   24.03    2.34
  -2  -7  -3   25.55    2.51
   2  -7   3   26.46    2.36
   2  -7   3   22.31    2.44
  -2  -7  -3   25.61    1.94
  -2  -7  -3   21.57    3.12
  -2  -7  -3   27.50    2.27
   2   7   5    1.54    1.26
   2   7   5    0.58    0.70
  -2   7  -5    0.13    0.47
  -2   7  -5    1.07    0.55
  -2   7  -5    1.61    1.28
  -2   7  -5    0.20    0.76
   2   7   5    1.41    0.67
   2   7   5    0.49    0.63
  -2   7  -5    0.67    0.79
  -2  -7  -5   -0.29    0.98
  -2  -7  -5    0.65    0.67
   2  -7   5   -0.39    0.49
  -2  -7  -5    1.07    0.61
   2  -7   5    0.95    0.62
  -2  -7  -5    1.12    0.49
  -2   7  -7   84.74    7.06
  -2   7  -7   80.02    6.72
  -2   7  -7   81.24    8.01
  -2   7  -7   80.32    6.46
   2   7   7   95.39    7.00
   2   7   7   99.93    6.94
  -2  -7  -7   87.86    6.77
   2  -7   7   91.63    6.48
  -2  -7  -7   80.90    6.90
  -2  -7  -7   72.61    6.79
   2  -7   7   97.39    6.88
  -2  -7  -7   70.92    7.67
   2   7   9   51.03    4.29
  -2   7  -9   45.46    4.34
  -2   7  -9   39.84    5.76
  -2   7  -9   42.89    3.99
   2   7   9   58.74    4.33
   2  -7   9   44.24    4.07
  -2  -7  -9   45.52    4.08
  -2  -7  -9   46.04    4.53
  -2  -7  -9   48.92    4.27
  -2  -7  -9   48.37    5.77
  -2   7 -11   30.15    3.31
   2   7  11   22.96    2.87
  -2   7 -11   19.17    4.20
  -2  -7 -11   22.30    3.99
  -2  -7 -11   24.82    3.56
  -2  -7 -11   26.22    2.78
   2  -7  11   24.60    3.22
  -2   7 -13    9.58    3.36
  -2   7 -13    5.91    1.62
  -2  -7 -13   10.34    2.83
  -2  -7 -13    5.56    1.45
  -2  -7 -13    7.42    2.44
  -2   7 -15   15.78    2.59
  -2   7 -15   16.24    4.46
  -2  -7 -15   12.63    2.14
  -2  -7 -15   12.99    3.15
  -2   7 -17   -0.38    1.30
  -2   7 -17   -0.27    2.87
  -2  -7 -17    0.51    1.34
  -2   7 -19    5.16    1.94
  -2   7 -19    3.26    3.83
  -2  -7 -19    1.67    1.56
   2   8 -20   -1.47    3.33
  -2   8  20    3.36    2.67
   2   8 -20   -1.07    2.11
   2  -8 -20   -0.96    1.93
   2   8 -18   -0.50    3.26
   2   8 -18    3.62    2.24
  -2   8  18    0.56    2.18
   2  -8 -18    2.62    1.70
   2  -8 -18    0.55    2.61
   2   8 -16   14.89    2.75
   2   8 -16   11.46    3.87
  -2   8  16    4.42    1.93
  -2   8  16    4.82    2.41
   2  -8 -16    9.58    2.25
   2  -8 -16    7.42    3.10
   2  -8 -16   10.18    3.17
  -2   8  14    2.82    1.48
  -2   8  14    3.10    1.85
   2   8 -14    2.63    2.70
   2   8 -14    4.14    1.84
   2  -8 -14    2.68    2.13
  -2  -8  14    2.76    1.58
   2  -8 -14    2.77    1.44
   2  -8 -14   -0.31    1.93
  -2   8  12    2.00    1.51
   2   8 -12    8.70    3.08
  -2   8  12    4.22    1.53
   2   8 -12    2.13    1.46
  -2   8  12    0.35    1.65
  -2  -8  12    2.27    1.29
   2  -8 -12    1.07    1.10
   2  -8 -12    4.38    1.93
   2  -8 -12    2.26    1.96
   2   8 -10   11.29    1.57
   2   8 -10   13.31    3.19
  -2   8  10   15.51    2.12
   2   8 -10   11.24    2.04
  -2   8  10   13.91    2.05
  -2   8  10   10.51    2.22
   2   8 -10    9.22    1.60
   2  -8 -10   16.18    2.04
  -2  -8  10   10.69    1.87
   2  -8 -10   16.22    2.64
   2  -8 -10   17.21    3.12
  -2   8   8    4.94    1.31
   2   8  -8    9.96    1.81
   2   8  -8    7.56    1.34
  -2   8   8    5.02    1.34
  -2   8   8    7.27    1.63
   2   8  -8    7.00    2.19
  -2  -8   8    5.89    1.09
   2  -8  -8    3.60    1.42
   2  -8  -8    7.06    2.00
   2  -8  -8    9.95    1.55
  -2  -8   8    7.20    1.42
   2   8  -6   14.46    2.08
  -2   8   6   12.51    1.82
  -2   8   6   11.71    1.78
   2   8  -6   14.04    2.78
  -2   8   6   16.46    2.20
   2   8  -6   18.28    2.16
   2  -8  -6    9.26    1.86
  -2  -8   6   15.46    2.00
   2  -8  -6   16.04    1.93
  -2  -8   6   16.84    1.89
   2  -8  -6   14.55    2.58
   2   8  -4    0.19    1.01
  -2   8   4    1.75    0.76
   2   8  -4    0.66    0.79
  -2   8   4    1.85    0.94
  -2   8   4    1.49    0.76
   2   8  -4    1.92    0.90
  -2   8   4    0.57    1.05
   2  -8  -4    2.67    1.27
   2  -8  -4    1.49    0.76
   2  -8  -4    1.12    0.86
  -2  -8   4    0.65    0.74
  -2  -8   4    1.58    0.79
  -2   8   2    1.33    0.70
   2   8  -2    2.66    0.71
   2   8  -2    3.83    1.16
   2   8  -2    4.43    1.14
  -2   8   2    1.28    1.05
  -2   8   2    0.90    0.64
   2   8  -2    3.07    1.13
  -2   8   2    1.11    0.70
  -2   8   2    1.90    0.78
   2   8  -2    3.80    1.05
   2  -8  -2    2.91    1.03
  -2  -8   2    1.91    0.76
  -2  -8   2    2.15    0.98
   2  -8  -2    1.88    0.73
   2  -8  -2    2.32    1.10
  -2   8   0   38.62    3.31
   2   8   0   31.28    3.25
  -2   8   0   36.23    3.65
   2   8   0   35.74    2.90
   2   8   0   36.69    3.45
  -2   8   0   36.95    3.32
  -2   8   0   34.87    3.12
  -2   8   0   37.53    3.31
   2   8   0   37.52    3.30
   2   8   0   35.69    3.76
   2  -8   0   36.35    3.20
  -2  -8   0   32.72    3.15
   2  -8   0   34.24    3.52
  -2  -8   0   32.66    3.62
  -2  -8   0   32.25    4.03
  -2   8  -2    2.09    0.84
  -2   8  -2    2.04    0.85
  -2   8  -2    1.33    0.88
  -2   8  -2    2.87    0.82
   2   8   2    1.33    0.49
  -2   8  -2    3.42    0.99
  -2   8  -2    0.77    0.94
   2   8   2   -0.03    1.00
   2   8   2    0.83    0.66
   2   8   2    1.86    0.91
  -2  -8  -2    1.95    0.70
  -2  -8  -2    2.79    0.81
  -2  -8  -2    1.66    0.82
   2  -8   2    0.17    0.74
   2  -8   2    4.17    0.90
  -2  -8  -2    2.12    1.29
   2   8   4    0.81    0.53
  -2   8  -4    0.35    1.21
  -2   8  -4    1.14    0.70
  -2   8  -4    2.15    0.99
   2   8   4    0.04    1.15
   2   8   4    1.91    0.82
  -2   8  -4    0.74    0.80
   2   8   4    1.59    0.78
  -2   8  -4    1.47    0.65
   2  -8   4    0.95    0.79
  -2  -8  -4    1.20    0.41
  -2  -8  -4    0.70    0.42
  -2  -8  -4    2.38    0.95
   2  -8   4    1.09    0.70
  -2  -8  -4    0.00    1.01
  -2  -8  -4    1.09    0.62
  -2   8  -6   16.66    2.42
   2   8   6   14.65    2.03
  -2   8  -6   12.29    2.78
   2   8   6   17.17    2.08
  -2   8  -6   16.70    1.90
  -2   8  -6   16.02    1.81
   2   8   6   16.59    1.96
  -2   8  -6   23.02    2.56
  -2  -8  -6   11.71    1.62
   2  -8   6   16.06    1.92
  -2  -8  -6   13.32    1.95
   2  -8   6   15.61    1.81
  -2  -8  -6   16.21    1.90
  -2  -8  -6   20.26    3.27
  -2   8  -8    4.88    2.16
   2   8   8    3.69    1.22
  -2   8  -8    7.01    0.84
  -2   8  -8    7.61    1.59
  -2   8  -8    7.46    1.23
   2   8   8    7.41    1.43
  -2  -8  -8    9.08    1.34
   2  -8   8    6.94    0.80
  -2  -8  -8    4.57    1.25
  -2  -8  -8    5.58    1.36
  -2  -8  -8    7.73    2.37
   2  -8   8    8.29    1.37
  -2   8 -10   13.65    3.27
  -2   8 -10   13.63    2.24
   2   8  10   10.70    1.85
  -2  -8 -10   12.69    3.07
  -2  -8 -10   13.91    1.91
  -2  -8 -10   15.17    2.46
   2  -8  10   12.08    1.88
  -2   8 -12    4.27    2.79
  -2   8 -12    2.62    1.39
  -2  -8 -12    3.17    2.06
  -2  -8 -12    4.17    1.87
  -2  -8 -12    1.61    1.06
  -2   8 -14    3.36    2.70
  -2   8 -14    1.33    1.33
  -2  -8 -14    1.66    2.06
  -2  -8 -14    1.90    1.22
  -2   8 -16   10.03    2.27
  -2   8 -16   15.45    4.69
  -2  -8 -16    6.56    1.81
  -2  -8 -16    7.67    2.92
  -2   8 -18    0.24    1.60
  -2   8 -18    3.58    3.77
  -2  -8 -18    0.63    1.40
  -2   8 -20    0.20    1.81
  -2   8 -20   -0.45    4.05
  -2  -8 -20   -0.94    1.43
   2   9 -19    0.75    2.11
  -2   9  19    3.03    2.35
   2   9 -19    0.43    3.46
   2  -9 -19   -0.63    1.77
  -2   9  17    2.98    2.25
   2   9 -17    5.29    3.66
   2   9 -17    3.85    2.08
   2  -9 -17    1.68    3.05
   2  -9 -17    6.34    2.01
   2   9 -15   20.65    3.30
  -2   9  15   24.15    3.86
   2   9 -15   22.37    5.27
  -2   9  15   16.31    2.80
   2  -9 -15   18.06    3.92
  -2  -9  15   16.27    3.24
   2  -9 -15   16.49    3.96
   2  -9 -15   24.00    3.18
  -2   9  13    0.35    1.53
  -2   9  13    0.19    1.20
   2   9 -13   -1.32    2.35
   2   9 -13    1.78    1.58
  -2  -9  13    1.56    1.25
   2  -9 -13   -0.30    1.22
   2  -9 -13    1.06    1.75
   2  -9 -13   -0.97    1.77
  -2   9  11  138.15   11.13
   2   9 -11  143.09   11.13
   2   9 -11  132.94   10.61
   2   9 -11  144.91   12.47
  -2   9  11  125.19   10.78
  -2   9  11  137.80   10.86
   2  -9 -11  128.32   10.72
   2  -9 -11  122.75   11.67
  -2  -9  11  134.15   10.85
   2  -9 -11  139.11   11.30
   2   9  -9    6.67    1.46
  -2   9   9    5.64    1.48
   2   9  -9    3.64    2.15
   2   9  -9    9.55    1.81
  -2   9   9    3.27    1.44
   2  -9  -9    3.26    1.79
  -2  -9   9    6.68    1.50
  -2  -9   9    5.35    1.08
   2  -9  -9    5.53    1.70
   2  -9  -9    3.65    1.24
  -2   9   7   50.65    4.42
   2   9  -7   44.84    4.26
   2   9  -7   47.49    5.24
  -2   9   7   54.27    4.35
  -2   9   7   44.75    4.26
   2   9  -7   48.97    4.50
   2  -9  -7   50.05    4.47
  -2  -9   7   44.02    4.23
  -2  -9   7   47.75    4.10
   2  -9  -7   36.83    5.10
   2  -9  -7   40.06    4.11
   2   9  -5   42.25    4.47
   2   9  -5   42.72    4.00
   2   9  -5   40.89    3.94
  -2   9   5   43.69    3.80
  -2   9   5   41.42    3.82
  -2   9   5   34.70    3.69
   2  -9  -5   36.04    3.79
   2  -9  -5   40.84    3.64
  -2  -9   5   38.55    3.74
  -2  -9   5   43.52    3.83
   2  -9  -5   43.44    4.47
  -2   9   3    1.57    0.85
   2   9  -3    1.29    1.00
   2   9  -3    0.68    0.94
   2   9  -3    0.15    0.83
  -2   9   3    1.30    0.78
  -2   9   3    2.14    1.36
   2   9  -3    2.55    1.20
  -2   9   3    1.15    0.83
   2  -9  -3    1.69    1.20
   2  -9  -3    2.77    0.85
  -2  -9   3    1.57    0.96
   2  -9  -3    2.04    1.02
  -2  -9   3    0.94    0.72
  -2   9   1    0.80    1.11
   2   9  -1    0.89    1.02
  -2   9   1    2.06    0.96
   2   9  -1    1.93    0.95
   2   9  -1    2.32    0.99
  -2   9   1    1.36    0.85
   2   9  -1    0.38    0.79
  -2   9   1    2.07    0.88
   2   9  -1    2.94    0.73
  -2   9   1    1.26    0.73
  -2  -9   1    3.44    0.96
   2  -9  -1    2.65    0.89
  -2  -9   1    2.41    1.15
   2  -9  -1    1.33    1.08
  -2   9  -1    2.03    0.76
  -2   9  -1    1.81    0.87
  -2   9  -1    2.53    1.13
  -2   9  -1    1.36    0.84
   2   9   1    3.16    1.43
   2   9   1    1.06    0.89
  -2   9  -1    1.66    0.91
   2   9   1    1.55    0.56
   2   9   1    1.07    0.82
   2  -9   1    2.20    0.84
  -2  -9  -1    1.47    0.76
   2  -9   1    3.01    1.15
  -2  -9  -1    1.80    1.16
  -2   9  -3    0.62    0.84
   2   9   3   -0.63    1.19
  -2   9  -3    1.27    0.90
   2   9   3    1.46    0.87
   2   9   3    1.62    0.84
  -2   9  -3    1.20    1.19
   2   9   3    1.65    0.60
  -2   9  -3    0.64    0.92
  -2   9  -3    1.33    0.70
  -2   9  -3    0.59    0.79
  -2  -9  -3    2.66    0.78
  -2  -9  -3    2.22    1.01
  -2  -9  -3    1.51    0.51
   2  -9   3    0.31    0.63
  -2  -9  -3    1.43    0.71
  -2  -9  -3    2.24    1.43
   2  -9   3    1.15    0.91
  -2   9  -5   39.22    3.78
   2   9   5   34.89    3.63
  -2   9  -5   46.54    3.52
  -2   9  -5   37.60    3.60
   2   9   5   36.16    3.53
  -2   9  -5   32.61    4.72
  -2   9  -5   40.40    3.82
   2   9   5   36.39    3.33
  -2  -9  -5   44.17    3.50
  -2  -9  -5   34.32    3.10
  -2  -9  -5   37.60    3.69
   2  -9   5   33.70    3.48
   2  -9   5   41.54    3.61
  -2  -9  -5   39.07    3.12
  -2  -9  -5   51.27    4.88
   2   9   7   46.09    4.26
   2   9   7   46.81    4.10
  -2   9  -7   45.92    4.53
  -2   9  -7   48.12    4.04
  -2   9  -7   38.60    5.47
  -2   9  -7   45.86    3.91
  -2   9  -7   45.63    4.38
   2   9   7   42.39    4.14
  -2  -9  -7   45.75    4.27
  -2  -9  -7   47.06    3.96
   2  -9   7   49.61    3.90
  -2  -9  -7   44.10    4.04
  -2  -9  -7   40.53    5.44
   2  -9   7   48.90    4.15
   2   9   9    5.55    1.47
  -2   9  -9    2.87    1.38
   2   9   9    4.63    1.30
  -2   9  -9    6.07    2.56
   2  -9   9    4.49    1.16
  -2  -9  -9    3.00    1.09
  -2  -9  -9    4.13    1.37
  -2  -9  -9    5.42    2.13
  -2   9 -11  133.37   11.09
  -2   9 -11  146.98   12.69
  -2  -9 -11  132.48   10.77
  -2  -9 -11  138.68   12.26
  -2   9 -13    0.92    2.49
  -2   9 -13    1.17    1.28
  -2  -9 -13   -0.04    1.05
  -2  -9 -13   -1.22    1.84
  -2   9 -15   20.39    3.00
  -2   9 -15   11.30    4.35
  -2  -9 -15   24.21    4.37
  -2  -9 -15   16.07    2.54
  -2   9 -17    3.98    3.70
  -2   9 -17    3.42    1.86
  -2  -9 -17    3.44    1.65
  -2   9 -19    2.60    1.73
  -2   9 -19   -2.87    3.41
  -2  -9 -19   -0.34    1.60
   2  10 -18    9.34    2.73
  -2  10  18    3.00    2.47
   2  10 -18    1.85    3.69
   2 -10 -18    3.83    2.07
  -2  10  16    2.90    2.07
   2  10 -16   -1.08    1.67
   2  10 -16    3.86    3.36
   2 -10 -16    0.37    1.61
   2  10 -14    9.33    2.39
   2  10 -14    5.42    3.33
  -2  10  14    7.46    2.13
  -2  10  14    8.00    2.42
   2 -10 -14    3.83    2.37
   2 -10 -14    5.43    1.81
  -2 -10  14    7.65    2.03
   2 -10 -14    9.01    3.14
  -2  10  12    4.27    1.74
   2  10 -12    2.05    1.56
  -2  10  12    0.48    1.36
   2  10 -12    1.93    2.58
   2 -10 -12    3.27    1.88
  -2 -10  12    0.28    1.28
   2 -10 -12    1.96    2.12
   2 -10 -12   -0.05    1.16
  -2  10  10   21.72    2.93
  -2  10  10   17.30    2.48
   2  10 -10   17.98    2.68
   2  10 -10    9.59    3.13
   2 -10 -10   14.58    2.26
  -2 -10  10   15.58    1.92
   2 -10 -10   15.29    3.28
  -2 -10  10   16.95    2.46
   2 -10 -10   10.09    2.38
  -2  10   8    1.22    0.97
   2  10  -8    2.29    1.09
   2  10  -8    0.37    1.10
  -2  10   8    1.38    1.08
  -2  10   8    2.30    1.29
   2  10  -8    2.08    1.88
  -2 -10   8   -0.37    0.92
   2 -10  -8    1.54    0.97
   2 -10  -8    1.92    1.34
  -2 -10   8   -1.07    0.72
   2 -10  -8    1.45    1.49
   2  10  -6   14.94    2.49
  -2  10   6   19.51    2.51
  -2  10   6   18.12    2.54
   2  10  -6   20.89    2.79
   2  10  -6   20.55    3.41
  -2  10   6   19.38    2.45
   2 -10  -6   21.11    2.46
  -2 -10   6   19.49    2.43
  -2 -10   6   13.82    2.25
   2 -10  -6   16.92    3.16
   2 -10  -6   22.21    2.65
   2  10  -4   29.03    3.70
   2  10  -4   30.79    3.57
  -2  10   4   28.43    3.16
  -2  10   4   36.63    3.29
   2  10  -4   29.91    4.01
   2  10  -4   41.38    4.13
  -2  10   4   25.03    3.23
  -2 -10   4   32.89    3.42
   2 -10  -4   31.39    3.30
   2 -10  -4   34.95    4.31
   2 -10  -4   35.58    3.21
  -2 -10   4   34.39    3.25
   2  10  -2   21.10    2.70
   2  10  -2   18.97    2.57
   2  10  -2   16.78    2.73
   2  10  -2   28.00    3.16
  -2  10   2   16.55    2.26
  -2  10   2   15.60    2.25
  -2  10   2   23.55    2.69
   2  10  -2   18.77    1.96
   2 -10  -2   12.81    2.05
  -2 -10   2   18.50    2.68
  -2 -10   2   17.30    2.33
   2 -10  -2   26.62    2.67
   2 -10  -2   18.19    2.82
   2  10   0    9.66    1.51
  -2  10   0    8.58    1.54
   2  10   0    6.87    1.10
  -2  10   0    7.30    1.91
   2  10   0    8.81    2.00
  -2  10   0   10.44    1.67
  -2  10   0    7.69    1.40
  -2  10   0    8.60    1.62
   2  10   0    7.31    1.64
   2  10   0    5.67    1.38
   2 -10   0    6.70    1.77
  -2 -10   0    7.17    1.38
  -2 -10   0    4.64    1.65
   2 -10   0    8.45    1.42
  -2  10  -2   19.75    2.89
   2  10   2   19.37    2.47
  -2  10  -2   19.37    2.32
  -2  10  -2   19.54    2.65
  -2  10  -2   21.89    2.67
   2  10   2   17.38    1.87
   2  10   2   21.29    2.74
  -2  10  -2   26.86    2.89
   2 -10   2   17.57    2.63
  -2 -10  -2   16.13    2.90
   2 -10   2   21.44    2.48
  -2 -10  -2   22.16    2.42
  -2  10  -4   29.42    3.16
   2  10   4   35.88    3.08
  -2  10  -4   26.32    3.29
  -2  10  -4   29.01    2.86
  -2  10  -4   26.27    3.37
  -2  10  -4   33.12    4.33
   2  10   4   29.11    2.68
  -2  10  -4   31.36    3.48
  -2 -10  -4   36.05    4.43
  -2 -10  -4   28.06    2.47
  -2 -10  -4   27.28    3.25
   2 -10   4   30.43    2.97
  -2 -10  -4   28.28    2.68
   2 -10   4   27.10    3.28
  -2 -10  -4   29.32    2.80
  -2  10  -6   16.58    2.30
  -2  10  -6   22.12    2.81
   2  10   6   12.19    2.18
  -2  10  -6   17.20    3.50
  -2  10  -6   20.01    2.28
  -2  10  -6   19.27    2.65
   2  10   6   20.35    2.45
   2  10   6   14.44    2.05
  -2 -10  -6   22.40    2.26
  -2 -10  -6   14.55    3.07
  -2 -10  -6   20.61    2.27
  -2 -10  -6   16.96    2.79
   2 -10   6   17.40    2.27
  -2 -10  -6   19.12    1.84
   2 -10   6   20.83    2.49
  -2  10  -8    1.82    1.87
  -2  10  -8    0.35    0.69
  -2  10  -8    1.51    1.13
   2  10   8    1.55    0.99
   2  10   8    1.95    1.09
   2 -10   8    0.40    0.91
  -2 -10  -8    0.48    0.84
  -2 -10  -8    1.04    1.66
  -2 -10  -8    1.29    0.93
   2 -10   8    1.96    0.73
  -2  10 -10   21.07    2.87
   2  10  10   11.61    2.11
   2  10  10   17.68    2.50
  -2  10 -10   12.69    3.54
  -2 -10 -10   15.00    2.18
  -2 -10 -10   21.06    3.73
  -2  10 -12    0.14    2.42
  -2  10 -12    2.19    1.42
   2  10  12   -0.34    1.27
  -2 -10 -12    1.24    1.15
  -2 -10 -12    2.12    2.07
  -2  10 -14    6.01    3.35
  -2  10 -14    9.64    2.24
  -2 -10 -14    6.99    1.78
  -2 -10 -14   12.43    3.44
  -2  10 -16    1.35    3.27
  -2  10 -16    0.50    1.58
  -2 -10 -16    1.06    1.44
  -2  10 -18    4.97    2.00
  -2  10 -18    4.30    3.97
  -2 -10 -18    5.03    1.99
   2  11 -19    2.68    3.96
   2  11 -19   -0.27    2.13
  -2  11  19    4.39    2.74
   2 -11 -19   -1.38    1.83
  -2  11  17    2.70    2.38
   2  11 -17    1.85    3.62
   2  11 -17   -0.66    1.78
   2 -11 -17   -0.06    1.66
  -2  11  15    1.98    1.81
   2  11 -15    3.56    2.08
   2  11 -15    5.76    3.76
  -2  11  15    1.16    1.91
   2 -11 -15    1.01    1.60
   2  11 -13    7.19    3.27
  -2  11  13    9.50    2.44
   2  11 -13    3.85    2.17
  -2  11  13   13.98    2.50
   2 -11 -13   11.44    3.67
   2 -11 -13    7.10    1.91
   2 -11 -13    6.55    2.40
  -2 -11  13    8.53    2.12
   2  11 -11   40.44    4.85
   2  11 -11   38.98    6.00
  -2  11  11   34.43    4.21
  -2  11  11   41.46    4.68
   2 -11 -11   38.40    4.81
   2 -11 -11   33.86    5.28
   2 -11 -11   36.29    4.15
  -2 -11  11   45.52    4.65
   2  11  -9   39.17    4.43
  -2  11   9   35.25    4.02
  -2  11   9   42.16    4.17
  -2  11   9   27.02    3.71
   2  11  -9   40.67    5.68
   2 -11  -9   37.58    4.08
  -2 -11   9   35.70    3.55
  -2 -11   9   41.40    4.30
   2 -11  -9   40.85    3.84
  -2  11   7   -0.04    0.99
   2  11  -7    0.01    1.17
  -2  11   7    0.40    0.95
   2  11  -7    1.51    1.13
  -2  11   7    0.32    1.06
   2  11  -7    0.50    1.63
   2 -11  -7    1.66    1.74
   2 -11  -7   -0.55    0.85
  -2 -11   7    0.85    0.87
  -2 -11   7    0.12    0.91
   2 -11  -7    0.23    1.06
  -2  11   5   42.73    4.59
  -2  11   5   49.34    4.70
   2  11  -5   50.85    4.97
   2  11  -5   58.59    5.16
   2  11  -5   55.79    4.99
   2  11  -5   57.47    5.44
  -2  11   5   50.70    4.64
   2 -11  -5   50.30    4.54
  -2 -11   5   49.25    4.75
  -2 -11   5   53.82    4.70
   2 -11  -5   54.81    5.53
   2 -11  -5   45.92    4.64
   2  11  -3    1.12    1.13
   2  11  -3    0.79    0.81
  -2  11   3    0.84    0.91
  -2  11   3   -0.12    0.85
   2  11  -3    0.58    1.15
   2  11  -3    0.61    1.06
  -2  11   3   -0.25    0.82
   2  11  -3    1.81    1.29
   2 -11  -3    2.09    1.48
   2 -11  -3   -0.62    0.71
   2 -11  -3    2.33    1.11
  -2 -11   3   -0.07    1.03
  -2 -11   3    0.09    0.76
  -2  11   1   12.98    1.95
  -2  11   1   13.61    1.98
   2  11  -1   10.99    1.53
   2  11  -1   13.53    2.12
   2  11  -1   12.31    2.00
  -2  11   1   10.42    1.96
   2  11  -1   10.14    2.03
   2 -11  -1   11.87    2.38
  -2 -11   1   10.70    1.76
  -2 -11   1    8.87    2.05
   2 -11  -1   11.64    1.85
   2  11   1   10.31    1.38
   2  11   1   12.13    1.98
   2  11   1   10.34    2.06
  -2  11  -1   10.57    2.30
  -2  11  -1   12.02    1.93
  -2  11  -1   10.36    1.92
  -2  11  -1   12.32    2.09
  -2  11  -1    8.71    1.56
   2 -11   1   11.97    1.74
  -2 -11  -1    8.10    2.06
  -2 -11  -1    9.12    1.58
   2 -11   1   12.81    2.27
   2  11   3    0.91    0.70
  -2  11  -3   -0.91    1.19
   2  11   3    1.63    0.89
  -2  11  -3    1.83    1.09
  -2  11  -3    1.26    0.88
  -2  11  -3    0.14    0.98
  -2  11  -3    2.19    1.29
   2  11   3    0.29    0.94
  -2  11  -3    2.17    1.04
  -2 -11  -3    1.04    0.63
  -2 -11  -3    0.96    1.32
   2 -11   3    0.77    0.97
  -2 -11  -3    1.88    0.94
   2 -11   3    0.60    0.86
   2  11   5   49.40    4.64
  -2  11  -5   53.82    4.96
  -2  11  -5   54.59    5.66
   2  11   5   49.78    4.89
   2  11   5   50.91    4.41
  -2  11  -5   55.16    4.98
  -2  11  -5   55.63    5.03
  -2  11  -5   56.12    5.02
   2 -11   5   49.16    4.75
  -2 -11  -5   53.47    6.28
  -2 -11  -5   50.46    4.19
   2 -11   5   54.68    4.70
  -2 -11  -5   48.90    4.55
  -2  11  -7    0.15    1.14
  -2  11  -7   -0.36    1.01
  -2  11  -7    0.15    0.85
   2  11   7    0.22    0.80
  -2  11  -7   -0.87    1.64
   2  11   7    1.08    1.09
   2 -11   7   -0.91    0.77
   2 -11   7    1.10    0.80
  -2 -11  -7    0.50    0.91
  -2 -11  -7   -0.09    0.99
  -2  11  -9   32.69    5.24
   2  11   9   35.40    3.52
   2  11   9   32.56    3.97
  -2  11  -9   35.76    4.11
  -2 -11  -9   34.98    3.50
  -2 -11  -9   31.29    4.92
  -2  11 -11   30.62    5.46
   2  11  11   36.56    3.92
  -2  11 -11   39.28    4.46
  -2 -11 -11   39.12    3.86
  -2 -11 -11   39.63    5.61
  -2  11 -13    5.65    2.02
  -2  11 -13    6.96    3.33
   2  11  13    5.38    1.89
  -2 -11 -13    9.79    3.11
  -2 -11 -13    8.19    1.79
  -2  11 -15    0.99    3.09
   2  11  15    0.79    1.78
  -2  11 -15    1.83    1.74
  -2 -11 -15    3.78    1.58
  -2  11 -17   -0.52    1.56
  -2  11 -17    1.25    3.35
   2  11  17   -1.09    1.95
  -2 -11 -17   -0.19    1.46
  -2  11 -19   -0.02    4.24
   2  11  19   -1.59    2.21
  -2  11 -19    2.78    2.01
  -2 -11 -19   -0.89    1.61
   2  12 -18   -0.96    3.51
   2  12 -18    1.22    2.27
  -2  12  18    1.78    2.32
   2 -12 -18   -0.29    1.83
  -2  12  16    1.39    2.07
   2  12 -16   -1.61    2.94
   2  12 -16   -2.93    1.57
   2 -12 -16    0.08    1.61
  -2  12  14    0.17    1.69
  -2  12  14    1.57    1.90
   2  12 -14    3.81    2.09
   2  12 -14    0.58    2.78
   2 -12 -14    2.89    1.65
  -2  12  12    5.46    1.92
   2  12 -12    4.80    2.97
   2  12 -12    4.34    1.96
  -2  12  12    5.63    2.07
   2 -12 -12    4.73    2.34
   2 -12 -12    7.08    1.88
  -2 -12  12    8.64    1.96
   2  12 -10    2.41    1.71
  -2  12  10    0.94    1.11
   2  12 -10    0.02    1.96
  -2  12  10   -0.45    1.29
   2 -12 -10    0.02    1.23
   2 -12 -10    0.85    1.53
  -2 -12  10    3.30    1.47
   2 -12 -10   -0.10    1.26
   2  12  -8    9.63    2.33
  -2  12   8   10.18    2.13
   2  12  -8   10.72    2.21
  -2  12   8   11.16    2.09
  -2  12   8   16.45    2.43
   2  12  -8    7.68    2.69
  -2 -12   8   11.91    1.94
   2 -12  -8    9.90    2.17
   2 -12  -8   14.88    3.34
  -2 -12   8   10.47    2.04
   2 -12  -8    8.73    1.85
  -2  12   6   42.95    4.16
   2  12  -6   42.49    4.65
   2  12  -6   35.00    5.04
  -2  12   6   37.75    4.04
  -2  12   6   39.22    4.02
   2 -12  -6   48.72    4.09
   2 -12  -6   40.60    4.14
   2 -12  -6   36.11    5.03
  -2 -12   6   40.66    4.08
  -2 -12   6   41.28    4.07
   2  12  -4    5.20    1.89
   2  12  -4    7.95    1.86
   2  12  -4    9.46    1.96
  -2  12   4    4.86    1.57
  -2  12   4    5.05    1.40
  -2  12   4    3.70    1.40
  -2 -12   4    6.35    1.64
   2 -12  -4    7.35    1.68
   2 -12  -4    5.68    2.10
  -2 -12   4    4.57    1.41
   2 -12  -4    7.27    1.55
   2  12  -2    1.47    1.27
  -2  12   2    1.43    1.01
   2  12  -2    2.29    1.41
  -2  12   2    0.24    0.98
   2  12  -2    3.36    0.91
   2  12  -2   -0.06    1.09
  -2  12   2    0.16    0.91
   2 -12  -2    0.22    1.15
  -2 -12   2   -1.69    0.79
   2 -12  -2    0.09    0.95
   2 -12  -2    1.08    1.39
  -2 -12   2    0.14    1.08
   2  12   0    6.87    1.13
   2  12   0    4.78    1.37
  -2  12   0    5.17    1.50
  -2  12   0    5.47    1.59
  -2  12   0    7.24    1.55
   2  12   0    5.37    1.53
   2  12   0    6.54    1.82
  -2 -12   0    3.32    1.20
   2 -12   0    6.36    1.47
  -2 -12   0    7.72    2.05
   2 -12   0    7.48    1.92
   2  12   2    1.61    0.78
   2  12   2    1.87    1.04
  -2  12  -2    1.10    1.12
  -2  12  -2    1.28    1.07
  -2  12  -2   -0.32    1.04
   2  12   2    1.09    1.01
  -2 -12  -2    0.97    0.89
  -2 -12  -2    1.40    1.55
   2 -12   2    1.50    1.01
   2 -12   2    0.81    1.15
  -2  12  -4    7.14    2.22
   2  12   4    2.61    1.24
  -2  12  -4    6.44    1.66
  -2  12  -4    6.95    1.75
  -2  12  -4    0.56    1.36
   2  12   4    2.43    1.30
  -2  12  -4    5.06    1.58
   2  12   4    4.26    1.06
  -2 -12  -4    4.68    1.21
   2 -12   4    8.32    1.64
   2 -12   4    5.48    1.61
  -2 -12  -4    7.96    1.11
  -2 -12  -4    5.23    2.04
   2  12   6   31.08    4.09
  -2  12  -6   33.56    5.08
  -2  12  -6   39.91    4.49
   2  12   6   44.38    3.74
  -2  12  -6   40.72    4.11
  -2  12  -6   44.27    4.38
  -2  12  -6   37.59    4.13
   2 -12   6   42.56    4.00
  -2 -12  -6   39.60    5.32
   2 -12   6   42.34    3.95
  -2 -12  -6   40.59    3.89
  -2  12  -8   10.25    3.12
   2  12   8   11.49    1.86
  -2  12  -8    9.97    2.10
   2  12   8    9.78    2.09
  -2  12  -8   11.80    2.44
  -2 -12  -8    8.17    1.74
  -2  12 -10    1.96    2.54
   2  12  10    0.10    1.13
  -2  12 -10    0.25    1.31
  -2 -12 -10    1.05    2.07
  -2 -12 -10    1.59    1.20
  -2  12 -12    7.55    3.43
   2  12  12    6.07    1.86
  -2  12 -12    6.22    1.98
  -2 -12 -12    7.51    3.08
  -2 -12 -12    7.28    1.79
   2  12  14    1.77    1.61
  -2  12 -14    1.57    1.75
  -2  12 -14    1.26    3.03
  -2 -12 -14    0.86    1.42
  -2  12 -16   -1.06    3.27
  -2  12 -16    0.60    1.77
   2  12  16    1.12    1.69
  -2 -12 -16   -1.49    1.40
  -2  12 -18   -0.60    3.75
   2  12  18    3.61    2.19
  -2  12 -18    0.17    1.79
  -2 -12 -18    1.95    1.75
  -2  13  17    0.63    2.19
   2  13 -17    3.24    3.81
   2  13 -17    0.15    2.25
   2 -13 -17    0.14    1.87
  -2  13  15    1.62    2.18
   2  13 -15    6.11    3.58
   2  13 -15    0.42    1.97
   2 -13 -15   -1.32    1.55
  -2  13  13    7.83    2.23
   2  13 -13    1.60    2.79
  -2  13  13    3.26    1.91
   2  13 -13    1.70    2.02
   2 -13 -13    4.50    1.78
  -2 -13  13    4.81    2.27
   2  13 -11    8.89    3.22
   2  13 -11    8.85    2.35
  -2  13  11    7.95    2.33
   2 -13 -11    6.92    1.95
  -2 -13  11    7.35    2.00
  -2  13   9   12.33    2.39
   2  13  -9   11.44    2.58
  -2  13   9   11.27    2.34
   2  13  -9   11.98    3.34
   2 -13  -9    7.25    2.87
  -2 -13   9   10.93    2.29
   2 -13  -9    8.57    2.26
   2 -13  -9   11.53    2.18
   2  13  -7    3.17    1.72
   2  13  -7    3.97    2.21
  -2  13   7    3.20    1.39
  -2  13   7    3.54    1.51
  -2  13   7    2.88    1.43
   2 -13  -7    5.39    1.70
   2 -13  -7    3.11    1.36
  -2 -13   7    2.53    1.31
  -2 -13   7    1.85    1.21
   2 -13  -7    1.37    1.78
   2  13  -5    2.61    1.75
  -2  13   5    2.00    1.26
   2  13  -5    2.66    1.52
   2  13  -5    2.66    1.60
  -2  13   5   -1.40    0.92
  -2  13   5    2.99    1.25
   2 -13  -5    0.57    1.10
   2 -13  -5   -1.19    1.53
   2 -13  -5    0.31    1.18
  -2 -13   5    2.00    1.22
  -2 -13   5    1.24    1.28
   2  13  -3   19.96    3.24
  -2  13   3   20.84    3.06
   2  13  -3   21.54    3.17
  -2  13   3   21.49    2.83
   2  13  -3   26.52    3.45
   2  13  -3   21.28    2.55
  -2  13   3   19.88    2.97
  -2 -13   3   19.72    3.08
  -2 -13   3   20.52    2.89
   2 -13  -3   24.24    3.77
   2 -13  -3   26.77    3.16
   2 -13  -3   19.67    2.74
   2  13  -1    9.31    1.91
  -2  13   1    5.02    1.64
   2  13  -1    7.75    1.47
   2  13  -1    6.82    1.77
  -2  13   1    9.14    2.03
   2  13  -1    3.99    1.65
  -2  13   1    7.43    1.68
  -2 -13   1   10.73    2.38
  -2 -13   1   10.14    1.79
   2 -13  -1    6.91    2.12
   2 -13  -1   10.09    1.87
  -2  13  -1    7.78    1.73
  -2  13  -1    6.49    1.86
  -2  13  -1    8.00    1.84
   2  13   1    9.80    1.48
   2  13   1    9.79    2.27
   2  13   1    9.55    1.98
  -2 -13  -1    9.78    1.87
  -2 -13  -1    6.90    2.10
   2 -13   1    9.39    2.15
   2 -13   1    8.89    1.81
   2  13   3   21.85    2.39
  -2  13  -3   22.71    3.08
  -2  13  -3   20.07    3.08
  -2  13  -3   30.18    3.26
   2  13   3   13.70    2.62
  -2 -13  -3   20.85    2.69
   2 -13   3   17.64    2.92
   2 -13   3   13.28    2.39
  -2 -13  -3   16.84    3.40
  -2 -13  -3   26.29    2.30
  -2  13  -5    1.24    1.38
   2  13   5    2.24    0.91
  -2  13  -5    1.41    1.82
   2  13   5    1.01    1.16
  -2  13  -5    0.36    1.33
  -2  13  -5    1.51    1.23
  -2  13  -5    2.29    1.37
   2 -13   5    1.71    1.14
  -2 -13  -5   -0.55    1.63
   2 -13   5    1.93    1.25
  -2 -13  -5    2.54    1.18
  -2  13  -7    3.27    2.25
  -2  13  -7    5.90    1.87
   2  13   7    4.02    1.24
   2  13   7    0.13    1.17
  -2  13  -7    4.40    1.68
  -2  13  -7    6.03    1.71
  -2 -13  -7    5.88    2.64
  -2 -13  -7    5.33    1.48
   2 -13   7    2.59    1.14
   2  13   9   13.62    2.08
  -2  13  -9    7.86    2.17
  -2  13  -9   11.70    3.65
  -2 -13  -9   11.67    2.02
  -2 -13  -9   14.60    3.53
  -2  13 -11    3.22    1.80
   2  13  11    8.92    1.90
  -2  13 -11    7.17    3.17
  -2 -13 -11    7.30    1.79
   2  13  13    1.65    1.62
  -2  13 -13    2.48    3.12
  -2  13 -13    4.97    1.90
  -2 -13 -13    2.33    1.58
  -2  13 -15   -0.73    1.62
  -2  13 -15    2.76    3.58
   2  13  15   -0.55    1.67
  -2 -13 -15    2.34    1.66
  -2  13 -17   -2.01    1.76
   2  13  17    1.23    1.99
  -2  13 -17    0.11    3.39
  -2 -13 -17   -1.62    1.54
   2  14 -16    5.32    3.78
   2  14 -16    2.29    2.31
  -2  14  16    5.19    2.53
   2 -14 -16    1.45    1.93
   2  14 -14    4.22    2.28
   2  14 -14    2.03    3.35
  -2  14  14    1.83    2.11
  -2  14  14    1.11    1.94
   2 -14 -14    1.61    1.76
  -2  14  12    0.50    1.73
   2  14 -12   -0.56    2.40
   2  14 -12    1.60    1.85
   2 -14 -12    0.30    1.40
  -2 -14  12    0.59    1.52
  -2  14  10   -0.57    1.30
   2  14 -10    1.05    1.70
   2  14 -10   -2.52    1.95
  -2  14  10    1.16    1.51
   2 -14 -10   -2.44    1.17
  -2 -14  10    0.29    1.39
   2  14  -8    1.81    1.74
  -2  14   8    4.70    1.72
  -2  14   8    0.04    1.37
   2  14  -8    3.21    2.17
   2 -14  -8   -0.49    2.02
  -2 -14   8   -0.34    1.37
  -2 -14   8    0.86    1.34
   2 -14  -8    2.66    1.46
   2 -14  -8    3.40    1.74
  -2  14   6    0.51    1.17
   2  14  -6   -0.11    1.70
   2  14  -6   -0.79    1.54
  -2  14   6    1.57    1.31
  -2  14   6    0.09    1.30
   2  14  -6    2.15    1.65
  -2 -14   6   -0.75    1.08
   2 -14  -6    1.64    1.44
  -2 -14   6    2.73    1.39
   2 -14  -6    0.69    1.91
   2 -14  -6    0.42    1.13
   2  14  -4   19.57    3.16
  -2  14   4   14.88    2.64
   2  14  -4   19.25    3.37
  -2  14   4   21.85    3.07
   2  14  -4   13.60    2.80
  -2  14   4   15.01    2.53
   2 -14  -4   16.13    2.66
   2 -14  -4   19.43    3.49
  -2 -14   4   18.75    2.98
  -2 -14   4   20.99    2.85
   2 -14  -4   17.14    2.64
  -2  14   2   34.96    3.90
  -2  14   2   40.55    4.56
   2  14  -2   35.41    4.15
  -2  14   2   46.21    4.80
   2  14  -2   45.75    4.99
   2  14  -2   38.81    3.57
   2  14  -2   37.75    4.54
  -2 -14   2   39.41    4.16
   2 -14  -2   31.93    3.94
   2 -14  -2   37.27    4.25
   2 -14  -2   36.44    4.92
  -2 -14   2   41.90    4.87
  -2  14   0    6.37    1.84
   2  14   0    2.62    1.54
  -2  14   0    8.54    1.78
  -2  14   0    7.55    1.94
   2  14   0    6.42    1.26
   2  14   0    7.15    2.08
  -2 -14   0   10.62    2.55
   2 -14   0    6.86    1.70
   2 -14   0    5.85    2.09
  -2 -14   0    7.15    1.77
  -2  14  -2   36.60    4.09
   2  14   2   50.80    4.65
  -2  14  -2   34.48    4.51
   2  14   2   41.17    3.67
  -2  14  -2   35.81    4.53
  -2 -14  -2   43.41    5.44
   2 -14   2   42.75    4.89
   2 -14   2   40.78    4.15
  -2 -14  -2   43.04    4.15
   2  14   4   17.88    2.90
   2  14   4   14.65    1.97
  -2  14  -4   17.12    2.97
  -2  14  -4   17.92    2.87
  -2  14  -4   16.16    2.65
  -2  14  -4   13.17    3.01
   2 -14   4   10.15    2.08
  -2 -14  -4   15.40    3.31
   2 -14   4   13.37    2.52
  -2 -14  -4   18.23    2.51
  -2  14  -6   -1.07    1.71
   2  14   6    0.61    0.91
  -2  14  -6    2.75    1.55
  -2  14  -6    2.44    1.63
   2  14   6   -0.47    1.25
  -2  14  -6    1.64    1.38
  -2 -14  -6    1.32    1.18
  -2 -14  -6   -0.13    1.90
   2 -14   6    0.36    1.12
  -2  14  -8    1.96    2.33
  -2  14  -8    1.19    1.56
  -2  14  -8    0.15    1.51
  -2  14  -8    1.59    1.46
   2  14   8    2.15    1.21
  -2 -14  -8    3.08    2.53
  -2 -14  -8    1.81    1.37
  -2  14 -10    0.99    1.58
  -2  14 -10   -1.08    2.40
   2  14  10    0.89    1.30
  -2 -14 -10    0.02    1.27
   2  14  12   -0.11    1.40
  -2  14 -12    1.08    2.70
  -2  14 -12    2.06    1.70
  -2 -14 -12    0.75    1.38
  -2  14 -14   -1.02    3.14
  -2  14 -14   -0.31    1.66
  -2 -14 -14    1.21    1.62
  -2  14 -16    0.51    3.61
  -2  14 -16    2.76    1.97
  -2 -14 -16    3.01    1.80
  -2  15  15    2.90    2.42
   2  15 -15    3.44    2.38
   2  15 -15    3.84    3.66
   2 -15 -15    5.75    2.24
   2  15 -13    0.63    2.98
  -2  15  13    0.72    2.02
  -2  15  13    2.84    2.15
   2  15 -13    6.75    2.40
   2 -15 -13    4.73    2.00
   2  15 -11    0.26    1.80
  -2  15  11    0.23    1.70
  -2  15  11    1.57    1.48
   2  15 -11   -0.78    2.48
  -2 -15  11    1.99    1.70
   2 -15 -11    0.19    1.59
  -2  15   9    2.07    1.69
   2  15  -9    4.07    2.72
   2  15  -9    6.87    2.28
  -2  15   9   -0.25    1.42
   2 -15  -9    0.91    1.41
  -2 -15   9    2.10    1.59
  -2  15   7    7.82    2.00
   2  15  -7    8.88    2.47
   2  15  -7    9.88    2.93
  -2  15   7   10.11    2.28
  -2 -15   7   11.00    2.21
   2 -15  -7    7.84    1.99
  -2 -15   7    9.62    2.10
  -2  15   5    2.06    1.51
   2  15  -5    0.02    1.47
  -2  15   5    1.21    1.33
  -2  15   5   -0.05    1.18
   2  15  -5    3.73    2.04
   2 -15  -5    1.25    1.54
   2 -15  -5    1.94    2.05
  -2 -15   5    1.42    1.35
   2 -15  -5    1.38    1.28
  -2 -15   5    2.57    1.62
   2  15  -3    3.48    1.66
  -2  15   3    5.21    1.64
   2  15  -3    4.51    2.00
  -2  15   3    7.18    1.96
  -2  15   3    2.12    1.51
  -2 -15   3    4.69    1.65
  -2 -15   3    6.31    2.00
   2 -15  -3    2.63    1.65
   2 -15  -3    6.15    1.76
   2 -15  -3    2.62    1.96
   2  15  -1   10.25    2.43
  -2  15   1    6.51    2.05
  -2  15   1    9.80    2.05
  -2  15   1   10.70    2.42
  -2 -15   1   12.63    2.67
   2 -15  -1   10.78    2.07
  -2 -15   1    9.87    2.09
   2 -15  -1    6.87    2.39
  -2  15  -1   11.36    2.21
  -2  15  -1    9.49    2.32
   2  15   1    9.48    2.39
  -2  15  -1   10.05    2.44
   2 -15   1    8.23    2.32
   2 -15   1   13.61    2.37
  -2 -15  -1   10.27    2.08
  -2 -15  -1   10.45    2.62
  -2  15  -3    5.39    1.94
  -2  15  -3    7.59    1.89
  -2  15  -3    3.92    1.88
   2  15   3    7.49    1.92
   2 -15   3    6.77    2.03
  -2 -15  -3    3.74    1.55
   2 -15   3    4.08    1.66
  -2 -15  -3    6.67    2.40
   2  15   5    1.05    1.39
  -2  15  -5    0.90    1.57
  -2  15  -5   -1.58    1.62
  -2  15  -5   -0.10    1.39
  -2  15  -5    1.84    1.62
  -2 -15  -5    2.37    2.12
  -2 -15  -5    0.44    1.12
   2 -15   5   -0.80    1.17
  -2  15  -7    4.65    1.85
  -2  15  -7    8.13    2.24
  -2  15  -7    5.30    2.77
  -2  15  -7   11.59    2.61
  -2 -15  -7    7.24    1.78
  -2  15  -9    3.98    1.97
  -2  15  -9    0.44    1.84
  -2  15  -9    2.21    2.53
  -2 -15  -9    3.03    1.55
  -2  15 -11    1.76    1.81
  -2  15 -11    2.70    2.86
  -2 -15 -11   -0.78    1.40
  -2  15 -13    4.98    3.82
  -2  15 -13    0.57    1.73
  -2 -15 -13    1.48    1.68
  -2  15 -15    6.60    4.22
  -2  15 -15    7.64    2.25
  -2 -15 -15    1.96    1.82
   2  16 -14    5.59    2.74
  -2  16  14   11.97    2.98
   2  16 -14    9.17    4.11
   2 -16 -14    7.66    2.46
  -2  16  12    3.94    2.18
   2  16 -12    2.60    2.27
   2  16 -12    5.63    3.21
   2 -16 -12    5.78    2.15
   2  16 -10    0.30    1.92
   2  16 -10    0.59    2.31
  -2  16  10    0.18    1.62
  -2  16  10    1.17    1.70
  -2 -16  10    1.38    1.71
   2 -16 -10    0.05    1.54
   2  16  -8    8.30    2.63
   2  16  -8    9.73    3.16
  -2  16   8   11.11    2.31
  -2  16   8   11.84    2.52
  -2 -16   8    7.14    2.11
   2 -16  -8    3.97    1.91
   2  16  -6    3.55    2.08
   2  16  -6    3.01    2.05
  -2  16   6    1.49    1.65
  -2  16   6   -0.77    1.35
  -2 -16   6    0.10    1.44
   2 -16  -6    1.37    1.43
  -2 -16   6    1.74    1.52
   2  16  -4   11.91    2.79
  -2  16   4   10.17    2.47
   2  16  -4   12.73    2.75
  -2  16   4   13.15    2.60
  -2  16   4   10.16    2.25
  -2 -16   4   16.23    2.82
   2 -16  -4    9.15    2.10
   2 -16  -4   17.75    3.55
   2 -16  -4    9.93    2.41
  -2 -16   4   15.86    2.56
  -2  16   2   17.16    3.09
  -2  16   2   12.71    2.79
  -2  16   2   18.27    2.82
   2  16  -2   14.97    3.09
   2  16  -2   16.25    3.01
  -2 -16   2   18.36    3.24
  -2 -16   2   15.94    2.79
   2 -16  -2   20.98    3.26
   2 -16  -2   19.70    2.98
   2 -16  -2   25.36    4.14
  -2  16   0   26.23    3.69
   2  16   0   21.41    3.50
  -2  16   0   28.88    3.88
  -2  16   0   26.42    3.48
   2 -16   0   26.60    3.46
  -2 -16   0   27.58    3.63
   2 -16   0   26.51    4.09
  -2 -16   0   31.18    4.31
  -2  16  -2   20.82    2.91
  -2  16  -2   15.38    2.82
  -2  16  -2   14.86    2.94
   2  16   2   14.77    3.12
  -2 -16  -2   12.18    3.01
  -2 -16  -2   18.68    2.87
   2 -16   2   15.35    3.06
   2 -16   2   14.55    2.50
  -2  16  -4   11.05    2.51
  -2  16  -4   12.33    2.68
   2  16   4   13.26    2.80
  -2  16  -4   15.27    2.75
  -2 -16  -4   14.55    3.36
  -2 -16  -4   10.80    2.25
   2 -16   4   16.27    2.82
  -2  16  -6    1.17    1.50
  -2  16  -6    3.19    1.79
  -2  16  -6    3.05    1.98
  -2  16  -6    2.28    2.39
  -2 -16  -6    1.14    1.46
  -2  16  -8   12.76    3.54
  -2  16  -8    7.77    2.24
  -2  16  -8   11.16    2.91
  -2 -16  -8    5.13    1.87
  -2  16 -10    1.05    1.81
  -2  16 -10    3.35    2.71
  -2  16 -10    2.17    1.99
  -2 -16 -10    1.75    1.62
  -2  16 -12    6.25    2.57
  -2  16 -12    2.75    2.02
  -2  16 -12    4.40    3.20
  -2 -16 -12    3.81    1.95
  -2  16 -14    2.55    3.60
  -2  16 -14    5.34    2.22
  -2 -16 -14    7.26    2.16
  -2  17  13    0.35    2.03
   2  17 -13   -3.23    2.07
  -2  17  13   -0.58    2.04
   2  17 -13    5.25    3.45
   2 -17 -13    0.88    1.87
  -2  17  11    1.62    1.87
   2  17 -11    1.54    2.20
  -2  17  11    1.59    1.99
   2  17 -11    6.39    3.07
   2 -17 -11    1.52    1.84
   2  17  -9   -3.44    2.17
  -2  17   9    0.42    1.52
  -2  17   9   -0.95    1.54
   2  17  -9   -1.04    1.72
  -2 -17   9    2.05    1.79
   2 -17  -9    0.29    1.66
  -2  17   7    5.88    2.05
   2  17  -7    6.89    2.48
   2  17  -7    8.80    2.99
  -2  17   7    2.75    2.01
   2 -17  -7    6.55    2.06
  -2 -17   7   11.24    2.27
   2  17  -5   -0.89    1.54
  -2  17   5   -0.24    1.51
  -2  17   5    2.98    1.66
   2  17  -5   -0.28    1.60
   2 -17  -5    1.07    1.37
  -2 -17   5    0.63    1.48
  -2 -17   5    0.46    1.55
  -2  17   3    1.76    1.62
  -2  17   3    2.31    1.80
   2  17  -3    1.93    1.94
  -2  17   3    1.24    1.49
  -2 -17   3    1.55    1.64
  -2 -17   3    1.83    1.59
   2 -17  -3    0.49    1.67
   2 -17  -3    3.50    1.57
  -2  17   1   -0.15    1.54
   2  17  -1    0.27    1.60
  -2  17   1    0.39    1.33
  -2  17   1    0.60    1.66
  -2 -17   1    2.27    1.93
   2 -17  -1   -0.67    1.70
  -2 -17   1   -0.63    1.42
   2 -17  -1    2.35    1.67
   2 -17  -1   -2.42    1.50
  -2  17  -1    1.13    1.43
   2  17   1    1.28    1.68
  -2  17  -1    1.50    1.75
  -2  17  -1    3.45    1.86
  -2 -17  -1    2.25    1.92
   2 -17   1    3.87    2.02
  -2 -17  -1    0.57    1.53
  -2  17  -3    0.50    1.46
  -2  17  -3   -0.13    1.62
   2  17   3    2.41    1.71
  -2  17  -3    0.14    1.54
   2 -17   3   -0.14    1.56
  -2 -17  -3    1.22    1.49
  -2  17  -5    2.71    1.92
  -2  17  -5    0.12    1.39
  -2  17  -5    1.25    1.77
  -2 -17  -5    0.97    1.40
  -2  17  -7    9.86    2.33
  -2  17  -7   11.71    2.88
  -2  17  -7    5.02    2.86
  -2  17  -7    7.71    2.42
  -2 -17  -7    7.94    2.05
  -2  17  -9    1.01    2.46
  -2  17  -9    0.66    1.83
  -2  17  -9    3.53    2.16
  -2 -17  -9    1.26    1.58
  -2  17 -11    1.07    2.27
  -2  17 -11    2.99    1.91
  -2  17 -11    3.52    2.96
  -2 -17 -11   -0.47    1.71
  -2  17 -13    0.50    1.82
  -2  17 -13    6.69    4.00
  -2  17 -13   -1.01    1.98
  -2 -17 -13   -0.97    1.66
   2  18 -12   -1.41    2.06
  -2  18  12   -1.50    2.38
   2  18 -12    0.45    2.87
   2 -18 -12    0.36    2.06
  -2  18  10    2.73    1.94
  -2  18  10    3.21    2.32
   2  18 -10    2.76    2.34
   2  18 -10    6.21    3.32
   2 -18 -10    4.21    2.15
  -2  18   8    3.37    1.94
   2  18  -8    0.80    2.07
   2  18  -8    1.07    2.60
  -2  18   8    1.35    1.95
   2 -18  -8    1.22    1.75
  -2 -18   8    4.39    1.96
   2  18  -6   -0.21    1.93
  -2  18   6    0.44    1.76
   2  18  -6    1.08    1.75
  -2  18   6   -0.36    1.56
   2 -18  -6    0.70    1.53
  -2 -18   6    0.18    1.59
  -2  18   4    1.44    1.64
  -2  18   4    0.62    1.75
   2  18  -4    0.74    1.83
  -2 -18   4    4.00    1.90
  -2 -18   4    6.54    1.90
   2 -18  -4    2.16    1.73
   2  18  -2   17.08    3.14
  -2  18   2   14.86    2.65
  -2  18   2   10.30    2.62
  -2 -18   2    7.73    2.57
  -2 -18   2   13.15    2.69
   2 -18  -2   13.61    2.70
  -2  18   0    6.72    2.25
   2  18   0    1.12    1.88
  -2  18   0    5.52    2.16
  -2  18   0    7.23    2.05
   2 -18   0    7.44    2.65
  -2 -18   0    5.23    2.04
  -2  18  -2   13.69    2.58
   2  18   2    8.80    2.61
  -2  18  -2    7.60    2.60
  -2  18  -2   11.50    2.73
   2 -18   2   21.25    3.51
  -2 -18  -2   10.18    2.35
  -2  18  -4    1.61    1.68
  -2  18  -4    2.48    2.05
  -2  18  -4    0.42    1.71
  -2 -18  -4    1.97    1.63
  -2  18  -6    2.09    1.82
  -2  18  -6    2.44    2.06
  -2  18  -6   -0.30    1.71
  -2 -18  -6   -0.94    1.51
  -2  18  -8    1.99    2.01
  -2  18  -8    3.00    2.74
  -2  18  -8    4.90    2.47
  -2 -18  -8    4.01    2.01
  -2  18 -10    2.59    2.08
  -2  18 -10    0.30    2.77
  -2  18 -10   -0.39    2.01
  -2 -18 -10    0.97    1.91
  -2  18 -12    0.47    2.30
  -2  18 -12    1.39    2.03
  -2  18 -12    0.90    2.95
  -2 -18 -12   -0.12    1.78
   2  19 -11    9.22    3.81
   2  19 -11    6.92    3.04
  -2  19  11    8.14    2.83
   2 -19 -11    9.96    2.66
   2  19  -9    0.44    2.52
  -2  19   9    1.00    2.18
   2  19  -9    0.12    2.16
   2 -19  -9    0.31    1.98
  -2  19   7    2.57    2.17
   2  19  -7    2.13    2.29
  -2 -19   7    0.04    1.71
   2 -19  -7   -3.30    1.42
  -2  19   5    1.53    1.96
   2  19  -5   -1.75    1.83
  -2 -19   5    2.82    1.79
   2 -19  -5    0.60    1.80
  -2  19   3   -0.29    1.96
   2  19  -3    3.98    2.07
  -2 -19   3   -1.16    1.62
  -2  19   1    1.25    2.04
   2  19  -1    2.61    2.04
  -2 -19   1   -1.59    1.61
  -2  19  -1    1.07    1.93
  -2  19  -1    3.53    2.15
   2  19   1    4.36    2.30
  -2 -19  -1    1.66    1.81
  -2  19  -3    2.25    2.05
  -2  19  -3    0.89    1.85
  -2 -19  -3   -1.77    1.47
  -2  19  -5    0.46    2.16
  -2  19  -5    0.76    1.73
  -2 -19  -5    0.69    1.61
  -2  19  -7    2.53    2.04
  -2  19  -7    2.06    2.21
  -2 -19  -7   -1.49    1.48
  -2  19  -9   -0.96    1.74
  -2  19  -9   -1.54    2.58
  -2  19  -9    4.16    2.41
  -2 -19  -9   -0.30    1.86
  -2  19 -11    3.94    2.87
  -2  19 -11    8.44    3.67
  -2  19 -11    1.62    2.21
  -2 -19 -11    9.40    2.53
   2  20  -8    1.12    2.17
  -2  20   8    1.75    2.20
   2 -20  -8    3.09    2.18
   2  20  -6    8.77    2.97
  -2  20   6    1.85    2.21
   2 -20  -6    4.86    2.20
  -2 -20   6    2.85    2.02
  -2  20   4    3.37    2.24
   2  20  -4    1.71    1.99
  -2 -20   4    1.80    1.88
  -2  20   2   -0.48    1.89
   2  20  -2   -0.54    1.88
  -2 -20   2   -0.02    1.72
   2  20   0   16.97    3.50
  -2  20   0   15.09    3.23
  -2 -20   0   11.28    2.74
  -2  20  -2    1.32    2.07
  -2 -20  -2   -1.00    1.67
  -2  20  -4    1.74    2.16
  -2 -20  -4   -0.72    1.69
  -2  20  -6    0.88    1.96
  -2 -20  -6    6.35    2.44
  -2  20  -8    4.47    2.44
  -2 -20  -8   -2.02    1.77
   2  21  -7    1.02    2.25
  -2  21   7   -0.29    2.34
  -2 -21   7    0.25    2.66
  -2  21   5    2.54    2.28
   2  21  -5    4.69    2.66
  -2 -21   5    5.86    2.47
  -2  21   3    0.83    2.18
   2  21  -3    2.05    2.25
  -2 -21   3   -0.42    1.90
   2  21  -1    1.49    2.14
  -2  21   1    0.48    2.15
  -2 -21   1    6.99    2.45
  -2  21  -1    1.22    2.07
  -2 -21  -1    7.67    2.45
  -2  21  -3    2.62    2.14
  -2 -21  -3    1.26    1.92
  -2  21  -5    4.15    2.37
  -2 -21  -5    2.17    2.13
  -2  21  -7   -2.08    1.91
  -2 -21  -7   -0.27    1.86
  -2  22   2    0.14    2.27
   2  22  -2    4.59    2.60
  -2 -22   2   -2.03    1.88
  -2  22   0    0.32    2.13
  -2 -22   0    1.09    2.05
  -2  22  -2   -0.10    2.11
  -2 -22  -2   -1.60    1.94
   3   0 -20   12.46    4.56
   3   0 -20   11.74    2.79
   3   0 -18   -0.95    2.62
   3   0 -18    1.95    1.62
  -3   0  18    2.24    1.63
  -3   0  16    0.39    1.31
   3   0 -16    4.28    2.61
   3   0 -16    4.67    1.55
   3   0 -14    1.69    1.45
   3   0 -14    2.79    1.33
  -3   0  14    1.07    1.27
   3   0 -14    2.92    2.09
  -3   0  12   20.51    2.50
  -3   0  12   16.89    2.13
   3   0 -12   14.83    2.39
   3   0 -12   17.35    3.23
   3   0 -12   18.99    2.44
   3   0 -10    1.43    0.95
   3   0 -10    2.44    1.41
  -3   0  10    3.61    1.02
   3   0 -10    1.49    0.85
  -3   0  10    4.40    0.97
   3   0  -8    1.75    0.84
   3   0  -8    2.72    0.86
   3   0  -8    2.30    1.13
  -3   0   8    2.69    0.75
  -3   0   8    3.83    0.84
  -3   0   6   17.00    1.67
   3   0  -6   14.18    2.09
   3   0  -6   17.10    1.66
   3   0  -6   13.94    1.76
  -3   0   6   15.80    1.63
  -3   0   6   16.80    1.77
   3   0  -4   29.08    2.50
  -3   0   4   32.58    2.51
  -3   0   4   33.41    2.76
  -3   0   4   31.25    2.60
   3   0  -4   21.94    2.73
  -3   0   4   31.28    2.49
   3   0  -4   30.57    2.62
  -3   0   2    9.91    0.98
  -3   0   2    9.81    0.92
   3   0  -2   11.19    0.96
  -3   0   2    9.59    1.17
  -3   0   2    9.07    0.92
   3   0  -2   12.76    1.28
   3   0  -2   12.05    1.14
  -3   0   2   10.68    1.21
   3   0  -2    8.88    1.12
   3   0   0    7.64    0.87
  -3   0   0    6.90    0.83
  -3   0   0    5.90    0.56
   3   0   0    5.86    0.86
  -3   0  -2   11.74    1.11
  -3   0  -2   11.01    1.18
   3   0   2   10.62    1.12
  -3   0  -4   32.95    2.51
  -3   0  -4   31.27    2.63
  -3   0  -4   27.19    2.98
   3   0   4   34.93    2.72
   3   0   6   17.34    1.46
   3   0   6   18.34    1.79
  -3   0  -6   16.24    1.33
  -3   0  -6   15.66    1.50
  -3   0  -6   18.17    2.66
  -3   0  -6   16.62    1.56
  -3   0  -6   14.37    1.34
  -3   0  -8    2.33    0.66
  -3   0  -8    2.25    0.55
   3   0   8    2.86    0.78
  -3   0  -8    2.74    0.62
  -3   0  -8    3.72    0.72
  -3   0  -8    0.17    1.12
   3   0   8    2.25    0.61
  -3   0 -10    1.82    1.78
   3   0  10    2.86    0.79
  -3   0 -10    0.97    0.64
   3   0  10    3.83    0.90
  -3   0 -10    3.44    0.74
  -3   0 -10    0.70    0.72
  -3   0 -10    2.27    0.78
  -3   0 -12   16.68    1.94
  -3   0 -12   14.08    1.88
  -3   0 -12   18.50    3.70
  -3   0 -12   15.61    1.88
   3   0  12   15.20    1.80
  -3   0 -14    2.03    0.96
  -3   0 -14    3.38    2.48
  -3   0 -16    9.38    3.61
  -3   0 -16    2.42    1.21
  -3   0 -18   -0.66    1.16
  -3   0 -18   -0.39    2.87
  -3   0 -20   10.24    2.18
  -3   0 -20    8.12    4.34
   3   1 -21    9.96    4.76
   3   1 -21    6.26    2.47
   3  -1 -21   13.27    4.74
   3  -1 -21    5.95    2.59
   3   1 -19    2.09    1.90
   3   1 -19   -0.52    3.10
   3  -1 -19    0.98    3.11
   3  -1 -19    0.19    1.55
   3   1 -17    3.15    1.75
   3   1 -17    0.54    2.97
  -3   1  17    9.49    2.11
   3  -1 -17    8.18    2.03
   3  -1 -17    8.17    3.33
  -3  -1  17    6.71    1.88
  -3   1  15   12.63    2.20
   3   1 -15    9.80    2.09
   3   1 -15    6.25    1.92
   3   1 -15   20.35    4.08
   3  -1 -15    9.26    2.29
  -3  -1  15    8.25    1.95
   3  -1 -15   11.99    2.22
   3  -1 -15    9.91    2.95
  -3   1  13   34.38    3.34
   3   1 -13   25.51    4.39
   3   1 -13   21.71    2.83
   3   1 -13   26.67    3.12
   3  -1 -13   23.37    3.24
   3  -1 -13   19.51    3.82
  -3  -1  13   24.77    2.58
  -3  -1  13   26.50    3.00
   3  -1 -13   22.62    2.92
   3   1 -11    0.70    1.28
  -3   1  11    0.66    0.91
  -3   1  11    1.29    0.81
   3   1 -11    0.74    0.93
   3   1 -11    0.98    0.92
   3  -1 -11    1.47    1.49
  -3  -1  11    0.82    0.86
   3  -1 -11    1.50    0.92
  -3  -1  11   -0.03    0.60
   3  -1 -11    0.92    1.02
   3   1  -9    3.33    0.99
  -3   1   9    3.09    0.91
  -3   1   9    3.94    0.97
   3   1  -9    0.88    1.39
   3   1  -9    5.06    1.11
  -3  -1   9    3.33    0.86
   3  -1  -9    3.65    1.00
  -3  -1   9    6.25    1.11
   3  -1  -9    3.03    1.35
   3  -1  -9    4.52    1.26
  -3   1   7   62.83    5.14
   3   1  -7   63.91    5.15
  -3   1   7   62.45    5.16
  -3   1   7   64.29    5.11
   3   1  -7   65.05    5.10
   3   1  -7   64.67    5.17
   3   1  -7   60.04    5.62
   3  -1  -7   58.69    5.22
   3  -1  -7   66.99    5.61
  -3  -1   7   61.80    5.09
   3  -1  -7   62.32    5.13
  -3  -1   7   66.36    5.11
  -3   1   5   69.29    5.54
  -3   1   5   68.23    5.69
  -3   1   5   71.40    5.45
   3   1  -5   65.76    5.49
  -3   1   5   71.50    5.48
   3   1  -5   69.30    5.46
  -3   1   5   68.58    5.42
   3   1  -5   70.07    5.48
   3   1  -5   69.81    5.86
  -3  -1   5   67.84    5.43
  -3  -1   5   68.51    5.48
   3  -1  -5   76.10    5.47
  -3  -1   5   65.75    5.42
   3  -1  -5   78.10    5.87
   3  -1  -5   65.85    5.57
  -3   1   3    7.35    0.87
   3   1  -3    7.79    0.90
   3   1  -3    6.04    0.95
   3   1  -3   12.36    1.46
   3   1  -3    6.68    0.98
  -3   1   3    9.03    1.18
  -3   1   3    6.28    0.90
  -3   1   3    8.54    0.91
  -3   1   3    5.97    0.97
   3  -1  -3    5.94    0.86
  -3  -1   3    9.57    0.88
  -3  -1   3   10.20    0.91
   3  -1  -3    9.71    1.30
  -3  -1   3    9.36    1.12
  -3   1   1  159.21   11.38
  -3   1   1  156.77   11.38
  -3   1   1  155.07   11.62
  -3   1   1  162.47   11.46
  -3   1   1  162.91   11.62
   3   1  -1  149.10   11.63
   3   1  -1  147.61   11.42
  -3  -1   1  141.45   11.38
  -3  -1   1  148.32   11.52
   3  -1  -1  158.44   11.62
   3  -1  -1  158.65   11.42
   3  -1  -1  162.00   11.72
  -3  -1   1  149.81   11.41
   3   1   1  158.27   11.24
   3   1   1  153.24   11.28
  -3   1  -1  142.19   11.04
  -3   1  -1  146.37   11.31
  -3  -1  -1  152.32   11.27
  -3  -1  -1  150.34   11.21
   3  -1   1  145.73   11.21
   3  -1   1  143.51   11.21
  -3  -1  -1  157.94   11.08
   3   1   3    6.02    0.95
  -3   1  -3   10.31    1.29
  -3   1  -3    9.44    1.33
  -3   1  -3    7.43    0.83
   3  -1   3    8.84    0.86
  -3  -1  -3    7.97    1.09
  -3  -1  -3    6.66    0.96
  -3  -1  -3    5.62    0.68
  -3  -1  -3    7.34    0.97
  -3   1  -5   64.51    5.94
  -3   1  -5   67.70    5.21
   3   1   5   73.56    5.22
   3   1   5   66.91    5.54
  -3  -1  -5   76.83    5.85
  -3  -1  -5   67.73    5.41
   3  -1   5   65.24    5.16
  -3  -1  -5   69.13    5.24
   3  -1   5   65.37    5.29
   3   1   7   53.57    5.12
  -3   1  -7   61.82    4.76
  -3   1  -7   63.07    4.68
   3   1   7   60.15    4.79
  -3   1  -7   63.45    5.89
  -3   1  -7   61.46    4.71
   3  -1   7   64.46    4.78
  -3  -1  -7   61.39    5.70
   3  -1   7   63.89    4.92
  -3  -1  -7   61.18    4.72
  -3  -1  -7   59.19    4.73
  -3  -1  -7   57.70    4.98
  -3  -1  -7   61.81    4.83
   3   1   9    2.79    0.75
  -3   1  -9    4.62    0.76
   3   1   9    2.50    0.99
  -3   1  -9    3.89    0.83
  -3   1  -9    4.63    0.86
  -3   1  -9    3.71    0.69
  -3   1  -9    3.68    1.85
  -3  -1  -9    4.24    0.82
  -3  -1  -9    1.30    0.89
  -3  -1  -9    3.83    0.79
  -3  -1  -9    1.65    1.57
  -3  -1  -9    4.05    0.85
   3  -1   9    4.44    0.85
   3  -1   9    3.96    0.79
  -3   1 -11    1.41    0.66
  -3   1 -11    1.36    0.72
   3   1  11    0.25    0.68
  -3   1 -11    0.39    0.50
  -3   1 -11    0.31    1.65
   3   1  11    1.81    0.84
   3  -1  11    0.57    0.74
  -3  -1 -11    1.70    0.75
   3  -1  11   -0.31    0.47
  -3  -1 -11    2.02    0.73
  -3  -1 -11    3.68    2.01
  -3  -1 -11    0.37    0.83
  -3   1 -13   31.46    5.27
  -3   1 -13   28.06    2.75
   3   1  13   23.84    2.77
  -3   1 -13   25.47    2.42
  -3  -1 -13   28.33    2.74
  -3  -1 -13   16.32    4.06
  -3  -1 -13   29.97    2.98
  -3   1 -15    4.65    2.91
  -3   1 -15    7.92    1.65
  -3  -1 -15   12.44    1.84
  -3  -1 -15   18.34    4.29
  -3   1 -17    5.71    3.53
  -3   1 -17    5.35    1.61
  -3  -1 -17    8.28    3.77
  -3  -1 -17    3.94    1.38
  -3   1 -19    3.40    1.48
  -3   1 -19   -0.67    3.11
  -3  -1 -19    1.23    1.26
  -3  -1 -19    0.68    3.20
  -3   1 -21   11.59    4.73
  -3   1 -21   11.81    2.35
  -3  -1 -21   13.56    5.04
  -3  -1 -21    7.43    2.14
   3   2 -20    0.79    3.47
   3   2 -20    0.65    1.69
   3  -2 -20   -0.88    2.95
   3  -2 -20    0.82    1.72
   3   2 -18   -0.66    1.47
   3   2 -18    0.39    2.86
  -3   2  18   -0.47    1.44
   3  -2 -18    1.88    2.94
  -3  -2  18    2.29    1.70
   3  -2 -18   -0.41    1.47
   3   2 -16   -0.42    1.21
   3   2 -16   -1.88    2.12
  -3   2  16   -1.01    1.15
   3  -2 -16    1.10    1.37
   3  -2 -16   -0.58    2.03
   3  -2 -16   -1.85    1.53
  -3  -2  16   -0.13    1.23
   3   2 -14   12.19    3.35
  -3   2  14   17.83    2.54
   3   2 -14   19.64    2.65
   3   2 -14   22.51    2.99
   3  -2 -14   18.13    3.04
  -3  -2  14   21.46    2.76
   3  -2 -14   14.23    3.43
   3  -2 -14   19.38    2.73
   3   2 -12   55.56    4.89
   3   2 -12   55.74    4.63
   3   2 -12   55.95    6.02
  -3   2  12   49.73    4.73
   3   2 -12   47.17    4.87
   3  -2 -12   55.90    4.89
   3  -2 -12   63.91    5.99
  -3  -2  12   52.52    4.82
   3  -2 -12   57.99    5.28
   3   2 -10    0.26    0.75
   3   2 -10    2.11    1.40
   3   2 -10   -0.08    0.54
  -3   2  10    2.24    0.90
  -3   2  10    0.68    0.80
   3   2 -10    0.39    0.70
   3  -2 -10   -0.45    0.90
   3  -2 -10   -0.75    0.64
  -3  -2  10    2.23    0.86
   3  -2 -10   -0.85    1.14
   3   2  -8    5.06    1.60
  -3   2   8    2.51    0.78
   3   2  -8    3.29    0.83
  -3   2   8    2.53    0.82
   3   2  -8    4.04    0.94
  -3   2   8    2.49    0.85
   3   2  -8    4.16    0.86
   3  -2  -8    2.31    0.83
  -3  -2   8    2.22    0.79
   3  -2  -8    1.84    0.95
   3  -2  -8    3.19    1.28
   3   2  -6    0.61    0.84
  -3   2   6    0.96    0.53
  -3   2   6    1.03    0.50
   3   2  -6    0.10    0.48
  -3   2   6    1.19    0.78
   3   2  -6    0.69    0.48
   3   2  -6    0.64    0.53
  -3   2   6    0.41    0.48
  -3   2   6    0.49    0.58
   3  -2  -6    0.51    0.48
   3  -2  -6    0.75    0.69
  -3  -2   6    0.63    0.47
   3  -2  -6    0.51    0.81
  -3   2   4   27.87    2.15
   3   2  -4   24.02    2.17
   3   2  -4   24.04    2.18
  -3   2   4   27.62    2.34
  -3   2   4   26.01    2.17
   3   2  -4   27.06    2.23
  -3   2   4   25.61    2.12
   3   2  -4   17.26    2.36
  -3  -2   4   24.41    2.14
  -3  -2   4   24.67    2.14
  -3  -2   4   26.30    2.22
   3  -2  -4   20.20    2.09
   3   2  -2    9.25    1.00
  -3   2   2   10.00    0.88
  -3   2   2    9.98    0.89
   3   2  -2    9.50    1.27
   3   2  -2    7.19    1.06
  -3   2   2    9.20    1.11
  -3   2   2   11.04    0.96
   3  -2  -2   10.68    0.91
  -3  -2   2    6.48    0.89
  -3  -2   2    6.00    0.92
  -3  -2   2    7.48    0.95
  -3  -2   2    8.15    1.08
   3  -2  -2   14.49    1.34
   3  -2  -2   11.85    1.26
   3   2   0    4.00    0.47
  -3   2   0    3.03    0.58
   3   2   0    3.18    0.58
   3   2   0    3.77    0.45
  -3   2   0    3.47    0.46
   3   2   0    3.36    0.64
   3  -2   0    2.90    0.56
  -3  -2   0    4.04    0.50
  -3  -2   0    2.90    0.55
  -3  -2   0    3.48    0.34
   3  -2   0    2.95    0.41
  -3  -2   0    3.84    0.68
   3  -2   0    2.49    0.67
  -3  -2   0    3.10    0.34
  -3   2  -2    8.58    0.96
   3   2   2    9.73    1.24
   3   2   2   11.58    0.89
   3   2   2   11.00    1.03
  -3  -2  -2   10.85    0.91
  -3  -2  -2   12.05    1.35
   3  -2   2    7.16    0.98
   3  -2   2    7.90    1.00
   3   2   4   27.67    2.52
   3   2   4   25.32    2.09
  -3   2  -4   21.03    2.89
  -3  -2  -4   23.10    2.35
   3  -2   4   28.25    2.01
  -3  -2  -4   23.66    2.08
  -3  -2  -4   18.92    2.23
   3  -2   4   27.76    2.08
   3  -2   4   27.80    2.06
   3   2   6    1.30    0.46
  -3   2  -6    1.16    0.30
  -3   2  -6    0.47    0.27
  -3   2  -6    0.38    0.98
   3   2   6    0.78    0.73
  -3   2  -6    1.10    0.40
  -3  -2  -6    0.72    0.32
  -3  -2  -6    0.93    0.69
  -3  -2  -6    0.80    0.43
  -3  -2  -6    0.82    0.78
   3  -2   6    0.74    0.38
   3  -2   6    1.29    0.40
  -3  -2  -6    1.75    0.47
   3   2   8    0.28    0.77
  -3   2  -8    2.56    1.48
  -3   2  -8    2.04    0.54
   3   2   8    2.48    0.66
  -3   2  -8    2.51    0.40
  -3   2  -8    2.12    0.66
  -3  -2  -8    1.24    1.22
  -3  -2  -8    2.33    0.66
  -3  -2  -8    2.61    0.98
  -3  -2  -8    1.20    0.56
   3  -2   8    1.61    0.47
   3  -2   8    1.62    0.59
  -3  -2  -8    1.49    0.54
   3   2  10    1.93    0.74
  -3   2 -10    0.47    0.53
  -3   2 -10    0.77    0.63
  -3   2 -10   -0.85    1.31
  -3   2 -10    0.52    0.33
   3   2  10    2.97    1.04
   3  -2  10    1.78    0.42
  -3  -2 -10    0.66    1.35
  -3  -2 -10    0.23    0.64
   3  -2  10    2.43    0.74
  -3  -2 -10    0.12    0.53
  -3  -2 -10    0.74    0.91
  -3  -2 -10    0.94    0.65
  -3   2 -12   60.12    6.53
   3   2  12   48.44    4.56
  -3   2 -12   50.51    4.45
  -3   2 -12   51.51    4.27
  -3   2 -12   50.69    3.92
  -3  -2 -12   52.58    4.38
  -3  -2 -12   54.01    4.38
  -3  -2 -12   53.98    6.00
  -3  -2 -12   57.73    4.90
   3  -2  12   46.75    3.91
  -3   2 -14   18.62    2.42
  -3   2 -14   23.54    4.72
  -3  -2 -14   20.37    2.37
  -3  -2 -14   17.49    2.62
  -3  -2 -14   14.56    3.77
  -3   2 -16    1.10    2.53
  -3   2 -16    2.15    1.23
  -3  -2 -16    0.36    1.04
  -3  -2 -16    0.14    2.23
  -3   2 -18   -0.07    2.83
  -3   2 -18    0.81    1.23
  -3  -2 -18    0.38    1.26
  -3  -2 -18    1.41    3.14
  -3   2 -20    1.86    1.42
  -3   2 -20   -1.98    3.25
  -3  -2 -20   -1.56    1.20
  -3  -2 -20   -0.76    3.37
   3   3 -21   -0.78    3.64
   3   3 -21    2.67    2.20
   3  -3 -21    3.12    2.14
   3  -3 -21    3.60    3.53
   3   3 -19    6.47    2.18
   3   3 -19   -0.03    3.44
   3  -3 -19    1.98    2.94
   3  -3 -19    4.94    1.92
   3   3 -17    2.76    1.78
  -3   3  17    4.42    1.81
   3   3 -17    4.20    3.13
   3  -3 -17    6.12    1.88
   3  -3 -17    3.57    2.81
  -3  -3  17    4.69    1.72
   3   3 -15    5.66    1.82
  -3   3  15    8.57    1.82
   3   3 -15    9.42    3.20
   3  -3 -15    8.58    1.95
  -3  -3  15    6.98    1.86
   3  -3 -15    7.59    2.28
   3  -3 -15    9.32    2.99
   3   3 -13   19.33    3.90
   3   3 -13   18.68    2.49
  -3   3  13   20.37    2.63
   3   3 -13   18.99    2.69
   3   3 -13   16.87    2.10
  -3  -3  13   26.95    2.86
   3  -3 -13   13.22    2.30
   3  -3 -13   24.04    3.97
   3  -3 -13   16.07    2.88
   3   3 -11    3.81    0.88
  -3   3  11    5.32    1.20
  -3   3  11    3.15    1.07
   3   3 -11    2.20    1.07
   3   3 -11    2.76    1.03
   3   3 -11    3.78    1.88
   3  -3 -11    1.62    1.55
   3  -3 -11    2.89    1.01
  -3  -3  11    2.98    1.11
   3  -3 -11    1.29    1.28
   3   3  -9   97.77    7.59
   3   3  -9  100.47    8.45
  -3   3   9   91.42    7.50
  -3   3   9   89.94    7.45
   3   3  -9   96.89    7.43
   3   3  -9   96.63    7.35
  -3   3   9   87.21    7.59
   3  -3  -9   87.77    7.45
   3  -3  -9   91.75    7.79
  -3  -3   9   94.66    7.48
   3  -3  -9   96.80    8.07
  -3   3   7   32.38    3.19
   3   3  -7   36.61    3.04
   3   3  -7   33.93    2.98
   3   3  -7   38.82    3.84
   3   3  -7   38.35    3.18
  -3   3   7   34.46    3.04
  -3   3   7   32.66    3.06
  -3   3   7   33.91    3.38
   3  -3  -7   38.09    3.55
  -3  -3   7   30.01    3.01
   3  -3  -7   32.36    3.30
   3  -3  -7   33.98    3.05
  -3   3   5   36.41    2.95
   3   3  -5   33.99    3.03
  -3   3   5   35.08    3.23
   3   3  -5   34.22    2.99
  -3   3   5   36.23    3.02
   3   3  -5   33.09    2.97
  -3   3   5   36.20    3.19
  -3   3   5   36.05    2.97
   3   3  -5   34.76    3.47
  -3  -3   5   34.41    2.99
   3  -3  -5   37.16    2.99
  -3  -3   5   34.54    2.98
  -3  -3   5   29.89    2.94
   3  -3  -5   40.37    3.39
   3  -3  -5   35.61    3.22
  -3   3   3  213.62   16.36
  -3   3   3  221.18   16.59
   3   3  -3  217.85   16.43
  -3   3   3  226.46   16.36
  -3   3   3  220.20   16.59
   3   3  -3  230.88   16.73
  -3   3   3  217.56   16.40
   3   3  -3  209.01   16.46
   3  -3  -3  207.71   16.58
  -3  -3   3  227.15   16.48
  -3  -3   3  233.93   16.41
  -3  -3   3  223.61   16.42
   3  -3  -3  206.30   16.36
   3  -3  -3  224.44   16.66
  -3   3   1   12.58    1.10
  -3   3   1   12.32    1.44
  -3   3   1   10.23    1.33
   3   3  -1   11.09    1.16
  -3   3   1   11.47    1.07
   3   3  -1    9.87    1.34
   3   3  -1   13.16    1.34
  -3   3   1   12.56    1.17
   3  -3  -1    9.50    1.33
  -3  -3   1   15.36    1.41
  -3  -3   1   12.51    1.14
  -3  -3   1   14.48    1.18
  -3  -3   1   14.06    1.06
   3  -3  -1   10.09    1.10
   3  -3  -1    9.85    1.40
  -3   3  -1   11.27    1.22
  -3   3  -1   13.16    1.59
   3   3   1   11.10    1.45
   3   3   1   12.95    1.03
   3   3   1   13.28    1.12
  -3   3  -1   11.17    1.14
   3   3   1   13.34    1.17
  -3  -3  -1   11.40    1.10
   3  -3   1   13.94    1.08
  -3  -3  -1   11.51    1.26
   3  -3   1   12.04    1.25
  -3  -3  -1    7.76    1.28
  -3  -3  -1   10.80    1.00
  -3  -3  -1   12.06    1.04
   3   3   3  220.03   15.99
  -3   3  -3  216.68   15.90
  -3   3  -3  219.31   16.49
   3   3   3  203.98   16.26
   3   3   3  221.32   15.98
  -3   3  -3  214.87   16.23
   3  -3   3  224.45   15.84
  -3  -3  -3  199.86   15.83
  -3  -3  -3  207.72   15.79
  -3  -3  -3  206.15   15.93
   3  -3   3  229.10   15.93
  -3  -3  -3  207.41   16.24
   3   3   5   38.88    2.93
  -3   3  -5   35.21    2.74
  -3   3  -5   35.00    3.72
  -3   3  -5   32.96    3.25
   3   3   5   40.92    3.50
  -3  -3  -5   37.03    2.90
   3  -3   5   31.85    2.72
  -3  -3  -5   38.52    3.16
  -3  -3  -5   35.04    3.31
   3  -3   5   33.11    2.72
   3  -3   5   30.93    2.79
  -3  -3  -5   35.55    2.89
  -3  -3  -5   38.32    2.78
   3   3   7   36.22    2.98
  -3   3  -7   39.46    2.81
  -3   3  -7   36.25    2.98
  -3   3  -7   38.47    4.21
   3   3   7   30.65    3.48
  -3  -3  -7   39.17    2.98
  -3  -3  -7   33.15    3.59
  -3  -3  -7   33.27    3.44
  -3  -3  -7   32.19    2.83
   3  -3   7   31.62    2.87
  -3  -3  -7   30.99    2.94
   3   3   9  100.71    8.14
  -3   3  -9   97.29    9.01
  -3   3  -9  105.06    7.70
  -3   3  -9  100.79    7.49
   3   3   9   97.90    7.64
  -3  -3  -9  100.23    7.63
  -3  -3  -9   92.22    8.52
  -3  -3  -9   85.76    8.09
  -3  -3  -9   92.75    7.52
  -3  -3  -9  101.06    7.68
   3  -3   9   95.31    7.58
  -3   3 -11    4.04    1.02
   3   3  11    2.43    0.89
  -3   3 -11    2.86    2.09
  -3   3 -11    1.97    0.74
   3   3  11    2.56    1.21
   3  -3  11    4.92    1.08
  -3  -3 -11    3.26    0.90
  -3  -3 -11    4.48    1.55
  -3  -3 -11    3.01    1.88
  -3  -3 -11    3.47    0.95
   3   3  13   20.03    2.55
  -3   3 -13   16.23    4.07
  -3   3 -13   16.81    2.25
  -3  -3 -13   17.50    2.16
  -3  -3 -13   18.45    3.78
  -3  -3 -13   16.15    2.77
  -3   3 -15    8.33    3.51
  -3   3 -15    5.82    1.51
  -3  -3 -15    4.21    1.31
  -3  -3 -15    9.36    3.27
  -3   3 -17    7.90    1.78
  -3   3 -17    6.10    3.64
  -3  -3 -17    4.50    1.46
  -3  -3 -17    4.55    3.11
  -3   3 -19    5.64    3.84
  -3   3 -19    4.59    1.62
  -3  -3 -19    3.66    1.62
  -3  -3 -19    1.61    3.27
  -3   3 -21   -0.20    3.45
  -3   3 -21    1.01    1.51
  -3  -3 -21    2.60    1.57
   3   4 -20    0.48    2.06
   3   4 -20    3.44    3.82
   3  -4 -20    1.78    1.99
   3  -4 -20    5.15    3.49
  -3   4  18   -0.29    1.58
   3   4 -18    0.78    2.84
   3   4 -18    2.35    1.78
   3  -4 -18    2.39    1.71
   3  -4 -18   -0.21    2.56
   3   4 -16   -0.29    1.39
  -3   4  16    0.21    1.11
   3   4 -16   -0.75    2.36
  -3  -4  16   -0.44    1.34
   3  -4 -16    0.64    1.46
   3  -4 -16   -0.73    1.76
   3  -4 -16    2.27    2.42
   3   4 -14   96.45   10.02
  -3   4  14  113.94    8.55
   3   4 -14  103.99    8.62
   3  -4 -14   95.45    8.45
   3  -4 -14   98.72    9.09
   3  -4 -14   97.41    9.54
  -3  -4  14  101.60    8.46
   3   4 -12    0.33    0.63
   3   4 -12    0.10    0.75
   3   4 -12    0.90    1.62
   3   4 -12   -0.61    0.98
  -3   4  12    1.39    0.94
  -3   4  12    0.19    0.98
  -3  -4  12    0.28    0.88
   3  -4 -12    0.56    1.52
   3  -4 -12   -0.09    0.91
   3  -4 -12   -0.42    1.19
   3   4 -10    4.64    0.94
   3   4 -10    3.48    0.94
  -3   4  10    4.33    1.07
   3   4 -10    2.72    1.06
  -3   4  10    2.60    1.01
   3   4 -10    5.22    2.03
  -3  -4  10    3.11    1.06
   3  -4 -10    6.01    1.28
   3  -4 -10    2.33    1.42
   3  -4 -10    2.94    1.42
   3   4  -8   75.91    5.86
   3   4  -8   74.72    6.05
  -3   4   8   71.64    6.16
  -3   4   8   75.40    6.02
  -3   4   8   81.85    6.41
  -3   4   8   72.78    5.95
   3   4  -8   64.59    6.64
   3   4  -8   73.94    5.88
   3  -4  -8   68.90    5.93
  -3  -4   8   70.37    5.95
   3  -4  -8   73.54    6.43
   3  -4  -8   73.79    6.38
  -3   4   6  165.97   13.26
   3   4  -6  171.30   13.11
   3   4  -6  159.54   13.59
   3   4  -6  174.09   13.01
  -3   4   6  174.64   13.03
  -3   4   6  179.56   13.29
   3   4  -6  173.17   13.01
  -3   4   6  182.68   13.09
   3  -4  -6  170.02   13.01
  -3  -4   6  172.83   13.05
  -3  -4   6  172.61   13.00
   3  -4  -6  162.02   13.35
   3  -4  -6  169.73   13.33
   3   4  -4   19.30    2.03
  -3   4   4   20.99    1.98
  -3   4   4   22.73    1.97
  -3   4   4   24.47    2.06
  -3   4   4   21.73    2.23
  -3   4   4   21.42    2.24
   3   4  -4   20.38    2.03
   3   4  -4   21.40    2.46
  -3  -4   4   20.78    2.04
   3  -4  -4   20.74    2.45
   3  -4  -4   28.05    2.40
   3  -4  -4   22.43    1.99
  -3  -4   4   21.11    2.03
  -3  -4   4   18.61    2.02
  -3   4   2   85.44    6.22
  -3   4   2   81.98    6.29
  -3   4   2   81.70    6.22
   3   4  -2   72.49    6.35
  -3   4   2   80.39    6.45
   3   4  -2   77.31    6.49
   3   4  -2   76.71    6.31
  -3   4   2   90.11    6.52
   3  -4  -2   91.14    6.57
  -3  -4   2   78.19    6.39
  -3  -4   2   73.90    6.26
   3  -4  -2   85.02    6.25
   3  -4  -2   81.84    6.49
  -3  -4   2   83.52    6.28
   3   4   0    0.94    0.44
  -3   4   0    0.46    0.29
   3   4   0    0.84    0.56
  -3   4   0    0.68    0.45
   3   4   0    0.80    0.42
  -3   4   0    0.84    0.54
  -3   4   0    0.55    0.37
  -3  -4   0    0.09    0.32
   3  -4   0    0.31    0.45
  -3  -4   0    0.38    0.32
  -3  -4   0    0.18    0.36
   3  -4   0    0.57    0.34
  -3  -4   0    0.11    0.52
  -3   4  -2   77.63    6.51
  -3   4  -2   80.79    6.28
  -3   4  -2   79.89    6.32
   3   4   2   78.67    6.15
   3   4   2   83.77    6.61
  -3   4  -2   79.04    6.09
  -3   4  -2   78.70    6.10
   3   4   2   88.35    6.38
  -3  -4  -2   81.91    6.29
  -3  -4  -2   81.27    6.14
   3  -4   2   81.44    6.30
  -3  -4  -2   86.37    6.26
   3  -4   2   84.79    6.19
  -3   4  -4   20.24    2.85
   3   4   4   20.62    2.63
   3   4   4   21.40    1.92
  -3   4  -4   20.32    1.70
  -3   4  -4   17.96    2.30
  -3   4  -4   18.37    1.69
   3   4   4   23.92    1.74
  -3   4  -4   19.26    1.62
   3  -4   4   18.62    1.73
  -3  -4  -4   21.68    1.71
  -3  -4  -4   19.94    1.89
  -3  -4  -4   21.01    1.85
   3  -4   4   17.25    1.73
  -3  -4  -4   20.14    2.45
  -3   4  -6  164.06   13.07
  -3   4  -6  167.16   12.52
   3   4   6  179.29   13.42
  -3   4  -6  162.68   12.67
  -3   4  -6  167.65   13.76
   3   4   6  169.90   12.73
  -3  -4  -6  177.66   12.60
   3  -4   6  162.03   12.44
   3  -4   6  158.32   12.60
  -3  -4  -6  170.49   12.96
  -3  -4  -6  168.17   13.29
  -3  -4  -6  172.55   12.72
  -3  -4  -6  172.22   12.74
  -3   4  -8   67.20    5.38
  -3   4  -8   69.76    5.64
  -3   4  -8   62.82    6.80
   3   4   8   71.81    6.25
   3   4   8   68.61    5.59
  -3  -4  -8   70.80    5.59
  -3  -4  -8   75.00    5.84
  -3  -4  -8   65.46    6.26
   3  -4   8   70.18    5.50
  -3  -4  -8   73.42    5.49
  -3  -4  -8   64.86    6.19
  -3   4 -10    5.09    2.34
   3   4  10    3.65    1.41
   3   4  10    2.77    0.92
  -3   4 -10    3.19    1.00
   3  -4  10    2.06    0.84
  -3  -4 -10    4.14    1.61
  -3  -4 -10    2.97    0.84
  -3  -4 -10    3.27    1.66
  -3  -4 -10    2.95    0.93
   3   4  12    0.62    1.03
  -3   4 -12    0.00    0.80
  -3   4 -12    0.34    0.68
  -3   4 -12    0.28    1.84
  -3  -4 -12    3.89    2.03
  -3  -4 -12    0.94    0.81
  -3  -4 -12    0.19    1.34
  -3   4 -14   93.57    7.73
  -3  -4 -14   94.70    8.45
  -3  -4 -14   92.01    9.32
  -3  -4 -14   92.27    7.57
  -3   4 -16    1.71    1.29
  -3   4 -16    1.67    2.87
  -3  -4 -16    0.17    1.08
  -3  -4 -16    2.77    2.48
  -3   4 -18    2.63    3.51
  -3   4 -18    1.78    1.41
  -3  -4 -18    2.05    1.31
  -3  -4 -18    0.66    2.86
  -3   4 -20    1.94    1.61
  -3   4 -20    6.44    4.35
  -3  -4 -20    1.88    1.42
   3   5 -21    1.14    3.93
   3   5 -21    1.08    1.99
  -3   5  21    2.73    2.82
   3  -5 -21    2.01    2.15
   3  -5 -21    4.86    3.93
   3   5 -19    7.68    2.43
   3   5 -19    7.27    4.39
   3  -5 -19    7.43    3.52
   3  -5 -19    6.56    2.32
   3   5 -17    7.26    3.50
  -3   5  17   13.11    2.39
   3   5 -17    9.56    2.49
  -3  -5  17   10.25    2.32
   3  -5 -17    5.51    2.94
   3  -5 -17   11.28    3.17
   3  -5 -17    7.37    2.15
   3   5 -15   21.40    4.58
   3   5 -15   29.61    3.69
  -3   5  15   21.11    3.06
   3  -5 -15   21.13    3.78
  -3  -5  15   23.46    3.05
   3  -5 -15   19.06    4.11
   3  -5 -15   23.23    3.21
  -3   5  13   42.45    4.79
   3   5 -13   58.50    4.75
   3   5 -13   65.19    6.83
   3   5 -13   56.51    5.13
  -3   5  13   43.63    4.84
   3  -5 -13   51.37    4.90
   3  -5 -13   52.72    6.12
   3  -5 -13   72.38    6.28
  -3  -5  13   48.31    4.88
   3   5 -11    1.92    0.85
   3   5 -11    2.99    0.87
  -3   5  11    5.24    1.62
   3   5 -11    2.62    1.14
  -3   5  11    3.02    1.15
  -3   5  11    5.43    1.28
   3   5 -11    1.66    2.00
   3  -5 -11    2.31    1.01
   3  -5 -11    2.39    1.66
  -3  -5  11    4.99    1.26
   3  -5 -11    3.43    1.66
   3   5  -9    1.64    0.79
   3   5  -9    3.05    1.04
  -3   5   9    6.48    1.18
  -3   5   9    8.69    1.43
   3   5  -9    2.59    0.82
   3   5  -9    2.75    1.57
  -3   5   9    6.60    1.62
  -3  -5   9    4.88    1.08
   3  -5  -9    3.98    1.05
   3  -5  -9    1.89    1.37
   3  -5  -9    4.20    1.54
  -3   5   7    4.17    0.99
  -3   5   7    3.89    1.00
  -3   5   7    6.07    1.34
   3   5  -7    6.75    1.26
  -3   5   7    3.96    1.24
   3   5  -7    4.26    0.96
   3   5  -7    5.01    0.96
   3   5  -7    5.74    1.67
   3  -5  -7    3.59    1.23
  -3  -5   7    5.17    1.00
   3  -5  -7    6.23    1.14
  -3  -5   7    5.83    1.14
   3  -5  -7    5.89    1.44
   3   5  -5   10.16    1.39
  -3   5   5    7.41    1.30
  -3   5   5   11.46    1.70
  -3   5   5    9.19    1.63
   3   5  -5   13.11    2.15
   3   5  -5   11.41    1.52
  -3   5   5   12.70    1.45
  -3   5   5   14.88    1.57
   3  -5  -5   17.07    1.99
   3  -5  -5    9.22    1.28
   3  -5  -5    8.30    1.59
  -3  -5   5   11.71    1.44
  -3  -5   5    9.33    1.36
   3   5  -3   77.25    5.66
   3   5  -3   74.32    5.68
  -3   5   3   64.92    5.71
  -3   5   3   63.32    5.76
   3   5  -3   79.70    5.99
  -3   5   3   63.00    5.48
  -3   5   3   62.65    5.53
  -3   5   3   67.50    5.48
  -3  -5   3   67.80    5.64
   3  -5  -3   80.72    5.88
  -3  -5   3   65.47    5.58
  -3  -5   3   63.90    5.56
   3  -5  -3   76.36    5.89
   3  -5  -3   82.31    5.57
   3   5  -1   46.29    3.88
  -3   5   1   48.56    3.72
   3   5  -1   44.15    3.90
   3   5  -1   43.86    3.90
  -3   5   1   48.46    3.98
  -3   5   1   48.58    3.73
  -3   5   1   45.04    3.79
   3   5  -1   44.68    3.96
  -3   5   1   49.91    4.01
  -3  -5   1   53.55    3.81
   3  -5  -1   46.95    3.75
  -3  -5   1   47.12    3.82
   3  -5  -1   40.57    3.94
   3  -5  -1   39.46    4.00
  -3  -5   1   50.95    4.05
  -3   5  -1   43.20    3.77
  -3   5  -1   45.98    3.45
   3   5   1   51.39    3.99
  -3   5  -1   41.63    3.62
  -3   5  -1   42.33    3.43
   3   5   1   44.16    3.67
  -3   5  -1   43.04    3.60
   3   5   1   45.53    3.44
   3  -5   1   45.98    3.52
  -3  -5  -1   41.13    3.58
  -3  -5  -1   39.05    3.35
  -3  -5  -1   43.32    3.90
   3  -5   1   45.19    3.67
  -3  -5  -1   41.49    3.44
  -3   5  -3   79.56    6.42
   3   5   3   61.17    5.78
   3   5   3   68.67    6.20
  -3   5  -3   79.21    5.64
  -3   5  -3   74.59    6.00
  -3   5  -3   78.87    5.57
  -3   5  -3   77.85    5.71
  -3  -5  -3   77.03    5.61
   3  -5   3   64.78    5.62
  -3  -5  -3   78.92    5.83
   3  -5   3   62.56    5.68
  -3   5  -5   14.11    2.58
   3   5   5   14.57    1.66
  -3   5  -5   11.49    1.84
   3   5   5   16.00    1.19
  -3   5  -5   11.05    1.17
  -3   5  -5   13.31    1.51
  -3   5  -5   11.86    1.21
   3   5   5   10.25    1.96
   3  -5   5   12.16    1.29
  -3  -5  -5   13.19    1.62
  -3  -5  -5   10.76    1.29
   3  -5   5   11.29    1.36
  -3  -5  -5   11.65    2.15
  -3  -5  -5   12.90    1.25
  -3   5  -7    8.94    1.69
  -3   5  -7    6.52    1.16
  -3   5  -7    3.53    1.85
   3   5   7    3.63    0.98
   3   5   7    4.33    1.53
  -3   5  -7    5.27    0.81
   3  -5   7    6.35    0.97
  -3  -5  -7    6.08    1.39
  -3  -5  -7    4.60    0.87
  -3  -5  -7    6.66    1.14
  -3  -5  -7    4.02    1.46
  -3   5  -9    2.75    0.97
   3   5   9    5.43    1.10
  -3   5  -9    2.64    0.67
   3   5   9    6.36    1.68
  -3   5  -9    2.50    1.74
  -3  -5  -9    3.06    0.90
  -3  -5  -9    1.66    1.40
   3  -5   9    5.18    0.96
  -3  -5  -9    3.17    0.85
  -3  -5  -9    1.36    1.26
  -3   5 -11    2.41    1.98
  -3   5 -11    3.50    0.87
   3   5  11    4.06    1.09
  -3   5 -11    3.25    1.13
  -3  -5 -11    5.08    1.15
  -3  -5 -11    1.27    0.83
  -3  -5 -11    2.73    1.69
  -3  -5 -11    0.39    1.47
  -3   5 -13   56.72    5.09
  -3   5 -13   77.35    7.64
  -3  -5 -13   52.45    4.85
  -3  -5 -13   57.84    6.34
  -3  -5 -13   49.10    6.15
  -3   5 -15   28.62    3.17
  -3   5 -15   20.88    4.83
  -3  -5 -15   22.90    3.82
  -3  -5 -15   20.15    2.65
  -3  -5 -15   17.26    4.22
  -3   5 -17    6.45    3.82
  -3   5 -17   10.62    2.08
  -3  -5 -17    6.68    1.75
  -3   5 -19    7.70    1.97
  -3   5 -19    4.19    4.09
  -3  -5 -19    9.22    1.98
  -3   5 -21    0.25    3.83
  -3   5 -21    4.01    1.78
  -3  -5 -21    4.13    1.75
   3   6 -20    1.67    2.18
   3   6 -20    0.67    3.55
  -3   6  20   -3.20    2.16
   3  -6 -20   -1.65    1.78
   3  -6 -20    0.23    2.90
  -3   6  18   42.02    5.65
   3   6 -18   33.64    6.80
   3   6 -18   32.37    4.31
  -3   6  18   36.65    4.70
   3  -6 -18   29.06    5.48
   3  -6 -18   28.31    4.04
   3   6 -16    4.50    1.83
  -3   6  16   -0.20    1.95
  -3   6  16    0.06    1.44
   3   6 -16    0.52    2.73
   3  -6 -16    0.25    2.41
   3  -6 -16    2.95    1.62
   3  -6 -16    0.64    2.18
  -3  -6  16    1.42    1.49
   3   6 -14    7.27    3.26
  -3   6  14    2.83    1.33
  -3   6  14    4.50    1.98
   3   6 -14    4.29    1.63
   3  -6 -14    4.14    1.59
  -3  -6  14    4.15    1.62
   3  -6 -14    2.46    2.17
   3  -6 -14    8.84    2.53
   3   6 -12   33.14    5.27
   3   6 -12   30.01    3.00
   3   6 -12   32.29    3.09
   3   6 -12   35.18    3.93
  -3   6  12   34.24    3.63
  -3   6  12   26.33    3.38
  -3   6  12   24.36    3.76
   3  -6 -12   38.92    4.63
  -3  -6  12   36.43    3.62
   3  -6 -12   31.25    4.44
   3  -6 -12   33.15    3.55
   3   6 -10   37.90    3.19
  -3   6  10   36.11    3.42
   3   6 -10   32.22    3.11
  -3   6  10   34.23    3.44
   3   6 -10   30.07    4.58
  -3   6  10   31.97    4.01
   3   6 -10   36.93    3.94
   3  -6 -10   37.44    4.50
   3  -6 -10   30.52    3.33
  -3  -6  10   36.42    3.41
   3  -6 -10   28.90    4.06
   3   6  -8  129.21    9.58
   3   6  -8  124.30    9.57
  -3   6   8  130.66    9.70
   3   6  -8  112.51    9.77
  -3   6   8  127.10    9.75
   3   6  -8  110.74   10.45
  -3   6   8  123.85    9.99
   3  -6  -8  111.98    9.97
  -3  -6   8  121.66    9.69
   3  -6  -8  126.14    9.68
   3  -6  -8  128.34   10.28
  -3  -6   8  127.52    9.56
  -3   6   6    8.98    1.64
   3   6  -6   10.87    1.48
  -3   6   6   12.51    1.59
  -3   6   6    9.57    1.66
   3   6  -6    9.52    2.07
   3   6  -6   12.17    1.66
  -3   6   6    7.92    1.35
   3  -6  -6   14.59    2.02
  -3  -6   6    9.78    1.50
   3  -6  -6   10.41    1.43
  -3  -6   6    8.71    1.36
   3   6  -4    7.26    1.61
  -3   6   4    7.01    1.08
  -3   6   4    5.80    1.30
   3   6  -4    8.65    1.34
  -3   6   4    7.45    1.32
  -3   6   4    5.83    1.13
   3   6  -4    8.78    1.28
   3  -6  -4    6.68    1.32
  -3  -6   4    6.99    1.20
   3  -6  -4   10.54    1.63
  -3  -6   4    7.22    1.18
   3  -6  -4    8.27    1.16
  -3  -6   4    5.27    1.18
   3   6  -2   12.51    1.78
  -3   6   2   12.23    1.65
  -3   6   2   12.51    1.42
   3   6  -2   12.42    1.68
  -3   6   2    7.87    1.29
   3   6  -2   14.98    1.75
  -3   6   2   11.49    1.37
  -3   6   2    9.54    1.59
  -3  -6   2   11.22    1.63
  -3  -6   2    8.52    1.32
  -3  -6   2    9.79    1.09
  -3  -6   2   11.34    1.47
   3  -6  -2   13.75    1.78
   3  -6  -2   15.07    1.50
   3  -6  -2   19.15    2.09
  -3   6   0    2.08    0.76
   3   6   0    1.10    0.65
  -3   6   0    3.10    0.65
   3   6   0    3.76    0.82
  -3   6   0    2.65    0.62
   3   6   0    1.46    0.78
  -3   6   0    1.95    0.85
  -3   6   0    2.52    0.67
   3   6   0    1.92    0.69
  -3  -6   0    2.73    0.96
   3  -6   0    2.59    0.79
  -3  -6   0    3.02    0.68
   3  -6   0    3.04    0.67
  -3  -6   0    1.84    0.68
   3   6   2   11.34    1.92
  -3   6  -2   13.51    1.32
  -3   6  -2   13.48    1.60
  -3   6  -2   12.57    1.75
   3   6   2   11.85    1.11
  -3   6  -2   14.13    1.69
  -3   6  -2   13.64    1.47
   3   6   2    9.89    1.61
  -3  -6  -2   17.59    2.31
   3  -6   2    9.58    1.37
   3  -6   2   10.99    1.54
  -3  -6  -2   15.43    1.36
  -3  -6  -2   17.98    1.88
  -3   6  -4    6.96    1.10
   3   6   4    7.03    1.68
  -3   6  -4    9.84    1.09
  -3   6  -4    8.75    1.87
  -3   6  -4    8.00    0.96
  -3   6  -4    9.07    1.52
   3   6   4    6.97    1.24
  -3  -6  -4    8.52    1.33
  -3  -6  -4    8.31    1.03
  -3  -6  -4    7.46    1.75
   3  -6   4    5.48    0.98
   3  -6   4    5.51    1.05
  -3   6  -6   10.49    1.55
  -3   6  -6   11.86    1.91
   3   6   6   12.28    1.62
  -3   6  -6    9.67    2.44
   3   6   6   12.61    2.27
  -3   6  -6   10.12    1.06
   3   6   6   10.12    1.04
  -3   6  -6   10.00    1.20
  -3  -6  -6   13.26    1.33
   3  -6   6   10.10    1.24
  -3  -6  -6   13.24    1.39
  -3  -6  -6   13.32    2.37
   3  -6   6   10.13    1.37
  -3  -6  -6    9.87    1.51
  -3   6  -8  115.42   10.72
  -3   6  -8  120.93    9.16
  -3   6  -8  110.55    9.42
   3   6   8  114.64   10.13
   3   6   8  127.92    9.43
  -3  -6  -8  126.92    9.45
  -3  -6  -8  114.88   10.29
   3  -6   8  120.05    9.28
  -3  -6  -8  125.35    9.24
  -3  -6  -8  115.18    9.67
  -3   6 -10   32.48    2.81
  -3   6 -10   31.92    3.16
  -3   6 -10   32.75    5.08
   3   6  10   31.65    3.10
  -3  -6 -10   28.52    4.22
  -3  -6 -10   25.99    3.88
  -3  -6 -10   27.35    2.85
  -3  -6 -10   30.41    3.05
   3  -6  10   35.47    3.01
  -3   6 -12   32.49    3.65
  -3   6 -12   26.50    5.17
  -3  -6 -12   36.11    3.20
  -3  -6 -12   32.77    4.61
  -3  -6 -12   28.15    4.42
  -3   6 -14    0.48    2.24
  -3   6 -14    2.68    1.30
  -3  -6 -14    0.49    2.05
  -3  -6 -14    4.99    1.28
  -3  -6 -14    4.19    2.10
  -3   6 -16    2.93    1.40
  -3   6 -16    1.64    3.08
  -3  -6 -16    1.77    1.14
  -3   6 -18   28.43    3.84
  -3   6 -18   43.06    7.54
  -3  -6 -18   32.81    3.74
  -3   6 -20   -0.88    1.49
  -3   6 -20    3.26    4.09
  -3  -6 -20    1.46    1.51
  -3   7  19    6.29    2.86
   3   7 -19    2.56    2.15
   3   7 -19    4.30    3.78
   3  -7 -19    3.26    2.10
   3  -7 -19    1.66    2.73
  -3   7  17    3.12    2.35
   3   7 -17    0.43    2.85
   3   7 -17    2.49    1.79
  -3   7  17    0.85    1.62
   3  -7 -17    0.01    2.36
  -3  -7  17    1.29    1.96
   3  -7 -17   -2.04    1.36
   3  -7 -17   -0.24    2.30
   3   7 -15    0.92    1.54
  -3   7  15    1.31    1.76
  -3   7  15    0.94    1.31
   3   7 -15    0.25    2.67
   3  -7 -15   -1.45    1.84
   3  -7 -15   -0.46    1.33
   3  -7 -15    2.83    2.39
  -3  -7  15    0.80    1.44
  -3   7  13    1.32    1.48
   3   7 -13    0.48    1.32
  -3   7  13    2.28    1.27
   3   7 -13    0.56    2.24
  -3   7  13    0.12    1.31
   3  -7 -13   -0.38    1.60
   3  -7 -13   -0.47    1.57
   3  -7 -13    0.60    1.13
  -3  -7  13   -0.36    1.16
  -3   7  11   15.45    2.61
   3   7 -11    7.13    2.72
   3   7 -11   12.84    2.14
   3   7 -11   10.77    1.62
   3   7 -11    9.00    1.53
  -3   7  11    8.29    1.79
  -3   7  11   15.26    2.18
   3  -7 -11    9.05    2.33
   3  -7 -11   10.11    2.66
  -3  -7  11   14.73    2.16
   3  -7 -11   13.56    2.06
  -3   7   9    9.04    1.67
   3   7  -9   11.99    2.78
  -3   7   9    6.50    1.68
   3   7  -9   10.35    1.52
   3   7  -9    9.28    1.79
  -3   7   9   10.56    1.68
   3   7  -9   11.70    1.61
   3  -7  -9   21.95    2.83
  -3  -7   9   11.81    1.76
   3  -7  -9   11.42    1.75
   3  -7  -9   10.31    2.39
  -3  -7   9    8.83    1.42
  -3   7   7   75.32    6.21
  -3   7   7   75.24    6.13
  -3   7   7   72.45    6.36
   3   7  -7   78.95    7.07
   3   7  -7   75.89    6.11
   3   7  -7   76.11    6.33
   3  -7  -7   76.46    6.13
   3  -7  -7   71.84    6.42
  -3  -7   7   73.60    6.03
  -3  -7   7   73.03    6.16
  -3   7   5   30.73    2.93
  -3   7   5   31.01    3.63
   3   7  -5   27.56    3.20
  -3   7   5   27.99    3.06
   3   7  -5   31.41    2.96
  -3   7   5   34.90    2.92
   3   7  -5   34.00    3.57
   3  -7  -5   33.82    3.20
   3  -7  -5   29.44    3.63
  -3  -7   5   28.63    2.88
   3  -7  -5   29.63    2.84
  -3  -7   5   28.98    2.92
  -3   7   3    1.46    0.61
   3   7  -3    1.88    0.82
  -3   7   3    2.99    1.07
  -3   7   3    2.86    0.85
  -3   7   3    0.65    0.75
   3   7  -3    0.56    0.90
   3   7  -3   -0.03    0.69
  -3   7   3    2.60    0.73
  -3  -7   3    2.37    0.74
   3  -7  -3    0.47    0.77
  -3  -7   3    1.73    0.81
   3  -7  -3    1.07    0.93
  -3  -7   3    1.82    0.78
   3  -7  -3    2.10    0.72
   3   7  -1   19.20    2.36
   3   7  -1   23.27    2.51
  -3   7   1   20.54    2.03
   3   7  -1   19.27    2.22
  -3   7   1   22.56    2.14
  -3   7   1   24.32    2.04
  -3   7   1   23.80    2.27
  -3   7   1   22.43    2.60
   3   7  -1   20.65    2.68
  -3  -7   1   19.48    1.66
   3  -7  -1   18.85    2.03
  -3  -7   1   21.93    2.46
   3  -7  -1   16.95    2.43
  -3  -7   1   22.40    2.08
  -3  -7   1   19.08    2.50
   3   7   1   20.82    2.75
  -3   7  -1   23.39    2.56
   3   7   1   21.63    2.53
  -3   7  -1   18.43    1.96
  -3   7  -1   17.44    1.99
   3   7   1   21.54    2.15
  -3   7  -1   21.70    2.45
  -3   7  -1   22.53    2.56
   3   7   1   23.24    1.98
   3  -7   1   21.91    2.32
  -3  -7  -1   21.34    2.42
  -3  -7  -1   20.76    1.89
  -3  -7  -1   22.36    2.01
   3  -7   1   17.14    2.09
  -3  -7  -1   24.65    2.94
  -3   7  -3    1.01    1.10
  -3   7  -3    1.87    0.69
  -3   7  -3    0.81    0.63
   3   7   3    2.77    1.26
  -3   7  -3   -0.06    0.60
   3   7   3    2.33    0.51
  -3   7  -3    2.35    0.92
   3   7   3    0.74    0.69
  -3   7  -3    1.31    0.52
  -3  -7  -3    0.73    0.93
  -3  -7  -3    1.38    0.54
   3  -7   3    1.67    0.67
   3  -7   3    2.26    0.80
  -3  -7  -3    0.21    0.65
   3   7   5   30.29    2.83
  -3   7  -5   38.38    4.51
  -3   7  -5   31.10    3.12
   3   7   5   28.29    3.84
  -3   7  -5   28.27    2.50
  -3   7  -5   25.32    2.72
  -3   7  -5   27.96    2.50
   3  -7   5   25.06    2.62
  -3  -7  -5   32.44    3.98
  -3  -7  -5   31.57    2.58
  -3  -7  -5   31.16    2.87
   3  -7   5   25.36    2.60
  -3   7  -7   84.54    7.63
   3   7   7   81.02    6.26
   3   7   7   75.00    5.75
  -3   7  -7   74.97    5.92
  -3   7  -7   71.45    6.22
  -3   7  -7   78.66    6.62
  -3   7  -7   76.37    5.72
  -3  -7  -7   73.21    5.99
   3  -7   7   74.69    6.05
  -3  -7  -7   71.34    7.14
  -3  -7  -7   74.53    6.06
  -3  -7  -7   75.98    6.25
   3  -7   7   74.11    5.81
  -3   7  -9    7.70    1.29
   3   7   9   14.50    1.92
  -3   7  -9   11.88    1.89
  -3   7  -9   13.61    3.15
   3  -7   9   10.27    1.56
  -3  -7  -9    6.30    2.21
  -3  -7  -9   10.84    1.71
  -3  -7  -9   16.27    2.32
  -3  -7  -9   12.83    1.60
  -3   7 -11    9.59    1.79
  -3   7 -11    7.69    2.86
  -3  -7 -11    8.42    2.56
  -3  -7 -11   12.54    2.51
  -3  -7 -11    7.87    1.45
  -3   7 -13   -0.61    1.03
  -3   7 -13    0.40    2.09
  -3  -7 -13    0.68    1.92
  -3  -7 -13    0.11    0.96
  -3  -7 -13    0.41    1.74
  -3   7 -15    1.58    1.35
  -3   7 -15   -0.72    2.57
  -3  -7 -15    1.58    2.16
  -3  -7 -15    3.47    1.31
  -3   7 -17    4.74    3.70
  -3   7 -17    1.37    1.46
  -3  -7 -17    0.08    1.17
  -3   7 -19    2.60    3.67
  -3   7 -19    2.28    1.68
  -3  -7 -19    4.36    1.67
  -3   8  20    0.83    2.47
   3   8 -20    1.16    2.17
   3   8 -20   -1.47    3.76
   3  -8 -20   -2.73    1.70
   3   8 -18   -2.28    1.75
  -3   8  18   -0.62    1.92
   3   8 -18   -1.89    3.02
   3  -8 -18    3.67    2.96
   3  -8 -18   -0.22    1.75
  -3   8  16    0.13    1.76
   3   8 -16   -0.62    1.56
  -3   8  16    2.22    1.57
   3   8 -16    2.72    3.04
   3  -8 -16    0.74    2.31
  -3  -8  16   -0.25    1.55
   3  -8 -16    4.29    1.81
   3  -8 -16    1.79    2.53
  -3   8  14   -0.41    1.21
   3   8 -14    0.20    1.41
  -3   8  14    1.14    1.70
   3   8 -14    3.47    2.87
   3  -8 -14    0.10    1.29
  -3  -8  14    0.76    1.34
   3  -8 -14    0.75    1.96
   3  -8 -14   -0.47    1.85
   3   8 -12   13.26    3.54
  -3   8  12   12.53    2.60
  -3   8  12   14.86    2.43
  -3   8  12   18.78    2.68
   3   8 -12   21.91    2.98
   3  -8 -12   14.76    3.01
   3  -8 -12   15.30    3.18
   3  -8 -12   13.53    2.34
  -3  -8  12   13.92    2.34
   3   8 -10    4.02    1.07
  -3   8  10    0.28    1.22
  -3   8  10    2.68    1.18
   3   8 -10    1.43    1.90
   3   8 -10    2.26    0.90
  -3   8  10    2.44    1.21
   3   8 -10    2.62    1.37
  -3  -8  10    6.17    1.53
   3  -8 -10    2.36    1.55
   3  -8 -10    1.51    1.67
   3  -8 -10    2.38    1.17
  -3  -8  10    4.93    1.08
   3   8  -8   29.79    3.36
  -3   8   8   24.31    2.96
   3   8  -8   27.91    4.31
  -3   8   8   24.26    2.87
   3   8  -8   31.73    2.84
  -3   8   8   19.25    2.97
  -3  -8   8   31.17    3.24
   3  -8  -8   32.93    3.21
  -3  -8   8   27.14    2.68
   3  -8  -8   25.38    3.70
   3  -8  -8   24.80    3.49
  -3   8   6    0.75    0.95
  -3   8   6    0.85    0.81
   3   8  -6    0.47    1.23
   3   8  -6    1.70    1.07
   3   8  -6    0.67    0.78
  -3   8   6    0.35    0.71
  -3  -8   6    1.37    0.86
  -3  -8   6    1.50    0.86
   3  -8  -6    0.03    0.73
   3  -8  -6    0.51    0.97
   3  -8  -6    0.07    1.15
   3   8  -4    4.10    1.11
  -3   8   4    3.54    1.24
  -3   8   4    3.13    0.84
  -3   8   4    2.29    1.07
   3   8  -4    4.37    1.45
  -3   8   4    1.89    0.85
   3   8  -4    3.83    1.09
  -3   8   4    4.12    0.99
   3  -8  -4    3.80    0.96
  -3  -8   4    3.02    0.94
  -3  -8   4    2.42    1.00
   3  -8  -4    3.27    1.38
   3  -8  -4    6.35    1.52
  -3   8   2   28.45    2.89
   3   8  -2   23.08    2.92
  -3   8   2   29.13    2.64
  -3   8   2   33.47    3.25
   3   8  -2   29.69    3.24
   3   8  -2   23.41    2.95
  -3   8   2   31.72    2.77
  -3   8   2   30.86    2.82
   3   8  -2   22.74    3.05
  -3  -8   2   24.73    3.01
   3  -8  -2   32.50    3.27
   3  -8  -2   32.36    2.75
  -3  -8   2   32.43    3.14
   3  -8  -2   29.98    3.04
  -3  -8   2   26.88    2.72
  -3   8   0    1.50    0.80
   3   8   0    0.34    0.68
   3   8   0    1.19    0.93
  -3   8   0    0.77    0.72
  -3   8   0    0.57    0.65
   3   8   0    1.85    0.79
  -3   8   0    1.03    0.88
  -3   8   0    1.09    0.61
   3   8   0    2.20    0.84
   3   8   0    2.01    0.41
   3  -8   0    0.61    0.69
  -3  -8   0    1.77    0.39
  -3  -8   0    0.39    0.58
   3  -8   0    1.18    0.97
  -3  -8   0    0.79    0.75
  -3  -8   0    1.53    1.07
  -3   8  -2   29.20    2.61
  -3   8  -2   26.35    2.86
  -3   8  -2   26.40    2.87
   3   8   2   32.61    2.80
  -3   8  -2   27.61    2.73
  -3   8  -2   28.51    2.96
   3   8   2   30.16    2.34
   3   8   2   26.49    3.49
   3   8   2   30.11    2.98
   3  -8   2   25.50    2.88
  -3  -8  -2   31.74    3.76
  -3  -8  -2   30.16    2.94
  -3  -8  -2   29.45    2.63
  -3  -8  -2   28.57    2.35
   3  -8   2   27.15    2.69
   3   8   4    1.72    1.22
  -3   8  -4    2.47    0.94
  -3   8  -4    2.19    1.12
   3   8   4    2.81    1.04
   3   8   4    4.18    0.75
  -3   8  -4    2.70    1.44
  -3   8  -4    3.20    0.87
  -3   8  -4    3.16    0.79
   3   8   4    2.96    0.91
  -3   8  -4    4.52    1.05
   3  -8   4    3.25    0.90
   3  -8   4    2.05    0.85
  -3  -8  -4    5.93    1.31
  -3  -8  -4    3.79    0.86
  -3  -8  -4    1.47    1.42
  -3   8  -6    0.26    0.80
   3   8   6    0.24    0.75
  -3   8  -6    0.18    0.54
  -3   8  -6    1.05    0.52
  -3   8  -6    1.60    1.03
  -3   8  -6   -0.81    1.36
  -3  -8  -6   -0.42    0.60
   3  -8   6    0.60    0.63
  -3  -8  -6   -0.53    1.07
  -3  -8  -6    0.40    0.77
   3  -8   6    0.57    0.66
  -3   8  -8   29.92    4.71
   3   8   8   21.82    2.82
  -3   8  -8   25.87    3.07
  -3   8  -8   24.61    2.42
  -3   8  -8   28.37    3.45
  -3  -8  -8   28.44    2.70
  -3  -8  -8   23.72    4.00
   3  -8   8   26.86    2.63
  -3  -8  -8   23.01    2.90
  -3  -8  -8   26.72    2.58
  -3   8 -10    2.69    1.20
  -3   8 -10    3.56    2.33
  -3  -8 -10    2.40    0.93
  -3  -8 -10    0.87    1.23
  -3  -8 -10    4.45    2.15
  -3   8 -12   13.96    3.85
  -3   8 -12   14.65    2.35
  -3  -8 -12   13.16    1.97
  -3  -8 -12   19.44    3.77
  -3   8 -14    0.61    2.68
  -3   8 -14    1.08    1.27
  -3  -8 -14   -0.45    2.06
  -3  -8 -14   -0.89    0.97
  -3   8 -16    1.09    3.18
  -3   8 -16   -0.02    1.27
  -3  -8 -16    1.02    2.24
  -3  -8 -16    0.88    1.27
  -3   8 -18    1.83    1.58
  -3   8 -18   -0.66    2.98
  -3  -8 -18    1.88    1.39
  -3   8 -20    3.50    1.81
  -3   8 -20    3.59    4.29
  -3  -8 -20   -0.84    1.40
  -3   9  19    3.64    2.73
   3   9 -19   -1.39    1.98
   3   9 -19    1.99    3.71
   3  -9 -19    4.26    2.23
   3   9 -17    0.45    3.14
  -3   9  17    5.51    2.59
   3   9 -17    9.83    2.74
  -3   9  17    5.83    2.07
   3  -9 -17    5.36    2.08
   3  -9 -17    5.96    3.09
   3   9 -15    6.61    3.50
   3   9 -15    4.76    2.03
  -3   9  15    1.40    1.88
  -3   9  15    7.78    2.13
   3  -9 -15    2.74    2.33
   3  -9 -15    3.64    1.70
  -3  -9  15    3.87    1.72
   3  -9 -15    5.46    3.11
   3   9 -13    1.03    1.48
  -3   9  13    1.50    1.64
   3   9 -13    4.34    2.85
  -3   9  13    0.04    1.33
   3  -9 -13   -0.66    1.89
   3  -9 -13    1.47    1.92
  -3  -9  13   -0.52    1.21
   3  -9 -13    1.18    1.26
   3   9 -11    3.03    1.49
  -3   9  11    2.25    1.34
   3   9 -11    2.03    2.03
  -3   9  11    1.93    1.40
  -3   9  11    0.85    1.23
   3   9 -11    1.17    0.91
  -3  -9  11    1.94    1.46
   3  -9 -11    1.30    1.08
   3  -9 -11    0.58    1.64
   3  -9 -11    6.62    2.33
  -3   9   9    0.26    1.20
  -3   9   9    1.12    1.07
  -3   9   9    2.73    1.29
   3   9  -9   -0.14    1.73
   3   9  -9   -0.25    1.19
   3   9  -9    2.59    1.11
  -3  -9   9    1.50    1.14
  -3  -9   9    1.03    0.84
   3  -9  -9    0.91    1.39
   3  -9  -9    2.89    1.45
   3  -9  -9    2.26    1.09
   3   9  -7   17.88    2.57
  -3   9   7   12.13    2.32
   3   9  -7   20.40    2.51
   3   9  -7   17.03    3.18
  -3   9   7   19.08    2.49
   3  -9  -7   22.46    2.81
   3  -9  -7   17.66    2.29
  -3  -9   7   20.44    2.52
  -3  -9   7   17.72    2.23
   3  -9  -7   12.75    2.81
  -3   9   5   68.99    6.16
  -3   9   5   81.61    6.22
  -3   9   5   73.62    6.32
   3   9  -5   77.32    6.41
   3   9  -5   82.15    7.00
   3   9  -5   69.10    6.32
   3  -9  -5   74.81    6.08
  -3  -9   5   72.40    6.18
  -3  -9   5   71.49    6.22
   3  -9  -5   70.82    6.81
   3   9  -3    1.56    1.01
  -3   9   3    1.26    0.89
  -3   9   3    0.96    0.82
   3   9  -3    0.19    0.89
  -3   9   3    1.81    0.83
   3   9  -3   -0.91    0.77
  -3   9   3    1.03    0.65
   3   9  -3    0.22    1.01
   3  -9  -3    1.96    0.75
  -3  -9   3    0.64    0.93
  -3  -9   3    1.33    0.75
   3  -9  -3    1.69    1.17
   3  -9  -3    3.30    1.25
  -3   9   1   17.55    2.02
  -3   9   1   12.58    2.26
  -3   9   1   16.69    1.82
   3   9  -1   10.83    1.88
   3   9  -1   12.09    2.21
  -3   9   1   15.94    2.02
   3   9  -1   10.90    1.90
  -3   9   1   14.14    2.00
   3   9  -1   10.73    1.93
  -3  -9   1   11.53    2.08
  -3  -9   1   14.95    2.16
   3  -9  -1   13.71    1.81
  -3  -9   1   16.27    1.96
   3  -9  -1   17.25    2.47
  -3   9  -1   13.99    2.02
   3   9   1   11.86    1.90
   3   9   1   14.27    1.93
   3   9   1   13.93    2.46
  -3   9  -1   13.34    1.66
   3   9   1   13.17    1.21
  -3   9  -1   11.61    1.71
  -3   9  -1   10.55    1.91
   3   9   1   13.89    1.50
  -3   9  -1   10.73    1.81
   3  -9   1   14.19    1.84
  -3  -9  -1    9.95    2.12
  -3  -9  -1    9.10    1.49
  -3  -9  -1   10.47    1.89
   3  -9   1   12.64    2.05
  -3   9  -3    1.34    1.15
   3   9   3   -0.14    0.63
   3   9   3    1.33    0.91
  -3   9  -3    0.22    0.62
  -3   9  -3   -0.15    0.81
  -3   9  -3    1.92    0.85
  -3   9  -3    0.77    0.79
   3   9   3    0.95    0.53
  -3   9  -3    0.35    0.80
  -3  -9  -3    1.16    0.87
   3  -9   3    1.08    0.72
   3  -9   3    1.17    0.88
  -3  -9  -3   -0.13    1.15
  -3  -9  -3    1.19    0.66
   3   9   5   72.60    6.25
  -3   9  -5   80.06    6.70
  -3   9  -5   84.31    6.45
  -3   9  -5   77.65    6.20
  -3   9  -5   74.02    6.08
  -3   9  -5   77.96    7.27
   3   9   5   73.23    6.41
   3   9   5   74.28    6.01
   3  -9   5   72.67    6.28
  -3  -9  -5   77.37    6.12
  -3  -9  -5   68.17    7.08
   3  -9   5   79.29    6.24
  -3  -9  -5   76.15    6.44
  -3   9  -7   14.41    2.50
  -3   9  -7   16.70    1.99
  -3   9  -7   17.38    1.75
   3   9   7   13.83    2.17
  -3   9  -7   20.21    2.56
  -3   9  -7   23.61    4.01
   3   9   7   17.88    2.16
  -3  -9  -7   18.19    2.08
   3  -9   7   17.88    1.97
   3  -9   7   15.45    2.06
  -3  -9  -7   13.57    2.17
  -3  -9  -7   12.39    2.88
   3   9   9    1.20    1.03
  -3   9  -9    1.01    1.10
  -3   9  -9    2.82    2.22
  -3  -9  -9    2.87    0.97
  -3  -9  -9    0.49    1.91
  -3   9 -11    0.95    1.24
  -3   9 -11    2.44    2.18
  -3  -9 -11    2.35    1.04
  -3  -9 -11    0.51    1.97
  -3   9 -13   -0.24    1.21
  -3   9 -13    2.03    2.78
  -3  -9 -13    1.66    1.14
  -3  -9 -13    2.38    2.17
  -3   9 -15    4.25    3.13
  -3   9 -15    4.37    1.74
  -3  -9 -15    2.62    2.49
  -3  -9 -15    5.33    1.58
  -3   9 -17    4.90    4.03
  -3   9 -17    3.91    1.82
  -3  -9 -17    3.10    1.48
  -3   9 -19    1.09    3.90
  -3   9 -19    1.36    1.76
  -3  -9 -19    2.84    1.50
   3  10 -18    1.61    3.68
  -3  10  18    1.83    2.41
   3  10 -18    0.80    1.98
   3 -10 -18    4.08    2.23
   3  10 -16    2.84    3.31
   3  10 -16    4.96    2.31
  -3  10  16    3.04    2.26
  -3  10  16    4.96    1.98
   3 -10 -16    2.72    1.84
  -3 -10  16    3.41    2.28
   3 -10 -16    2.56    2.57
  -3  10  14   -0.30    1.62
   3  10 -14   -0.56    2.61
  -3  10  14    2.32    1.57
   3  10 -14    2.04    1.83
   3 -10 -14    1.36    2.05
  -3 -10  14    1.56    1.60
   3 -10 -14    1.00    1.47
   3  10 -12   28.18    5.06
  -3  10  12   19.36    3.20
   3  10 -12   30.05    3.76
  -3  10  12   17.39    2.89
  -3 -10  12   21.65    3.10
   3 -10 -12   21.43    3.67
   3 -10 -12   18.87    2.82
   3 -10 -12   18.83    3.91
  -3  10  10    4.53    1.48
   3  10 -10   -0.27    1.86
  -3  10  10    6.70    1.62
   3  10 -10    0.31    1.29
  -3  10  10    2.53    1.51
  -3 -10  10    1.83    0.99
  -3 -10  10    4.64    1.46
   3 -10 -10    1.80    1.56
   3 -10 -10    2.83    2.13
   3 -10 -10    0.66    1.15
  -3  10   8   10.20    1.88
   3  10  -8    7.84    2.58
   3  10  -8   12.14    2.15
   3  10  -8    9.18    1.79
  -3  10   8   10.69    2.05
   3 -10  -8    5.75    1.80
   3 -10  -8    5.60    2.19
  -3 -10   8    8.88    1.63
   3 -10  -8    8.10    1.65
  -3 -10   8    8.72    1.79
  -3  10   6   24.04    3.08
   3  10  -6   23.08    3.05
  -3  10   6   23.19    2.85
   3  10  -6   23.34    3.66
   3  10  -6   22.06    3.16
  -3  10   6   24.45    3.01
   3 -10  -6   23.21    3.06
  -3 -10   6   22.30    2.88
   3 -10  -6   27.20    2.91
  -3 -10   6   25.20    2.90
   3 -10  -6   19.32    3.32
  -3  10   4   14.32    2.11
   3  10  -4   13.06    2.22
  -3  10   4   13.07    2.06
   3  10  -4   17.62    2.75
  -3  10   4   13.17    1.91
   3  10  -4   13.70    2.28
   3  10  -4   16.71    2.35
  -3 -10   4   12.60    1.93
   3 -10  -4   14.44    2.63
   3 -10  -4   10.44    2.00
   3 -10  -4   10.97    1.77
  -3 -10   4   12.96    2.13
  -3  10   2    4.84    1.23
   3  10  -2    5.50    1.39
  -3  10   2    8.83    1.56
  -3  10   2    5.75    1.40
  -3  10   2    6.97    1.26
   3  10  -2    5.74    1.84
   3  10  -2    5.44    1.41
   3  10  -2    4.43    1.39
   3 -10  -2    8.06    1.91
   3 -10  -2    6.23    1.57
  -3 -10   2    3.52    1.13
   3 -10  -2    5.51    1.26
  -3 -10   2    6.81    1.62
   3  10   0    4.27    1.18
  -3  10   0    3.83    1.02
   3  10   0    2.96    1.23
  -3  10   0    4.08    1.15
  -3  10   0    2.13    1.06
  -3  10   0    2.24    1.27
  -3  10   0    4.25    1.15
   3  10   0    4.14    0.76
   3  10   0    5.21    1.19
   3 -10   0    3.72    1.39
   3 -10   0    2.01    1.03
  -3 -10   0    6.78    1.27
  -3 -10   0    3.93    1.30
  -3 -10   0    3.77    1.57
  -3  10  -2    4.69    1.43
  -3  10  -2    6.74    1.27
   3  10   2    5.44    0.87
  -3  10  -2    5.11    1.32
  -3  10  -2    7.07    1.56
   3  10   2    6.55    1.37
  -3  10  -2    3.94    1.41
   3  10   2    6.17    1.51
   3 -10   2    5.67    1.36
  -3 -10  -2    9.45    1.37
  -3 -10  -2    5.86    1.44
  -3 -10  -2    6.18    1.88
  -3 -10  -2    6.22    1.20
   3 -10   2    7.59    1.65
   3  10   4   15.74    1.66
   3  10   4   13.70    2.02
  -3  10  -4   15.36    1.93
  -3  10  -4   17.37    3.05
  -3  10  -4   11.91    2.04
  -3  10  -4   17.62    2.48
   3  10   4   14.37    2.25
  -3  10  -4   20.35    2.64
  -3  10  -4   13.34    2.09
  -3 -10  -4   15.89    1.97
   3 -10   4   16.33    2.11
  -3 -10  -4   14.81    2.28
   3 -10   4   18.74    2.43
  -3 -10  -4   14.81    2.88
  -3  10  -6   23.05    2.40
   3  10   6   21.70    2.76
  -3  10  -6   25.41    3.04
   3  10   6   19.84    2.24
  -3  10  -6   21.11    3.74
  -3  10  -6   19.42    2.92
  -3  10  -6   21.02    2.39
  -3 -10  -6   24.81    2.56
   3 -10   6   22.71    2.63
   3 -10   6   23.64    2.65
  -3  10  -8    8.80    2.81
  -3  10  -8    7.45    1.93
   3  10   8    7.22    1.66
  -3  10  -8    7.13    1.66
   3  10   8    9.44    1.53
  -3 -10  -8    2.36    1.86
   3 -10   8    9.42    1.25
  -3 -10  -8    5.23    1.31
   3  10  10    4.88    1.50
  -3  10 -10    2.92    1.38
  -3  10 -10    1.20    2.18
  -3 -10 -10    5.06    2.39
  -3 -10 -10    1.26    1.04
  -3  10 -12   21.41    2.96
  -3  10 -12   22.19    5.03
  -3 -10 -12   25.17    4.56
  -3 -10 -12   18.72    2.56
  -3  10 -14    2.23    1.49
  -3  10 -14    1.76    2.73
  -3 -10 -14    2.34    1.32
  -3 -10 -14    1.00    2.43
  -3  10 -16    4.57    1.88
  -3  10 -16    6.95    4.08
  -3 -10 -16    6.08    1.68
  -3  10 -18    4.91    4.21
  -3  10 -18    4.94    1.97
  -3 -10 -18    3.69    1.71
   3  11 -17    0.43    1.97
  -3  11  17    3.06    2.52
   3  11 -17    0.07    3.38
  -3  11  17   -0.53    1.99
   3 -11 -17   -1.10    1.66
   3  11 -15   -0.43    1.68
  -3  11  15   -0.01    1.57
  -3  11  15    0.06    1.90
   3  11 -15    2.39    3.03
   3 -11 -15    1.79    2.51
  -3 -11  15    0.12    1.69
   3 -11 -15   -0.28    1.51
  -3  11  13    0.81    1.47
   3  11 -13    2.87    1.83
  -3  11  13   -0.27    1.63
   3  11 -13    2.67    2.93
   3 -11 -13    1.36    1.45
  -3 -11  13    3.31    1.62
   3 -11 -13    1.14    1.90
  -3  11  11   11.15    2.15
   3  11 -11    7.32    2.88
   3  11 -11    5.90    1.98
  -3  11  11   12.45    2.46
  -3  11  11    6.27    1.96
  -3 -11  11   10.02    2.11
   3 -11 -11    7.54    1.83
   3 -11 -11    7.70    2.83
   3 -11 -11   11.98    2.57
  -3  11   9    8.87    1.80
  -3  11   9    5.94    1.87
   3  11  -9    4.80    2.42
   3  11  -9   10.33    2.18
   3  11  -9    9.24    2.00
   3 -11  -9    5.12    2.25
  -3 -11   9    6.70    1.53
   3 -11  -9    5.32    1.92
  -3 -11   9    7.50    1.80
   3 -11  -9    8.23    1.75
  -3  11   7    4.37    1.56
  -3  11   7    6.46    1.48
   3  11  -7    5.06    2.15
   3  11  -7    3.35    1.59
   3  11  -7    4.28    1.53
  -3  11   7    5.22    1.42
   3 -11  -7    3.95    1.97
   3 -11  -7    4.28    1.63
  -3 -11   7    2.72    1.25
  -3 -11   7    3.73    1.40
   3 -11  -7    2.07    1.18
   3  11  -5   18.57    2.86
   3  11  -5   18.54    3.24
  -3  11   5   20.29    2.69
  -3  11   5   19.31    2.70
  -3  11   5   21.04    2.67
   3 -11  -5   16.96    3.22
  -3 -11   5   17.33    2.64
   3 -11  -5   28.24    3.09
   3 -11  -5   18.40    2.41
  -3 -11   5   18.22    2.50
   3  11  -3    2.74    1.22
  -3  11   3    3.46    1.25
   3  11  -3    1.60    1.31
   3  11  -3    3.54    1.43
  -3  11   3    4.36    1.33
  -3  11   3    3.23    1.13
   3 -11  -3    4.56    1.73
   3 -11  -3    4.54    1.23
  -3 -11   3    3.22    1.12
   3 -11  -3    2.36    1.30
  -3 -11   3    3.78    1.49
   3  11  -1   26.60    3.05
   3  11  -1   25.70    3.11
   3  11  -1   18.75    2.06
  -3  11   1   29.32    2.98
  -3  11   1   20.11    2.47
  -3  11   1   21.91    2.86
  -3  11   1   24.43    2.86
   3  11  -1   22.95    3.00
  -3 -11   1   21.99    2.68
   3 -11  -1   20.91    2.71
   3 -11  -1   19.86    3.03
  -3 -11   1   26.80    3.51
   3  11   1   21.66    2.77
   3  11   1   22.26    2.05
  -3  11  -1   24.55    2.65
   3  11   1   23.32    2.97
  -3  11  -1   19.60    2.82
  -3  11  -1   20.32    3.14
  -3  11  -1   23.14    2.83
  -3  11  -1   21.94    2.88
  -3 -11  -1   26.26    3.68
  -3 -11  -1   27.66    3.42
  -3 -11  -1   23.78    2.73
   3 -11   1   21.42    2.60
   3 -11   1   22.94    3.22
   3  11   3    4.29    1.19
  -3  11  -3    2.96    1.00
  -3  11  -3    1.85    1.13
  -3  11  -3    4.10    1.37
  -3  11  -3    3.67    1.24
  -3  11  -3    1.40    1.15
   3  11   3    3.92    1.36
   3  11   3    4.42    0.86
   3 -11   3    3.47    1.30
   3 -11   3    2.91    1.06
  -3 -11  -3    2.08    0.58
  -3 -11  -3    4.69    1.16
  -3 -11  -3    3.80    1.85
   3  11   5   23.25    3.04
  -3  11  -5   18.51    2.57
  -3  11  -5   25.29    3.84
   3  11   5   21.93    2.12
  -3  11  -5   18.03    2.82
  -3  11  -5   25.78    3.04
  -3  11  -5   17.04    2.75
  -3 -11  -5   21.28    3.72
  -3 -11  -5   20.23    2.44
   3 -11   5   21.87    2.73
   3 -11   5   15.96    2.44
  -3  11  -7    5.15    1.79
   3  11   7    4.19    1.44
   3  11   7    4.63    1.17
  -3  11  -7    4.24    1.38
  -3  11  -7    4.10    1.06
  -3  11  -7    1.94    1.90
  -3 -11  -7    1.04    1.17
  -3 -11  -7    3.91    1.18
   3 -11   7    3.07    1.09
   3  11   9    6.71    1.51
  -3  11  -9    6.43    1.70
  -3  11  -9    3.77    2.64
  -3 -11  -9    8.17    1.59
  -3 -11  -9    6.98    2.56
  -3  11 -11    8.10    3.40
  -3  11 -11   11.07    2.14
   3  11  11    8.50    1.93
  -3 -11 -11   12.12    3.34
  -3 -11 -11   10.69    1.85
  -3  11 -13    2.89    1.57
  -3  11 -13    1.45    2.91
   3  11  13   -1.53    1.20
  -3 -11 -13    1.27    2.49
  -3 -11 -13   -1.17    1.10
  -3  11 -15   -3.87    2.63
   3  11  15   -0.74    1.64
  -3  11 -15   -0.60    1.28
  -3 -11 -15   -0.14    1.20
  -3  11 -17   -3.68    3.29
   3  11  17    0.21    2.13
  -3  11 -17    0.90    1.51
  -3 -11 -17   -0.96    1.34
   3  12 -18    2.95    2.52
   3  12 -18    6.13    4.29
  -3  12  18    5.60    2.82
   3 -12 -18    6.53    2.45
  -3  12  16    0.00    2.06
   3  12 -16   -0.73    3.16
   3  12 -16    0.01    1.89
  -3  12  16    5.67    2.30
   3 -12 -16    0.05    1.72
  -3  12  14   18.00    3.08
   3  12 -14   14.27    4.25
  -3  12  14   11.23    2.94
   3  12 -14   13.99    3.03
  -3 -12  14    9.76    2.44
   3 -12 -14   11.05    2.40
  -3  12  12    5.20    1.96
   3  12 -12    7.04    2.26
   3  12 -12    4.19    2.86
  -3  12  12    2.27    1.74
   3 -12 -12    7.62    2.42
   3 -12 -12    4.92    1.76
  -3 -12  12    3.80    1.79
   3  12 -10    2.10    1.60
  -3  12  10   -0.04    1.41
  -3  12  10    1.20    1.32
  -3  12  10   -1.02    1.27
   3  12 -10   -1.25    2.08
  -3 -12  10    1.66    1.45
   3 -12 -10   -0.38    1.13
   3 -12 -10   -1.09    1.29
   3 -12 -10    0.27    1.49
   3  12  -8   20.61    3.79
  -3  12   8   18.18    2.77
  -3  12   8   12.21    2.29
   3  12  -8   19.64    3.09
  -3  12   8   17.94    2.65
   3 -12  -8   18.60    2.85
  -3 -12   8   15.37    2.32
   3 -12  -8   18.45    3.53
  -3 -12   8   16.57    2.53
   3 -12  -8   14.14    2.33
   3  12  -6   56.07    5.23
  -3  12   6   55.74    4.97
  -3  12   6   54.28    4.95
  -3  12   6   57.05    5.07
   3  12  -6   38.72    5.60
  -3 -12   6   55.52    4.94
  -3 -12   6   57.03    5.00
   3 -12  -6   47.87    4.69
   3 -12  -6   48.89    6.06
   3 -12  -6   45.22    4.98
   3  12  -4    6.69    1.82
  -3  12   4    3.53    1.46
  -3  12   4    3.96    1.27
  -3  12   4    5.63    1.47
   3  12  -4    4.07    1.76
   3  12  -4    8.13    1.94
  -3 -12   4    3.53    1.51
  -3 -12   4    7.05    1.54
   3 -12  -4    5.16    1.41
   3 -12  -4    4.32    1.58
   3 -12  -4    3.20    1.79
  -3  12   2   11.82    2.06
  -3  12   2    6.85    1.76
   3  12  -2    8.86    1.98
   3  12  -2    9.49    1.96
  -3  12   2   10.81    1.99
   3  12  -2   13.22    2.24
   3 -12  -2    5.20    1.44
   3 -12  -2    6.77    2.13
  -3 -12   2    8.10    2.10
   3 -12  -2   10.46    2.18
  -3 -12   2   12.57    2.00
   3  12   0   -0.42    0.80
   3  12   0    0.91    0.63
  -3  12   0    0.05    0.86
  -3  12   0   -0.40    0.97
   3  12   0    0.76    1.15
  -3  12   0    0.33    1.02
   3  12   0    0.60    1.10
   3 -12   0    1.26    1.27
   3 -12   0   -1.44    0.76
  -3 -12   0    0.54    0.86
  -3 -12   0   -1.37    1.05
  -3  12  -2    9.19    1.86
   3  12   2    8.45    1.84
   3  12   2    9.81    2.00
   3  12   2    7.90    1.18
  -3  12  -2   10.90    1.90
  -3  12  -2    8.06    1.80
  -3 -12  -2   11.59    2.62
   3 -12   2    7.01    1.90
  -3 -12  -2    7.79    1.53
   3 -12   2    8.39    1.69
   3  12   4    5.58    1.08
   3  12   4    4.21    1.53
  -3  12  -4    4.87    1.57
  -3  12  -4    2.08    1.33
  -3  12  -4    6.65    2.24
  -3  12  -4    6.15    1.60
  -3  12  -4    7.69    1.92
   3 -12   4    5.43    1.64
  -3 -12  -4    4.69    1.19
  -3 -12  -4    4.58    2.12
   3 -12   4    7.47    1.59
  -3  12  -6   53.02    5.22
   3  12   6   55.74    5.16
   3  12   6   53.78    4.50
  -3  12  -6   52.70    4.87
  -3  12  -6   53.59    5.20
  -3  12  -6   51.90    5.06
  -3  12  -6   51.80    6.00
  -3 -12  -6   48.13    4.65
  -3 -12  -6   54.98    6.46
   3 -12   6   54.05    4.88
   3  12   8   17.18    2.24
  -3  12  -8   12.80    3.40
  -3  12  -8   15.35    2.56
  -3  12  -8   18.17    3.00
  -3 -12  -8   11.64    3.08
  -3 -12  -8   16.42    2.29
  -3  12 -10    1.26    2.52
  -3  12 -10    0.41    1.25
   3  12  10    1.43    1.10
  -3 -12 -10    0.37    1.07
  -3 -12 -10    0.41    2.08
  -3  12 -12    6.07    1.90
  -3  12 -12    5.39    3.32
   3  12  12    2.17    1.46
  -3 -12 -12    2.98    2.86
  -3 -12 -12    4.13    1.56
  -3  12 -14    9.80    2.35
  -3  12 -14   12.06    4.44
   3  12  14   12.60    2.56
  -3 -12 -14   12.97    2.26
   3  12  16    2.24    1.96
  -3  12 -16    0.23    1.67
  -3  12 -16   -0.07    3.32
  -3 -12 -16   -1.07    1.37
  -3  12 -18   10.31    4.89
  -3  12 -18    5.14    2.11
   3  12  18    6.02    2.70
  -3 -12 -18    8.72    2.31
   3  13 -17    4.16    2.53
   3  13 -17    6.26    4.32
  -3  13  17    3.46    2.59
   3 -13 -17    6.65    2.40
   3  13 -15   -0.75    3.07
  -3  13  15   -2.00    1.73
   3  13 -15    1.48    2.17
  -3  13  15    0.26    1.98
   3 -13 -15    0.46    1.69
   3  13 -13   10.68    3.79
  -3  13  13   12.67    3.00
   3  13 -13   12.07    2.93
  -3  13  13    3.54    2.12
   3 -13 -13   12.76    2.42
  -3 -13  13    9.65    2.53
   3  13 -11   -0.83    2.33
   3  13 -11   -1.54    1.47
  -3  13  11   -1.60    1.38
  -3  13  11    0.11    1.52
   3 -13 -11    2.12    1.46
  -3 -13  11    2.55    1.66
   3 -13 -11    0.47    1.98
  -3  13   9    3.36    1.73
  -3  13   9    2.67    1.50
   3  13  -9    2.23    2.29
  -3  13   9    1.10    1.18
   3  13  -9    3.50    1.84
   3 -13  -9    0.46    1.51
   3 -13  -9    1.45    1.41
  -3 -13   9    0.87    1.35
   3 -13  -9   -0.66    2.01
  -3 -13   9    3.10    2.13
  -3  13   7    2.84    1.69
   3  13  -7    5.40    2.02
  -3  13   7    5.26    1.75
  -3  13   7    8.50    2.02
   3  13  -7    7.84    2.58
   3 -13  -7    8.91    2.11
   3 -13  -7    7.22    1.71
   3 -13  -7    5.84    2.44
  -3 -13   7    5.94    1.65
  -3 -13   7    8.13    1.84
   3  13  -5  104.38    9.33
  -3  13   5  104.78    8.75
   3  13  -5  101.19    8.99
  -3  13   5  105.42    8.81
  -3  13   5   96.88    8.71
   3  13  -5  110.77    9.10
   3 -13  -5  111.98    8.92
  -3 -13   5   93.62    8.58
  -3 -13   5  110.05    8.95
   3 -13  -5  100.11    8.58
   3 -13  -5  106.46    9.60
  -3  13   3   32.16    3.61
  -3  13   3   25.95    3.45
   3  13  -3   22.83    3.51
  -3  13   3   33.38    3.25
   3  13  -3   20.88    3.30
   3  13  -3   27.18    3.71
  -3 -13   3   25.94    3.11
  -3 -13   3   25.66    3.58
   3 -13  -3   26.52    3.16
   3 -13  -3   25.01    4.05
   3  13  -1   24.16    2.41
   3  13  -1   26.71    3.87
   3  13  -1   22.39    3.19
  -3  13   1   21.35    2.98
   3  13  -1   20.05    2.89
  -3  13   1   22.41    3.03
  -3  13   1   17.34    2.82
  -3 -13   1   22.54    2.82
   3 -13  -1   26.11    3.05
  -3 -13   1   26.15    3.68
   3 -13  -1   24.32    3.67
   3  13   1   23.43    3.43
  -3  13  -1   30.72    3.65
  -3  13  -1   30.37    3.47
   3  13   1   24.94    2.60
  -3  13  -1   22.71    3.19
   3 -13   1   24.18    3.63
  -3 -13  -1   24.84    3.80
  -3 -13  -1   23.85    3.09
   3 -13   1   31.16    3.40
   3  13   3   22.92    3.39
  -3  13  -3   29.63    3.52
  -3  13  -3   24.78    3.42
   3  13   3   30.56    2.72
  -3  13  -3   28.04    3.41
  -3 -13  -3   21.89    2.94
  -3 -13  -3   27.72    4.26
   3 -13   3   27.74    3.64
   3 -13   3   24.34    3.08
   3  13   5   96.28    7.78
   3  13   5   87.79    8.43
  -3  13  -5  109.34    8.72
  -3  13  -5   89.23    8.35
  -3  13  -5  102.54    8.52
  -3  13  -5  102.16    8.61
  -3  13  -5   99.17    9.31
   3 -13   5  101.57    8.42
  -3 -13  -5   99.80    9.24
  -3 -13  -5  102.38    8.13
  -3  13  -7    5.88    1.76
  -3  13  -7    4.04    1.75
  -3  13  -7    6.85    2.71
  -3  13  -7    3.76    1.78
   3  13   7    5.40    1.27
  -3 -13  -7    5.13    1.47
  -3 -13  -7   11.67    3.19
   3  13   9    3.05    1.33
  -3  13  -9   -0.08    2.16
  -3  13  -9    0.75    1.28
  -3 -13  -9   -0.39    2.23
  -3 -13  -9   -0.72    1.03
  -3  13 -11    0.13    2.60
   3  13  11   -0.57    1.19
  -3  13 -11    3.78    1.64
  -3 -13 -11    0.53    1.24
  -3  13 -13   13.09    2.62
  -3  13 -13   19.26    4.99
   3  13  13   13.73    3.09
  -3 -13 -13   17.03    2.55
  -3  13 -15    2.43    1.64
  -3  13 -15   -0.75    3.17
  -3 -13 -15   -0.92    1.25
  -3  13 -17    3.05    1.82
  -3  13 -17    2.98    3.61
  -3 -13 -17    2.58    1.69
   3  14 -16    7.98    2.92
  -3  14  16    2.72    2.26
  -3  14  16   12.40    3.26
   3  14 -16    9.45    4.49
   3 -14 -16    5.72    2.33
   3  14 -14    5.73    2.54
  -3  14  14    9.10    2.91
   3  14 -14    5.22    3.69
  -3  14  14    7.72    2.52
  -3 -14  14    8.77    2.80
   3 -14 -14   13.18    2.61
  -3  14  12    5.07    2.16
  -3  14  12    8.97    2.32
   3  14 -12    6.37    3.30
   3  14 -12    8.65    2.54
   3 -14 -12    8.37    2.20
  -3 -14  12    5.29    2.08
  -3  14  10   30.76    4.02
   3  14 -10   22.48    4.55
   3  14 -10   22.60    3.71
  -3 -14  10   26.51    3.50
   3 -14 -10   24.76    3.39
   3 -14 -10   24.38    4.15
  -3  14   8   11.93    2.45
  -3  14   8   15.77    2.73
   3  14  -8   13.86    2.80
   3  14  -8   19.12    3.78
  -3  14   8   12.40    2.52
  -3 -14   8   15.33    2.54
   3 -14  -8   13.90    2.75
  -3 -14   8   11.37    2.23
   3 -14  -8   15.11    2.41
   3 -14  -8   13.51    3.74
   3  14  -6   17.80    3.07
  -3  14   6   11.77    2.52
   3  14  -6   15.54    3.29
  -3  14   6   13.63    2.52
  -3  14   6   13.98    2.54
   3 -14  -6   14.16    3.47
   3 -14  -6   20.64    3.07
  -3 -14   6   15.01    2.55
   3 -14  -6   14.21    2.38
  -3 -14   6   15.57    2.54
   3  14  -4   11.35    2.34
  -3  14   4    8.62    2.07
  -3  14   4    9.29    1.97
   3  14  -4    9.65    2.38
  -3  14   4    9.04    1.98
  -3 -14   4    6.01    1.91
   3 -14  -4    6.96    2.45
   3 -14  -4    8.23    1.83
  -3 -14   4    7.01    1.74
   3 -14  -4    4.00    1.79
  -3  14   2  129.68   10.92
   3  14  -2  128.27   11.02
  -3  14   2  134.47   11.09
   3  14  -2  131.41   11.25
  -3  14   2  131.95   11.03
  -3 -14   2  150.80   11.52
   3 -14  -2  146.88   11.32
  -3 -14   2  121.88   10.83
   3 -14  -2  126.68   11.62
   3 -14  -2  143.43   10.95
  -3  14   0   -0.13    1.15
   3  14   0    1.33    1.43
  -3  14   0   -0.12    1.19
  -3  14   0    2.86    1.53
  -3 -14   0    2.45    1.67
   3 -14   0    1.31    1.57
  -3 -14   0   -0.23    1.02
   3 -14   0   -0.75    1.02
   3  14   2  139.56   11.11
  -3  14  -2  128.44   10.82
  -3  14  -2  127.75   11.01
  -3  14  -2  133.84   10.93
  -3 -14  -2  148.32   11.72
   3 -14   2  132.95   11.20
  -3 -14  -2  126.54   10.57
   3 -14   2  123.16   10.64
  -3  14  -4   10.37    2.12
  -3  14  -4   14.37    2.61
  -3  14  -4    7.66    2.00
   3  14   4    9.79    2.25
   3 -14   4    6.68    1.97
  -3 -14  -4    8.41    2.62
  -3 -14  -4    7.00    1.65
  -3  14  -6   12.41    2.78
  -3  14  -6   18.59    3.88
  -3  14  -6   10.66    2.38
  -3  14  -6   14.24    2.60
  -3 -14  -6   10.87    2.09
  -3 -14  -6   19.97    3.84
   3 -14   6   17.83    3.25
  -3  14  -8   12.62    2.60
  -3  14  -8   12.09    2.51
  -3  14  -8   17.36    3.94
  -3  14  -8   12.50    2.67
  -3 -14  -8   12.60    3.54
  -3 -14  -8   17.12    2.38
  -3  14 -10   27.50    5.19
  -3  14 -10   20.57    3.21
  -3 -14 -10   19.93    2.89
  -3  14 -12    5.99    3.33
  -3  14 -12    3.37    1.77
  -3 -14 -12    8.77    2.01
  -3  14 -14    9.17    2.37
  -3  14 -14    7.57    4.16
  -3 -14 -14    4.93    1.86
  -3  14 -16    7.11    4.33
  -3  14 -16   11.51    2.53
  -3 -14 -16    7.02    2.10
  -3  15  15    1.00    2.18
   3  15 -15   -1.94    2.01
  -3  15  15    3.62    2.39
   3  15 -15   -2.92    2.83
   3 -15 -15   -1.91    1.90
   3  15 -13    2.66    2.98
   3  15 -13    2.53    2.16
  -3  15  13    1.51    2.00
  -3  15  13    2.56    2.02
   3 -15 -13   -0.11    1.62
  -3 -15  13    3.14    2.07
   3  15 -11   -2.11    1.87
   3  15 -11    1.78    2.51
  -3  15  11    1.86    1.91
   3 -15 -11   -2.03    1.47
  -3 -15  11   -0.65    1.72
   3  15  -9    5.91    2.80
  -3  15   9    5.01    1.83
   3  15  -9   11.19    2.81
  -3  15   9    9.59    2.39
   3 -15  -9    7.90    2.02
  -3 -15   9   10.46    2.42
  -3  15   7   -0.45    1.41
  -3  15   7    0.72    1.45
   3  15  -7   -0.21    1.86
   3  15  -7    2.02    1.74
  -3  15   7    0.03    1.31
  -3 -15   7    2.40    1.58
  -3 -15   7    1.62    1.41
   3 -15  -7    0.34    1.33
   3 -15  -7   -0.73    1.47
  -3  15   5    0.43    1.38
  -3  15   5   -1.40    1.28
   3  15  -5    0.33    1.67
  -3  15   5    0.67    1.40
   3  15  -5    1.16    1.78
   3 -15  -5    1.31    1.60
  -3 -15   5    0.46    1.41
  -3 -15   5    2.03    1.37
   3 -15  -5    2.44    1.50
   3 -15  -5    0.16    1.82
   3  15  -3    7.17    2.06
   3  15  -3    8.04    2.19
  -3  15   3    6.76    1.91
  -3  15   3    7.41    1.95
  -3  15   3    5.04    1.76
  -3 -15   3    6.47    2.07
  -3 -15   3    4.99    1.69
   3 -15  -3    7.33    1.75
   3 -15  -3    6.37    2.49
   3 -15  -3    8.37    2.14
  -3  15   1    2.95    1.54
   3  15  -1    0.67    1.49
  -3  15   1    1.29    1.61
  -3  15   1    2.55    1.72
   3 -15  -1    0.94    1.74
  -3 -15   1    4.31    1.95
   3 -15  -1   -0.55    1.56
  -3 -15   1    3.53    1.60
   3 -15  -1    3.56    1.42
  -3  15  -1    1.89    1.46
  -3  15  -1    2.69    1.79
  -3  15  -1    0.51    1.36
   3  15   1    3.40    1.86
  -3 -15  -1    1.07    1.75
   3 -15   1    2.02    1.58
  -3 -15  -1    3.12    1.45
  -3  15  -3    8.86    2.08
   3  15   3    9.19    2.15
  -3  15  -3    3.57    1.86
  -3  15  -3    2.53    1.77
   3 -15   3    6.69    2.09
  -3 -15  -3    9.66    2.69
  -3 -15  -3    5.52    1.67
  -3  15  -5    1.13    1.61
  -3  15  -5    0.85    1.56
  -3  15  -5   -1.20    1.36
   3 -15   5   -0.27    1.28
  -3 -15  -5    1.08    1.28
  -3 -15  -5   -0.23    1.73
  -3  15  -7   -0.46    1.55
  -3  15  -7    0.97    1.58
  -3  15  -7   -0.19    2.10
  -3  15  -7    0.29    1.46
  -3 -15  -7   -1.18    1.10
  -3  15  -9   14.35    3.03
  -3  15  -9   12.86    3.83
  -3  15  -9    9.02    2.32
  -3 -15  -9    7.74    2.02
  -3  15 -11    0.09    2.67
  -3  15 -11    1.15    1.86
  -3  15 -11    4.65    1.88
  -3 -15 -11    3.31    1.63
  -3  15 -13    0.37    3.00
  -3  15 -13    4.09    1.95
  -3 -15 -13    1.51    1.65
  -3  15 -15    2.20    3.54
  -3  15 -15    0.41    1.72
  -3 -15 -15   -1.61    1.45
  -3  16  14    6.73    2.66
  -3  16  14    6.78    2.74
   3  16 -14   11.89    3.11
   3  16 -14    7.46    3.86
   3 -16 -14    6.46    2.46
  -3  16  12   -0.02    2.05
   3  16 -12    3.36    2.32
   3  16 -12    1.39    2.81
  -3  16  12    0.41    2.06
   3 -16 -12    0.10    1.63
  -3 -16  12    1.62    1.74
   3  16 -10   16.86    4.22
  -3  16  10   18.80    3.50
  -3  16  10   21.28    3.38
   3  16 -10   28.39    4.15
  -3 -16  10   28.22    3.81
   3 -16 -10   20.10    3.37
  -3  16   8   40.84    5.05
   3  16  -8   42.11    5.42
   3  16  -8   47.92    6.33
  -3  16   8   48.11    5.29
   3 -16  -8   45.17    5.14
  -3 -16   8   44.40    4.96
  -3  16   6    3.05    1.74
  -3  16   6    2.80    1.77
   3  16  -6    1.36    1.78
   3  16  -6   -0.06    2.08
  -3  16   6    2.06    1.73
  -3 -16   6    2.56    1.58
   3 -16  -6    5.23    1.79
  -3 -16   6    2.93    1.73
   3 -16  -6    2.19    1.85
  -3  16   4   13.52    2.58
   3  16  -4   15.57    2.99
  -3  16   4   14.10    2.74
   3  16  -4   14.27    3.05
  -3  16   4   12.98    2.72
  -3 -16   4   15.33    3.02
  -3 -16   4   16.77    2.74
   3 -16  -4   10.40    3.18
   3 -16  -4   15.49    2.66
   3 -16  -4   12.14    2.75
  -3  16   2    1.29    1.57
   3  16  -2    5.00    1.85
  -3  16   2   -0.08    1.47
  -3  16   2    1.65    1.51
   3 -16  -2    0.65    1.36
   3 -16  -2   -0.91    1.71
   3 -16  -2    1.45    1.72
  -3 -16   2    0.64    1.58
  -3 -16   2    0.46    1.35
  -3  16   0    1.06    1.43
  -3  16   0    1.12    1.62
  -3  16   0    1.42    1.65
   3  16   0    0.36    1.59
   3 -16   0    1.54    1.79
  -3 -16   0   -1.83    1.21
  -3 -16   0   -0.18    1.51
  -3  16  -2    0.56    1.49
  -3  16  -2    3.23    1.75
  -3  16  -2    0.46    1.31
   3  16   2    0.67    1.42
  -3 -16  -2   -1.38    1.51
   3 -16   2   -1.10    1.45
  -3 -16  -2    1.06    1.35
  -3  16  -4   10.79    2.56
  -3  16  -4   18.46    2.99
  -3  16  -4   14.62    2.81
  -3 -16  -4   11.99    2.26
   3 -16   4   13.11    2.71
  -3  16  -6    4.13    1.86
  -3  16  -6    2.77    1.90
  -3  16  -6    0.46    1.50
  -3 -16  -6    1.61    1.49
  -3  16  -8   43.96    5.27
  -3  16  -8   49.30    5.56
  -3  16  -8   45.72    6.44
  -3  16  -8   53.64    6.04
  -3 -16  -8   41.54    4.83
  -3  16 -10   26.94    5.32
  -3  16 -10   20.96    3.51
  -3  16 -10   32.19    4.58
  -3 -16 -10   23.04    3.40
  -3  16 -12    1.82    2.09
  -3  16 -12    2.57    3.15
  -3  16 -12   -1.20    1.50
  -3 -16 -12    1.20    1.63
  -3  16 -14    8.89    4.09
  -3  16 -14    3.73    1.99
  -3 -16 -14    3.25    1.94
  -3  17  13   -0.36    1.96
   3  17 -13   -3.40    2.84
   3  17 -13    1.88    2.34
  -3  17  13   -1.41    1.92
   3 -17 -13   -1.44    1.84
   3  17 -11    0.10    2.54
   3  17 -11    0.96    2.17
  -3  17  11   -0.72    1.82
   3 -17 -11   -0.80    1.60
  -3 -17  11    0.46    1.83
  -3  17   9    3.92    2.03
  -3  17   9    2.69    2.09
   3  17  -9    2.87    2.26
   3  17  -9    7.34    3.22
  -3 -17   9    5.60    2.19
   3 -17  -9    3.79    1.99
   3  17  -7    4.53    2.59
  -3  17   7    6.81    2.24
  -3  17   7    5.80    2.11
   3  17  -7   11.47    2.82
   3 -17  -7    6.59    2.21
  -3 -17   7    4.59    2.04
  -3  17   5    3.95    2.04
   3  17  -5   -0.51    1.81
  -3  17   5    0.39    1.77
   3  17  -5    5.03    2.64
  -3  17   5    2.24    1.72
  -3 -17   5    2.97    1.81
   3 -17  -5    1.40    1.60
  -3 -17   5    2.72    1.75
  -3  17   3   22.84    3.43
  -3  17   3   14.55    3.17
   3  17  -3   23.79    3.74
  -3  17   3   28.91    4.07
   3 -17  -3   29.62    3.99
  -3 -17   3   21.52    3.35
  -3 -17   3   24.91    3.77
  -3  17   1   14.37    2.70
  -3  17   1   14.55    3.01
   3  17  -1   15.36    3.10
  -3  17   1   13.65    2.85
  -3 -17   1   11.85    3.05
   3 -17  -1   19.89    3.41
  -3 -17   1   16.61    2.83
   3 -17  -1   15.67    3.45
  -3  17  -1   15.12    2.95
   3  17   1   13.85    2.94
  -3  17  -1   14.90    2.78
  -3  17  -1   18.72    3.34
  -3 -17  -1   11.77    2.51
   3 -17   1   16.33    3.26
  -3  17  -3   16.82    3.36
  -3  17  -3   25.42    4.09
  -3  17  -3   25.24    3.61
   3 -17   3   26.16    3.92
  -3 -17  -3   25.29    3.34
  -3  17  -5    3.24    1.86
  -3  17  -5    0.33    1.85
  -3  17  -5   -0.55    1.56
  -3 -17  -5    3.04    1.67
  -3  17  -7    5.43    2.27
  -3  17  -7    2.60    2.01
  -3  17  -7    7.47    2.50
  -3 -17  -7    4.10    1.80
  -3  17  -9    7.87    3.44
  -3  17  -9    6.33    2.63
  -3  17  -9    4.14    2.03
  -3 -17  -9    7.92    2.18
  -3  17 -11   -2.61    2.60
  -3  17 -11   -0.76    1.59
  -3  17 -11   -1.78    1.91
  -3 -17 -11   -1.46    1.55
  -3  17 -13    0.34    1.83
  -3  17 -13    2.48    3.26
  -3  17 -13   -0.73    2.26
  -3 -17 -13    0.77    1.87
   3  18 -12   -1.14    2.75
   3  18 -12   -1.71    2.41
  -3  18  12   -0.25    2.36
  -3  18  12    0.15    2.02
   3 -18 -12    1.79    1.98
  -3  18  10   17.73    3.32
   3  18 -10   14.11    4.02
   3  18 -10   10.49    3.25
  -3  18  10    8.14    2.68
   3 -18 -10   12.17    2.69
  -3 -18  10   14.61    3.04
  -3  18   8    7.10    2.37
  -3  18   8    4.53    2.25
   3  18  -8    3.16    2.86
   3  18  -8   10.31    2.76
  -3 -18   8   10.65    2.63
   3 -18  -8    5.75    2.31
  -3  18   6    3.82    2.26
  -3  18   6    3.98    2.11
   3  18  -6    4.45    2.45
  -3 -18   6    1.99    1.80
   3  18  -4   -1.46    1.66
  -3  18   4   -0.08    1.65
  -3  18   4    0.08    1.42
  -3 -18   4    2.35    1.86
  -3 -18   4    1.49    1.75
  -3  18   2    1.28    1.89
  -3  18   2   -0.21    1.52
   3  18  -2    1.97    2.06
  -3  18   2   -0.52    1.68
   3 -18  -2   -0.65    1.76
  -3 -18   2   -0.92    1.45
  -3  18   0    1.10    2.00
  -3  18   0    2.30    2.10
   3  18   0    3.52    1.89
  -3  18   0    2.58    1.75
  -3 -18   0    2.44    1.71
   3 -18   0    0.46    1.85
   3 -18   0    1.75    2.00
  -3  18  -2    1.57    1.89
  -3  18  -2    0.50    1.56
  -3  18  -2    1.62    1.68
  -3 -18  -2    0.88    1.54
   3 -18   2    1.86    1.86
  -3  18  -4    0.04    1.65
  -3  18  -4    1.07    2.02
  -3  18  -4    1.66    1.82
  -3 -18  -4    0.27    1.41
  -3  18  -6    5.80    2.48
  -3  18  -6    5.43    2.16
  -3  18  -6    7.52    2.38
  -3 -18  -6    2.36    1.84
  -3  18  -8    6.92    2.35
  -3  18  -8    5.70    2.56
  -3  18  -8    3.96    2.20
  -3 -18  -8    3.65    1.99
  -3  18 -10   14.52    4.48
  -3  18 -10   16.90    3.17
  -3  18 -10   18.50    3.82
  -3 -18 -10   14.15    2.87
  -3  18 -12    2.25    2.65
  -3  18 -12   -0.63    2.99
  -3  18 -12   -0.26    1.81
  -3 -18 -12   -2.15    1.64
  -3  19  11    0.19    2.64
   3  19 -11   -0.54    2.84
   3  19 -11   -1.04    2.18
   3 -19 -11    3.79    2.32
  -3  19   9    0.03    2.01
  -3  19   9   -0.44    1.95
   3  19  -9    2.83    2.28
  -3 -19   9    1.73    2.11
   3  19  -7    2.34    2.29
  -3  19   7   -0.77    1.76
  -3  19   7   -1.95    1.98
  -3 -19   7    1.31    1.93
   3  19  -5    6.65    2.60
  -3  19   5    8.53    2.67
  -3  19   5   10.39    2.58
  -3 -19   5   12.46    2.67
  -3  19   3    0.91    1.92
   3  19  -3    1.71    2.09
  -3  19   3   -0.34    1.57
  -3 -19   3    0.02    1.73
  -3  19   1   11.24    2.84
  -3  19   1    3.86    2.26
  -3  19   1    8.21    2.39
  -3 -19   1    3.95    2.15
  -3  19  -1    9.13    2.84
  -3  19  -1    7.01    2.17
  -3  19  -1    3.68    2.05
  -3 -19  -1    6.32    2.13
  -3  19  -3   -0.66    1.93
  -3  19  -3    0.67    1.72
  -3  19  -3    1.73    2.00
  -3 -19  -3   -0.97    1.55
  -3  19  -5    9.03    2.45
  -3  19  -5    9.14    2.71
  -3  19  -5   11.27    3.20
  -3 -19  -5    6.83    2.33
  -3  19  -7    1.76    1.89
  -3  19  -7   -1.13    2.09
  -3  19  -7    2.55    2.03
  -3 -19  -7   -0.11    1.70
  -3  19  -9    1.32    2.25
  -3  19  -9   -0.39    1.77
  -3 -19  -9   -1.44    1.56
  -3  19 -11    4.25    2.21
  -3  19 -11    4.53    2.59
  -3  19 -11    8.73    4.01
  -3 -19 -11    0.58    1.85
   3  20  -8    2.71    2.52
  -3  20   8    0.12    2.30
  -3 -20   8    0.13    2.11
  -3  20   6    6.30    2.60
   3  20  -6    3.85    2.44
  -3 -20   6    2.26    1.93
   3  20  -4    1.82    2.10
  -3  20   4    0.51    1.99
  -3 -20   4    0.37    1.93
  -3  20   2    3.81    2.33
  -3 -20   2   -2.98    1.54
  -3  20   0    2.38    2.10
  -3 -20   0   -0.25    1.76
  -3  20  -2    3.89    2.22
  -3  20  -2    7.39    2.68
  -3 -20  -2    0.31    1.79
  -3  20  -4    7.68    2.73
  -3  20  -4    1.84    2.01
  -3 -20  -4    1.35    1.79
  -3  20  -6    0.24    2.20
  -3  20  -6    2.37    2.16
  -3 -20  -6    0.85    2.02
  -3  20  -8    5.85    2.87
  -3  20  -8    0.53    1.88
  -3 -20  -8    2.87    2.03
  -3  21   5   16.50    3.77
   3  21  -5   15.54    3.63
  -3 -21   5   18.22    3.39
  -3  21   3   10.92    3.05
  -3 -21   3    7.84    2.48
  -3  21   1   -0.12    2.03
  -3 -21   1    1.03    1.89
  -3  21  -1    3.29    2.34
  -3 -21  -1   -1.13    1.81
  -3  21  -3    6.02    2.38
  -3 -21  -3    9.48    2.66
  -3  21  -5   17.85    3.58
  -3 -21  -5   19.58    3.48
  -3  22   2    6.18    2.63
  -3 -22   2    7.92    2.69
  -3  22   0   -1.02    2.12
  -3 -22   0    2.37    2.08
  -3  22  -2    2.59    2.24
  -3 -22  -2    5.25    2.32
   4   0 -20   44.52    5.58
   4   0 -20   51.43    8.19
   4   0 -18    1.43    2.87
   4   0 -18    1.30    1.61
  -4   0  18    0.32    1.59
   4   0 -16   91.79    8.56
   4   0 -16   75.90    6.73
  -4   0  16   62.24    6.52
  -4   0  14    5.92    1.50
   4   0 -14    2.97    2.30
   4   0 -14    0.10    1.31
   4   0 -14    1.75    1.34
   4   0 -12   60.69    5.20
   4   0 -12   60.28    5.37
  -4   0  12   61.05    5.13
   4   0 -12   46.64    5.83
  -4   0  10   32.30    2.96
   4   0 -10   31.12    3.05
   4   0 -10   28.99    4.09
  -4   0  10   27.40    2.94
   4   0 -10   32.17    3.16
   4   0  -8   10.43    1.57
  -4   0   8    9.64    1.36
  -4   0   8    9.62    1.32
   4   0  -8    6.88    1.26
   4   0  -8    4.62    1.69
  -4   0   6   71.12    5.25
   4   0  -6   50.76    5.24
  -4   0   6   66.37    4.86
   4   0  -6   49.61    4.90
   4   0  -6   53.52    4.82
  -4   0   6   67.39    4.85
  -4   0   6   64.08    4.96
  -4   0   4  216.37   16.72
  -4   0   4  216.32   16.78
   4   0  -4  225.32   16.58
  -4   0   4  205.99   16.54
  -4   0   4  206.87   16.52
   4   0  -4  236.19   16.77
   4   0  -4  226.29   16.73
   4   0  -4  251.38   17.03
   4   0  -2  304.93   22.57
   4   0  -2  313.34   22.70
  -4   0   2  298.71   22.39
  -4   0   2  303.72   22.55
   4   0  -2  310.56   22.58
  -4   0   2  294.60   22.32
  -4   0   2  299.94   22.29
   4   0  -2  299.58   22.34
  -4   0   0  454.73   33.38
   4   0   0  450.14   33.37
  -4   0   0  446.71   33.13
   4   0   0  451.83   33.39
  -4   0   0  450.50   33.38
   4   0   0  453.20   33.46
  -4   0  -2  306.19   22.31
   4   0   2  291.90   22.32
  -4   0  -2  302.93   22.38
  -4   0  -4  226.82   17.29
   4   0   4  216.85   17.14
  -4   0  -4  231.01   17.10
  -4   0  -4  242.86   17.44
  -4   0  -4  229.35   16.90
   4   0   6   59.16    4.34
  -4   0  -6   46.37    4.71
  -4   0  -6   48.26    4.01
  -4   0  -6   52.00    4.14
   4   0   8   11.23    1.59
  -4   0  -8    7.59    2.03
  -4   0  -8    8.59    1.20
   4   0   8   11.62    1.19
  -4   0  -8    7.58    1.16
  -4   0 -10   34.97    2.68
   4   0  10   29.82    2.81
  -4   0 -10   33.93    2.92
  -4   0 -10   32.65    2.84
   4   0  10   27.01    2.95
  -4   0 -10   31.44    2.62
  -4   0 -10   27.86    4.41
  -4   0 -12   51.89    4.58
  -4   0 -12   55.27    4.65
   4   0  12   57.06    4.80
  -4   0 -12   63.32    4.76
  -4   0 -12   59.96    7.52
  -4   0 -14    1.44    0.85
  -4   0 -14   -0.08    2.11
  -4   0 -16   70.45    6.14
  -4   0 -16   84.31   10.02
  -4   0 -18   -0.03    3.12
  -4   0 -18    2.33    1.19
  -4   0 -20   49.03    7.96
  -4   0 -20   39.59    4.10
   4   1 -21    0.34    3.40
   4   1 -21    0.31    1.98
   4  -1 -21    1.95    2.13
   4  -1 -21   -2.51    3.29
   4   1 -19    3.95    3.40
   4   1 -19    0.40    1.87
  -4   1  19    3.25    1.99
   4  -1 -19    2.28    1.86
  -4  -1  19    4.27    2.04
   4  -1 -19    4.96    3.64
   4   1 -17    3.91    1.80
   4   1 -17    2.44    2.72
  -4   1  17    0.25    1.50
  -4  -1  17    0.57    1.49
   4  -1 -17    2.38    2.60
   4  -1 -17    1.03    1.50
  -4   1  15    4.72    1.64
   4   1 -15    5.07    2.75
   4   1 -15    5.17    1.78
   4   1 -15    4.84    1.68
   4  -1 -15    5.71    1.61
   4  -1 -15    0.90    2.07
  -4  -1  15    7.33    1.74
   4  -1 -15    2.74    1.78
   4   1 -13    6.77    1.59
   4   1 -13    6.08    1.73
  -4   1  13    9.11    1.67
   4   1 -13    2.89    1.97
   4  -1 -13    4.99    2.37
   4  -1 -13    8.67    1.77
  -4  -1  13    5.31    1.59
   4  -1 -13    7.35    1.83
   4   1 -11   26.29    2.69
  -4   1  11   22.67    2.81
   4   1 -11   26.93    3.06
   4   1 -11   25.45    3.95
   4   1 -11   26.79    3.07
   4  -1 -11   24.82    3.17
   4  -1 -11   28.19    3.07
  -4  -1  11   25.85    2.91
  -4  -1  11   26.04    2.64
   4  -1 -11   26.25    3.86
   4   1  -9   60.08    5.76
  -4   1   9   56.36    4.98
   4   1  -9   58.49    5.06
  -4   1   9   60.47    4.97
   4   1  -9   60.32    5.02
   4   1  -9   61.18    4.95
   4  -1  -9   57.13    5.60
  -4  -1   9   59.99    4.95
  -4  -1   9   58.54    4.92
   4  -1  -9   62.59    5.01
   4  -1  -9   52.67    5.11
   4   1  -7    1.62    1.12
  -4   1   7    2.31    1.08
  -4   1   7    2.68    0.79
  -4   1   7    3.15    0.82
   4   1  -7    4.56    1.00
   4   1  -7    5.57    1.01
  -4   1   7    2.38    0.70
   4   1  -7    2.84    0.84
  -4   1   7    2.85    0.84
  -4  -1   7    2.22    0.76
   4  -1  -7    4.07    1.00
  -4  -1   7    2.02    0.71
   4  -1  -7    3.11    1.24
   4  -1  -7    4.16    0.91
  -4  -1   7    1.89    0.72
  -4   1   5    8.31    1.02
  -4   1   5    8.86    1.23
   4   1  -5    7.53    1.06
   4   1  -5    6.43    1.12
  -4   1   5    9.02    1.12
  -4   1   5    8.25    1.06
   4   1  -5    5.92    1.32
   4   1  -5    6.73    1.10
  -4   1   5    8.08    1.28
  -4  -1   5    9.80    1.40
   4  -1  -5    3.50    1.12
   4  -1  -5    3.33    0.96
  -4  -1   5    9.73    1.08
   4  -1  -5    4.56    0.89
  -4  -1   5   10.48    1.13
   4   1  -3   57.61    4.44
  -4   1   3   56.76    4.50
  -4   1   3   58.67    4.30
  -4   1   3   53.39    4.21
   4   1  -3   60.04    4.46
  -4   1   3   55.35    4.43
   4   1  -3   48.47    4.54
  -4   1   3   56.60    4.19
   4   1  -3   55.97    4.26
   4  -1  -3   51.06    4.22
  -4  -1   3   54.39    4.21
  -4  -1   3   51.92    4.23
  -4  -1   3   51.25    4.38
   4  -1  -3   49.91    4.54
   4  -1  -3   56.04    4.47
   4   1  -1  211.38   16.03
   4   1  -1  213.35   15.78
   4   1  -1  208.63   16.07
  -4   1   1  217.91   15.82
  -4   1   1  208.95   16.04
  -4   1   1  217.32   16.04
   4  -1  -1  218.45   15.77
   4  -1  -1  225.77   16.06
   4  -1  -1  192.51   16.09
   4  -1  -1  216.32   16.02
  -4  -1   1  214.19   15.95
  -4  -1   1  218.88   16.04
  -4   1  -1  214.82   15.64
   4   1   1  200.89   15.91
  -4   1  -1  213.49   16.00
   4   1   1  222.29   15.96
  -4  -1  -1  209.18   15.93
   4  -1   1  215.10   15.90
   4  -1   1  216.65   15.89
   4  -1   1  202.67   16.05
  -4  -1  -1  218.13   15.89
  -4   1  -3   57.36    4.44
   4   1   3   56.48    4.58
  -4   1  -3   54.91    4.66
   4  -1   3   55.14    4.45
  -4  -1  -3   56.46    4.25
  -4  -1  -3   56.61    4.54
  -4  -1  -3   58.12    4.54
   4   1   5    7.72    1.21
  -4   1  -5    9.25    1.64
  -4   1  -5    7.82    0.89
  -4   1  -5    7.20    1.29
  -4  -1  -5    4.14    0.93
  -4  -1  -5    5.75    0.77
  -4  -1  -5    4.71    1.14
   4  -1   5    8.25    1.00
  -4   1  -7    2.31    1.35
   4   1   7    2.56    0.63
   4   1   7    0.87    0.77
  -4   1  -7    3.37    0.63
  -4  -1  -7    4.32    0.87
  -4  -1  -7    4.91    1.42
  -4  -1  -7    4.15    0.74
   4  -1   7    2.04    0.72
  -4   1  -9   58.32    6.07
  -4   1  -9   55.45    4.70
  -4   1  -9   59.09    4.57
   4   1   9   58.44    5.12
   4  -1   9   57.66    4.82
  -4  -1  -9   58.72    4.47
  -4  -1  -9   55.16    5.81
  -4  -1  -9   58.32    4.73
  -4  -1  -9   60.47    4.87
  -4  -1  -9   56.92    4.48
   4  -1   9   59.41    4.66
  -4   1 -11   22.23    2.17
  -4   1 -11   26.01    2.20
  -4   1 -11   24.68    2.30
   4   1  11   27.15    2.75
  -4   1 -11   26.91    4.63
  -4  -1 -11   28.57    4.42
   4  -1  11   22.73    2.31
  -4  -1 -11   26.26    2.29
  -4  -1 -11   23.81    2.25
  -4  -1 -11   23.88    2.52
  -4   1 -13    6.56    1.25
  -4   1 -13    8.47    3.13
  -4   1 -13    5.84    1.11
  -4  -1 -13   10.45    3.00
  -4  -1 -13    8.24    1.27
  -4  -1 -13    8.61    1.48
  -4  -1 -13    6.70    1.20
  -4   1 -15    5.94    1.34
  -4   1 -15    2.75    2.66
  -4  -1 -15    5.90    1.29
  -4  -1 -15    3.54    2.81
  -4   1 -17   -0.93    2.71
  -4   1 -17   -0.59    0.92
  -4  -1 -17    0.25    1.02
  -4  -1 -17    0.46    2.62
  -4   1 -19    9.01    4.23
  -4   1 -19    5.11    1.55
  -4  -1 -19    5.08    1.57
  -4  -1 -19   -0.86    3.18
  -4   1 -21    4.13    4.32
  -4   1 -21    1.62    1.31
  -4  -1 -21    1.88    4.33
  -4  -1 -21    0.30    1.20
   4   2 -20   33.59    6.59
   4   2 -20   29.70    4.43
   4  -2 -20   36.61    4.61
   4  -2 -20   25.37    5.65
   4   2 -18    4.74    3.47
   4   2 -18    4.65    2.00
  -4   2  18    1.95    1.75
   4  -2 -18    4.89    3.28
   4  -2 -18    1.13    1.69
  -4  -2  18    2.59    1.83
  -4   2  16    6.93    1.88
   4   2 -16    1.03    2.55
   4   2 -16    0.65    1.35
  -4  -2  16    0.38    1.36
   4  -2 -16    2.61    1.58
   4  -2 -16    5.53    2.11
   4  -2 -16    0.55    2.22
   4   2 -14    3.20    1.50
  -4   2  14    4.09    1.38
   4   2 -14    1.80    1.42
   4   2 -14    5.33    2.42
   4  -2 -14    3.35    1.71
   4  -2 -14    0.81    1.23
   4  -2 -14    3.50    2.08
  -4  -2  14    0.49    1.23
  -4   2  12   47.64    4.13
   4   2 -12   38.97    3.81
   4   2 -12   41.31    4.03
   4   2 -12   38.92    5.36
   4   2 -12   40.59    4.02
   4  -2 -12   45.26    5.03
   4  -2 -12   46.30    4.42
  -4  -2  12   40.04    3.97
   4   2 -10   32.06    3.38
   4   2 -10   30.87    4.50
   4   2 -10   33.09    3.38
   4   2 -10   33.32    3.24
  -4   2  10   38.27    3.40
   4  -2 -10   35.24    3.67
   4  -2 -10   41.80    4.16
   4  -2 -10   42.11    3.48
  -4  -2  10   35.44    3.38
  -4   2   8   33.57    3.35
  -4   2   8   34.48    3.24
   4   2  -8   35.00    3.30
   4   2  -8   36.30    3.22
  -4   2   8   31.93    3.26
   4   2  -8   47.01    4.25
   4   2  -8   35.04    3.31
  -4  -2   8   36.90    3.26
   4  -2  -8   37.09    3.28
   4  -2  -8   40.92    3.98
   4  -2  -8   36.12    3.53
   4   2  -6   16.33    1.78
  -4   2   6   10.72    1.54
  -4   2   6   14.50    1.61
  -4   2   6   12.44    1.71
   4   2  -6   14.46    2.22
   4   2  -6   13.75    1.63
   4   2  -6   13.08    1.67
  -4   2   6   13.21    1.93
  -4   2   6   11.75    1.52
  -4  -2   6   13.86    1.65
  -4  -2   6   16.60    1.75
   4  -2  -6   18.14    1.75
   4  -2  -6   16.22    2.00
   4  -2  -6   15.07    2.07
   4   2  -4  122.16   10.17
  -4   2   4  138.77   10.09
   4   2  -4  130.53    9.93
   4   2  -4  126.13    9.93
  -4   2   4  131.16    9.77
  -4   2   4  136.60    9.86
  -4   2   4  132.34    9.75
  -4   2   4  133.54   10.00
   4   2  -4  122.74    9.81
  -4  -2   4  126.96    9.80
   4  -2  -4  121.93   10.11
   4  -2  -4  130.62    9.79
  -4  -2   4  124.55    9.94
  -4  -2   4  134.65    9.79
  -4  -2   4  127.37    9.92
  -4   2   2  252.76   19.80
  -4   2   2  275.34   19.54
   4   2  -2  273.65   19.62
  -4   2   2  270.65   19.86
   4   2  -2  272.98   19.89
  -4   2   2  261.07   19.53
  -4   2   2  263.55   19.62
   4   2  -2  265.91   19.80
   4  -2  -2  265.10   19.83
  -4  -2   2  261.33   19.79
   4  -2  -2  269.28   19.95
   4  -2  -2  256.14   19.57
  -4  -2   2  255.64   19.66
  -4  -2   2  262.09   19.59
  -4  -2   2  264.62   19.55
   4   2   0  416.10   30.73
   4   2   0  418.29   30.95
  -4   2   0  420.20   31.07
  -4   2   0  414.25   30.97
  -4   2   0  421.12   30.77
   4   2   0  409.14   31.01
  -4  -2   0  412.84   31.01
   4  -2   0  420.65   30.98
  -4  -2   0  421.00   30.84
   4  -2   0  425.98   31.16
   4   2   2  275.15   19.64
  -4   2  -2  273.51   19.88
   4   2   2  266.76   19.79
   4  -2   2  255.52   19.63
   4  -2   2  259.15   19.63
  -4  -2  -2  260.85   19.76
  -4  -2  -2  257.75   19.61
  -4  -2  -2  264.14   19.50
  -4   2  -4  119.32    9.90
[truncated: 475,023 more chars]
