# Supplementary material for: Pbx(OH)y cluster formation and anomalous thermal behaviour in STI framework-type zeolites
Source: Sci Rep. 2022 Sep 24;12:15934. doi: 10.1038/s41598-022-20317-1 (PMC9509355; doi:10.1038/s41598-022-20317-1)
Supplement: Supplementary file 3 — Supplementary Information 3. [file 41598_2022_20317_MOESM3_ESM.cif]

 
data_shelx
 
_audit_creation_method            SHELXL-2014
_chemical_name_systematic
;
 ?
;
_chemical_name_common             Pb-stellerite
_chemical_melting_point           ?
_chemical_formula_moiety          ?
_chemical_formula_sum
 'O167.88 Pb11.42 Si72' 
_chemical_formula_weight          7074.67

loop_
 _atom_type_symbol
 _atom_type_description
 _atom_type_scat_dispersion_real
 _atom_type_scat_dispersion_imag
 _atom_type_scat_source
 'O'  'O'   0.0106   0.0060
 'International Tables Vol C Tables 4.2.6.8 and 6.1.1.4'
 'Si'  'Si'   0.0817   0.0704
 'International Tables Vol C Tables 4.2.6.8 and 6.1.1.4'
 'Pb'  'Pb'  -3.3944  10.1111
 'International Tables Vol C Tables 4.2.6.8 and 6.1.1.4'
 
_space_group_crystal_system       orthorhombic
_space_group_IT_number            63
_space_group_name_H-M_alt         'A m m a'
_space_group_name_Hall            ?
 
_shelx_space_group_comment
;
The symmetry employed for this shelxl refinement is uniquely defined
by the following loop, which should always be used as a source of
symmetry information in preference to the above space-group names.
They are only intended as comments.
;
 
loop_
 _space_group_symop_operation_xyz
 'x, y, z'
 '-x+1/2, -y, z'
 'x+1/2, -y, -z'
 '-x, y, -z'
 'x, y+1/2, z+1/2'
 '-x+1/2, -y+1/2, z+1/2'
 'x+1/2, -y+1/2, -z+1/2'
 '-x, y+1/2, -z+1/2'
 '-x, -y, -z'
 'x-1/2, y, -z'
 '-x-1/2, y, z'
 'x, -y, z'
 '-x, -y+1/2, -z+1/2'
 'x-1/2, y+1/2, -z+1/2'
 '-x-1/2, y+1/2, z+1/2'
 'x, -y+1/2, z+1/2'
 
_cell_length_a                    13.6684(3)
_cell_length_b                    17.8690(4)
_cell_length_c                    17.6896(4)
_cell_angle_alpha                 90
_cell_angle_beta                  90
_cell_angle_gamma                 90
_cell_volume                      4320.52(17)
_cell_formula_units_Z             1
_cell_measurement_temperature     398(2)
_cell_measurement_reflns_used     3304
_cell_measurement_theta_min       2.2 
_cell_measurement_theta_max       24.6 
 
_exptl_crystal_description        'fragment' 
_exptl_crystal_colour             'grey-white' 
_exptl_crystal_density_meas       ? 
_exptl_crystal_density_method     ?              
_exptl_crystal_density_diffrn     2.719          
_exptl_crystal_F_000              3287
_exptl_transmission_factor_min    ?                                             
_exptl_transmission_factor_max    ?                                             
_exptl_crystal_size_max           0.200 
_exptl_crystal_size_mid           0.100 
_exptl_crystal_size_min           0.07 
_exptl_absorpt_coefficient_mu     11.718
_shelx_estimated_absorpt_T_min    ? 
_shelx_estimated_absorpt_T_max    ? 
_exptl_absorpt_correction_type    'multi-scan' 
_exptl_absorpt_correction_T_min   0.4337 
_exptl_absorpt_correction_T_max   0.7453 
_exptl_absorpt_process_details    'SADABS-2016/2' 
 
_exptl_special_details
;
SADABS-2016/2 - Bruker AXS area detector scaling and absorption correction 
Reference: Krause, L., Herbst-Irmer, R., Sheldrick G.M. & Stalke D.,
J. Appl. Cryst. 48 (2015) 3-10.
;
 
_diffrn_ambient_temperature       398(2)
_diffrn_radiation_wavelength      0.71073
_diffrn_radiation_type            MoK\a
_diffrn_source                    'fine-focus sealed tube'                       
_diffrn_measurement_device_type   'APEX II SMART' 
_diffrn_measurement_method        ? 
_diffrn_detector_area_resol_mean  ? 
_diffrn_reflns_number             20305
_diffrn_reflns_av_unetI/netI      0.0522
_diffrn_reflns_av_R_equivalents   0.0693
_diffrn_reflns_limit_h_min        -14
_diffrn_reflns_limit_h_max        16
_diffrn_reflns_limit_k_min        -21
_diffrn_reflns_limit_k_max        21
_diffrn_reflns_limit_l_min        -21
_diffrn_reflns_limit_l_max        20
_diffrn_reflns_theta_min          1.620
_diffrn_reflns_theta_max          25.680
_diffrn_reflns_theta_full         25.242
_diffrn_measured_fraction_theta_max   0.996
_diffrn_measured_fraction_theta_full  0.997
_diffrn_reflns_Laue_measured_fraction_max    0.996
_diffrn_reflns_Laue_measured_fraction_full   0.997
_diffrn_reflns_point_group_measured_fraction_max   0.996
_diffrn_reflns_point_group_measured_fraction_full  0.997
_reflns_number_total              2218
_reflns_number_gt                 1506
_reflns_threshold_expression      'I > 2\s(I)'
_reflns_Friedel_coverage          0.000
_reflns_Friedel_fraction_max      .
_reflns_Friedel_fraction_full     .
 
_reflns_special_details
;
 Reflections were merged by SHELXL according to the crystal
 class for the calculation of statistics and refinement.
 
 _reflns_Friedel_fraction is defined as the number of unique
 Friedel pairs measured divided by the number that would be
 possible theoretically, ignoring centric projections and
 systematic absences.
;
 
_computing_data_collection        ?
_computing_cell_refinement        'APEX3 v2019.1-0'
_computing_data_reduction         'APEX3 v2019.1-0'
_computing_structure_solution     ?
_computing_structure_refinement   'SHELXL-2014 (Sheldrick, 2014)'
_computing_molecular_graphics     ?
_computing_publication_material   ?
 
_refine_special_details
;
 ?
;
_refine_ls_structure_factor_coef  Fsqd
_refine_ls_matrix_type            full
_refine_ls_weighting_scheme       calc
_refine_ls_weighting_details
'w=1/[\s^2^(Fo^2^)+(0.1126P)^2^+160.4535P] where P=(Fo^2^+2Fc^2^)/3'
_atom_sites_solution_primary      Direct
_atom_sites_solution_secondary    Diffmap
_atom_sites_solution_hydrogens    .
_refine_ls_hydrogen_treatment     undef
_refine_ls_extinction_method      none
_refine_ls_extinction_coef        .
_refine_ls_number_reflns          2218
_refine_ls_number_parameters      209
_refine_ls_number_restraints      0
_refine_ls_R_factor_all           0.1277
_refine_ls_R_factor_gt            0.0931
_refine_ls_wR_factor_ref          0.2647
_refine_ls_wR_factor_gt           0.2432
_refine_ls_goodness_of_fit_ref    1.035
_refine_ls_restrained_S_all       1.035
_refine_ls_shift/su_max           0.000
_refine_ls_shift/su_mean          0.000
 
loop_
 _atom_site_label
 _atom_site_type_symbol
 _atom_site_fract_x
 _atom_site_fract_y
 _atom_site_fract_z
 _atom_site_U_iso_or_equiv
 _atom_site_adp_type
 _atom_site_occupancy
 _atom_site_site_symmetry_order  
 _atom_site_calc_flag
 _atom_site_refinement_flags_posn
 _atom_site_refinement_flags_adp
 _atom_site_refinement_flags_occupancy
 _atom_site_disorder_assembly
 _atom_site_disorder_group
T1 Si -0.1373(2) -0.30378(15) 0.12345(14) 0.0252(7) Uani 1 1 d . . . . .
T1P Si -0.13657(19) -0.31648(15) 0.37419(14) 0.0239(7) Uani 1 1 d . . . . .
T3 Si -0.0487(2) -0.41088(14) 0.24337(14) 0.0236(7) Uani 1 1 d . . . . .
T4 Si 0.14077(19) -0.31453(14) 0.24493(14) 0.0237(7) Uani 1 1 d . . . . .
T5 Si 0.0000 -0.2589(2) 0.5000 0.0283(9) Uani 1 2 d S T P . .
O3P O 0.1273(6) -0.2617(4) 0.1720(5) 0.047(2) Uani 1 1 d . . . . .
O7 O -0.2500 -0.3139(8) 0.0943(7) 0.052(3) Uani 1 2 d S T P . .
O1P O -0.0674(6) -0.3140(5) 0.4488(4) 0.050(2) Uani 1 1 d . . . . .
O1 O -0.0678(6) -0.2952(5) 0.0505(4) 0.048(2) Uani 1 1 d . . . . .
O10 O 0.2500 -0.3513(6) 0.2436(5) 0.032(2) Uani 1 2 d S T P . .
O3 O 0.1276(6) -0.2692(5) 0.3212(5) 0.052(2) Uani 1 1 d . . . . .
O9 O -0.0530(13) -0.5000 0.2367(10) 0.067(5) Uiso 1 2 d S . P . .
O8 O 0.0641(6) -0.3832(5) 0.2421(4) 0.046(2) Uani 1 1 d . . . . .
O4P O -0.1049(7) -0.3876(5) 0.3206(5) 0.056(2) Uani 1 1 d . . . . .
O4 O -0.1084(7) -0.3789(5) 0.1686(5) 0.058(2) Uani 1 1 d . . . . .
O7P O -0.2500 -0.3334(8) 0.3995(7) 0.051(3) Uani 1 2 d S T P . .
C2 Pb -0.105(3) -0.5000 0.037(2) 0.150 Uiso 0.045(3) 2 d S U . . .
C2A Pb -0.198(4) -0.5000 0.1274(15) 0.046(8) Uiso 0.053(7) 2 d S . . . .
C2B Pb -0.158(3) -0.5000 0.1129(16) 0.048(9) Uiso 0.040(7) 2 d S . . . .
C3 Pb -0.2500 -0.3850(6) 0.5439(5) 0.074(4) Uiso 0.118(4) 2 d S . . . .
C3A Pb -0.1951(15) -0.4091(9) 0.5440(9) 0.074(2) Uiso 0.0435(17) 1 d . . . . .
C3B Pb -0.0926(17) -0.4174(12) 0.5694(12) 0.074(2) Uiso 0.0328(17) 1 d . . . . .
C3C Pb -0.2500 -0.334(4) 0.544(3) 0.074(2) Uiso 0.018(2) 2 d S . . . .
C4 Pb 0.2094(18) -0.5000 0.2434(17) 0.056(4) Uiso 0.084(5) 2 d S . . . .
C4A Pb 0.1802(18) -0.5000 0.214(2) 0.056(3) Uiso 0.056(4) 2 d S . . . .
C4B Pb 0.182(2) -0.5000 0.172(3) 0.056(3) Uiso 0.026(3) 2 d S . . . .
C5 Pb 0.1802(7) -0.5000 0.2786(6) 0.056(3) Uiso 0.112(5) 2 d S . . . .
C6 Pb -0.2199(13) -0.3856(12) -0.0447(9) 0.108(8) Uiso 0.053(3) 1 d . . . . .
C6A Pb -0.2500 -0.3360(17) -0.0473(14) 0.108(3) Uiso 0.058(3) 2 d S . . . .
C7 Pb -0.2325(7) -0.5000 0.3563(5) 0.0490(15) Uiso 0.210(5) 2 d S . . . .
C7A Pb 0.2500 -0.5000 0.272(4) 0.049(3) Uiso 0.027(5) 4 d S . . . .
C7B Pb -0.2500 -0.5000 0.3385(13) 0.049(3) Uiso 0.134(12) 4 d S . . . .
C7C Pb -0.2500 -0.5000 0.255(3) 0.20(4) Uiso 0.062(11) 4 d S . . . .
C8 Pb -0.2500 -0.5000 0.1468(7) 0.060(4) Uiso 0.28(2) 4 d S . . . .
C8A Pb -0.2500 -0.528(3) 0.120(3) 0.100 Uiso 0.050(8) 2 d S U . . .
CW1 O 0.983(10) -0.5000 -0.738(6) 0.100 Uiso 0.19(5) 2 d S U . . .
CW1A O 0.141(9) -0.5000 0.517(7) 0.200 Uiso 0.29(4) 2 d S U . . .
CW1B O 0.0474(15) -0.5353(10) 0.4788(11) 0.050(5) Uiso 0.415(6) 1 d . . . . .
CW2 Pb -0.1733(16) -0.5000 0.3784(9) 0.050(6) Uiso 0.048(4) 2 d S . . . .
W1 O -0.092(2) -0.4141(16) -0.0599(15) 0.200 Uiso 0.83(3) 1 d . U . . .
 
loop_
 _atom_site_aniso_label
 _atom_site_aniso_U_11
 _atom_site_aniso_U_22
 _atom_site_aniso_U_33
 _atom_site_aniso_U_23
 _atom_site_aniso_U_13
 _atom_site_aniso_U_12
T1 0.0202(15) 0.0363(15) 0.0191(13) 0.0015(11) 0.0005(11) -0.0003(11)
T1P 0.0172(14) 0.0322(14) 0.0222(13) 0.0014(10) -0.0017(11) -0.0020(11)
T3 0.0254(15) 0.0167(13) 0.0287(15) -0.0010(10) 0.0007(11) -0.0016(10)
T4 0.0206(14) 0.0211(13) 0.0293(15) 0.0013(10) 0.0010(11) -0.0014(10)
T5 0.0144(18) 0.049(2) 0.0211(19) 0.000 -0.0011(15) 0.000
O3P 0.038(5) 0.048(5) 0.055(5) 0.028(4) -0.009(4) -0.002(4)
O7 0.023(6) 0.088(9) 0.043(7) -0.008(7) 0.000 0.000
O1P 0.043(5) 0.063(5) 0.045(5) 0.010(4) -0.018(4) -0.011(4)
O1 0.036(5) 0.063(5) 0.043(5) -0.011(4) 0.018(4) -0.013(4)
O10 0.025(5) 0.025(5) 0.046(6) -0.002(4) 0.000 0.000
O3 0.046(5) 0.064(6) 0.046(5) -0.024(4) 0.008(4) 0.000(4)
O8 0.024(4) 0.050(5) 0.065(6) 0.001(4) -0.002(4) -0.013(4)
O4P 0.063(6) 0.067(6) 0.038(5) -0.017(4) 0.010(4) 0.007(5)
O4 0.055(6) 0.071(6) 0.049(5) 0.022(5) -0.009(4) 0.005(5)
O7P 0.018(6) 0.084(9) 0.051(7) 0.017(7) 0.000 0.000
 
_geom_special_details
;
 All esds (except the esd in the dihedral angle between two l.s. planes)
 are estimated using the full covariance matrix.  The cell esds are taken
 into account individually in the estimation of esds in distances, angles
 and torsion angles; correlations between esds in cell parameters are only
 used when they are defined by crystal symmetry.  An approximate (isotropic)
 treatment of cell esds is used for estimating esds involving l.s. planes.
;
 
loop_
 _geom_bond_atom_site_label_1
 _geom_bond_atom_site_label_2
 _geom_bond_distance
 _geom_bond_site_symmetry_2
 _geom_bond_publ_flag
T1 O1 1.609(7) . ?
T1 O4 1.611(9) . ?
T1 O7 1.635(5) . ?
T1 O3 1.635(8) 13_545 ?
T1 C3C 3.23(6) 6_444 ?
T1P O3P 1.624(7) 13_545 ?
T1P O1P 1.625(8) . ?
T1P O7P 1.642(5) . ?
T1P O4P 1.644(8) . ?
T3 O9 1.598(3) . ?
T3 O8 1.620(8) . ?
T3 O4P 1.622(8) . ?
T3 O4 1.655(8) . ?
T3 CW1 1.68(4) 1_456 ?
T3 C2B 3.178(18) . ?
T3 C7C 3.186(5) . ?
T4 O3 1.584(8) . ?
T4 O3P 1.609(7) . ?
T4 O8 1.614(8) . ?
T4 O10 1.631(5) . ?
T5 O1 1.611(8) 16_545 ?
T5 O1 1.611(8) 13_545 ?
T5 O1P 1.624(8) 4_556 ?
T5 O1P 1.624(8) . ?
O3P T1P 1.624(7) 13_545 ?
O7 T1 1.635(5) 11 ?
O7 C6A 2.53(3) . ?
O1 T5 1.611(8) 13_545 ?
O10 T4 1.631(5) 11_655 ?
O10 C7A 2.705(17) . ?
O10 C4 2.714(11) . ?
O10 C4 2.714(11) 2_545 ?
O3 T1 1.635(8) 13_545 ?
O9 CW1 0.67(12) 1_456 ?
O9 T3 1.598(3) 12_545 ?
O9 C2B 2.62(3) . ?
O9 C7C 2.713(19) . ?
O8 C4A 2.670(15) . ?
O8 C5 2.701(10) . ?
O4P CW2 2.439(13) . ?
O4P C7 2.734(11) . ?
O4 C2B 2.474(14) . ?
O4 C2A 2.59(2) . ?
O4 C8A 2.69(3) 2_445 ?
O7P T1P 1.642(5) 11 ?
O7P C3C 2.55(6) . ?
O7P C3 2.715(15) . ?
C2 C2B 1.53(6) . ?
C2 C2A 2.05(6) . ?
C2 W1 2.31(4) 12_545 ?
C2 W1 2.31(4) . ?
C2 C8A 2.52(5) . ?
C2 C8A 2.52(5) 2_445 ?
C2 C8 2.78(5) . ?
C2 C6 2.95(4) 12_545 ?
C2 C6 2.95(4) . ?
C2 C2A 3.14(6) 2_445 ?
C2 C2 3.15(9) 9_545 ?
C2 C6 3.46(4) 2_445 ?
C2A C2B 0.60(3) . ?
C2A C8 0.79(5) . ?
C2A C8A 0.88(6) 2_445 ?
C2A C8A 0.88(6) . ?
C2A C2A 1.43(10) 2_445 ?
C2A C2B 1.98(9) 2_445 ?
C2A C7C 2.37(6) . ?
C2A O4 2.59(2) 12_545 ?
C2A C2 3.14(6) 2_445 ?
C2A C6 3.68(3) 12_545 ?
C2B C8A 1.36(5) 2_445 ?
C2B C8A 1.36(5) . ?
C2B C8 1.39(5) . ?
C2B C2A 1.98(9) 2_445 ?
C2B O4 2.474(14) 12_545 ?
C2B C2B 2.51(9) 2_445 ?
C2B C7C 2.81(6) . ?
C3 C3A 0.865(19) . ?
C3 C3A 0.865(19) 11 ?
C3 C3C 0.91(7) . ?
C3 C3B 2.27(2) 11 ?
C3 C3B 2.27(2) . ?
C3 CW1A 2.75(8) 10_556 ?
C3 CW1A 2.75(8) 9_546 ?
C3A C3B 1.48(3) . ?
C3A C3A 1.50(4) 11 ?
C3A C3C 1.54(6) . ?
C3A CW1A 2.08(8) 9_546 ?
C3A CW1B 2.29(3) 9_546 ?
C3A C3B 2.94(3) 11 ?
C3A C3A 3.25(3) 12_545 ?
C3A CW2 3.36(2) . ?
C3A C3B 3.43(3) 12_545 ?
C3A C5 3.538(19) 9_546 ?
C3A C3A 3.58(3) 2_445 ?
C3B CW1B 1.35(3) 9_546 ?
C3B CW1A 2.22(9) 9_546 ?
C3B CW1B 2.36(3) 4_556 ?
C3B CW1B 2.64(3) 12_545 ?
C3B C3C 2.65(5) . ?
C3B C3A 2.94(3) 11 ?
C3B C3B 2.95(4) 12_545 ?
C3B C5 3.29(2) 9_546 ?
C3B C3A 3.43(3) 12_545 ?
C3B C3B 3.53(4) 4_556 ?
C3C C3A 1.54(6) 11 ?
C3C C3B 2.65(5) 11 ?
C3C T1 3.23(6) 16_545 ?
C3C T1 3.23(6) 6_445 ?
C3C C6A 3.44(8) 6_445 ?
C4 C4A 0.66(2) . ?
C4 C5 0.741(14) . ?
C4 C7A 0.75(3) . ?
C4 C4 1.11(5) 2_545 ?
C4 C4B 1.31(5) . ?
C4 C4A 1.60(4) 2_545 ?
C4 C5 1.63(3) 2_545 ?
C4 C4B 1.95(4) 2_545 ?
C4 O10 2.714(11) 2_545 ?
C4A C4B 0.73(4) . ?
C4A C5 1.15(4) . ?
C4A C7A 1.41(5) . ?
C4A C4 1.60(4) 2_545 ?
C4A C4A 1.91(5) 2_545 ?
C4A C4B 2.03(3) 2_545 ?
C4A C5 2.23(3) 2_545 ?
C4A O8 2.670(15) 12_545 ?
C4A C6 3.66(3) 9_545 ?
C4A C6 3.66(3) 4 ?
C4B C4B 1.87(7) 2_545 ?
C4B C5 1.88(5) . ?
C4B C4 1.95(4) 2_545 ?
C4B C7A 2.00(7) . ?
C4B C4A 2.03(3) 2_545 ?
C4B C5 2.67(4) 2_545 ?
C4B C6 3.09(4) 9_545 ?
C4B C6 3.09(4) 4 ?
C4B C6 3.33(4) 3_545 ?
C4B C6 3.33(4) 10_655 ?
C5 C7A 0.961(10) . ?
C5 C4 1.63(3) 2_545 ?
C5 C5 1.91(2) 2_545 ?
C5 C4A 2.23(3) 2_545 ?
C5 C4B 2.67(4) 2_545 ?
C5 O8 2.701(10) 12_545 ?
C5 CW1 2.71(13) 1_456 ?
C5 C3B 3.29(2) 4_556 ?
C6 C6 0.82(4) 11 ?
C6 C6A 0.98(2) . ?
C6 W1 1.84(3) . ?
C6 W1 2.64(4) 11 ?
C6 C4B 3.09(4) 9_545 ?
C6 C8A 3.33(6) 2_445 ?
C6 C4B 3.33(4) 10 ?
C6 C2 3.46(4) 2_445 ?
C6 C4A 3.66(3) 9_545 ?
C6A C6 0.98(2) 11 ?
C6A W1 2.58(3) 11 ?
C6A W1 2.58(3) . ?
C6A C3C 3.44(8) 6_444 ?
C7 C7 0.477(19) 2_445 ?
C7 CW2 0.899(18) . ?
C7 CW2 1.35(3) 2_445 ?
C7 C7C 1.80(5) . ?
C7 CW1A 2.57(12) 9_546 ?
C7 O4P 2.734(11) 12_545 ?
C7A C4 0.75(3) 2_545 ?
C7A C5 0.961(10) 2_545 ?
C7A C4A 1.41(5) 2_545 ?
C7A C4B 2.00(7) 2_545 ?
C7A O10 2.704(17) 2_545 ?
C7B C7 0.396(13) 2_445 ?
C7B CW2 1.26(2) . ?
C7B CW2 1.26(2) 2_445 ?
C7B C7C 1.47(5) . ?
C7B C8 3.39(3) . ?
C7C C7 1.80(5) 2_445 ?
C7C C8 1.92(6) . ?
C7C C2A 2.37(6) 2_445 ?
C7C CW2 2.42(5) . ?
C7C CW2 2.42(5) 2_445 ?
C7C C8A 2.44(8) 2_445 ?
C7C C8A 2.44(8) . ?
C7C O9 2.713(19) 2_445 ?
C8 C8A 0.69(6) 2_445 ?
C8 C8A 0.69(6) . ?
C8 C2A 0.79(5) 2_445 ?
C8 C2B 1.39(5) 2_445 ?
C8 C2 2.78(5) 2_445 ?
C8A C2A 0.88(6) 2_445 ?
C8A C8A 1.01(10) 2_445 ?
C8A C2B 1.36(5) 2_445 ?
C8A C2 2.52(5) 2_445 ?
C8A O4 2.69(3) 2_445 ?
C8A O4 2.69(3) 12_545 ?
C8A C6 3.33(6) 2_445 ?
CW1 O9 0.67(12) 1_654 ?
CW1 T3 1.68(4) 12_644 ?
CW1 T3 1.68(4) 1_654 ?
CW1 C5 2.71(13) 1_654 ?
CW1A CW1B 1.58(11) . ?
CW1A CW1B 1.58(11) 12_545 ?
CW1A CW2 1.91(12) 9_546 ?
CW1A C3A 2.08(8) 9_546 ?
CW1A C3A 2.08(8) 4_556 ?
CW1A C3B 2.22(9) 9_546 ?
CW1A C3B 2.22(9) 4_556 ?
CW1A C7 2.57(12) 9_546 ?
CW1A C3 2.75(8) 10_656 ?
CW1A C3 2.75(8) 9_546 ?
CW1B CW1B 1.26(4) 12_545 ?
CW1B C3B 1.35(3) 9_546 ?
CW1B CW1B 1.50(4) 4_556 ?
CW1B C3A 2.29(3) 9_546 ?
CW1B C3B 2.36(3) 4_556 ?
CW1B C3B 2.64(3) 12_545 ?
CW2 C7 1.35(3) 2_445 ?
CW2 CW1A 1.91(12) 9_546 ?
CW2 CW2 2.10(4) 2_445 ?
CW2 O4P 2.439(13) 12_545 ?
CW2 C3A 3.36(2) 12_545 ?
W1 C6 2.64(4) 11 ?
 
loop_
 _geom_angle_atom_site_label_1
 _geom_angle_atom_site_label_2
 _geom_angle_atom_site_label_3
 _geom_angle
 _geom_angle_site_symmetry_1
 _geom_angle_site_symmetry_3
 _geom_angle_publ_flag
O1 T1 O4 109.4(5) . . ?
O1 T1 O7 108.3(5) . . ?
O4 T1 O7 107.2(6) . . ?
O1 T1 O3 110.9(4) . 13_545 ?
O4 T1 O3 110.3(5) . 13_545 ?
O7 T1 O3 110.7(6) . 13_545 ?
O1 T1 C3C 81.9(8) . 6_444 ?
O4 T1 C3C 165.7(7) . 6_444 ?
O7 T1 C3C 59.8(9) . 6_444 ?
O3 T1 C3C 72.0(11) 13_545 6_444 ?
O3P T1P O1P 109.9(4) 13_545 . ?
O3P T1P O7P 111.7(5) 13_545 . ?
O1P T1P O7P 109.4(5) . . ?
O3P T1P O4P 110.8(5) 13_545 . ?
O1P T1P O4P 109.6(5) . . ?
O7P T1P O4P 105.3(6) . . ?
O9 T3 O8 109.8(7) . . ?
O9 T3 O4P 107.5(7) . . ?
O8 T3 O4P 112.6(5) . . ?
O9 T3 O4 105.5(8) . . ?
O8 T3 O4 110.6(5) . . ?
O4P T3 O4 110.6(5) . . ?
O9 T3 CW1 23(4) . 1_456 ?
O8 T3 CW1 93(4) . 1_456 ?
O4P T3 CW1 101(4) . 1_456 ?
O4 T3 CW1 128(4) . 1_456 ?
O9 T3 C2B 55.2(7) . . ?
O8 T3 C2B 126.3(10) . . ?
O4P T3 C2B 121.2(10) . . ?
O4 T3 C2B 50.3(4) . . ?
CW1 T3 C2B 78(4) 1_456 . ?
O9 T3 C7C 58.4(7) . . ?
O8 T3 C7C 167.4(4) . . ?
O4P T3 C7C 70.3(9) . . ?
O4 T3 C7C 78.5(9) . . ?
CW1 T3 C7C 75(4) 1_456 . ?
C2B T3 C7C 52.5(13) . . ?
O3 T4 O3P 111.7(5) . . ?
O3 T4 O8 110.0(5) . . ?
O3P T4 O8 110.3(4) . . ?
O3 T4 O10 108.8(5) . . ?
O3P T4 O10 109.2(5) . . ?
O8 T4 O10 106.7(5) . . ?
O1 T5 O1 106.2(6) 16_545 13_545 ?
O1 T5 O1P 112.4(4) 16_545 4_556 ?
O1 T5 O1P 110.3(5) 13_545 4_556 ?
O1 T5 O1P 110.3(5) 16_545 . ?
O1 T5 O1P 112.4(4) 13_545 . ?
O1P T5 O1P 105.4(6) 4_556 . ?
T4 O3P T1P 154.0(6) . 13_545 ?
T1 O7 T1 140.9(8) . 11 ?
T1 O7 C6A 109.2(4) . . ?
T1 O7 C6A 109.2(4) 11 . ?
T5 O1P T1P 143.1(6) . . ?
T1 O1 T5 147.3(6) . 13_545 ?
T4 O10 T4 132.5(7) 11_655 . ?
T4 O10 C7A 113.1(4) 11_655 . ?
T4 O10 C7A 113.1(4) . . ?
T4 O10 C4 125.5(6) 11_655 . ?
T4 O10 C4 102.0(6) . . ?
C7A O10 C4 16.0(6) . . ?
T4 O10 C4 102.0(6) 11_655 2_545 ?
T4 O10 C4 125.5(6) . 2_545 ?
C7A O10 C4 16.0(6) . 2_545 ?
C4 O10 C4 23.6(10) . 2_545 ?
T4 O3 T1 155.3(6) . 13_545 ?
CW1 O9 T3 85.6(8) 1_456 12_545 ?
CW1 O9 T3 85.6(8) 1_456 . ?
T3 O9 T3 170.5(13) 12_545 . ?
CW1 O9 C2B 166(10) 1_456 . ?
T3 O9 C2B 94.7(7) 12_545 . ?
T3 O9 C2B 94.7(7) . . ?
CW1 O9 C7C 131(10) 1_456 . ?
T3 O9 C7C 91.5(7) 12_545 . ?
T3 O9 C7C 91.5(7) . . ?
C2B O9 C7C 63.7(17) . . ?
T4 O8 T3 148.2(6) . . ?
T4 O8 C4A 102.4(6) . . ?
T3 O8 C4A 109.2(6) . . ?
T4 O8 C5 101.4(4) . . ?
T3 O8 C5 108.7(4) . . ?
C4A O8 C5 24.7(9) . . ?
T3 O4P T1P 144.0(6) . . ?
T3 O4P CW2 108.9(5) . . ?
T1P O4P CW2 107.1(5) . . ?
T3 O4P C7 108.0(4) . . ?
T1P O4P C7 105.5(4) . . ?
CW2 O4P C7 18.9(4) . . ?
T1 O4 T3 143.6(7) . . ?
T1 O4 C2B 117.6(6) . . ?
T3 O4 C2B 98.7(6) . . ?
T1 O4 C2A 116.1(6) . . ?
T3 O4 C2A 99.7(5) . . ?
C2B O4 C2A 13.3(6) . . ?
T1 O4 C8A 100.3(14) . 2_445 ?
T3 O4 C8A 113.3(14) . 2_445 ?
C2B O4 C8A 30.1(13) . 2_445 ?
C2A O4 C8A 19.1(13) . 2_445 ?
T1P O7P T1P 141.5(8) . 11 ?
T1P O7P C3C 105.9(5) . . ?
T1P O7P C3C 105.9(5) 11 . ?
T1P O7P C3 108.6(4) . . ?
T1P O7P C3 108.6(4) 11 . ?
C3C O7P C3 19.6(15) . . ?
C2B C2 C2A 10.0(12) . . ?
C2B C2 W1 133.6(15) . 12_545 ?
C2A C2 W1 129.1(16) . 12_545 ?
C2B C2 W1 133.6(15) . . ?
C2A C2 W1 129.1(16) . . ?
W1 C2 W1 83.5(19) 12_545 . ?
C2B C2 C8A 27(2) . . ?
C2A C2 C8A 18.8(16) . . ?
W1 C2 C8A 111(2) 12_545 . ?
W1 C2 C8A 128.9(19) . . ?
C2B C2 C8A 27(2) . 2_445 ?
C2A C2 C8A 18.8(16) . 2_445 ?
W1 C2 C8A 128.9(19) 12_545 2_445 ?
W1 C2 C8A 111(2) . 2_445 ?
C8A C2 C8A 23(3) . 2_445 ?
C2B C2 C8 17.1(16) . . ?
C2A C2 C8 7.2(10) . . ?
W1 C2 C8 125.1(15) 12_545 . ?
W1 C2 C8 125.1(15) . . ?
C8A C2 C8 13.9(14) . . ?
C8A C2 C8 13.9(14) 2_445 . ?
C2B C2 C6 100.2(18) . 12_545 ?
C2A C2 C6 93.0(15) . 12_545 ?
W1 C2 C6 38.6(9) 12_545 12_545 ?
W1 C2 C6 98.1(16) . 12_545 ?
C8A C2 C6 74.3(17) . 12_545 ?
C8A C2 C6 90.3(14) 2_445 12_545 ?
C8 C2 C6 87.8(12) . 12_545 ?
C2B C2 C6 100.2(19) . . ?
C2A C2 C6 93.0(15) . . ?
W1 C2 C6 98.1(16) 12_545 . ?
W1 C2 C6 38.6(9) . . ?
C8A C2 C6 90.3(14) . . ?
C8A C2 C6 74.3(17) 2_445 . ?
C8 C2 C6 87.8(12) . . ?
C6 C2 C6 87.6(14) 12_545 . ?
C2B C2 C2A 31(2) . 2_445 ?
C2A C2 C2A 20.9(16) . 2_445 ?
W1 C2 C2A 116.5(16) 12_545 2_445 ?
W1 C2 C2A 116.5(16) . 2_445 ?
C8A C2 C2A 12.9(10) . 2_445 ?
C8A C2 C2A 12.9(10) 2_445 2_445 ?
C8 C2 C2A 13.7(7) . 2_445 ?
C6 C2 C2A 78.0(12) 12_545 2_445 ?
C6 C2 C2A 78.0(12) . 2_445 ?
C2B C2 C2 143(3) . 9_545 ?
C2A C2 C2 153(3) . 9_545 ?
W1 C2 C2 67.8(15) 12_545 9_545 ?
W1 C2 C2 67.8(15) . 9_545 ?
C8A C2 C2 163.2(19) . 9_545 ?
C8A C2 C2 163.2(19) 2_445 9_545 ?
C8 C2 C2 160(2) . 9_545 ?
C6 C2 C2 106.4(15) 12_545 9_545 ?
C6 C2 C2 106.4(15) . 9_545 ?
C2A C2 C2 174(2) 2_445 9_545 ?
C2B C2 C6 92.1(19) . 2_445 ?
C2A C2 C6 84.1(14) . 2_445 ?
W1 C2 C6 49.6(11) 12_545 2_445 ?
W1 C2 C6 98.0(15) . 2_445 ?
C8A C2 C6 65.3(16) . 2_445 ?
C8A C2 C6 79.5(12) 2_445 2_445 ?
C8 C2 C6 78.4(10) . 2_445 ?
C6 C2 C6 11.6(5) 12_545 2_445 ?
C6 C2 C6 80.7(12) . 2_445 ?
C2A C2 C6 67.6(11) 2_445 2_445 ?
C2 C2 C6 117.2(16) 9_545 2_445 ?
C2B C2A C8 180(4) . . ?
C2B C2A C8A 132(4) . 2_445 ?
C8 C2A C8A 48(4) . 2_445 ?
C2B C2A C8A 132(4) . . ?
C8 C2A C8A 48(4) . . ?
C8A C2A C8A 70(6) 2_445 . ?
C2B C2A C2A 155(3) . 2_445 ?
C8 C2A C2A 25.7(14) . 2_445 ?
C8A C2A C2A 36(3) 2_445 2_445 ?
C8A C2A C2A 36(3) . 2_445 ?
C2B C2A C2B 147(4) . 2_445 ?
C8 C2A C2B 33.1(14) . 2_445 ?
C8A C2A C2B 35(3) 2_445 2_445 ?
C8A C2A C2B 35(3) . 2_445 ?
C2A C2A C2B 7.4(9) 2_445 2_445 ?
C2B C2A C2 26(3) . . ?
C8 C2A C2 154(2) . . ?
C8A C2A C2 113(3) 2_445 . ?
C8A C2A C2 113(3) . . ?
C2A C2A C2 128.4(15) 2_445 . ?
C2B C2A C2 121.0(18) 2_445 . ?
C2B C2A C7C 133(4) . . ?
C8 C2A C7C 46.9(11) . . ?
C8A C2A C7C 84(3) 2_445 . ?
C8A C2A C7C 84(3) . . ?
C2A C2A C7C 72.5(11) 2_445 . ?
C2B C2A C7C 79.9(15) 2_445 . ?
C2 C2A C7C 159(2) . . ?
C2B C2A O4 72.2(19) . 12_545 ?
C8 C2A O4 107.7(10) . 12_545 ?
C8A C2A O4 154(4) 2_445 12_545 ?
C8A C2A O4 87(2) . 12_545 ?
C2A C2A O4 118.2(10) 2_445 12_545 ?
C2B C2A O4 120.3(10) 2_445 12_545 ?
C2 C2A O4 85.9(15) . 12_545 ?
C7C C2A O4 82.7(6) . 12_545 ?
C2B C2A O4 72.2(19) . . ?
C8 C2A O4 107.7(10) . . ?
C8A C2A O4 87(2) 2_445 . ?
C8A C2A O4 154(4) . . ?
C2A C2A O4 118.2(10) 2_445 . ?
C2B C2A O4 120.3(10) 2_445 . ?
C2 C2A O4 85.9(15) . . ?
C7C C2A O4 82.7(6) . . ?
O4 C2A O4 113.3(13) 12_545 . ?
C2B C2A C2 124(3) . 2_445 ?
C8 C2A C2 56(2) . 2_445 ?
C8A C2A C2 40(2) 2_445 2_445 ?
C8A C2A C2 40(2) . 2_445 ?
C2A C2A C2 30.7(11) 2_445 2_445 ?
C2B C2A C2 23.3(11) 2_445 2_445 ?
C2 C2A C2 98(2) . 2_445 ?
C7C C2A C2 103.3(19) . 2_445 ?
O4 C2A C2 123.3(6) 12_545 2_445 ?
O4 C2A C2 123.3(6) . 2_445 ?
C2B C2A C6 74(2) . 12_545 ?
C8 C2A C6 106.5(17) . 12_545 ?
C8A C2A C6 98(2) 2_445 12_545 ?
C8A C2A C6 60(3) . 12_545 ?
C2A C2A C6 85.3(8) 2_445 12_545 ?
C2B C2A C6 79.2(9) 2_445 12_545 ?
C2 C2A C6 53.3(10) . 12_545 ?
C7C C2A C6 139.9(11) . 12_545 ?
O4 C2A C6 78.9(6) 12_545 12_545 ?
O4 C2A C6 137.4(15) . 12_545 ?
C2 C2A C6 60.4(7) 2_445 12_545 ?
C2A C2B C8A 29(3) . 2_445 ?
C2A C2B C8A 29(3) . . ?
C8A C2B C8A 44(4) 2_445 . ?
C2A C2B C8 0(2) . . ?
C8A C2B C8 29(2) 2_445 . ?
C8A C2B C8 29(2) . . ?
C2A C2B C2 144(4) . . ?
C8A C2B C2 121(3) 2_445 . ?
C8A C2B C2 121(3) . . ?
C8 C2B C2 144(3) . . ?
C2A C2B C2A 18(2) . 2_445 ?
C8A C2B C2A 22(2) 2_445 2_445 ?
C8A C2B C2A 22(2) . 2_445 ?
C8 C2B C2A 18.1(5) . 2_445 ?
C2 C2B C2A 126(3) . 2_445 ?
C2A C2B O4 94.5(19) . 12_545 ?
C8A C2B O4 123(3) 2_445 12_545 ?
C8A C2B O4 83.8(16) . 12_545 ?
C8 C2B O4 94.4(12) . 12_545 ?
C2 C2B O4 102.7(17) . 12_545 ?
C2A C2B O4 102.8(11) 2_445 12_545 ?
C2A C2B O4 94.5(19) . . ?
C8A C2B O4 83.8(16) 2_445 . ?
C8A C2B O4 123(3) . . ?
C8 C2B O4 94.4(12) . . ?
C2 C2B O4 102.7(17) . . ?
C2A C2B O4 102.8(11) 2_445 . ?
O4 C2B O4 122.1(9) 12_545 . ?
C2A C2B C2B 25(3) . 2_445 ?
C8A C2B C2B 22.5(16) 2_445 2_445 ?
C8A C2B C2B 22.5(16) . 2_445 ?
C8 C2B C2B 25.5(9) . 2_445 ?
C2 C2B C2B 118(2) . 2_445 ?
C2A C2B C2B 7.4(9) 2_445 2_445 ?
O4 C2B C2B 106.0(11) 12_545 2_445 ?
O4 C2B C2B 106.0(11) . 2_445 ?
C2A C2B O9 98(3) . . ?
C8A C2B O9 115(2) 2_445 . ?
C8A C2B O9 115(2) . . ?
C8 C2B O9 97.8(14) . . ?
C2 C2B O9 118(3) . . ?
C2A C2B O9 115.9(13) 2_445 . ?
O4 C2B O9 61.0(5) 12_545 . ?
O4 C2B O9 61.0(5) . . ?
C2B C2B O9 123.3(12) 2_445 . ?
C2A C2B C7C 38(3) . . ?
C8A C2B C7C 60(3) 2_445 . ?
C8A C2B C7C 60(3) . . ?
C8 C2B C7C 38.0(10) . . ?
C2 C2B C7C 178(3) . . ?
C2A C2B C7C 56.1(9) 2_445 . ?
O4 C2B C7C 76.5(8) 12_545 . ?
O4 C2B C7C 76.5(8) . . ?
C2B C2B C7C 63.5(9) 2_445 . ?
O9 C2B C7C 59.8(9) . . ?
C2A C2B T3 97(3) . . ?
C8A C2B T3 100.4(14) 2_445 . ?
C8A C2B T3 124(3) . . ?
C8 C2B T3 96.4(11) . . ?
C2 C2B T3 115(2) . . ?
C2A C2B T3 111.9(10) 2_445 . ?
O4 C2B T3 91.1(6) 12_545 . ?
O4 C2B T3 31.0(3) . . ?
C2B C2B T3 118.1(9) 2_445 . ?
O9 C2B T3 30.08(19) . . ?
C7C C2B T3 63.9(6) . . ?
C3A C3 C3A 120(3) . 11 ?
C3A C3 C3C 119.8(14) . . ?
C3A C3 C3C 119.8(14) 11 . ?
C3A C3 C3B 133.9(17) . 11 ?
C3A C3 C3B 18.5(13) 11 11 ?
C3C C3 C3B 104.7(10) . 11 ?
C3A C3 C3B 18.5(13) . . ?
C3A C3 C3B 133.9(17) 11 . ?
C3C C3 C3B 104.7(10) . . ?
C3B C3 C3B 142.3(12) 11 . ?
C3A C3 O7P 99.9(14) . . ?
C3A C3 O7P 99.9(14) 11 . ?
C3C C3 O7P 70(4) . . ?
C3B C3 O7P 105.9(6) 11 . ?
C3B C3 O7P 105.9(6) . . ?
C3A C3 CW1A 96(3) . 10_556 ?
C3A C3 CW1A 33(3) 11 10_556 ?
C3C C3 CW1A 138(3) . 10_556 ?
C3B C3 CW1A 51(3) 11 10_556 ?
C3B C3 CW1A 113(2) . 10_556 ?
O7P C3 CW1A 84(2) . 10_556 ?
C3A C3 CW1A 33(3) . 9_546 ?
C3A C3 CW1A 96(3) 11 9_546 ?
C3C C3 CW1A 138(3) . 9_546 ?
C3B C3 CW1A 113(2) 11 9_546 ?
C3B C3 CW1A 51(3) . 9_546 ?
O7P C3 CW1A 84(2) . 9_546 ?
CW1A C3 CW1A 65(4) 10_556 9_546 ?
C3 C3A C3B 151(2) . . ?
C3 C3A C3A 29.8(14) . 11 ?
C3B C3A C3A 161.3(11) . 11 ?
C3 C3A C3C 30.9(13) . . ?
C3B C3A C3C 123(2) . . ?
C3A C3A C3C 60.8(15) 11 . ?
C3 C3A CW1A 134(4) . 9_546 ?
C3B C3A CW1A 75(4) . 9_546 ?
C3A C3A CW1A 111(3) 11 9_546 ?
C3C C3A CW1A 148(4) . 9_546 ?
C3 C3A CW1B 169.0(18) . 9_546 ?
C3B C3A CW1B 34.3(11) . 9_546 ?
C3A C3A CW1B 152.0(6) 11 9_546 ?
C3C C3A CW1B 144.1(18) . 9_546 ?
CW1A C3A CW1B 42(3) 9_546 9_546 ?
C3 C3A C3B 33.8(13) . 11 ?
C3B C3A C3B 152.1(15) . 11 ?
C3A C3A C3B 9.3(5) 11 11 ?
C3C C3A C3B 64.0(16) . 11 ?
CW1A C3A C3B 113(3) 9_546 11 ?
CW1B C3A C3B 151.2(9) 9_546 11 ?
C3 C3A C3A 119.8(14) . 12_545 ?
C3B C3A C3A 84.2(10) . 12_545 ?
C3A C3A C3A 90.000(1) 11 12_545 ?
C3C C3A C3A 150.8(15) . 12_545 ?
CW1A C3A C3A 39(3) 9_546 12_545 ?
CW1B C3A C3A 64.2(6) 9_546 12_545 ?
C3B C3A C3A 87.1(5) 11 12_545 ?
C3 C3A CW2 108.3(15) . . ?
C3B C3A CW2 97.6(12) . . ?
C3A C3A CW2 95.1(5) 11 . ?
C3C C3A CW2 118(2) . . ?
CW1A C3A CW2 31(3) 9_546 . ?
CW1B C3A CW2 63.8(7) 9_546 . ?
C3B C3A CW2 101.3(7) 11 . ?
C3A C3A CW2 61.1(3) 12_545 . ?
C3 C3A C3B 143.5(17) . 12_545 ?
C3B C3A C3B 58.9(12) . 12_545 ?
C3A C3A C3B 114.1(5) 11 12_545 ?
C3C C3A C3B 171(2) . 12_545 ?
CW1A C3A C3B 39(3) 9_546 12_545 ?
CW1B C3A C3B 43.1(7) 9_546 12_545 ?
C3B C3A C3B 109.7(7) 11 12_545 ?
C3A C3A C3B 25.4(5) 12_545 12_545 ?
CW2 C3A C3B 69.0(5) . 12_545 ?
C3 C3A C5 106.3(15) . 9_546 ?
C3B C3A C5 68.3(10) . 9_546 ?
C3A C3A C5 93.3(4) 11 9_546 ?
C3C C3A C5 116(2) . 9_546 ?
CW1A C3A C5 95(3) 9_546 9_546 ?
CW1B C3A C5 84.6(7) 9_546 9_546 ?
C3B C3A C5 84.2(6) 11 9_546 ?
C3A C3A C5 62.7(3) 12_545 9_546 ?
CW2 C3A C5 123.1(5) . 9_546 ?
C3B C3A C5 56.3(5) 12_545 9_546 ?
C3 C3A C3A 95.0(17) . 2_445 ?
C3B C3A C3A 107.8(13) . 2_445 ?
C3A C3A C3A 65.2(7) 11 2_445 ?
C3C C3A C3A 126.0(18) . 2_445 ?
CW1A C3A C3A 56(3) 9_546 2_445 ?
CW1B C3A C3A 88.6(9) 9_546 2_445 ?
C3B C3A C3A 62.6(7) 11 2_445 ?
C3A C3A C3A 24.8(7) 12_545 2_445 ?
CW2 C3A C3A 66.3(4) . 2_445 ?
C3B C3A C3A 49.5(6) 12_545 2_445 ?
C5 C3A C3A 66.9(3) 9_546 2_445 ?
CW1B C3B C3A 107.7(18) 9_546 . ?
CW1B C3B CW1A 45(3) 9_546 9_546 ?
C3A C3B CW1A 65(3) . 9_546 ?
CW1B C3B C3 117.8(16) 9_546 . ?
C3A C3B C3 10.7(8) . . ?
CW1A C3B C3 76(3) 9_546 . ?
CW1B C3B CW1B 24.7(10) 9_546 4_556 ?
C3A C3B CW1B 103.2(14) . 4_556 ?
CW1A C3B CW1B 40(3) 9_546 4_556 ?
C3 C3B CW1B 113.8(11) . 4_556 ?
CW1B C3B CW1B 23.5(11) 9_546 12_545 ?
C3A C3B CW1B 122.3(14) . 12_545 ?
CW1A C3B CW1B 66(3) 9_546 12_545 ?
C3 C3B CW1B 130.4(10) . 12_545 ?
CW1B C3B CW1B 45.7(9) 4_556 12_545 ?
CW1B C3B C3C 128(2) 9_546 . ?
C3A C3B C3C 28.9(15) . . ?
CW1A C3B C3C 91(3) 9_546 . ?
C3 C3B C3C 19.4(12) . . ?
CW1B C3B C3C 130.7(17) 4_556 . ?
CW1B C3B C3C 131.6(15) 12_545 . ?
CW1B C3B C3A 112.8(15) 9_546 11 ?
C3A C3B C3A 9.4(6) . 11 ?
CW1A C3B C3A 69(3) 9_546 11 ?
C3 C3B C3A 12.2(4) . 11 ?
CW1B C3B C3A 104.4(10) 4_556 11 ?
CW1B C3B C3A 129.8(9) 12_545 11 ?
C3C C3B C3A 31.4(13) . 11 ?
CW1B C3B C3B 51.3(12) 9_546 12_545 ?
C3A C3B C3B 95.8(10) . 12_545 ?
CW1A C3B C3B 48(2) 9_546 12_545 ?
C3 C3B C3B 104.7(6) . 12_545 ?
CW1B C3B C3B 26.6(7) 4_556 12_545 ?
CW1B C3B C3B 71.3(6) 12_545 12_545 ?
C3C C3B C3B 124.1(13) . 12_545 ?
C3A C3B C3B 92.9(5) 11 12_545 ?
CW1B C3B C5 113.7(14) 9_546 9_546 ?
C3A C3B C5 87.1(11) . 9_546 ?
CW1A C3B C5 99(3) 9_546 9_546 ?
C3 C3B C5 86.1(7) . 9_546 ?
CW1B C3B C5 89.4(8) 4_556 9_546 ?
CW1B C3B C5 128.1(9) 12_545 9_546 ?
C3C C3B C5 95.5(13) . 9_546 ?
C3A C3B C5 77.8(6) 11 9_546 ?
C3B C3B C5 63.4(4) 12_545 9_546 ?
CW1B C3B C3A 62.5(12) 9_546 12_545 ?
C3A C3B C3A 70.4(11) . 12_545 ?
CW1A C3B C3A 36(2) 9_546 12_545 ?
C3 C3B C3A 79.5(7) . 12_545 ?
CW1B C3B C3A 41.6(7) 4_556 12_545 ?
CW1B C3B C3A 85.8(7) 12_545 12_545 ?
C3C C3B C3A 98.8(14) . 12_545 ?
C3A C3B C3A 67.8(7) 11 12_545 ?
C3B C3B C3A 25.4(5) 12_545 12_545 ?
C5 C3B C3A 63.5(5) 9_546 12_545 ?
CW1B C3B C3B 39.8(12) 9_546 4_556 ?
C3A C3B C3B 117.9(14) . 4_556 ?
CW1A C3B C3B 75(3) 9_546 4_556 ?
C3 C3B C3B 122.7(10) . 4_556 ?
CW1B C3B C3B 63.8(7) 4_556 4_556 ?
CW1B C3B C3B 19.2(6) 12_545 4_556 ?
C3C C3B C3B 117.6(14) . 4_556 ?
C3A C3B C3B 127.0(10) 11 4_556 ?
C3B C3B C3B 90.001(1) 12_545 4_556 ?
C5 C3B C3B 146.0(7) 9_546 4_556 ?
C3A C3B C3B 101.6(5) 12_545 4_556 ?
C3 C3C C3A 29.2(15) . . ?
C3 C3C C3A 29.2(15) . 11 ?
C3A C3C C3A 58(3) . 11 ?
C3 C3C O7P 90(4) . . ?
C3A C3C O7P 90(3) . . ?
C3A C3C O7P 90(3) 11 . ?
C3 C3C C3B 55.9(15) . 11 ?
C3A C3C C3B 85(3) . 11 ?
C3A C3C C3B 27.7(9) 11 11 ?
O7P C3C C3B 100.0(17) . 11 ?
C3 C3C C3B 55.9(15) . . ?
C3A C3C C3B 27.7(9) . . ?
C3A C3C C3B 85(3) 11 . ?
O7P C3C C3B 100.0(17) . . ?
C3B C3C C3B 108(3) 11 . ?
C3 C3C T1 140(3) . 16_545 ?
C3A C3C T1 115.6(15) . 16_545 ?
C3A C3C T1 154(3) 11 16_545 ?
O7P C3C T1 116(2) . 16_545 ?
C3B C3C T1 138(2) 11 16_545 ?
C3B C3C T1 88.1(10) . 16_545 ?
C3 C3C T1 140(3) . 6_445 ?
C3A C3C T1 154(3) . 6_445 ?
C3A C3C T1 115.6(15) 11 6_445 ?
O7P C3C T1 116(2) . 6_445 ?
C3B C3C T1 88.1(10) 11 6_445 ?
C3B C3C T1 138(2) . 6_445 ?
T1 C3C T1 57.0(11) 16_545 6_445 ?
C3 C3C C6A 152(5) . 6_445 ?
C3A C3C C6A 141(2) . 6_445 ?
C3A C3C C6A 141(2) 11 6_445 ?
O7P C3C C6A 61.8(14) . 6_445 ?
C3B C3C C6A 125.1(12) 11 6_445 ?
C3B C3C C6A 125.1(12) . 6_445 ?
T1 C3C C6A 62.0(13) 16_545 6_445 ?
T1 C3C C6A 62.0(13) 6_445 6_445 ?
C4A C4 C5 110(4) . . ?
C4A C4 C7A 170(6) . . ?
C5 C4 C7A 80(3) . . ?
C4A C4 C4 127(3) . 2_545 ?
C5 C4 C4 123(3) . 2_545 ?
C7A C4 C4 43(4) . 2_545 ?
C4A C4 C4B 20(3) . . ?
C5 C4 C4B 131(4) . . ?
C7A C4 C4B 149(5) . . ?
C4 C4 C4B 106.8(19) 2_545 . ?
C4A C4 C4A 108(3) . 2_545 ?
C5 C4 C4A 142(3) . 2_545 ?
C7A C4 C4A 62(4) . 2_545 ?
C4 C4 C4A 19.2(11) 2_545 2_545 ?
C4B C4 C4A 88(2) . 2_545 ?
C4A C4 C5 150(3) . 2_545 ?
C5 C4 C5 100(4) . 2_545 ?
C7A C4 C5 20(5) . 2_545 ?
C4 C4 C5 22.5(8) 2_545 2_545 ?
C4B C4 C5 129.3(18) . 2_545 ?
C4A C4 C5 41.6(9) 2_545 2_545 ?
C4A C4 C4B 87(3) . 2_545 ?
C5 C4 C4B 163(4) . 2_545 ?
C7A C4 C4B 83(5) . 2_545 ?
C4 C4 C4B 40.2(13) 2_545 2_545 ?
C4B C4 C4B 67(3) . 2_545 ?
C4A C4 C4B 21.0(11) 2_545 2_545 ?
C5 C4 C4B 62.7(12) 2_545 2_545 ?
C4A C4 O10 97.2(9) . 2_545 ?
C5 C4 O10 96.2(8) . 2_545 ?
C7A C4 O10 81.3(12) . 2_545 ?
C4 C4 O10 78.2(5) 2_545 2_545 ?
C4B C4 O10 93.5(7) . 2_545 ?
C4A C4 O10 78.9(4) 2_545 2_545 ?
C5 C4 O10 79.1(6) 2_545 2_545 ?
C4B C4 O10 81.1(4) 2_545 2_545 ?
C4A C4 O10 97.2(9) . . ?
C5 C4 O10 96.2(8) . . ?
C7A C4 O10 81.3(12) . . ?
C4 C4 O10 78.2(5) 2_545 . ?
C4B C4 O10 93.5(7) . . ?
C4A C4 O10 78.9(4) 2_545 . ?
C5 C4 O10 79.1(6) 2_545 . ?
C4B C4 O10 81.1(4) 2_545 . ?
O10 C4 O10 156.4(10) 2_545 . ?
C4 C4A C4B 141(5) . . ?
C4 C4A C5 37(3) . . ?
C4B C4A C5 178(5) . . ?
C4 C4A C7A 5(3) . . ?
C4B C4A C7A 136(5) . . ?
C5 C4A C7A 42.7(16) . . ?
C4 C4A C4 33.5(19) . 2_545 ?
C4B C4A C4 108(4) . 2_545 ?
C5 C4A C4 70.8(13) . 2_545 ?
C7A C4A C4 28.1(16) . 2_545 ?
C4 C4A C4A 53(3) . 2_545 ?
C4B C4A C4A 88(4) . 2_545 ?
C5 C4A C4A 90.0(15) . 2_545 ?
C7A C4A C4A 47(2) . 2_545 ?
C4 C4A C4A 19.2(11) 2_545 2_545 ?
C4 C4A C4B 74(3) . 2_545 ?
C4B C4A C4B 67(4) . 2_545 ?
C5 C4A C4B 111(2) . 2_545 ?
C7A C4A C4B 69(3) . 2_545 ?
C4 C4A C4B 40.4(18) 2_545 2_545 ?
C4A C4A C4B 21.2(11) 2_545 2_545 ?
C4 C4A C5 22(2) . 2_545 ?
C4B C4A C5 120(4) . 2_545 ?
C5 C4A C5 58.9(18) . 2_545 ?
C7A C4A C5 16(2) . 2_545 ?
C4 C4A C5 11.9(10) 2_545 2_545 ?
C4A C4A C5 31.0(8) 2_545 2_545 ?
C4B C4A C5 52.3(12) 2_545 2_545 ?
C4 C4A O8 102(2) . 12_545 ?
C4B C4A O8 102(3) . 12_545 ?
C5 C4A O8 79.2(8) . 12_545 ?
C7A C4A O8 105.4(12) . 12_545 ?
C4 C4A O8 120.0(8) 2_545 12_545 ?
C4A C4A O8 126.5(5) 2_545 12_545 ?
C4B C4A O8 128.5(3) 2_545 12_545 ?
C5 C4A O8 114.3(11) 2_545 12_545 ?
C4 C4A O8 102(2) . . ?
C4B C4A O8 102(3) . . ?
C5 C4A O8 79.2(8) . . ?
C7A C4A O8 105.4(12) . . ?
C4 C4A O8 120.0(8) 2_545 . ?
C4A C4A O8 126.5(5) 2_545 . ?
C4B C4A O8 128.5(3) 2_545 . ?
C5 C4A O8 114.3(11) 2_545 . ?
O8 C4A O8 102.9(7) 12_545 . ?
C4 C4A C6 124(2) . 9_545 ?
C4B C4A C6 34.9(8) . 9_545 ?
C5 C4A C6 144.7(8) . 9_545 ?
C7A C4A C6 120.0(19) . 9_545 ?
C4 C4A C6 97.4(11) 2_545 9_545 ?
C4A C4A C6 81.5(5) 2_545 9_545 ?
C4B C4A C6 64.3(8) 2_545 9_545 ?
C5 C4A C6 107.1(6) 2_545 9_545 ?
O8 C4A C6 78.8(7) 12_545 9_545 ?
O8 C4A C6 132.7(14) . 9_545 ?
C4 C4A C6 124(2) . 4 ?
C4B C4A C6 34.9(8) . 4 ?
C5 C4A C6 144.7(8) . 4 ?
C7A C4A C6 120.0(19) . 4 ?
C4 C4A C6 97.4(11) 2_545 4 ?
C4A C4A C6 81.5(5) 2_545 4 ?
C4B C4A C6 64.3(8) 2_545 4 ?
C5 C4A C6 107.1(6) 2_545 4 ?
O8 C4A C6 132.7(14) 12_545 4 ?
O8 C4A C6 78.8(7) . 4 ?
C6 C4A C6 67.9(9) 9_545 4 ?
C4A C4B C4 18(2) . . ?
C4A C4B C4B 92(4) . 2_545 ?
C4 C4B C4B 73.2(19) . 2_545 ?
C4A C4B C5 1(3) . . ?
C4 C4B C5 17.4(13) . . ?
C4B C4B C5 90.6(10) 2_545 . ?
C4A C4B C4 51(4) . 2_545 ?
C4 C4B C4 33.0(19) . 2_545 ?
C4B C4B C4 40.2(13) 2_545 2_545 ?
C5 C4B C4 50.4(13) . 2_545 ?
C4A C4B C7A 29(3) . . ?
C4 C4B C7A 11.1(18) . . ?
C4B C4B C7A 62.1(13) 2_545 . ?
C5 C4B C7A 28.5(10) . . ?
C4 C4B C7A 21.9(8) 2_545 . ?
C4A C4B C4A 70(4) . 2_545 ?
C4 C4B C4A 52(2) . 2_545 ?
C4B C4B C4A 21.2(11) 2_545 2_545 ?
C5 C4B C4A 69.4(13) . 2_545 ?
C4 C4B C4A 19.0(7) 2_545 2_545 ?
C7A C4B C4A 40.9(11) . 2_545 ?
C4A C4B C5 47(3) . 2_545 ?
C4 C4B C5 28.3(12) . 2_545 ?
C4B C4B C5 44.9(9) 2_545 2_545 ?
C5 C4B C5 45.7(10) . 2_545 ?
C4 C4B C5 4.7(10) 2_545 2_545 ?
C7A C4B C5 17.2(11) . 2_545 ?
C4A C4B C5 23.7(11) 2_545 2_545 ?
C4A C4B C6 137.3(11) . 9_545 ?
C4 C4B C6 130.5(11) . 9_545 ?
C4B C4B C6 80.3(7) 2_545 9_545 ?
C5 C4B C6 137.0(8) . 9_545 ?
C4 C4B C6 110.0(12) 2_545 9_545 ?
C7A C4B C6 124.5(11) . 9_545 ?
C4A C4B C6 96.1(10) 2_545 9_545 ?
C5 C4B C6 113.3(10) 2_545 9_545 ?
C4A C4B C6 137.3(11) . 4 ?
C4 C4B C6 130.5(11) . 4 ?
C4B C4B C6 80.3(7) 2_545 4 ?
C5 C4B C6 137.0(8) . 4 ?
C4 C4B C6 110.0(12) 2_545 4 ?
C7A C4B C6 124.5(11) . 4 ?
C4A C4B C6 96.1(10) 2_545 4 ?
C5 C4B C6 113.3(10) 2_545 4 ?
C6 C4B C6 82.9(14) 9_545 4 ?
C4A C4B C6 133(2) . 3_545 ?
C4 C4B C6 122.1(14) . 3_545 ?
C4B C4B C6 66.1(6) 2_545 3_545 ?
C5 C4B C6 133.0(10) . 3_545 ?
C4 C4B C6 97.4(11) 2_545 3_545 ?
C7A C4B C6 114.2(12) . 3_545 ?
C4A C4B C6 82.4(10) 2_545 3_545 ?
C5 C4B C6 101.1(9) 2_545 3_545 ?
C6 C4B C6 14.1(6) 9_545 3_545 ?
C6 C4B C6 81.0(13) 4 3_545 ?
C4A C4B C6 133(2) . 10_655 ?
C4 C4B C6 122.1(14) . 10_655 ?
C4B C4B C6 66.1(6) 2_545 10_655 ?
C5 C4B C6 133.0(10) . 10_655 ?
C4 C4B C6 97.4(11) 2_545 10_655 ?
C7A C4B C6 114.2(12) . 10_655 ?
C4A C4B C6 82.4(10) 2_545 10_655 ?
C5 C4B C6 101.1(9) 2_545 10_655 ?
C6 C4B C6 81.0(13) 9_545 10_655 ?
C6 C4B C6 14.1(6) 4 10_655 ?
C6 C4B C6 75.8(12) 3_545 10_655 ?
C4 C5 C7A 51(3) . . ?
C4 C5 C4A 33(2) . . ?
C7A C5 C4A 83(4) . . ?
C4 C5 C4 35(2) . 2_545 ?
C7A C5 C4 16(4) . 2_545 ?
C4A C5 C4 67.5(10) . 2_545 ?
C4 C5 C4B 32(3) . . ?
C7A C5 C4B 83(5) . . ?
C4A C5 C4B 0.6(19) . . ?
C4 C5 C4B 66.9(13) 2_545 . ?
C4 C5 C5 57(3) . 2_545 ?
C7A C5 C5 7(4) . 2_545 ?
C4A C5 C5 90.0(15) . 2_545 ?
C4 C5 C5 22.5(8) 2_545 2_545 ?
C4B C5 C5 89.4(10) . 2_545 ?
C4 C5 C4A 26(3) . 2_545 ?
C7A C5 C4A 24(4) . 2_545 ?
C4A C5 C4A 59.0(15) . 2_545 ?
C4 C5 C4A 8.6(9) 2_545 2_545 ?
C4B C5 C4A 58.4(13) . 2_545 ?
C5 C5 C4A 31.0(8) 2_545 2_545 ?
C4 C5 C4B 12(3) . 2_545 ?
C7A C5 C4B 38(4) . 2_545 ?
C4A C5 C4B 45.1(14) . 2_545 ?
C4 C5 C4B 22.4(10) 2_545 2_545 ?
C4B C5 C4B 44.5(17) . 2_545 ?
C5 C5 C4B 44.9(9) 2_545 2_545 ?
C4A C5 C4B 13.9(8) 2_545 2_545 ?
C4 C5 O8 96.6(18) . 12_545 ?
C7A C5 O8 123.7(16) . 12_545 ?
C4A C5 O8 76.1(9) . 12_545 ?
C4 C5 O8 116.8(4) 2_545 12_545 ?
C4B C5 O8 76.5(7) . 12_545 ?
C5 C5 O8 126.0(3) 2_545 12_545 ?
C4A C5 O8 112.3(5) 2_545 12_545 ?
C4B C5 O8 104.3(6) 2_545 12_545 ?
C4 C5 O8 96.6(18) . . ?
C7A C5 O8 123.7(16) . . ?
C4A C5 O8 76.1(9) . . ?
C4 C5 O8 116.8(4) 2_545 . ?
C4B C5 O8 76.5(7) . . ?
C5 C5 O8 126.0(3) 2_545 . ?
C4A C5 O8 112.3(5) 2_545 . ?
C4B C5 O8 104.3(6) 2_545 . ?
O8 C5 O8 101.2(4) 12_545 . ?
C4 C5 CW1 116(4) . 1_456 ?
C7A C5 CW1 167(5) . 1_456 ?
C4A C5 CW1 84(3) . 1_456 ?
C4 C5 CW1 151(2) 2_545 1_456 ?
C4B C5 CW1 84(3) . 1_456 ?
C5 C5 CW1 174(2) 2_545 1_456 ?
C4A C5 CW1 143(2) 2_545 1_456 ?
C4B C5 CW1 129(3) 2_545 1_456 ?
O8 C5 CW1 52.4(6) 12_545 1_456 ?
O8 C5 CW1 52.4(6) . 1_456 ?
C4 C5 C3B 152.1(10) . 4_556 ?
C7A C5 C3B 117(4) . 4_556 ?
C4A C5 C3B 144.7(10) . 4_556 ?
C4 C5 C3B 130.4(8) 2_545 4_556 ?
C4B C5 C3B 145.1(8) . 4_556 ?
C5 C5 C3B 111.3(4) 2_545 4_556 ?
C4A C5 C3B 137.1(7) 2_545 4_556 ?
C4B C5 C3B 146.5(7) 2_545 4_556 ?
O8 C5 C3B 109.2(6) 12_545 4_556 ?
O8 C5 C3B 68.6(5) . 4_556 ?
CW1 C5 C3B 74(2) 1_456 4_556 ?
C6 C6 C6A 65.1(12) 11 . ?
C6 C6 W1 161.8(11) 11 . ?
C6A C6 W1 130.1(18) . . ?
C6 C6 W1 12.6(8) 11 11 ?
C6A C6 W1 76.1(15) . 11 ?
W1 C6 W1 149.2(18) . 11 ?
C6 C6 C2 122.1(9) 11 . ?
C6A C6 C2 151(2) . . ?
W1 C6 C2 51.3(13) . . ?
W1 C6 C2 115.8(12) 11 . ?
C6 C6 C4B 99.7(7) 11 9_545 ?
C6A C6 C4B 130(2) . 9_545 ?
W1 C6 C4B 63.3(12) . 9_545 ?
W1 C6 C4B 87.9(10) 11 9_545 ?
C2 C6 C4B 78.9(11) . 9_545 ?
C6 C6 C8A 82.9(3) 11 2_445 ?
C6A C6 C8A 114(2) . 2_445 ?
W1 C6 C8A 96.7(12) . 2_445 ?
W1 C6 C8A 83.0(8) 11 2_445 ?
C2 C6 C8A 46.9(10) . 2_445 ?
C4B C6 C8A 110.8(10) 9_545 2_445 ?
C6 C6 C4B 66.1(6) 11 10 ?
C6A C6 C4B 110.8(19) . 10 ?
W1 C6 C4B 96.7(12) . 10 ?
W1 C6 C4B 54.4(9) 11 10 ?
C2 C6 C4B 96.9(9) . 10 ?
C4B C6 C4B 33.6(12) 9_545 10 ?
C8A C6 C4B 105.0(9) 2_445 10 ?
C6 C6 C2 46.3(7) 11 2_445 ?
C6A C6 C2 105.2(16) . 2_445 ?
W1 C6 C2 123.7(14) . 2_445 ?
W1 C6 C2 41.7(9) 11 2_445 ?
C2 C6 C2 75.9(15) . 2_445 ?
C4B C6 C2 91.7(9) 9_545 2_445 ?
C8A C6 C2 43.6(8) 2_445 2_445 ?
C4B C6 C2 68.9(10) 10 2_445 ?
C6 C6 C2B 103.7(8) 11 . ?
C6A C6 C2B 131(2) . . ?
W1 C6 C2B 74.4(13) . . ?
W1 C6 C2B 101.5(11) 11 . ?
C2 C6 C2B 25.1(11) . . ?
C4B C6 C2B 98.7(9) 9_545 . ?
C8A C6 C2B 22.4(9) 2_445 . ?
C4B C6 C2B 105.9(8) 10 . ?
C2 C6 C2B 59.9(10) 2_445 . ?
C6 C6 C4A 98.5(5) 11 9_545 ?
C6A C6 C4A 122(2) . 9_545 ?
W1 C6 C4A 65.6(11) . 9_545 ?
W1 C6 C4A 87.3(9) 11 9_545 ?
C2 C6 C4A 86.2(10) . 9_545 ?
C4B C6 C4A 7.8(5) 9_545 9_545 ?
C8A C6 C4A 118.4(9) 2_445 9_545 ?
C4B C6 C4A 33.3(7) 10 9_545 ?
C2 C6 C4A 96.5(7) 2_445 9_545 ?
C2B C6 C4A 106.5(8) . 9_545 ?
C6 C6 C2A 94.7(8) 11 . ?
C6A C6 C2A 125(2) . . ?
W1 C6 C2A 83.6(13) . . ?
W1 C6 C2A 93.3(11) 11 . ?
C2 C6 C2A 33.7(11) . . ?
C4B C6 C2A 102.9(9) 9_545 . ?
C8A C6 C2A 13.3(9) 2_445 . ?
C4B C6 C2A 104.6(8) 10 . ?
C2 C6 C2A 52.0(10) 2_445 . ?
C2B C6 C2A 9.3(5) . . ?
C4A C6 C2A 110.7(7) 9_545 . ?
C6 C6A C6 50(2) . 11 ?
C6 C6A O7 96(2) . . ?
C6 C6A O7 96(2) 11 . ?
C6 C6A W1 82.4(18) . 11 ?
C6 C6A W1 33.1(12) 11 11 ?
O7 C6A W1 99.8(9) . 11 ?
C6 C6A W1 33.1(12) . . ?
C6 C6A W1 82.4(18) 11 . ?
O7 C6A W1 99.8(9) . . ?
W1 C6A W1 113.7(17) 11 . ?
C6 C6A C3C 141(2) . 6_444 ?
C6 C6A C3C 141(2) 11 6_444 ?
O7 C6A C3C 53.1(12) . 6_444 ?
W1 C6A C3C 121.2(9) 11 6_444 ?
W1 C6A C3C 121.2(9) . 6_444 ?
C7 C7 CW2 154.3(11) 2_445 . ?
C7 C7 CW2 16.9(8) 2_445 2_445 ?
CW2 C7 CW2 137.4(19) . 2_445 ?
C7 C7 C7C 82.4(4) 2_445 . ?
CW2 C7 C7C 123.3(11) . . ?
CW2 C7 C7C 99.2(10) 2_445 . ?
C7 C7 CW1A 119(3) 2_445 9_546 ?
CW2 C7 CW1A 35(3) . 9_546 ?
CW2 C7 CW1A 102(3) 2_445 9_546 ?
C7C C7 CW1A 159(3) . 9_546 ?
C7 C7 O4P 129.7(3) 2_445 12_545 ?
CW2 C7 O4P 61.6(6) . 12_545 ?
CW2 C7 O4P 132.7(2) 2_445 12_545 ?
C7C C7 O4P 81.7(3) . 12_545 ?
CW1A C7 O4P 83.8(18) 9_546 12_545 ?
C7 C7 O4P 129.7(3) 2_445 . ?
CW2 C7 O4P 61.6(6) . . ?
CW2 C7 O4P 132.7(2) 2_445 . ?
C7C C7 O4P 81.7(3) . . ?
CW1A C7 O4P 83.8(18) 9_546 . ?
O4P C7 O4P 94.5(4) 12_545 . ?
C4 C7A C4 95(8) . 2_545 ?
C4 C7A C5 144(9) . 2_545 ?
C4 C7A C5 49.4(12) 2_545 2_545 ?
C4 C7A C5 49.4(12) . . ?
C4 C7A C5 144(9) 2_545 . ?
C5 C7A C5 166(9) 2_545 . ?
C4 C7A C4A 5(3) . . ?
C4 C7A C4A 90(6) 2_545 . ?
C5 C7A C4A 140(6) 2_545 . ?
C5 C7A C4A 54(3) . . ?
C4 C7A C4A 90(6) . 2_545 ?
C4 C7A C4A 5(3) 2_545 2_545 ?
C5 C7A C4A 54(3) 2_545 2_545 ?
C5 C7A C4A 140(6) . 2_545 ?
C4A C7A C4A 85(4) . 2_545 ?
C4 C7A C4B 75(5) . 2_545 ?
C4 C7A C4B 20(4) 2_545 2_545 ?
C5 C7A C4B 69(4) 2_545 2_545 ?
C5 C7A C4B 125(5) . 2_545 ?
C4A C7A C4B 71(3) . 2_545 ?
C4A C7A C4B 14.8(16) 2_545 2_545 ?
C4 C7A C4B 20(4) . . ?
C4 C7A C4B 75(5) 2_545 . ?
C5 C7A C4B 125(5) 2_545 . ?
C5 C7A C4B 69(4) . . ?
C4A C7A C4B 14.8(16) . . ?
C4A C7A C4B 71(3) 2_545 . ?
C4B C7A C4B 56(3) 2_545 . ?
C4 C7A O10 82.7(16) . 2_545 ?
C4 C7A O10 82.7(16) 2_545 2_545 ?
C5 C7A O10 91.3(7) 2_545 2_545 ?
C5 C7A O10 91.3(7) . 2_545 ?
C4A C7A O10 82.1(14) . 2_545 ?
C4A C7A O10 82.1(14) 2_545 2_545 ?
C4B C7A O10 80.5(15) 2_545 2_545 ?
C4B C7A O10 80.5(15) . 2_545 ?
C4 C7A O10 82.7(16) . . ?
C4 C7A O10 82.7(16) 2_545 . ?
C5 C7A O10 91.3(7) 2_545 . ?
C5 C7A O10 91.3(7) . . ?
C4A C7A O10 82.1(14) . . ?
C4A C7A O10 82.1(14) 2_545 . ?
C4B C7A O10 80.5(15) 2_545 . ?
C4B C7A O10 80.5(15) . . ?
O10 C7A O10 158(3) 2_545 . ?
C7 C7B CW2 93(3) 2_445 . ?
C7 C7B CW2 19.0(16) 2_445 2_445 ?
CW2 C7B CW2 112(2) . 2_445 ?
C7 C7B C7C 143(2) 2_445 . ?
CW2 C7B C7C 123.9(12) . . ?
CW2 C7B C7C 123.9(12) 2_445 . ?
C7 C7B C8 143(2) 2_445 . ?
CW2 C7B C8 123.9(12) . . ?
CW2 C7B C8 123.9(12) 2_445 . ?
C7C C7B C8 0.000(2) . . ?
C7B C7C C7 7.6(4) . 2_445 ?
C7B C7C C7 7.6(4) . . ?
C7 C7C C7 15.2(8) 2_445 . ?
C7B C7C C8 180.0 . . ?
C7 C7C C8 172.4(4) 2_445 . ?
C7 C7C C8 172.4(4) . . ?
C7B C7C C2A 162.5(11) . . ?
C7 C7C C2A 170.1(12) 2_445 . ?
C7 C7C C2A 154.9(11) . . ?
C8 C7C C2A 17.5(11) . . ?
C7B C7C C2A 162.5(11) . 2_445 ?
C7 C7C C2A 154.9(11) 2_445 2_445 ?
C7 C7C C2A 170.1(12) . 2_445 ?
C8 C7C C2A 17.5(11) . 2_445 ?
C2A C7C C2A 35(2) . 2_445 ?
C7B C7C CW2 25.7(8) . . ?
C7 C7C CW2 33.3(11) 2_445 . ?
C7 C7C CW2 18.1(5) . . ?
C8 C7C CW2 154.3(8) . . ?
C2A C7C CW2 136.8(12) . . ?
C2A C7C CW2 171.8(14) 2_445 . ?
C7B C7C CW2 25.7(8) . 2_445 ?
C7 C7C CW2 18.1(5) 2_445 2_445 ?
C7 C7C CW2 33.3(11) . 2_445 ?
C8 C7C CW2 154.3(8) . 2_445 ?
C2A C7C CW2 171.8(14) . 2_445 ?
C2A C7C CW2 136.8(12) 2_445 2_445 ?
CW2 C7C CW2 51.5(15) . 2_445 ?
C7B C7C C8A 168.1(11) . 2_445 ?
C7 C7C C8A 165.9(9) 2_445 2_445 ?
C7 C7C C8A 165.9(9) . 2_445 ?
C8 C7C C8A 11.9(11) . 2_445 ?
C2A C7C C8A 21.0(11) . 2_445 ?
C2A C7C C8A 21.0(11) 2_445 2_445 ?
CW2 C7C C8A 151.8(7) . 2_445 ?
CW2 C7C C8A 151.8(7) 2_445 2_445 ?
C7B C7C C8A 168.1(11) . . ?
C7 C7C C8A 165.9(9) 2_445 . ?
C7 C7C C8A 165.9(9) . . ?
C8 C7C C8A 11.9(11) . . ?
C2A C7C C8A 21.0(11) . . ?
C2A C7C C8A 21.0(11) 2_445 . ?
CW2 C7C C8A 151.8(7) . . ?
CW2 C7C C8A 151.8(7) 2_445 . ?
C8A C7C C8A 24(2) 2_445 . ?
C7B C7C O9 97.0(12) . 2_445 ?
C7 C7C O9 89.4(10) 2_445 2_445 ?
C7 C7C O9 104.6(15) . 2_445 ?
C8 C7C O9 83.0(12) . 2_445 ?
C2A C7C O9 100.5(19) . 2_445 ?
C2A C7C O9 65.5(13) 2_445 2_445 ?
CW2 C7C O9 122.7(19) . 2_445 ?
CW2 C7C O9 71.3(8) 2_445 2_445 ?
C8A C7C O9 83.1(12) 2_445 2_445 ?
C8A C7C O9 83.1(12) . 2_445 ?
C7B C7C O9 97.0(12) . . ?
C7 C7C O9 104.6(15) 2_445 . ?
C7 C7C O9 89.4(10) . . ?
C8 C7C O9 83.0(12) . . ?
C2A C7C O9 65.5(13) . . ?
C2A C7C O9 100.5(19) 2_445 . ?
CW2 C7C O9 71.3(8) . . ?
CW2 C7C O9 122.7(19) 2_445 . ?
C8A C7C O9 83.1(12) 2_445 . ?
C8A C7C O9 83.1(12) . . ?
O9 C7C O9 166(2) 2_445 . ?
C8A C8 C8A 94(5) 2_445 . ?
C8A C8 C2A 72.8(11) 2_445 . ?
C8A C8 C2A 72.8(11) . . ?
C8A C8 C2A 72.8(11) 2_445 2_445 ?
C8A C8 C2A 72.8(11) . 2_445 ?
C2A C8 C2A 129(3) . 2_445 ?
C8A C8 C2B 72.9(11) 2_445 2_445 ?
C8A C8 C2B 72.9(11) . 2_445 ?
C2A C8 C2B 128.8(16) . 2_445 ?
C2A C8 C2B 0.1(18) 2_445 2_445 ?
C8A C8 C2B 72.9(11) 2_445 . ?
C8A C8 C2B 72.9(11) . . ?
C2A C8 C2B 0.1(18) . . ?
C2A C8 C2B 128.8(16) 2_445 . ?
C2B C8 C2B 129.0(19) 2_445 . ?
C8A C8 C7C 133(2) 2_445 . ?
C8A C8 C7C 133(2) . . ?
C2A C8 C7C 115.7(14) . . ?
C2A C8 C7C 115.7(14) 2_445 . ?
C2B C8 C7C 115.5(9) 2_445 . ?
C2B C8 C7C 115.5(10) . . ?
C8A C8 C2 61.4(15) 2_445 2_445 ?
C8A C8 C2 61.4(15) . 2_445 ?
C2A C8 C2 109.9(18) . 2_445 ?
C2A C8 C2 18.8(16) 2_445 2_445 ?
C2B C8 C2 19.0(12) 2_445 2_445 ?
C2B C8 C2 110.0(14) . 2_445 ?
C7C C8 C2 134.5(9) . 2_445 ?
C8A C8 C2 61.4(15) 2_445 . ?
C8A C8 C2 61.4(15) . . ?
C2A C8 C2 18.8(16) . . ?
C2A C8 C2 109.9(18) 2_445 . ?
C2B C8 C2 110.0(14) 2_445 . ?
C2B C8 C2 19.0(12) . . ?
C7C C8 C2 134.5(9) . . ?
C2 C8 C2 91.1(18) 2_445 . ?
C8A C8 C7B 133(2) 2_445 . ?
C8A C8 C7B 133(2) . . ?
C2A C8 C7B 115.7(14) . . ?
C2A C8 C7B 115.7(14) 2_445 . ?
C2B C8 C7B 115.5(10) 2_445 . ?
C2B C8 C7B 115.5(10) . . ?
C7C C8 C7B 0.000(2) . . ?
C2 C8 C7B 134.5(9) 2_445 . ?
C2 C8 C7B 134.5(9) . . ?
C8 C8A C2A 59(4) . . ?
C8 C8A C2A 59(4) . 2_445 ?
C2A C8A C2A 108(6) . 2_445 ?
C8 C8A C8A 43(2) . 2_445 ?
C2A C8A C8A 55(3) . 2_445 ?
C2A C8A C8A 55(3) 2_445 2_445 ?
C8 C8A C2B 78(3) . 2_445 ?
C2A C8A C2B 123(5) . 2_445 ?
C2A C8A C2B 19.1(16) 2_445 2_445 ?
C8A C8A C2B 68(2) 2_445 2_445 ?
C8 C8A C2B 78(3) . . ?
C2A C8A C2B 19.2(16) . . ?
C2A C8A C2B 123(5) 2_445 . ?
C8A C8A C2B 68(2) 2_445 . ?
C2B C8A C2B 135(3) 2_445 . ?
C8 C8A C7C 35.0(18) . . ?
C2A C8A C7C 75(3) . . ?
C2A C8A C7C 75(3) 2_445 . ?
C8A C8A C7C 78.1(11) 2_445 . ?
C2B C8A C7C 91(3) 2_445 . ?
C2B C8A C7C 91(3) . . ?
C8 C8A C2 105(2) . . ?
C2A C8A C2 48(3) . . ?
C2A C8A C2 127(3) 2_445 . ?
C8A C8A C2 78.5(13) 2_445 . ?
C2B C8A C2 126.7(18) 2_445 . ?
C2B C8A C2 31.2(17) . . ?
C7C C8A C2 122.1(18) . . ?
C8 C8A C2 105(2) . 2_445 ?
C2A C8A C2 127(3) . 2_445 ?
C2A C8A C2 48(3) 2_445 2_445 ?
C8A C8A C2 78.5(13) 2_445 2_445 ?
C2B C8A C2 31.2(17) 2_445 2_445 ?
C2B C8A C2 126.7(18) . 2_445 ?
C7C C8A C2 122.1(18) . 2_445 ?
C2 C8A C2 104(2) . 2_445 ?
C8 C8A O4 103.5(18) . 2_445 ?
C2A C8A O4 153(3) . 2_445 ?
C2A C8A O4 74(2) 2_445 2_445 ?
C8A C8A O4 128.1(11) 2_445 2_445 ?
C2B C8A O4 66.1(9) 2_445 2_445 ?
C2B C8A O4 157.5(15) . 2_445 ?
C7C C8A O4 79.4(9) . 2_445 ?
C2 C8A O4 151(3) . 2_445 ?
C2 C8A O4 75.2(9) 2_445 2_445 ?
C8 C8A O4 103.5(18) . 12_545 ?
C2A C8A O4 74(2) . 12_545 ?
C2A C8A O4 153(3) 2_445 12_545 ?
C8A C8A O4 128.1(11) 2_445 12_545 ?
C2B C8A O4 157.5(15) 2_445 12_545 ?
C2B C8A O4 66.1(9) . 12_545 ?
C7C C8A O4 79.4(9) . 12_545 ?
C2 C8A O4 75.2(9) . 12_545 ?
C2 C8A O4 151(3) 2_445 12_545 ?
O4 C8A O4 92.0(11) 2_445 12_545 ?
C8 C8A C6 160(3) . 2_445 ?
C2A C8A C6 119(3) . 2_445 ?
C2A C8A C6 107(3) 2_445 2_445 ?
C8A C8A C6 117.6(7) 2_445 2_445 ?
C2B C8A C6 89(3) 2_445 2_445 ?
C2B C8A C6 102(3) . 2_445 ?
C7C C8A C6 162.6(15) . 2_445 ?
C2 C8A C6 71.1(16) . 2_445 ?
C2 C8A C6 58.8(14) 2_445 2_445 ?
O4 C8A C6 84.5(15) 2_445 2_445 ?
O4 C8A C6 94.7(18) 12_545 2_445 ?
O9 CW1 T3 71(4) 1_654 12_644 ?
O9 CW1 T3 71(4) 1_654 1_654 ?
T3 CW1 T3 142(8) 12_644 1_654 ?
O9 CW1 C5 144(10) 1_654 1_654 ?
T3 CW1 C5 106(4) 12_644 1_654 ?
T3 CW1 C5 106(4) 1_654 1_654 ?
CW1B CW1A CW1B 47(4) . 12_545 ?
CW1B CW1A CW2 127(6) . 9_546 ?
CW1B CW1A CW2 127(6) 12_545 9_546 ?
CW1B CW1A C3A 76(3) . 9_546 ?
CW1B CW1A C3A 112(6) 12_545 9_546 ?
CW2 CW1A C3A 115(4) 9_546 9_546 ?
CW1B CW1A C3A 112(6) . 4_556 ?
CW1B CW1A C3A 76(3) 12_545 4_556 ?
CW2 CW1A C3A 115(4) 9_546 4_556 ?
C3A CW1A C3A 103(5) 9_546 4_556 ?
CW1B CW1A C3B 37(2) . 9_546 ?
CW1B CW1A C3B 74(4) 12_545 9_546 ?
CW2 CW1A C3B 137(2) 9_546 9_546 ?
C3A CW1A C3B 40.0(16) 9_546 9_546 ?
C3A CW1A C3B 106(5) 4_556 9_546 ?
CW1B CW1A C3B 74(4) . 4_556 ?
CW1B CW1A C3B 37(2) 12_545 4_556 ?
CW2 CW1A C3B 137(2) 9_546 4_556 ?
C3A CW1A C3B 106(5) 9_546 4_556 ?
C3A CW1A C3B 40.0(16) 4_556 4_556 ?
C3B CW1A C3B 83(4) 9_546 4_556 ?
CW1B CW1A C7 140(5) . 9_546 ?
CW1B CW1A C7 140(5) 12_545 9_546 ?
CW2 CW1A C7 15.8(14) 9_546 9_546 ?
C3A CW1A C7 106(4) 9_546 9_546 ?
C3A CW1A C7 106(4) 4_556 9_546 ?
C3B CW1A C7 138(2) 9_546 9_546 ?
C3B CW1A C7 138(2) 4_556 9_546 ?
CW1B CW1A C3 125(5) . 10_656 ?
CW1B CW1A C3 89(3) 12_545 10_656 ?
CW2 CW1A C3 105(4) 9_546 10_656 ?
C3A CW1A C3 101(4) 9_546 10_656 ?
C3A CW1A C3 13.1(11) 4_556 10_656 ?
C3B CW1A C3 113(5) 9_546 10_656 ?
C3B CW1A C3 53.0(17) 4_556 10_656 ?
C7 CW1A C3 94(3) 9_546 10_656 ?
CW1B CW1A C3 89(3) . 9_546 ?
CW1B CW1A C3 125(5) 12_545 9_546 ?
CW2 CW1A C3 105(4) 9_546 9_546 ?
C3A CW1A C3 13.1(11) 9_546 9_546 ?
C3A CW1A C3 101(4) 4_556 9_546 ?
C3B CW1A C3 53.0(17) 9_546 9_546 ?
C3B CW1A C3 113(5) 4_556 9_546 ?
C7 CW1A C3 94(3) 9_546 9_546 ?
C3 CW1A C3 97(4) 10_656 9_546 ?
CW1B CW1B C3B 128.7(12) 12_545 9_546 ?
CW1B CW1B CW1B 90.000(4) 12_545 4_556 ?
C3B CW1B CW1B 135.5(16) 9_546 4_556 ?
CW1B CW1B CW1A 66.5(19) 12_545 . ?
C3B CW1B CW1A 98(4) 9_546 . ?
CW1B CW1B CW1A 119(4) 4_556 . ?
CW1B CW1B C3A 115.8(6) 12_545 9_546 ?
C3B CW1B C3A 38.0(12) 9_546 9_546 ?
CW1B CW1B C3A 148.5(12) 4_556 9_546 ?
CW1A CW1B C3A 62(3) . 9_546 ?
CW1B CW1B C3B 26.6(7) 12_545 4_556 ?
C3B CW1B C3B 102.1(17) 9_546 4_556 ?
CW1B CW1B C3B 114.1(8) 4_556 4_556 ?
CW1A CW1B C3B 65(3) . 4_556 ?
C3A CW1B C3B 95.3(10) 9_546 4_556 ?
CW1B CW1B C3B 108.7(6) 12_545 12_545 ?
C3B CW1B C3B 121.1(17) 9_546 12_545 ?
CW1B CW1B C3B 21.1(8) 4_556 12_545 ?
CW1A CW1B C3B 117(4) . 12_545 ?
C3A CW1B C3B 127.5(10) 9_546 12_545 ?
C3B CW1B C3B 134.3(9) 4_556 12_545 ?
C7 CW2 C7B 8.2(9) . . ?
C7 CW2 C7 8.8(4) . 2_445 ?
C7B CW2 C7 17.1(7) . 2_445 ?
C7 CW2 CW1A 129(4) . 9_546 ?
C7B CW2 CW1A 137(4) . 9_546 ?
C7 CW2 CW1A 120(4) 2_445 9_546 ?
C7 CW2 CW2 25.7(11) . 2_445 ?
C7B CW2 CW2 33.9(12) . 2_445 ?
C7 CW2 CW2 16.9(8) 2_445 2_445 ?
CW1A CW2 CW2 103(4) 9_546 2_445 ?
C7 CW2 C7C 38.6(10) . . ?
C7B CW2 C7C 30.3(10) . . ?
C7 CW2 C7C 47.4(8) 2_445 . ?
CW1A CW2 C7C 168(4) 9_546 . ?
CW2 CW2 C7C 64.3(8) 2_445 . ?
C7 CW2 O4P 99.4(8) . 12_545 ?
C7B CW2 O4P 94.8(7) . 12_545 ?
C7 CW2 O4P 104.2(6) 2_445 12_545 ?
CW1A CW2 O4P 108.6(19) 9_546 12_545 ?
CW2 CW2 O4P 112.5(6) 2_445 12_545 ?
C7C CW2 O4P 77.8(6) . 12_545 ?
C7 CW2 O4P 99.4(8) . . ?
C7B CW2 O4P 94.8(7) . . ?
C7 CW2 O4P 104.2(6) 2_445 . ?
CW1A CW2 O4P 108.6(19) 9_546 . ?
CW2 CW2 O4P 112.5(6) 2_445 . ?
C7C CW2 O4P 77.8(6) . . ?
O4P CW2 O4P 110.8(8) 12_545 . ?
C7 CW2 C3A 107.3(12) . . ?
C7B CW2 C3A 114.4(13) . . ?
C7 CW2 C3A 99.7(10) 2_445 . ?
CW1A CW2 C3A 34.2(19) 9_546 . ?
CW2 CW2 C3A 84.9(5) 2_445 . ?
C7C CW2 C3A 138.3(8) . . ?
O4P CW2 C3A 142.8(8) 12_545 . ?
O4P CW2 C3A 90.1(4) . . ?
C7 CW2 C3A 107.3(12) . 12_545 ?
C7B CW2 C3A 114.4(13) . 12_545 ?
C7 CW2 C3A 99.7(10) 2_445 12_545 ?
CW1A CW2 C3A 34.2(19) 9_546 12_545 ?
CW2 CW2 C3A 84.9(5) 2_445 12_545 ?
C7C CW2 C3A 138.3(8) . 12_545 ?
O4P CW2 C3A 90.1(4) 12_545 12_545 ?
O4P CW2 C3A 142.8(8) . 12_545 ?
C3A CW2 C3A 57.7(6) . 12_545 ?
C6 W1 C2 90.1(17) . . ?
C6 W1 C6A 16.8(7) . . ?
C2 W1 C6A 103.3(16) . . ?
C6 W1 C6 5.6(4) . 11 ?
C2 W1 C6 88.7(15) . 11 ?
C6A W1 C6 21.6(6) . 11 ?
 
_refine_diff_density_max    1.154
_refine_diff_density_min   -1.282
_refine_diff_density_rms    0.195

_shelxl_version_number 2014-1

_shelx_res_file
;
TITL PbSti125_Oc_a.res in Cmcm
REM  transformed to space group : Amma:cab
REM Old TITL PbSti125_Oc in Cmcm
REM SHELXT solution in Cmcm
REM R1 0.328,  Rweak 0.022,  Alpha 0.092,  Orientation as input
REM Formula found by SHELXT:  O42 Si19 Br
CELL   0.71073 13.6684 17.8690 17.6896   90.000   90.000   90.000
ZERR   1        0.0003  0.0004  0.0004    0.000    0.000    0.000
LATT    5
SYMM   1/2-X,-Y,+Z
SYMM   1/2+X,-Y,-Z
SYMM   -X,+Y,-Z
SFAC O SI Pb
UNIT 167.88 72 11.42
TEMP 125
L.S. 10
BOND
acta
EADP C3 C3A
EADP C3A C3B
EADP C3B C3C
EADP C6 C6A
EADP CW1B CW2
EADP C4 C4A
EADP C4A C4B
EADP C7A C7B
EADP C7 C7A

FMAP 2
PLAN 20
WGHT    0.112600  160.453506
FVAR       0.13382
MOLE   1
T1    2   -0.137299   -0.303775    0.123449    11.00000    0.02024    0.03632 =
         0.01911    0.00153    0.00047   -0.00029
T1P   2   -0.136567   -0.316476    0.374185    11.00000    0.01721    0.03222 =
         0.02222    0.00141   -0.00173   -0.00198
T3    2   -0.048730   -0.410879    0.243369    11.00000    0.02536    0.01665 =
         0.02868   -0.00100    0.00073   -0.00157
T4    2    0.140768   -0.314527    0.244934    11.00000    0.02060    0.02112 =
         0.02933    0.00134    0.00095   -0.00142
T5    2    0.000000   -0.258891    0.500000    10.50000    0.01439    0.04934 =
         0.02111    0.00000   -0.00109    0.00000
O3P   1    0.127287   -0.261748    0.171993    11.00000    0.03829    0.04791 =
         0.05495    0.02847   -0.00851   -0.00193
O7    1   -0.250000   -0.313897    0.094285    10.50000    0.02324    0.08848 =
         0.04308   -0.00752    0.00000    0.00000
O1P   1   -0.067395   -0.313991    0.448836    11.00000    0.04261    0.06313 =
         0.04527    0.01037   -0.01833   -0.01051
O1    1   -0.067839   -0.295247    0.050530    11.00000    0.03637    0.06307 =
         0.04324   -0.01057    0.01831   -0.01312
O10   1    0.250000   -0.351309    0.243593    10.50000    0.02457    0.02526 =
         0.04597   -0.00188    0.00000    0.00000
O3    1    0.127565   -0.269166    0.321220    11.00000    0.04648    0.06401 =
         0.04649   -0.02361    0.00764   -0.00023
O9    1   -0.052960   -0.500000    0.236652    10.50000    0.06689
O8    1    0.064083   -0.383183    0.242104    11.00000    0.02350    0.05046 =
         0.06545    0.00118   -0.00237   -0.01262
O4P   1   -0.104872   -0.387633    0.320643    11.00000    0.06296    0.06732 =
         0.03791   -0.01725    0.00981    0.00706
O4    1   -0.108363   -0.378880    0.168641    11.00000    0.05490    0.07119 =
         0.04861    0.02214   -0.00948    0.00485
O7P   1   -0.250000   -0.333423    0.399523    10.50000    0.01822    0.08369 =
         0.05131    0.01728    0.00000    0.00000
rem extraframework
C2    3   -0.104921   -0.500000    0.036764     0.02226   10.15000
C2A   3   -0.197818   -0.500000    0.127412     0.02642    0.04572
C2B   3   -0.158200   -0.500000    0.112929     0.02014    0.04760
C3    3   -0.250000   -0.385021    0.543874     0.05898    0.07360
C3A   3   -0.195115   -0.409088    0.544042     0.04346    0.07360
C3B   3   -0.092649   -0.417391    0.569448     0.03278    0.07360
C3C   3   -0.250000   -0.334076    0.543861     0.00876    0.07360
C4    3    0.209420   -0.500000    0.243354     0.04200    0.05567
C4A   3    0.180196   -0.500000    0.213714     0.02787    0.05567
C4B   3    0.181621   -0.500000    0.172243     0.01325    0.05567
C5    3    0.180212   -0.500000    0.278638     0.05600    0.05628
C6    3   -0.219874   -0.385552   -0.044747     0.05344    0.10773
C6A   3   -0.250000   -0.335960   -0.047254     0.02924    0.10773
C7    3   -0.232544   -0.500000    0.356312     0.10478    0.04899
C7A   3    0.250000   -0.500000    0.272140     0.00686    0.04899
C7B   3   -0.250000   -0.500000    0.338459     0.03359    0.04899
C7C   3   -0.250000   -0.500000    0.255370     0.01557    0.20412
C8    3   -0.250000   -0.500000    0.146778     0.06953    0.06029
C8A   3   -0.250000   -0.528192    0.120168     0.02491   10.10000
CW1   1    0.983184   -0.500000   -0.737899     0.09735   10.10000
CW1A  1    0.141233   -0.500000    0.516757     0.14637   10.20000
CW1B  1    0.047366   -0.535279    0.478801     0.41495    0.05034
CW2   3   -0.173279   -0.500000    0.378354     0.02404    0.05034
W1    1   -0.091685   -0.414056   -0.059932     0.83442   10.20000

HKLF 4

REM  PbSti125_Oc_a.res in Cmcm
REM R1 =  0.0931 for    1506 Fo > 4sig(Fo)  and  0.1277 for all    2218 data
REM    209 parameters refined using      0 restraints

END

WGHT      0.1101    163.4982

REM Highest difference peak  1.154,  deepest hole -1.282,  1-sigma level  0.195
Q1    1  -0.1775 -0.4270 -0.0277  11.00000  0.05    1.15
Q2    1   0.0000 -0.4111  0.0000  10.50000  0.05    1.11
Q3    1  -0.0639 -0.3814 -0.0780  11.00000  0.05    1.04
Q4    1  -0.0495 -0.4550 -0.0122  11.00000  0.05    1.01
Q5    1  -0.0546 -0.4368  0.5514  11.00000  0.05    0.89
Q6    1   0.1393 -0.5000  0.2996  10.50000  0.05    0.85
Q7    1  -0.1645 -0.4309  0.5417  11.00000  0.05    0.85
Q8    1   0.1565 -0.5000  0.2463  10.50000  0.05    0.85
Q9    1   0.2068 -0.5000  0.1339  10.50000  0.05    0.83
Q10   1  -0.0937 -0.5000  0.0884  10.50000  0.05    0.82
Q11   1  -0.0583 -0.3893  0.5794  11.00000  0.05    0.82
Q12   1  -0.1442 -0.4225  0.5640  11.00000  0.05    0.81
Q13   1  -0.2500 -0.5000  0.2090  10.25000  0.05    0.79
Q14   1  -0.2500 -0.5000  0.2935  10.25000  0.05    0.78
Q15   1  -0.1548 -0.5493  0.0099  11.00000  0.05    0.71
Q16   1  -0.2148 -0.3595 -0.0437  11.00000  0.05    0.69
Q17   1   0.2079 -0.5000  0.3636  10.50000  0.05    0.69
Q18   1  -0.2500 -0.2982 -0.0403  10.50000  0.05    0.66
Q19   1   0.0386 -0.5000  0.4764  10.50000  0.05    0.66
Q20   1  -0.2097 -0.3741  0.5454  11.00000  0.05    0.66
;
_shelx_res_checksum   14136

_shelx_hkl_file
;
   0   0   2 3029.30  167.88
   0   0   2 2410.86  167.68
   0   0   2 2933.51  167.68
   0   0  -2 2975.50  167.88
   0   0  -4  370.86   21.50
   0   0   4  289.07   21.10
   0   0  -4  337.57   21.20
   0   0  -4  371.56   22.20
   0   0   4  267.57   20.90
   0   0   6  568.74   32.00
   0   0  -6  452.05   32.80
   0   0  -6  444.26   31.50
   0   0  -6  405.36   31.60
   0   0   6  541.65   32.10
   0   0  -8 2757.92  165.88
   0   0  -8 2887.41  168.38
   0   0   8 2782.42  165.88
   0   0  -8 2650.33  166.28
   0   0   8 2684.23  165.38
   0   0  10 5036.50  292.97
   0   0 -10 4824.52  293.17
   0   0  10 4833.72  291.87
   0   0 -10 4866.21  295.57
   0   0 -12   99.49   16.70
   0   0  12   92.29   12.00
   0   0  12   64.09   11.70
   0   0 -12   91.19   14.00
   0   0 -14  897.21   62.59
   0   0 -14  958.60   66.19
   0   0  14  865.81   61.49
   0   0 -16 1684.63  109.99
   0   0 -18   19.40   12.70
   0   0 -20   18.40   13.80
   0  -1   1   19.10    2.30
   0  -1   1   28.50    2.50
   0  -1  -1   21.30    2.50
   0  -1   1   25.00    3.70
   0  -1  -1   27.30    2.90
   0   1   1   18.20    2.30
   0   1  -1   26.70    2.20
   0   1   1   21.90    2.10
   0  -1  -3   17.90    2.30
   0  -1   3   22.10    3.20
   0  -1   3   22.00    3.50
   0  -1  -3   25.40    3.70
   0  -1  -3   21.20    3.20
   0  -1   3   17.30    3.90
   0   1  -3   23.50    3.20
   0   1   3   16.00    2.20
   0   1  -3   23.80    3.30
   0   1  -3   17.20    4.30
   0   1   3   21.20    3.80
   0   1   3   14.90    2.80
   0  -1   5   38.70    5.40
   0  -1   5   24.50    4.40
   0  -1  -5   12.80    3.60
   0  -1  -5   19.60    3.70
   0  -1   5   27.80    5.40
   0  -1  -5   28.30    5.00
   0   1  -5   19.10    5.70
   0   1  -5   18.30    4.30
   0   1   5   32.50    4.90
   0   1   5   25.70    3.60
   0   1  -5   21.40    4.30
   0  -1  -7  188.18   15.00
   0  -1  -7  173.18   15.10
   0  -1   7  189.58   15.90
   0  -1  -7  210.18   16.10
   0  -1   7  187.98   15.30
   0   1   7  162.78   13.60
   0   1  -7  255.67   16.10
   0   1  -7  182.38   15.30
   0   1  -7  185.28   18.00
   0   1   7  199.08   15.30
   0  -1   9  214.08   19.30
   0  -1  -9  234.48   20.30
   0  -1  -9  261.57   20.60
   0  -1   9  239.38   19.50
   0  -1  -9  224.28   18.90
   0   1  -9  292.47   20.20
   0   1   9  229.18   19.10
   0   1  -9  264.97   19.80
   0   1   9  226.08   17.50
   0   1  -9  214.98   22.30
   0  -1  11   41.40    9.20
   0  -1 -11   79.49   12.30
   0  -1  11   31.60    8.20
   0  -1 -11   40.10    8.80
   0   1  11   48.30    7.50
   0   1 -11   55.79   13.10
   0   1 -11   59.09   10.70
   0   1  11   53.69    9.50
   0   1 -11   86.09   11.70
   0  -1  13   77.29   12.10
   0  -1 -13   82.19   14.10
   0  -1 -13   82.49   14.90
   0  -1  13   73.79   12.60
   0   1 -13   79.39   17.00
   0   1  13   60.29    9.70
   0   1 -13   92.29   14.30
   0   1  13   99.79   14.10
   0  -1  15   72.99   21.10
   0  -1 -15   94.89   17.30
   0   1 -15  118.49   18.00
   0   1 -15  101.19   20.70
   0  -1 -17   62.69   16.30
   0   1 -17   94.59   18.60
   0  -1 -19   32.70   14.90
   0   1 -19   22.30   14.10
   0  -1 -21   10.30   14.60
   0   1 -21   18.00   14.70
   0  -2   0  420.46   25.00
   0  -2   0  429.76   25.70
   0  -2   0  414.86   27.50
   0  -2   0  431.16   26.00
   0   2   0  389.06   25.30
   0   2   0  365.36   27.00
   0  -2  -2  753.72   46.00
   0  -2   2  748.83   48.80
   0  -2   2  774.62   46.40
   0  -2   2  745.23   46.00
   0  -2  -2  776.72   46.90
   0  -2  -2  739.03   46.00
   0  -2   2  816.92   46.30
   0   2   2  754.72   46.80
   0   2  -2  758.22   46.30
   0   2   2  734.13   46.00
   0   2  -2  776.12   46.00
   0   2   2  711.93   45.60
   0  -2  -4  264.67   17.60
   0  -2  -4  287.57   18.40
   0  -2   4  215.88   17.50
   0  -2  -4  277.17   16.20
   0  -2   4  199.18   19.20
   0  -2   4  201.08   17.30
   0  -2  -4  283.17   16.30
   0   2  -4  303.37   21.60
   0   2   4  223.18   17.30
   0   2  -4  285.37   17.80
   0   2  -4  273.77   18.00
   0  -2  -6   44.20    4.90
   0  -2  -6   40.30    7.20
   0  -2   6  111.69   12.10
   0  -2  -6   53.39    6.10
   0  -2  -6   51.29    6.90
   0   2  -6   73.79   12.20
   0   2  -6   53.19    7.30
   0   2  -6   45.70    7.10
   0  -2  -8  167.08   16.20
   0  -2   8  107.79   14.70
   0  -2   8  120.59   14.00
   0  -2  -8  148.89   12.90
   0  -2   8  128.19   14.50
   0  -2  -8  159.28   12.30
   0   2   8  118.79   13.30
   0   2  -8  167.38   20.40
   0   2  -8  150.18   13.40
   0   2  -8  143.19   13.20
   0   2   8  119.39   10.30
   0  -2 -10  325.07   24.70
   0  -2  10  310.67   25.90
   0  -2 -10  312.57   25.90
   0  -2 -10  330.77   24.80
   0  -2  10  314.17   24.90
   0   2 -10  322.37   29.80
   0   2  10  322.87   24.60
   0   2  10  334.67   21.90
   0   2 -10  315.97   24.90
   0   2 -10  277.67   24.40
   0  -2  12   23.10    8.50
   0  -2 -12   26.50    8.70
   0  -2 -12   22.10    8.80
   0  -2  12   13.90    7.70
   0   2  12   17.60    5.00
   0   2 -12   17.30   11.70
   0   2 -12   34.70    9.10
   0   2  12   26.30    8.00
   0  -2  14  228.28   24.40
   0  -2 -14  199.48   24.10
   0  -2  14  208.88   23.20
   0   2 -14  194.58   29.00
   0   2 -14  213.68   23.50
   0   2  14  204.98   23.70
   0  -2 -16  688.83   50.79
   0   2 -16  638.84   49.60
   0  -2 -18    2.40   11.40
   0   2 -18   83.89   17.50
   0  -2 -20    0.30   13.20
   0   2 -20   61.49   17.60
   0  -3  -1    8.20    2.30
   0  -3   1    8.40    2.20
   0  -3   1    5.50    2.30
   0  -3  -1    6.90    3.50
   0  -3   1    5.20    2.10
   0  -3  -1    2.90    1.80
   0  -3   1    6.00    4.00
   0  -3   1    7.30    2.80
   0  -3  -1   10.20    3.50
   0   3   1    4.00    2.60
   0   3  -1    3.60    1.80
   0   3  -1    1.30    2.00
   0   3   1    6.30    2.40
   0   3   1    0.30    3.00
   0   3  -1    5.10    2.00
   0   3   1    5.50    2.50
   0   3  -1    8.10    4.40
   0  -3  -3   44.30    5.30
   0  -3   3   32.20    7.80
   0  -3  -3   20.60    4.00
   0  -3  -3   29.10    5.20
   0  -3   3   33.90    4.80
   0  -3   3   39.30    5.70
   0   3  -3   42.10    8.60
   0   3  -3   33.60    4.90
   0   3   3   26.80    4.40
   0   3  -3   39.30    5.00
   0   3   3   31.70    4.10
   0  -3  -5   55.99    8.00
   0  -3  -5   41.50    4.90
   0  -3   5   52.29    9.90
   0  -3   5   46.20    6.80
   0  -3  -5   50.49    4.80
   0  -3   5   54.19    7.10
   0  -3  -5   67.89    7.60
   0   3  -5   46.30    6.50
   0   3  -5   55.19    7.70
   0   3   5   58.89    7.00
   0   3  -5   60.49   11.60
   0  -3  -7    3.20    2.60
   0  -3   7   15.00    5.20
   0  -3   7   12.60    4.90
   0  -3  -7    5.50    3.90
   0  -3  -7    7.10    2.40
   0  -3  -7    8.30    4.90
   0  -3   7    6.40    5.80
   0   3  -7   -0.40    6.70
   0   3   7   10.30    4.60
   0   3  -7   -0.80    3.60
   0   3  -7    2.40    3.70
   0  -3  -9   13.90    4.50
   0  -3  -9    8.60    5.30
   0  -3   9   12.20    7.20
   0  -3   9    8.30    5.50
   0  -3  -9    9.80    6.20
   0  -3   9   14.90    6.40
   0  -3  -9    8.80    3.20
   0   3  -9   17.80    6.50
   0   3  -9   15.60    9.90
   0   3  -9   14.70    5.80
   0   3   9   13.30    6.20
   0  -3 -11  110.49    9.80
   0  -3 -11   97.49   13.30
   0  -3  11  122.39   16.70
   0  -3 -11  104.59   12.80
   0  -3  11  140.59   16.40
   0  -3 -11   98.49   14.80
   0  -3  11  122.19   15.10
   0   3  11   95.89   13.20
   0   3 -11   90.29   18.80
   0   3 -11  104.09   14.10
   0   3 -11  125.49   15.80
   0  -3  13  213.48   22.20
   0  -3  13  166.28   21.00
   0  -3 -13  157.28   18.50
   0  -3 -13  210.58   22.80
   0  -3 -13  158.68   16.80
   0   3  13  180.38   20.40
   0   3 -13  155.18   26.10
   0   3 -13  228.08   22.50
   0  -3 -15  103.39   17.60
   0   3 -15  101.39   17.20
   0  -3 -17    3.30   11.20
   0   3 -17    4.50   10.30
   0  -3 -19    0.20   12.30
   0   3 -19    8.30   12.10
   0  -3 -21   19.70   15.10
   0   3 -21    3.20   14.10
   0  -4   0 1231.88   72.49
   0  -4   0 1190.18   74.29
   0  -4   0 1187.28   77.39
   0  -4   0 1225.88   73.19
   0  -4   0 1203.78   73.89
   0   4   0 1168.68   74.29
   0   4   0 1186.98   76.89
   0   4   0 1204.38   73.19
   0  -4   2  121.09   15.60
   0   4   2  126.89   11.80
   0  -4  -4 1288.17   77.29
   0  -4  -4 1230.48   78.59
   0  -4   4 1235.38   82.19
   0  -4  -4 1251.67   76.99
   0  -4   4 1285.87   77.49
   0  -4   4 1295.97   77.69
   0   4   4 1264.87   76.09
   0   4  -4 1247.78   77.69
   0   4  -4 1237.08   82.79
   0   4   4 1205.78   77.09
   0   4  -4 1270.27   77.09
   0  -4   6 2209.98  135.59
   0  -4  -6 2226.28  132.69
   0  -4  -6 2186.08  133.29
   0  -4   6 2220.88  139.89
   0  -4  -6 2144.39  136.39
   0  -4  -6 2289.37  134.99
   0  -4   6 2283.37  135.29
   0   4  -6 2232.08  135.69
   0   4   6 2234.08  135.19
   0   4  -6 2301.07  135.19
   0   4  -6 2236.38  141.99
   0   4   6 2212.38  132.69
   0  -4   8  567.84   46.20
   0  -4   8  648.54   43.30
   0  -4  -8  681.73   40.20
   0  -4  -8  650.13   42.70
   0  -4  -8  652.43   44.60
   0  -4  -8  643.94   39.90
   0   4  -8  709.23   51.39
   0   4  -8  638.74   43.70
   0   4  -8  663.23   43.20
   0   4   8  586.04   42.60
   0  -4  10  263.67   22.80
   0  -4 -10  275.37   19.50
   0  -4 -10  276.47   18.50
   0  -4 -10  244.18   23.70
   0  -4 -10  268.37   22.30
   0  -4  10  277.17   22.90
   0  -4  10  276.27   25.70
   0   4  10  248.98   22.20
   0   4 -10  291.27   23.00
   0   4 -10  305.37   30.90
   0   4 -10  281.67   23.50
   0  -4  12   71.79   12.00
   0  -4 -12   38.70   10.80
   0  -4 -12   33.50    7.50
   0  -4  12   85.39   13.70
   0  -4 -12   39.20    6.00
   0  -4  12   74.79   14.00
   0   4 -12   60.69   17.20
   0   4 -12   48.30   10.80
   0   4  12   59.79   11.20
   0  -4 -14  583.54   47.00
   0  -4  14  618.44   45.80
   0   4 -14  667.33   56.19
   0   4 -14  593.74   45.40
   0   4  14  649.54   45.80
   0  -4 -16    0.60   10.80
   0   4 -16   10.20   16.10
   0   4 -16   11.10   10.70
   0  -4 -18   18.70   14.00
   0   4 -18   40.90   14.90
   0  -4 -20    6.00   13.70
   0   4 -20   29.00   14.50
   0  -5  -1   13.30    5.10
   0  -5  -1   10.60    4.30
   0  -5   1   17.30    7.70
   0  -5   1   10.00    3.20
   0  -5   1   20.00    5.70
   0  -5  -1   14.70    6.70
   0  -5  -1    7.70    3.20
   0  -5  -1   11.70    3.70
   0  -5   1    9.50    3.90
   0   5   1    8.90    3.70
   0   5  -1   15.40    7.70
   0   5  -1    6.40    3.20
   0   5   1   11.10    5.90
   0  -5   3   11.70    4.00
   0  -5   3    7.30    4.30
   0  -5   3   15.30    4.60
   0  -5   3   19.70    9.30
   0  -5  -3    3.60    3.30
   0  -5  -3   15.50    5.90
   0  -5  -3    3.30    3.90
   0  -5  -3   10.70    5.40
   0   5  -3    5.10    6.70
   0   5   3   14.50    4.20
   0   5   3    3.60    4.30
   0   5  -3   19.50    6.20
   0   5  -3   10.30    4.10
   0  -5   5  192.78   16.60
   0  -5   5  203.18   16.90
   0  -5  -5  214.08   16.20
   0  -5  -5  226.18   17.00
   0  -5  -5  220.38   18.40
   0  -5   5  167.58   15.80
   0  -5   5  216.28   22.20
   0   5  -5  194.68   16.00
   0   5  -5  187.38   24.70
   0   5   5  209.48   16.40
   0   5  -5  222.08   18.50
   0   5   5  192.08   14.80
   0  -5   7   95.69   16.10
   0  -5   7  160.08   15.30
   0  -5   7  126.79   13.60
   0  -5  -7   96.89    8.40
   0  -5  -7   92.49   11.40
   0  -5  -7  101.09    9.80
   0  -5  -7  114.69   14.50
   0   5   7   90.09   11.80
   0   5  -7  134.69   21.30
   0   5  -7  107.39   12.20
   0   5  -7   89.89   18.10
   0   5   7  106.19    8.70
   0  -5   9    9.00    8.90
   0  -5  -9   14.20    6.10
   0  -5  -9   16.30    4.20
   0  -5  -9   16.00    3.90
   0  -5   9    7.60    6.50
   0  -5  -9   10.00    7.10
   0   5  -9   18.30    6.80
   0   5   9   22.40    7.20
   0   5  -9   28.30   13.60
   0  -5  11   19.80    8.20
   0  -5 -11    0.60    7.20
   0  -5 -11    6.90    3.50
   0  -5 -11    6.30    3.90
   0  -5  11    3.40    7.00
   0   5  11    0.70    6.60
   0   5 -11    4.90   12.10
   0   5 -11    1.30    6.10
   0  -5  13  261.67   25.40
   0  -5 -13  310.57   28.20
   0   5 -13  210.08   34.30
   0   5  13  288.37   25.90
   0   5 -13  281.77   26.00
   0  -5 -15   -6.10    9.10
   0   5 -15   11.10    9.20
   0   5 -15    5.10   14.60
   0  -5 -17   18.50   13.00
   0   5 -17    5.90   11.70
   0  -5 -19    1.30   12.70
   0   5 -19    1.50   11.80
   0  -6   0 2891.21  183.28
   0  -6   0 2979.50  178.98
   0  -6   0 2908.81  175.98
   0   6   0 2962.60  182.38
   0   6   0 2991.70  177.08
   0  -6  -2  445.56   29.90
   0  -6   2  487.35   29.50
   0  -6  -2  412.36   32.20
   0  -6   2  510.85   38.20
   0  -6  -2  430.56   31.60
   0  -6  -2  394.86   34.20
   0  -6   2  467.15   31.70
   0   6   2  462.95   30.60
   0   6   2  444.16   33.20
   0   6  -2  373.26   35.30
   0   6  -2  433.16   30.00
   0  -6  -4 2050.89  126.99
   0  -6   4 2095.89  126.29
   0  -6  -4 1997.10  126.49
   0  -6  -4 2192.98  129.79
   0  -6  -4 2101.99  129.19
   0  -6   4 1997.00  127.39
   0  -6   4 2106.39  127.19
   0  -6   4 2111.49  134.69
   0   6   4 2155.98  126.99
   0   6   4 2080.79  127.19
   0   6  -4 2025.00  126.49
   0   6  -4 2079.69  134.59
   0  -6   6  566.24   43.40
   0  -6   6  510.55   36.50
   0  -6  -6  540.65   36.50
   0  -6   6  510.15   36.20
   0  -6  -6  539.25   35.80
   0  -6  -6  564.94   38.40
   0  -6   6  498.65   36.00
   0   6  -6  487.65   35.50
   0   6   6  542.55   34.10
   0   6   6  569.84   36.40
   0   6  -6  416.66   41.80
   0  -6  -8 2176.78  135.39
   0  -6   8 2260.07  135.99
   0  -6   8 2267.77  136.59
   0  -6  -8 2185.58  133.99
   0  -6  -8 2182.78  132.19
   0  -6   8 2252.27  142.49
   0  -6  -8 2069.49  137.49
   0   6   8 2267.97  136.09
   0   6  -8 2365.06  146.89
   0   6   8 2230.18  132.29
   0   6  -8 2120.59  135.49
   0  -6 -10  215.98   15.60
   0  -6 -10  219.98   16.60
   0  -6 -10  237.28   24.70
   0  -6 -10  233.98   20.20
   0  -6  10  244.08   21.10
   0   6  10  226.28   20.70
   0   6 -10  202.58   21.70
   0   6 -10  206.58   31.00
   0  -6  12  935.01   61.69
   0  -6 -12  906.11   63.29
   0   6 -12  758.62   59.99
   0   6  12  965.20   61.49
   0   6 -12  968.30   73.59
   0  -6 -14   62.79   15.40
   0  -6  14   53.59   13.70
   0   6 -14   37.10   11.90
   0   6 -14   67.59   22.70
   0  -6 -16   -8.10   10.60
   0   6 -16    3.40   17.00
   0   6 -16    0.40    9.50
   0  -6 -18   43.80   16.50
   0   6 -18   53.29   16.00
   0  -6 -20   52.19   18.90
   0   6 -20   42.70   17.50
   0  -7   1   76.59    8.70
   0  -7   1   89.29   16.90
   0  -7  -1   94.19   16.40
   0  -7   1   86.69   11.90
   0  -7  -1   74.59   11.30
   0  -7  -1   81.99   11.90
   0  -7  -1   64.89    8.70
   0   7   1   61.79    9.20
   0   7   1   67.59   12.90
   0   7  -1   69.59   14.40
   0   7  -1   92.09   10.70
   0  -7   3   43.70   13.10
   0  -7  -3   46.80    9.80
   0  -7   3   58.09    9.80
   0  -7   3   39.00    7.40
   0  -7  -3   27.30    9.80
   0  -7   3   37.90    6.80
   0  -7  -3   21.50    6.00
   0   7   3   18.60    7.50
   0   7  -3   54.19    8.50
   0   7   3   44.60    7.90
   0   7  -3   23.30   10.30
   0  -7   5  101.69   19.40
   0  -7  -5  115.39   16.30
   0  -7  -5  173.28   19.00
   0  -7   5  130.69   14.00
   0  -7   5  117.79   14.50
   0  -7   5  170.48   17.40
   0   7   5  135.79   13.30
   0   7  -5  134.39   14.60
   0   7   5  108.99   13.10
   0  -7   7    4.70    6.00
   0  -7   7    5.10    5.60
   0  -7   7   12.90    7.30
   0  -7  -7    7.60    6.30
   0  -7   7   11.90   10.80
   0  -7  -7    1.80    5.80
   0  -7  -7    4.00    5.60
   0   7   7    6.40    5.70
   0   7  -7    2.50    5.40
   0   7  -7   13.50   12.50
   0   7   7    7.40    4.20
   0  -7  -9   47.00    8.70
   0  -7  -9   24.70    9.40
   0  -7   9   59.89   11.20
   0  -7  -9   37.60    5.80
   0  -7  -9   37.00    9.00
   0  -7   9   59.59   10.90
   0   7  -9   34.70    8.90
   0   7  -9   26.50   15.70
   0   7   9   59.99   11.40
   0  -7 -11  168.28   13.60
   0  -7  11  237.58   24.90
   0  -7 -11  191.08   15.40
   0  -7 -11  153.58   21.70
   0  -7  11  196.68   22.00
   0   7  11  209.78   21.70
   0   7 -11  246.08   21.20
   0   7 -11  189.28   32.10
   0  -7  13    4.00    8.80
   0  -7 -13   13.70   10.60
   0   7 -13    2.10    8.60
   0   7 -13    9.30   15.30
   0   7  13   18.50    9.30
   0  -7 -15   24.30   12.50
   0   7 -15    9.30   18.20
   0   7 -15   -7.50    8.60
   0  -7 -17   10.90   13.80
   0   7 -17    1.20   17.00
   0   7 -17   -5.40   10.60
   0  -7 -19   12.30   14.80
   0   7 -19   12.90   13.50
   0  -8   0 1033.60   65.29
   0  -8   0  983.50   62.19
   0  -8   0  930.71   70.99
   0  -8   0  995.20   66.09
   0   8   0 1037.80   70.39
   0   8   0  980.70   63.69
   0  -8   2 1304.57   95.39
   0  -8  -2 1442.66   86.39
   0  -8   2 1373.66   87.89
   0  -8  -2 1377.16   93.59
   0  -8   2 1264.87   88.49
   0  -8   2 1318.37   85.49
   0  -8  -2 1395.66   90.19
   0  -8  -2 1501.55   89.59
   0   8   2 1405.96   87.49
   0   8  -2 1474.75   95.79
   0   8  -2 1407.26   86.99
   0   8   2 1446.26   91.69
   0  -8   4  101.19   12.00
   0  -8   4   94.29   13.50
   0  -8  -4  144.19   19.50
   0  -8   4   79.39   12.20
   0  -8   4   91.99   19.70
   0  -8  -4  154.98   15.30
   0  -8  -4   93.49   14.70
   0   8   4  119.49   15.60
   0   8   4   95.69   13.00
   0   8  -4  108.89   20.00
   0   8  -4  119.39   13.70
   0  -8   6 2160.88  141.19
   0  -8  -6 2488.45  143.79
   0  -8   6 2206.78  139.69
   0  -8  -6 2348.57  143.69
   0  -8   6 2315.87  141.09
   0   8   6 2259.37  140.49
   0   8  -6 2260.87  139.99
   0   8   6 2250.97  139.49
   0  -8   8  501.55   41.10
   0  -8   8  644.94   43.20
   0  -8   8  574.84   41.60
   0  -8  -8  649.54   42.60
   0  -8  -8  583.14   44.40
   0   8  -8  631.74   53.79
   0   8  -8  587.44   41.40
   0   8   8  588.04   41.80
   0   8   8  556.14   38.20
   0  -8  10   17.00    9.80
   0  -8  10    9.30    8.30
   0  -8  10   35.60   10.00
   0  -8 -10   33.60    5.70
   0  -8 -10   35.80   11.10
   0  -8 -10   39.10    8.80
   0   8 -10   77.09   22.30
   0   8 -10   24.70    9.30
   0   8  10   30.10   10.00
   0  -8  12  361.86   33.30
   0  -8 -12  394.66   35.70
   0   8 -12  442.06   51.69
   0   8 -12  414.16   33.00
   0   8  12  387.06   32.90
   0  -8 -14  162.08   25.20
   0   8 -14  181.18   36.20
   0   8 -14  186.38   23.30
   0  -8 -16  359.36   40.80
   0   8 -16  412.56   36.90
   0   8 -16  459.55   56.79
   0  -8 -18   35.70   17.70
   0   8 -18   44.80   16.00
   0  -8 -20   40.50   18.30
   0   8 -20   26.00   16.00
   0  -9  -1  116.59   12.20
   0  -9   1  113.59   15.70
   0  -9   1   92.09   20.40
   0  -9  -1  101.49   14.60
   0  -9  -1   95.79   14.50
   0  -9   1  106.59   11.60
   0  -9  -1   94.09   18.60
   0  -9   1   72.89   12.00
   0   9  -1  104.79   19.30
   0   9   1   79.99   16.20
   0   9  -1   57.89   10.40
   0   9   1  108.19   13.00
   0  -9  -3   35.30    9.60
   0  -9  -3   35.20   10.90
   0  -9   3   26.10    8.10
   0  -9  -3   26.00    7.40
   0  -9   3   27.00    9.10
   0  -9   3   33.60   14.10
   0  -9  -3   28.40   12.00
   0  -9   3   26.60    6.60
   0   9  -3   13.10    6.90
   0   9  -3   20.80   11.50
   0   9   3   18.60    6.90
   0   9   3   27.90    9.70
   0  -9  -5  337.27   26.50
   0  -9  -5  413.76   32.30
   0  -9  -5  356.96   29.80
   0  -9   5  286.27   24.50
   0  -9   5  412.46   29.30
   0  -9   5  261.07   25.70
   0   9  -5  336.67   41.10
   0   9   5  329.17   26.50
   0   9  -5  324.87   26.10
   0   9   5  312.77   27.00
   0  -9   7   12.60    8.10
   0  -9   7    9.40    6.80
   0  -9  -7    8.70    8.10
   0  -9   7   19.90    8.10
   0  -9  -7    7.90    7.50
   0   9  -7    3.80    6.60
   0   9   7    5.30    5.40
   0   9  -7    8.30    9.70
   0   9   7    7.40    7.40
   0  -9  -9    5.20    8.90
   0  -9   9   20.00    8.90
   0  -9  -9   14.70    8.40
   0  -9   9   16.30    9.10
   0  -9   9   -3.70    7.20
   0   9  -9   18.10    7.90
   0   9   9   12.10    8.60
   0   9  -9   -1.20   13.20
   0   9   9   13.60    5.30
   0  -9 -11  133.59   20.60
   0  -9  11  148.69   19.30
   0  -9  11  121.49   18.20
   0   9 -11  109.99   16.80
   0   9 -11  111.89   27.90
   0   9  11  112.89   17.80
   0  -9 -13   37.20   14.10
   0  -9  13   31.60   13.10
   0  -9  13   35.60   12.60
   0   9 -13   45.30   12.80
   0   9 -13    4.80   18.20
   0  -9 -15    1.10   11.40
   0  -9  15   -8.50    9.80
   0   9 -15   14.30   20.70
   0   9 -15   10.80   10.80
   0  -9 -17   15.80   14.40
   0  -9  17   13.70   15.20
   0   9 -17   33.80   14.80
   0  -9 -19   -4.20   14.60
   0  -9  19   11.90   16.50
   0   9 -19    1.60   12.60
   0 -10   0 8917.51  533.75
   0 -10   0 9032.80  525.55
   0 -10   0 8562.94  526.15
   0 -10   0 8746.72  521.55
   0  10   0 8926.71  531.25
   0  10   0 8610.24  523.45
   0 -10   2 1153.78   79.09
   0 -10  -2 1154.68   75.19
   0 -10   2 1197.68   93.39
   0 -10  -2 1233.18   79.69
   0 -10  -2 1243.88   85.29
   0 -10  -2 1284.07   80.49
   0 -10   2 1155.78   77.79
   0 -10   2 1165.18   74.79
   0  10   2 1190.68   77.19
   0  10  -2 1198.18   85.89
   0  10  -2 1173.88   76.49
   0  10   2 1170.48   81.69
   0 -10  -4  183.58   26.10
   0 -10  -4  182.08   23.40
   0 -10  -4  158.98   21.30
   0 -10   4  172.98   22.00
   0 -10   4  202.68   21.90
   0 -10   4  164.68   16.00
   0 -10  -4  169.98   18.40
   0  10  -4  183.98   19.10
   0  10   4  176.68   22.70
   0  10  -4  198.78   29.40
   0  10   4  151.28   18.70
   0 -10   6  860.91   54.19
   0 -10  -6  800.92   59.19
   0 -10  -6  741.53   57.69
   0 -10   6  882.91   56.19
   0 -10   6  747.73   56.19
   0  10   6  870.91   55.79
   0  10   6  749.13   54.79
   0  10  -6  760.12   65.99
   0  10  -6  779.52   54.39
   0 -10   8 1130.89   76.39
   0 -10   8 1189.58   75.79
   0 -10  -8  972.10   77.09
   0 -10  -8 1067.29   76.39
   0 -10   8 1186.98   74.79
   0  10  -8 1122.09   88.29
   0  10   8 1229.58   76.09
   0  10  -8 1083.89   74.49
   0  10   8 1202.58   72.89
   0 -10 -10 1556.14  107.19
   0 -10  10 1547.05  104.89
   0 -10  10 1663.43  104.29
   0  10  10 1686.83  104.69
   0  10 -10 1576.34  103.39
   0  10 -10 1665.83  119.59
   0 -10  12  187.18   24.10
   0 -10  12  180.08   23.80
   0 -10 -12  168.78   26.60
   0  10  12  181.98   27.90
   0  10 -12  135.99   20.20
   0  10 -12  178.68   35.70
   0 -10 -14   70.79   18.50
   0 -10  14  106.69   19.80
   0  10 -14   92.59   17.40
   0  10 -14   91.79   28.90
   0 -10  16  219.38   29.50
   0 -10 -16  142.29   26.50
   0  10 -16  145.29   23.00
   0 -10 -18   45.90   19.10
   0 -10  18   39.40   17.80
   0  10 -18   23.80   14.40
   0 -11  -1   53.79   17.30
   0 -11  -1   58.39   13.20
   0 -11  -1   66.39   10.50
   0 -11   1   59.49   13.00
   0 -11   1   92.89   15.40
   0 -11  -1   51.79   12.70
   0 -11   1   82.99   10.90
   0  11   1   64.59   11.70
   0  11  -1   58.79   12.00
   0  11   1   72.59   17.30
   0  11  -1   60.29   17.70
   0 -11   3   70.69   14.00
   0 -11   3   51.09    9.40
   0 -11  -3   50.19   11.90
   0 -11  -3   58.39   10.60
   0 -11  -3   54.09   16.40
   0 -11   3   61.49   12.70
   0 -11  -3   63.89   15.20
   0  11   3   47.10   13.00
   0  11  -3   51.79   11.20
   0  11  -3   26.70   14.80
   0  11   3   57.79   11.70
   0 -11  -5  182.78   25.40
   0 -11   5  192.38   21.90
   0 -11  -5  139.99   17.50
   0 -11  -5  179.48   23.30
   0 -11   5  145.49   16.60
   0 -11  -5  106.59   18.50
   0 -11   5  130.29   17.50
   0  11   5  160.88   20.50
   0  11  -5  126.99   26.00
   0  11  -5  147.49   18.40
   0  11   5  174.68   19.80
   0 -11  -7  146.09   20.60
   0 -11   7  146.89   19.70
   0 -11  -7  179.08   23.00
   0 -11   7   97.49   16.10
   0 -11   7  105.49   15.30
   0  11  -7  115.49   16.10
   0  11  -7  110.19   24.80
   0  11   7   96.09   15.80
   0  11   7  115.69   15.80
   0 -11  -9  263.27   29.80
   0 -11   9  299.57   29.40
   0 -11   9  224.08   23.80
   0  11  -9  201.28   23.10
   0  11   9  193.98   23.20
   0  11   9  196.98   19.40
   0  11  -9  207.38   36.30
   0 -11 -11   39.90   14.10
   0 -11  11   48.60   13.50
   0 -11  11   27.20   11.80
   0  11  11   35.80   12.20
   0  11 -11  -14.10   16.00
   0  11 -11   33.50   12.00
   0 -11 -13   77.09   18.80
   0 -11  13   88.09   18.20
   0  11 -13   99.49   17.40
   0  11 -13   27.10   24.60
   0 -11 -15   55.49   18.10
   0 -11  15   22.70   14.60
   0  11 -15   48.30   14.80
   0 -11  17   53.29   18.80
   0 -11 -17   90.99   23.30
   0  11 -17   80.99   19.10
   0 -12   0 2037.40  131.59
   0 -12   0 1965.90  132.39
   0 -12   0 2071.29  126.99
   0  12   0 2063.49  129.39
   0  12   0 2159.98  137.69
   0 -12  -2  654.23   45.70
   0 -12   2  652.63   45.10
   0 -12   2  648.24   50.79
   0 -12  -2  691.53   51.59
   0 -12  -2  690.73   50.79
   0 -12   2  706.53   49.80
   0  12  -2  640.64   47.50
   0  12   2  699.13   53.69
   0  12   2  694.73   48.30
   0  12  -2  605.04   55.19
   0 -12  -4  128.49   20.60
   0 -12   4  103.09   14.50
   0 -12  -4  120.69   16.30
   0 -12  -4  169.38   23.10
   0 -12   4  121.59   19.80
   0 -12   4   74.89   14.90
   0 -12  -4  128.89   24.20
   0  12  -4  115.59   16.00
   0  12   4  152.08   19.70
   0  12   4  116.79   19.50
   0  12  -4  132.09   27.50
   0 -12  -6   90.09   16.00
   0 -12  -6   73.19   17.40
   0 -12   6  109.49   18.50
   0 -12   6  114.09   15.20
   0 -12  -6   89.79   19.90
   0 -12   6  122.09   18.40
   0 -12  -6  125.39   21.10
   0  12   6  108.29   16.90
   0  12   6  126.39   18.10
   0  12  -6  104.39   15.60
   0  12  -6   68.69   22.90
   0 -12   8  546.25   37.80
   0 -12  -8  438.96   41.30
   0 -12   8  416.76   39.50
   0  12   8  522.65   37.00
   0  12  -8  431.66   37.20
   0  12  -8  429.36   55.19
   0  12   8  493.95   38.80
   0 -12  10  264.27   26.90
   0 -12 -10  142.49   25.10
   0 -12  10  249.97   29.20
   0  12 -10  213.48   38.80
   0  12 -10  167.28   23.50
   0  12  10  299.27   30.70
   0 -12 -12  116.79   22.70
   0 -12  12  136.69   21.20
   0 -12  12  129.59   22.00
   0  12 -12  139.49   21.50
   0  12 -12  190.38   37.40
   0 -12 -14   18.70   15.00
   0 -12  14   27.60   14.40
   0  12 -14   12.00   12.00
   0 -12  16   40.70   16.70
   0 -12 -16   28.80   17.00
   0  12 -16   39.50   15.50
   0 -12  18   -0.50   15.70
   0 -12 -18   10.20   16.60
   0  12 -18   29.40   16.40
   0 -13  -1   31.50   12.60
   0 -13   1   39.90   12.80
   0 -13   1   33.30   12.30
   0 -13   1   39.40    9.40
   0 -13  -1   23.60   10.90
   0 -13  -1   35.30    9.10
   0  13  -1   26.40   10.20
   0  13   1   37.70   14.90
   0  13  -1   22.20   14.50
   0  13   1   23.90   10.40
   0 -13   3   14.80   11.30
   0 -13  -3   33.20   12.70
   0 -13   3   29.90    8.20
   0 -13   3   30.80   11.00
   0 -13  -3   32.20    9.80
   0 -13  -3   31.50   13.50
   0  13  -3   -7.90   10.60
   0  13  -3   20.00    9.80
   0  13   3   12.50   11.40
   0  13   3   42.90   12.40
   0 -13  -5   16.50   10.90
   0 -13   5    5.00    7.00
   0 -13  -5    2.00    7.40
   0 -13   5    6.20    9.40
   0 -13   5   -6.20    7.70
   0 -13  -5    4.00   10.40
   0  13  -5   19.40   15.50
   0  13   5    2.80    8.30
   0  13   5   10.00   10.10
   0  13  -5   16.80    9.70
   0 -13  -7   26.60   13.40
   0 -13   7    9.50    8.20
   0 -13   7   12.40   11.50
   0 -13  -7   32.00   14.60
   0  13   7   29.30   11.30
   0  13   7   22.60   10.20
   0  13  -7   15.00   19.20
   0  13  -7   19.50   10.40
   0 -13  -9   10.20   12.60
   0 -13   9   52.09   13.00
   0 -13   9   18.30   13.80
   0  13  -9   30.20   12.00
   0  13  -9   69.09   25.60
   0  13   9   31.10   12.20
   0 -13  11    2.20   11.40
   0 -13  11  -12.70    9.40
   0 -13 -11   -3.40   11.50
   0  13 -11    3.00    9.90
   0  13 -11   11.60   21.80
   0 -13  13   20.00   13.10
   0 -13 -13   32.70   17.00
   0  13 -13   23.40   13.70
   0 -13  15    9.00   12.40
   0 -13 -15  -13.70   13.30
   0  13 -15   -0.50   12.20
   0 -13 -17   -2.70   15.40
   0 -13  17   17.40   15.50
   0  13 -17   16.80   14.70
   0 -14   0   73.99   12.20
   0 -14   0   54.29   14.20
   0 -14   0   65.49   15.80
   0  14   0   62.79   17.90
   0  14   0   49.80   14.00
   0 -14  -2   46.50   15.00
   0 -14  -2   32.30   13.10
   0 -14  -2  109.09   14.70
   0 -14   2   61.99   16.90
   0 -14   2   47.60   14.10
   0 -14   2   55.09   11.10
   0  14   2   43.50   16.60
   0  14  -2   51.49   14.80
   0  14   2   73.89   15.20
   0  14  -2   53.19   18.50
   0 -14  -4   68.19   16.40
   0 -14  -4   66.69   17.30
   0 -14  -4   36.10   10.90
   0 -14   4   47.70   14.50
   0 -14   4   61.49   16.70
   0 -14   4   50.99   11.80
   0  14  -4   37.80   17.60
   0  14  -4   54.49   13.90
   0  14   4   38.70   13.20
   0  14   4   62.29   16.30
   0 -14  -6   30.00   14.30
   0 -14  -6   38.40   15.10
   0 -14   6   26.60   13.60
   0 -14   6   25.40    9.80
   0 -14  -6   50.39   12.60
   0  14   6   31.50   13.00
   0  14  -6   29.50   11.60
   0  14   6   40.80   13.30
   0  14  -6   25.80   18.40
   0 -14   8   23.50   13.70
   0 -14  -8   60.69   18.00
   0 -14   8   39.70   11.90
   0 -14  -8   82.99   19.10
   0  14  -8   70.39   14.80
   0  14   8   62.49   16.40
   0  14  -8   66.99   24.50
   0 -14  10   28.20   12.30
   0 -14 -10   47.60   17.00
   0 -14  10   26.00   15.20
   0  14 -10   33.90   13.20
   0 -14  12   38.80   14.20
   0 -14 -12    9.40   14.50
   0  14 -12   47.90   15.10
   0 -14  14   92.59   19.70
   0 -14 -14  102.59   24.20
   0  14 -14   91.19   20.80
   0 -14  16  186.28   28.40
   0 -14 -16  160.28   30.10
   0  14 -16  228.48   30.60
   0 -15   1  182.28   26.90
   0 -15   1  107.89   15.80
   0 -15   1  124.19   21.10
   0 -15  -1  160.88   24.90
   0 -15  -1  168.38   18.80
   0 -15  -1  121.59   22.30
   0  15  -1  102.59   18.30
   0  15   1  100.19   17.30
   0  15   1  115.49   23.50
   0  15  -1   79.99   22.10
   0 -15  -3    6.00   10.90
   0 -15  -3    0.70    7.60
   0 -15  -3  -17.40   10.00
   0 -15   3   12.40   10.60
   0 -15   3   -2.40   10.80
   0 -15   3    6.50    7.80
   0  15  -3    6.20    9.60
   0  15  -3   -7.30   12.90
   0  15   3   19.70   11.20
   0  15   3    9.00   13.20
   0 -15   5   14.60    9.10
   0 -15  -5   13.90   13.20
   0 -15  -5   17.80   10.20
   0 -15   5   26.90   14.20
   0 -15  -5   17.40   13.60
   0  15  -5   25.40   11.70
   0  15   5   32.60   12.70
   0  15   5    6.60   11.20
   0  15  -5   -2.50   13.60
   0 -15   7   23.60   10.60
   0 -15  -7   32.40   15.40
   0 -15  -7   13.90   14.60
   0 -15   7   26.40   14.40
   0  15  -7   -5.00    9.40
   0  15   7   19.50   12.20
   0  15  -7   14.60   17.70
   0 -15  -9   26.20   16.00
   0 -15  -9   41.60   17.00
   0 -15   9   40.50   16.00
   0 -15   9   30.50   11.40
   0  15  -9   19.00   12.60
   0 -15  11   21.20   12.30
   0 -15 -11    2.20   13.90
   0  15 -11    2.80   11.80
   0 -15  13   60.39   17.00
   0 -15 -13   87.09   21.80
   0  15 -13   54.69   17.60
   0 -15  15   21.70   16.10
   0 -15 -15    6.90   17.70
   0  15 -15   37.70   17.50
   0 -16   0 1732.83  122.59
   0 -16   0 1885.51  122.59
   0 -16   0 1872.31  115.29
   0  16   0 1794.72  119.09
   0  16   0 1812.42  127.39
   0 -16  -2  119.59   23.60
   0 -16   2  158.48   26.20
   0 -16   2  122.69   17.10
   0 -16  -2  112.09   17.80
   0 -16  -2   92.59   21.50
   0  16   2  111.49   20.20
   0  16   2   99.19   23.60
   0  16  -2   90.99   24.70
   0  16  -2  113.19   20.20
   0 -16  -4  119.69   18.80
   0 -16  -4  145.09   24.10
   0 -16   4  128.09   23.40
   0 -16   4  157.28   19.40
   0 -16  -4  140.79   25.50
   0  16  -4  168.68   23.20
   0  16   4  127.99   23.80
   0  16  -4  151.58   31.30
   0  16   4  136.59   22.00
   0 -16  -6   34.10   15.80
   0 -16   6   14.00   14.60
   0 -16   6   12.90    9.90
   0 -16  -6   16.00   10.90
   0 -16  -6    5.80   12.90
   0  16   6    9.90   14.80
   0  16   6    5.80   11.60
   0  16  -6   36.80   14.30
   0 -16   8  294.67   28.40
   0 -16   8  196.28   30.50
   0 -16  -8  235.18   33.50
   0 -16  -8  204.78   31.10
   0  16  -8  209.38   27.30
   0 -16 -10   22.00   16.00
   0 -16 -10   24.60   18.10
   0 -16  10   27.50   12.20
   0 -16  10   76.29   24.80
   0  16 -10   24.70   15.00
   0 -16 -12   82.79   22.90
   0 -16  12  107.39   19.90
   0  16 -12   57.79   18.10
   0 -16  14   20.30   18.80
   0 -16 -14    7.70   17.40
   0  16 -14   17.00   15.20
   0 -17  -1  137.79   26.00
   0 -17   1   94.29   23.90
   0  17   1  144.39   22.80
   0  17  -1  118.09   28.10
   0  17   1  164.08   29.00
   0  17  -1  136.39   22.80
   0 -17  -3   63.49   19.60
   0 -17  -3   57.39   17.70
   0 -17   3   49.99   17.70
   0 -17  -3   36.20   18.30
   0  17   3   46.60   15.30
   0  17  -3   25.90   20.10
   0  17   3   25.80   15.60
   0  17  -3   20.30   13.30
   0 -17  -5   -5.20   12.30
   0 -17  -5    0.70   16.60
   0 -17   5   -2.80   13.10
   0 -17  -5   -0.20   12.90
   0  17   5   13.20   12.40
   0  17   5   -5.70   12.00
   0  17  -5   13.00   13.10
   0 -17   7   40.30   17.60
   0 -17  -7   61.89   20.30
   0 -17  -7   21.40   15.20
   0  17  -7   29.60   14.70
   0 -17   9   55.99   20.60
   0 -17  -9   57.89   19.90
   0 -17  -9   39.10   19.40
   0  17  -9   38.30   15.30
   0 -17 -11   95.29   23.10
   0  17 -11   79.99   19.60
   0 -17 -13   -1.80   15.90
   0  17 -13    9.40   14.80
   0 -18   0   48.60   20.00
   0  18   0   50.59   20.50
   0  18   0   63.29   17.60
   0 -18   2    7.60   14.20
   0 -18  -2   33.40   17.10
   0  18   2   18.90   13.10
   0  18  -2   20.60   13.90
   0  18   2   -0.90   14.40
   0 -18   4   46.30   18.10
   0 -18  -4   67.79   19.40
   0  18   4   58.69   17.90
   0  18  -4   62.99   17.70
   0  18   4   66.49   20.60
   0 -18   6  173.88   29.70
   0 -18  -6  124.59   25.10
   0  18  -6  119.49   22.00
   0 -18   8  153.88   28.60
   0 -18  -8  194.08   30.80
   0  18  -8  131.29   23.10
   0 -18 -10   20.80   16.30
   0  18 -10  -18.90   11.90
   0 -18 -12   -1.20   17.10
   0  18 -12   14.10   14.80
   0 -19  -1   22.20   17.20
   0 -19   1   35.30   19.40
   0  19   1   29.10   15.90
   0  19  -1   37.70   15.60
   0 -19  -3   15.80   16.10
   0 -19   3    7.20   15.50
   0  19  -3   30.10   14.90
   0  19   3   19.30   14.50
   0  19   3   44.10   18.30
   0 -19   5   13.90   17.10
   0 -19  -5   25.10   18.10
   0  19  -5   16.40   14.40
   0 -19  -7   -0.60   14.60
   0 -19   7   11.70   17.30
   0  19  -7   21.90   15.10
   0 -19  -9    2.90   16.20
   0  19  -9    4.20   15.10
   0  20   0  252.77   33.60
   0 -20   2   21.90   17.90
   0 -20  -2   12.40   17.10
   0  20   2   51.19   18.90
   0  20  -2   45.80   17.80
   0 -20   4    7.40   16.80
   0 -20  -4    3.20   15.50
   0  20  -4   -2.40   13.30
   0 -20  -6    5.60   17.50
   0 -20   6   10.50   17.70
   0  20  -6  -12.00   14.10
   0 -20  -8   47.20   20.20
   0  20  -8   70.39   21.60
   0 -21   1    4.50   16.10
   0 -21  -1  -15.40   16.90
   0  21   1   -5.70   12.50
   0  21  -1   -6.50   13.40
   0 -21   3    2.40   18.10
   0 -21  -3  -12.60   16.60
   0  21  -3   15.40   15.20
   0 -21  -5    2.00   17.70
   0 -21   5   58.39   23.10
   0  21  -5  -10.20   14.00
  -1   0 -20    2.70   13.30
  -1   0 -18   14.90   13.00
   1   0  16   -0.50   10.50
  -1   0 -16    8.40   11.00
  -1   0 -14   27.60   10.70
   1   0  14   16.40    7.40
   1   0  14   23.10    8.80
  -1   0 -14   21.80   11.20
   1   0  12   61.09   11.40
  -1   0 -12   94.69   13.80
  -1   0 -12   65.99   13.80
   1   0  12   49.40    9.70
  -1   0 -10    1.50    6.70
   1   0  10    8.70    6.10
  -1   0 -10    6.30    6.20
   1   0  10    4.70    5.10
  -1   0  -8   16.20    5.50
   1   0   8   18.90    5.50
   1   0   8   26.50    6.40
  -1   0  -8   18.10    6.30
  -1   0  -6   35.00    6.00
   1   0   6   39.10    6.00
   1   0   6   31.10    5.60
  -1   0  -6   32.80    6.40
  -1   0  -4  201.28   14.50
   1   0   4  199.08   14.40
   1   0   4  183.28   14.60
   1   0   4  238.98   15.10
  -1   0  -4  190.58   14.90
  -1   0  -4  232.68   15.10
   1   0   2   32.10    3.50
   1   0   2   31.80    3.60
  -1   0  -2   32.80    3.50
   1   0   2   26.90    3.30
   1   0   2   36.80    3.70
  -1   0  -2   27.60    3.30
  -1   0  -2   25.20    3.60
  -1   0   0    0.20    0.50
   1   0   0   -0.20    0.30
  -1   0   0    0.30    0.60
   1   0   0    0.10    0.20
   1   0  -2   40.80    3.30
  -1   0   2   39.70    3.30
   1   0  -2   39.10    3.20
  -1   0   2   51.39    4.50
   1   0  -2   48.60    4.10
  -1   0   2   38.40    3.30
  -1   0   4  207.88   15.60
  -1   0   4  201.68   14.40
   1   0  -4  183.98   16.00
   1   0  -4  221.98   14.80
   1   0  -4  250.77   14.80
   1   0  -6   43.30    6.10
  -1   0   6   38.80    5.60
   1   0  -6   24.90    6.90
  -1   0   6   32.60    5.60
   1   0  -6   38.60    5.40
   1   0  -8   23.40    6.00
  -1   0   8   18.80    5.40
   1   0  -8   18.70    7.60
  -1   0   8   20.60    5.30
   1   0  -8   27.60    5.90
   1   0 -10   10.60    6.40
  -1   0  10    7.80    4.90
   1   0 -10    6.60    7.60
   1   0 -10    8.20    5.40
  -1   0  10   11.20    5.90
   1   0 -12   81.39   11.80
  -1   0  12   57.49   10.60
  -1   0  12   65.19   10.00
   1   0 -12   51.89   13.40
   1   0 -12   71.79   12.00
   1   0 -14   19.40    9.70
   1   0 -14   13.40   10.80
   1   0 -16   10.50   10.00
   1   0 -18   13.00   11.40
   1   0 -20   16.50   13.30
  -1  -1 -21   -7.10   12.30
  -1   1 -21   -1.10   14.50
  -1  -1 -19   29.40   15.10
  -1   1 -19   34.20   15.20
  -1  -1 -17   50.29   15.70
  -1   1 -17   78.09   16.70
  -1  -1 -15   21.50   11.60
   1  -1  15   41.70   11.90
  -1   1 -15   28.30   14.60
  -1   1 -15   15.80   10.70
   1   1  15   23.30   10.10
  -1  -1 -13   42.80   11.30
  -1  -1 -13   29.40   11.20
   1  -1  13   57.89   12.00
   1  -1  13   47.90   10.40
  -1   1 -13   17.20   11.20
   1   1  13   40.30   10.30
   1   1  13   41.10    8.60
  -1   1 -13   36.70   11.50
  -1  -1 -11   40.30   10.20
   1  -1  11   58.99   10.40
   1  -1  11  112.09   13.80
  -1  -1 -11   30.50   10.10
  -1   1 -11   46.30   10.10
  -1   1 -11   56.79   13.40
   1   1  11   68.49    9.40
   1   1  11   52.29    9.80
  -1  -1  -9  149.19   14.70
  -1  -1  -9  127.49   15.70
   1  -1   9  164.08   14.90
  -1   1  -9  164.28   15.30
   1   1   9  136.69   12.80
   1   1   9  168.08   16.80
  -1   1  -9  149.19   18.70
  -1  -1  -7  116.79   12.20
   1  -1   7   88.79   10.90
  -1  -1  -7   98.19   11.00
   1  -1   7   67.19    9.50
   1  -1   7  102.49   11.60
   1   1   7   90.99    8.80
  -1   1  -7  106.79   11.40
  -1   1  -7  100.09   13.00
   1   1   7   90.49   10.60
   1  -1   5 6683.83  395.36
   1  -1   5 6764.72  395.36
  -1  -1  -5 6614.24  395.06
  -1  -1  -5 6600.54  395.56
   1  -1   5 6562.64  396.06
  -1  -1  -5 6665.43  395.26
  -1   1  -5 6612.84  396.66
  -1   1  -5 7006.10  397.66
   1   1   5 6697.53  394.66
  -1   1  -5 6581.84  395.36
   1   1   5 6677.83  395.26
   1  -1   3 1541.95   90.69
   1  -1   3 1505.25   90.49
   1  -1   3 1529.55   91.49
  -1  -1  -3 1531.35   90.59
  -1  -1  -3 1530.35   90.89
  -1  -1  -3 1500.95   90.49
   1  -1   3 1533.05   90.59
  -1  -1  -3 1496.85   90.39
  -1   1  -3 1410.96   90.49
  -1   1  -3 1458.55   90.49
   1   1   3 1548.84   90.39
  -1   1  -3 1432.76   91.49
   1   1   3 1524.05   90.59
   1   1   3 1575.64   90.89
  -1  -1  -1  891.91   47.60
   1  -1   1  750.92   48.10
   1  -1   1  755.62   47.30
  -1  -1  -1  720.03   47.70
   1  -1   1  754.92   47.20
   1  -1   1  747.13   47.70
  -1   1  -1  812.42   48.20
   1   1   1  817.42   47.90
  -1   1  -1  802.72   47.80
   1   1   1  811.62   47.50
  -1   1  -1  817.52   47.30
  -1  -1   1  715.03   46.50
  -1  -1   1  686.73   44.90
  -1  -1   1  704.93   45.30
   1  -1  -1  820.12   46.10
  -1   1   1  746.03   45.90
   1   1  -1  757.02   44.90
  -1   1   1  782.52   44.90
  -1   1   1  793.82   45.20
  -1   1   1  792.92   44.80
   1  -1  -3 1505.45   88.39
   1  -1  -3 1517.05   89.69
  -1  -1   3 1506.25   92.19
   1  -1  -3 1539.65   89.09
  -1  -1   3 1473.25   89.39
   1   1  -3 1438.66   89.39
  -1   1   3 1543.95   89.19
   1   1  -3 1463.65   89.29
  -1   1   3 1526.05   88.89
   1   1  -3 1424.66   91.99
  -1  -1   5 6566.64  386.16
   1  -1  -5 6648.43  383.56
   1  -1  -5 6473.85  384.16
   1  -1  -5 6267.77  383.96
  -1   1   5 6540.85  383.66
   1   1  -5 6667.93  383.96
   1   1  -5 6437.36  383.76
  -1   1   5 6620.74  382.86
   1   1  -5 6173.48  387.66
   1  -1  -7  104.49    9.60
  -1  -1   7   98.79   12.00
  -1  -1   7   77.49    9.90
   1  -1  -7  114.19   11.30
   1  -1  -7  107.79   11.30
   1   1  -7   91.79   15.20
   1   1  -7  108.19   11.50
  -1   1   7  123.69   11.80
   1   1  -7  105.99   11.10
  -1   1   7  100.99    8.60
   1  -1  -9  147.89   17.40
  -1  -1   9  171.18   15.00
  -1  -1   9  167.88   16.40
   1  -1  -9  149.49   16.20
   1   1  -9  181.38   22.50
   1   1  -9  154.28   15.70
  -1   1   9  131.59   11.90
   1   1  -9  173.58   15.00
  -1   1   9  127.59   14.20
  -1  -1  11   77.39   11.40
  -1  -1  11   78.89   11.90
   1  -1 -11   33.10    9.10
   1  -1 -11   37.70   10.80
   1  -1 -11   45.70    9.60
  -1   1  11   62.39    9.90
   1   1 -11   37.20    9.20
   1   1 -11   41.00    9.60
   1   1 -11   60.39   14.60
  -1   1  11   76.19    8.80
  -1  -1  13   42.40   10.30
   1  -1 -13   47.40   11.20
  -1  -1  13   38.10    9.50
   1  -1 -13   50.09   12.30
  -1   1  13   43.20    7.60
   1   1 -13   25.10    9.50
   1   1 -13   32.00   13.40
  -1   1  13   43.00   10.10
   1  -1 -15   42.80   12.50
   1   1 -15   51.29   13.00
   1  -1 -17   66.89   15.80
   1   1 -17   51.49   15.30
   1  -1 -19   32.80   14.60
   1   1 -19   -8.60   11.10
   1  -1 -21    2.20   13.40
   1   1 -21  -15.60   12.00
  -1  -2 -20    6.00   13.60
  -1   2 -20    7.10   13.00
  -1  -2 -18    2.00   12.20
  -1   2 -18  -11.30   10.20
  -1  -2 -16   23.50   12.10
   1  -2  16   40.30   14.90
  -1   2 -16   44.80   13.60
  -1  -2 -14   13.50   10.30
   1  -2  14   14.50    8.50
   1  -2  14    5.80    8.00
  -1  -2 -14    3.30    7.70
  -1   2 -14   24.90   10.10
  -1   2 -14   -2.40    9.60
   1   2  14   12.10    8.70
  -1  -2 -12   18.80    8.90
  -1  -2 -12   19.50    5.90
   1  -2  12   25.30    9.10
  -1  -2 -12   26.00    8.60
   1  -2  12   27.80    8.50
  -1   2 -12   23.20    8.80
  -1   2 -12   27.80   11.20
   1   2  12   26.30    6.40
   1   2  12   14.60    7.50
  -1  -2 -10   86.29    9.70
  -1  -2 -10   88.09   13.10
   1  -2  10   73.89   11.70
   1  -2  10   82.89   12.60
  -1  -2 -10   67.69   11.00
   1   2  10   73.69    9.20
  -1   2 -10   53.69   13.50
   1   2  10   82.69   12.00
  -1   2 -10  115.19   13.60
  -1  -2  -8   76.39   10.80
  -1  -2  -8   38.60    7.30
  -1  -2  -8   57.19    7.10
   1  -2   8   48.80    9.20
   1  -2   8   63.49    9.20
   1  -2   8   52.79    8.90
   1   2   8   66.09    9.30
  -1   2  -8   44.60    8.20
  -1   2  -8   60.09   11.60
   1   2   8   49.50    6.70
   1  -2   6   72.59   10.00
  -1  -2  -6   45.10    6.40
  -1  -2  -6   52.29    8.10
   1  -2   6   48.50    7.30
  -1  -2  -6   46.70    6.10
   1  -2   6   45.80    7.10
   1   2   6   38.90    6.40
  -1   2  -6   70.19   11.10
  -1   2  -6   60.69    7.70
  -1  -2  -4   47.50    6.40
  -1  -2  -4   33.50    4.60
   1  -2   4   34.10    5.40
   1  -2   4   23.00    5.60
  -1  -2  -4   30.00    4.30
  -1  -2  -4   47.70    5.90
   1  -2   4   36.50    5.60
  -1   2  -4   34.00    5.00
  -1   2  -4   31.70    6.60
  -1   2  -4   56.99    9.90
   1   2   4   40.10    5.60
  -1  -2  -2   20.30    3.30
  -1  -2  -2   22.10    3.50
  -1  -2  -2   21.20    3.60
   1  -2   2   19.00    2.90
   1  -2   2   28.80    3.70
   1  -2   2   28.70    4.90
   1  -2   2   21.10    3.40
   1  -2   2   24.90    4.10
  -1   2  -2   28.00    3.60
  -1   2  -2   24.90    3.60
   1   2   2   20.80    3.40
   1   2   2   25.20    3.60
  -1   2  -2   10.90    3.40
   1   2   2   26.80    3.90
   1  -2   0    1.20    1.60
  -1  -2   0    0.40    0.60
   1  -2   0    0.40    1.10
   1  -2   0    1.10    1.40
   1  -2   0    1.70    1.10
  -1  -2   0    2.40    1.70
   1  -2   0    0.40    1.10
  -1  -2   0    0.10    2.10
  -1   2   0   -0.50    1.50
  -1   2   0    2.40    1.70
  -1   2   0    1.70    1.20
  -1   2   0   -0.10    0.60
   1   2   0    0.60    2.10
   1   2   0    1.60    1.20
   1   2   0    1.90    1.70
  -1  -2   2   26.90    3.60
  -1  -2   2   25.90    5.80
   1  -2  -2   19.40    2.70
   1  -2  -2   19.70    2.50
   1  -2  -2   24.50    3.80
   1  -2  -2   20.10    3.70
   1   2  -2   32.00    6.50
   1   2  -2   21.50    3.40
   1   2  -2   22.40    2.80
  -1   2   2   24.30    2.90
  -1   2   2   20.10    2.70
   1  -2  -4   36.00    5.40
  -1  -2   4   40.40    5.30
   1  -2  -4   32.30    4.30
  -1  -2   4   26.00    7.40
   1   2  -4   35.30    5.00
  -1   2   4   36.20    4.70
   1   2  -4   29.80    4.40
   1   2  -4   34.90    8.50
   1  -2  -6   43.50    6.30
   1  -2  -6   66.59    8.50
  -1  -2   6   70.39    8.30
  -1  -2   6   58.99    8.60
   1  -2  -6   54.09    5.20
  -1  -2   6   43.80    8.90
   1   2  -6   67.09    7.70
   1   2  -6   62.49   12.80
  -1   2   6   47.00    4.00
   1   2  -6   60.39    7.50
  -1   2   6   53.79    7.00
  -1  -2   8   41.90    9.10
   1  -2  -8   55.09    7.90
   1  -2  -8   55.69    7.90
  -1  -2   8   79.69    9.90
   1  -2  -8   60.29    9.20
  -1  -2   8   53.09    8.30
  -1   2   8   44.50    7.20
   1   2  -8   43.80    7.60
   1   2  -8   63.39   14.40
  -1   2   8   52.39    5.10
   1   2  -8   51.19    8.30
  -1  -2  10   77.09   11.40
   1  -2 -10   73.19   10.40
   1  -2 -10   89.79   12.70
  -1  -2  10   84.59   13.00
   1  -2 -10   79.29   11.50
  -1   2  10   94.89   12.00
   1   2 -10  107.59   12.60
   1   2 -10  109.39   18.80
   1   2 -10  113.49   12.80
  -1   2  10   83.09    7.90
   1  -2 -12   29.90    8.30
  -1  -2  12   38.20    9.00
  -1  -2  12   26.00    8.50
   1  -2 -12   28.70    8.80
   1   2 -12   21.20    8.30
  -1   2  12   18.00    7.10
   1   2 -12   26.60   13.70
  -1   2  12   26.40    5.20
  -1  -2  14   20.30    8.70
   1  -2 -14    0.80    8.30
   1   2 -14   14.60   12.30
   1   2 -14   10.20    8.00
   1  -2 -16   17.90   10.70
   1   2 -16   26.10   11.20
   1  -2 -18  -17.80    9.10
   1   2 -18   -5.80   10.70
   1  -2 -20   10.70   13.00
   1   2 -20   22.20   13.50
  -1  -3 -21   84.19   21.10
  -1   3 -21   60.09   18.60
  -1  -3 -19  218.08   29.50
  -1   3 -19  239.38   30.50
  -1  -3 -17   11.40   11.90
  -1   3 -17   25.60   12.90
  -1  -3 -15   45.60   13.60
   1  -3  15   32.50   12.00
  -1   3 -15   19.60   15.90
  -1   3 -15   21.80   10.50
   1   3  15   25.40   10.30
  -1  -3 -13  103.79   15.10
   1  -3  13   83.19   16.80
   1  -3  13   84.99   14.90
  -1  -3 -13  103.59   11.70
  -1  -3 -13  135.29   18.50
  -1   3 -13   90.89   14.70
   1   3  13   58.99   12.80
  -1   3 -13  106.09   21.30
   1  -3  11  938.71   65.49
  -1  -3 -11  998.90   66.79
  -1  -3 -11 1046.40   64.59
   1  -3  11  993.20   67.29
  -1  -3 -11 1003.10   62.49
   1  -3  11 1030.50   65.89
   1   3  11  967.10   65.29
  -1   3 -11  995.40   71.59
  -1   3 -11 1002.30   65.99
  -1  -3  -9  784.92   50.89
  -1  -3  -9  816.02   51.89
   1  -3   9  834.92   55.79
   1  -3   9  875.21   53.79
  -1  -3  -9  772.52   54.19
   1  -3   9  822.92   53.69
   1   3   9  766.72   52.89
  -1   3  -9  802.92   58.39
  -1   3  -9  825.52   53.69
   1  -3   7  153.98   13.70
   1  -3   7  154.98   13.90
  -1  -3  -7  149.59   11.80
  -1  -3  -7  149.79   12.10
   1  -3   7  152.68   17.70
  -1  -3  -7  177.88   15.00
   1   3   7  166.88   13.90
  -1   3  -7  125.39   18.10
  -1   3  -7  106.79   13.30
   1  -3   5  127.99   15.90
   1  -3   5  134.49   12.40
   1  -3   5  146.59   12.80
  -1  -3  -5  176.98   12.00
  -1  -3  -5  173.88   11.90
  -1  -3  -5  173.08   13.80
  -1   3  -5  191.48   13.30
   1   3   5  135.09   11.50
   1   3   5  121.19   12.30
  -1   3  -5  159.38   16.00
   1  -3   3  634.74   39.90
   1  -3   3  615.04   42.20
   1  -3   3  619.84   39.90
   1  -3   3  642.44   40.40
   1  -3   3  596.74   39.50
   1   3   3  670.63   39.80
   1   3   3  638.24   40.70
   1   3   3  632.14   39.90
   1  -3   1  107.09    8.60
  -1  -3  -1  108.99    8.70
   1  -3   1  100.79    8.20
  -1  -3  -1  112.09    7.70
   1  -3   1   97.29   10.30
  -1  -3  -1  112.79   10.00
   1  -3   1   98.09    8.50
  -1  -3  -1  107.89    9.40
   1  -3   1  105.39    8.60
  -1   3  -1   95.59    8.20
   1   3   1  117.49    9.50
   1   3   1  128.49    8.90
  -1   3  -1   90.69    9.90
   1   3   1  115.69    7.70
   1   3   1  112.59    9.90
   1  -3  -1   97.59    8.20
  -1  -3   1  102.79    8.00
  -1  -3   1   90.09   11.70
   1  -3  -1   91.69    8.10
  -1  -3   1  101.89    8.80
   1  -3  -1   99.19    8.70
   1  -3  -1   97.79    7.50
   1  -3  -1  105.09    8.50
  -1  -3   1   79.29    6.60
   1   3  -1   80.59    7.30
   1   3  -1   86.89    9.50
  -1   3   1  121.09    8.00
   1   3  -1   88.69   11.80
  -1   3   1  117.49    9.30
  -1  -3   3  641.34   47.30
   1  -3  -3  857.11   46.60
  -1  -3   3  663.03   51.09
   1  -3  -3  846.42   46.20
   1  -3  -3  815.82   48.00
  -1  -3   3  632.04   46.90
   1  -3  -3  847.52   48.40
  -1   3   3  621.34   46.10
   1   3  -3  879.51   53.29
  -1   3   3  659.03   46.30
   1   3  -3  821.82   47.50
   1   3  -3  839.52   46.60
  -1  -3   5  159.88   13.00
   1  -3  -5  172.58   12.40
  -1  -3   5  148.59   18.30
  -1  -3   5  118.99   12.10
   1  -3  -5  171.68   13.90
   1   3  -5  180.08   12.80
   1   3  -5  176.18   21.10
   1   3  -5  181.88   13.50
  -1   3   5  142.19   12.20
   1  -3  -7  141.29   15.50
  -1  -3   7  175.58   20.10
  -1  -3   7  153.48   13.60
  -1  -3   7  153.48   13.50
   1  -3  -7  162.08   13.00
   1   3  -7  123.79   20.60
   1   3  -7  147.69   13.20
  -1   3   7  142.59   12.80
   1   3  -7  151.98   13.70
   1  -3  -9  787.82   51.59
  -1  -3   9  815.22   55.39
   1  -3  -9  757.12   52.99
  -1  -3   9  829.72   52.49
  -1  -3   9  823.82   52.39
   1   3  -9  824.02   52.59
  -1   3   9  773.62   51.69
   1   3  -9  768.42   51.99
   1   3  -9  801.22   60.39
   1  -3 -11 1053.39   66.99
   1  -3 -11 1025.70   62.49
   1  -3 -11 1007.70   60.59
  -1  -3  11  977.50   65.49
  -1  -3  11  985.10   67.69
   1  -3 -11 1026.60   64.89
   1   3 -11 1044.40   74.69
  -1   3  11 1007.60   65.29
   1   3 -11  986.30   65.79
   1   3 -11  949.31   65.19
   1  -3 -13  133.49   13.60
   1  -3 -13  125.59   17.30
  -1  -3  13   76.59   13.90
  -1  -3  13   81.59   15.30
  -1   3  13   62.99   12.90
   1   3 -13  106.59   15.50
   1   3 -13  126.39   24.00
   1  -3 -15   44.10   12.50
   1   3 -15   30.60   17.00
   1   3 -15   10.60    9.30
   1  -3 -17   44.30   14.10
   1   3 -17   22.80   11.90
   1  -3 -19  259.77   31.10
   1   3 -19  206.78   27.60
   1  -3 -21   75.89   20.00
   1   3 -21   80.39   20.00
  -1  -4 -20   -3.20   14.30
  -1   4 -20   -5.60   11.60
  -1  -4 -18   22.40   14.10
  -1   4 -18    4.40   11.40
  -1  -4 -16    6.30   11.30
  -1   4 -16    2.70    9.30
  -1   4 -16  -16.20   12.50
  -1  -4 -14   53.19   13.30
   1  -4  14   29.10   11.00
  -1   4 -14   37.20   16.20
  -1   4 -14   55.39   13.00
   1   4  14   40.40   11.00
   1  -4  12   30.20    9.10
   1  -4  12   22.00    8.40
  -1  -4 -12   17.40    9.40
  -1  -4 -12   16.60    5.30
  -1  -4 -12   19.70    6.70
  -1   4 -12   22.20    9.10
   1   4  12   33.20    9.90
  -1   4 -12   20.00   13.10
   1  -4  10   91.39   13.00
  -1  -4 -10   93.79    9.20
  -1  -4 -10   67.69    9.70
  -1  -4 -10   96.29   14.10
   1  -4  10   83.59   12.10
   1  -4  10   84.79   14.60
  -1   4 -10   88.99   12.20
  -1   4 -10   56.89   16.00
   1   4  10   78.79   12.60
   1  -4   8  281.97   25.00
   1  -4   8  300.97   22.30
  -1  -4  -8  290.07   23.00
  -1  -4  -8  256.67   19.10
  -1  -4  -8  224.58   19.00
   1  -4   8  318.37   22.50
  -1   4  -8  302.07   22.10
  -1   4  -8  276.07   27.40
   1   4   8  264.67   21.60
   1  -4   6    2.40    4.20
  -1  -4  -6    9.80    3.60
  -1  -4  -6    3.00    4.80
   1  -4   6   10.40    6.40
   1   4   6   10.40    4.60
  -1   4  -6    6.10    4.10
   1   4   6   11.40    3.70
  -1   4  -6    1.70    6.40
  -1  -4  -4   63.59    8.70
   1  -4   4   52.69    7.00
   1  -4   4   45.70    7.00
  -1  -4  -4   52.89    7.00
   1  -4   4   71.69   11.60
   1  -4   4   44.30    7.10
  -1   4  -4   57.49    7.10
   1   4   4   46.60    7.00
   1   4   4   53.69    6.80
   1  -4   2   15.90    3.80
   1  -4   2    6.80    3.00
   1  -4   2   29.30    7.50
  -1  -4  -2   17.50    4.70
  -1  -4  -2   10.70    4.10
   1  -4   2   17.20    4.10
   1  -4   2   15.20    3.50
   1   4   2   13.30    4.30
   1   4   2   11.50    3.60
  -1   4  -2   10.20    5.40
   1   4   2   13.20    4.30
  -1   4  -2   18.60    4.00
   1  -4   0    2.60    2.40
   1  -4   0   -3.10    1.60
   1  -4   0    0.60    1.90
  -1  -4   0    4.70    3.40
  -1  -4   0    0.90    1.50
  -1  -4   0   -1.00    3.70
  -1  -4   0    0.60    2.20
   1  -4   0   -0.40    3.80
   1  -4   0   -1.40    2.20
  -1   4   0    3.40    3.40
   1   4   0   -1.10    1.20
   1   4   0   -0.80    2.00
   1   4   0   -0.50    2.90
   1   4   0   -0.20    4.10
  -1   4   0   -0.20    2.00
   1  -4  -2   14.50    4.70
  -1  -4   2   10.40    2.80
  -1  -4   2   10.10    3.30
   1  -4  -2   10.60    3.10
   1  -4  -2   17.50    4.60
  -1  -4   2   13.00    4.30
  -1  -4   2   18.90    7.20
   1  -4  -2    9.00    4.00
   1   4  -2   13.10    4.40
   1   4  -2   18.80    3.50
   1   4  -2   16.90    6.90
  -1   4   2    5.40    2.60
  -1   4   2   13.60    4.50
  -1  -4   4   69.69   13.70
  -1  -4   4   47.20    6.80
   1  -4  -4   50.39    8.30
   1  -4  -4   58.39    8.60
  -1  -4   4   78.99    9.00
   1  -4  -4   54.99    6.80
   1  -4  -4   50.69    6.70
   1   4  -4   66.29    8.60
  -1   4   4   52.79    6.80
  -1   4   4   73.29    6.50
   1   4  -4   56.99   12.60
   1   4  -4   57.19    6.90
  -1  -4   6    8.30    4.10
   1  -4  -6    6.00    4.80
  -1  -4   6    3.10    6.60
  -1  -4   6   12.50    4.70
   1  -4  -6    6.60    3.50
   1   4  -6    4.50    4.20
   1   4  -6    4.70    7.80
  -1   4   6    7.80    4.20
   1   4  -6   13.10    4.20
   1  -4  -8  263.37   21.60
  -1  -4   8  353.16   23.70
   1  -4  -8  306.37   24.20
  -1  -4   8  261.97   22.20
  -1  -4   8  321.37   28.10
   1   4  -8  216.38   30.90
   1   4  -8  315.37   22.60
   1   4  -8  323.47   23.40
  -1   4   8  289.77   22.20
  -1  -4  10  106.49   13.30
  -1  -4  10  100.99   16.40
  -1  -4  10   90.09   12.40
   1  -4 -10   85.89   13.20
   1  -4 -10   80.49   11.30
   1   4 -10   83.29   12.00
  -1   4  10   68.69   11.10
   1   4 -10   82.99   19.80
   1   4 -10  121.49   14.40
  -1  -4  12   24.10    8.70
   1  -4 -12   20.10    9.70
  -1  -4  12   17.60    9.30
   1   4 -12   20.50    8.00
  -1   4  12   23.50    8.20
   1   4 -12   11.50   13.20
   1  -4 -14   56.89   13.70
   1   4 -14   46.60   18.10
   1   4 -14   56.99   12.30
   1  -4 -16   -2.00   10.20
   1   4 -16  -26.70   19.10
   1   4 -16   -3.20    8.80
   1  -4 -18   33.00   14.20
   1   4 -18   25.60   13.30
   1  -4 -20   12.00   13.80
   1   4 -20   -4.90   11.20
  -1  -5 -19   25.30   15.90
  -1   5 -19   13.00   13.90
  -1  -5 -17   11.10   13.30
  -1   5 -17   -5.20    9.70
  -1   5 -17   18.10   29.80
  -1  -5 -15   26.60   13.40
   1  -5  15   33.50   11.70
   1   5  15   28.60   12.00
  -1   5 -15   38.60   18.00
  -1   5 -15   28.10   11.90
  -1  -5 -13 1157.68   84.49
   1  -5  13 1327.57   84.19
  -1   5 -13 1337.57   93.69
  -1   5 -13 1215.48   83.59
   1   5  13 1343.57   83.99
   1  -5  11  479.65   35.70
  -1  -5 -11  482.05   31.70
   1  -5  11  436.46   35.40
  -1  -5 -11  514.35   32.80
  -1  -5 -11  472.25   37.30
   1   5  11  499.25   35.80
  -1   5 -11  422.76   34.90
  -1   5 -11  439.96   42.40
  -1  -5  -9  734.53   46.30
   1  -5   9  727.23   49.30
   1  -5   9  765.92   49.70
  -1  -5  -9  718.93   50.59
   1  -5   9  693.93   52.59
  -1  -5  -9  736.23   46.30
  -1   5  -9  732.13   56.29
   1   5   9  736.73   49.20
  -1   5  -9  675.93   48.70
   1  -5   7  113.79   16.70
   1  -5   7   98.79   11.20
  -1   5  -7   40.70   13.80
  -1   5  -7   32.70    8.20
   1   5   7   73.49    8.30
   1   5   7   82.29   10.60
  -1  -5  -5  663.03   42.60
   1  -5   5  635.14   43.40
   1  -5   5  665.43   47.50
   1  -5   5  637.04   42.90
   1  -5   5  665.33   43.20
  -1  -5  -5  658.73   44.40
  -1   5  -5  671.23   42.80
   1   5   5  664.03   42.00
  -1   5  -5  642.74   48.10
   1   5   5  628.34   42.90
  -1  -5  -3 9102.79  557.44
   1  -5   3 9551.54  561.04
   1  -5   3 9332.97  556.34
   1  -5   3 9397.66  555.94
   1  -5   3 9999.00  556.54
  -1  -5  -3 9040.10  557.54
   1   5   3 9256.47  556.24
  -1   5  -3 9262.87  555.84
  -1   5  -3 9451.95  561.04
   1   5   3 9621.94  557.14
  -1  -5  -1  228.18   18.70
   1  -5   1  233.18   17.50
   1  -5   1  264.87   17.10
   1  -5   1  253.97   17.00
  -1  -5  -1  196.18   19.80
   1  -5   1  272.27   22.10
   1  -5   1  244.28   17.70
  -1  -5  -1  186.18   17.50
  -1  -5  -1  206.88   15.60
   1   5   1  211.28   18.50
   1   5   1  222.88   17.10
  -1   5  -1  280.57   17.40
  -1   5  -1  238.48   20.50
   1   5   1  193.78   19.30
   1  -5  -1  179.48   17.20
  -1  -5   1  267.27   17.90
  -1  -5   1  234.68   18.40
   1  -5  -1  210.48   16.50
  -1  -5   1  253.67   15.30
  -1  -5   1  247.38   22.30
   1  -5  -1  197.68   17.40
   1  -5  -1  211.08   16.70
   1  -5  -1  205.38   19.60
   1   5  -1  272.87   19.00
   1   5  -1  250.67   16.90
  -1   5   1  224.58   19.40
   1   5  -1  246.08   22.10
  -1   5   1  201.48   16.50
  -1  -5   3 9520.95  552.04
  -1  -5   3 9734.93  553.04
   1  -5  -3 9341.26  551.44
   1  -5  -3 9141.49  552.44
  -1  -5   3 9225.88  559.14
   1  -5  -3 9257.97  553.64
   1  -5  -3 9035.00  553.54
  -1  -5   3 9535.25  550.84
  -1   5   3 9224.78  551.54
  -1   5   3 9410.86  553.14
   1   5  -3 9094.29  552.64
   1   5  -3 9723.13  551.54
   1   5  -3 9016.80  559.04
  -1  -5   5  652.33   42.90
   1  -5  -5  678.63   41.70
   1  -5  -5  697.13   43.90
  -1  -5   5  622.74   48.70
   1  -5  -5  603.44   41.50
   1  -5  -5  679.13   44.30
  -1  -5   5  686.03   42.30
   1   5  -5  647.34   42.90
   1   5  -5  589.24   49.50
  -1   5   5  620.14   41.80
  -1   5   5  645.94   40.40
   1   5  -5  627.24   41.60
   1  -5  -7   26.40    6.60
  -1  -5   7   95.79   11.70
   1  -5  -7   16.20    6.90
  -1  -5   7   90.79   16.20
   1   5  -7   22.20    6.90
   1   5  -7   25.00   12.80
   1   5  -7   40.90    7.50
  -1   5   7   73.09    9.00
  -1  -5   9  640.34   46.30
   1  -5  -9  671.93   47.70
   1  -5  -9  722.43   45.60
  -1  -5   9  670.93   46.00
  -1  -5   9  653.93   51.59
   1   5  -9  675.83   45.70
  -1   5   9  682.53   45.90
   1   5  -9  745.33   57.69
   1   5  -9  696.63   46.90
   1  -5 -11  560.74   39.00
   1  -5 -11  497.05   37.10
  -1  -5  11  426.46   39.20
  -1  -5  11  452.95   35.30
  -1  -5  11  493.65   36.70
   1   5 -11  450.05   34.80
   1   5 -11  481.35   45.90
  -1   5  11  470.65   34.90
   1  -5 -13 1256.97   87.29
  -1  -5  13 1388.36   86.39
  -1   5  13 1369.76   89.39
   1   5 -13 1380.86   98.39
   1   5 -13 1240.68   85.39
   1  -5 -15   40.80   12.90
   1   5 -15    7.10   16.20
   1   5 -15   13.40    9.50
   1  -5 -17  -12.90    9.50
   1   5 -17   11.80   11.40
   1  -5 -19   32.20   15.30
   1   5 -19    9.40   12.30
  -1  -6 -20   -0.30   14.40
  -1   6 -20   53.39   17.30
  -1  -6 -18   19.50   14.40
  -1   6 -18   11.90   12.30
  -1  -6 -16   31.20   13.70
  -1   6 -16   19.20   11.80
  -1   6 -16    0.30   16.90
  -1  -6 -14    8.10   10.90
   1  -6  14    8.10    9.60
  -1   6 -14   37.00   17.40
  -1   6 -14    0.00    9.10
   1   6  14   14.70   10.40
   1  -6  12   74.89   14.20
  -1  -6 -12  100.39   16.50
   1  -6  12   65.99   13.20
  -1  -6 -12   66.79   10.00
  -1   6 -12   79.29   13.40
  -1   6 -12   75.59   21.40
   1   6  12   92.59   14.90
  -1  -6 -10   61.39   12.80
  -1  -6 -10   54.09    8.00
  -1  -6 -10   48.20    7.60
   1  -6  10   58.19   11.80
   1  -6  10   56.29   11.20
  -1   6 -10   47.90   15.80
   1   6  10   55.29   11.30
  -1   6 -10   49.99   11.00
   1  -6   8   52.09   11.00
  -1  -6  -8   39.60    9.70
  -1  -6  -8   33.50    7.00
  -1  -6  -8   31.00    6.20
   1  -6   8   44.90   12.90
   1  -6   8   39.00    9.30
   1   6   8   31.50    6.10
   1   6   8   42.90    9.40
  -1   6  -8   31.50    7.90
  -1   6  -8   40.80   14.20
  -1  -6  -6    2.90    5.30
   1  -6   6   -0.50    4.80
   1  -6   6    2.50    5.10
   1  -6   6    1.30    6.40
  -1  -6  -6   -1.20    4.00
   1  -6   6   -0.80    4.70
  -1   6  -6    1.90    8.60
   1   6   6    1.90    3.70
   1   6   6    2.20    4.60
  -1   6  -6    3.30    4.70
  -1  -6  -4   10.80    5.80
  -1  -6  -4   17.10    6.30
   1  -6   4   10.60    5.20
   1  -6   4    8.70    7.40
   1  -6   4   21.50    5.80
   1  -6   4    8.80    4.50
  -1   6  -4    7.80    4.40
  -1   6  -4   15.20    9.80
   1   6   4   15.40    5.60
   1   6   4    3.30    3.70
   1  -6   2  233.28   17.80
   1  -6   2  275.37   19.50
   1  -6   2  234.98   23.30
  -1  -6  -2  221.48   17.00
  -1  -6  -2  272.37   22.50
   1  -6   2  194.98   18.20
  -1  -6  -2  240.98   20.40
  -1   6  -2  230.98   18.10
   1   6   2  274.07   19.10
   1   6   2  249.97   21.10
  -1   6  -2  213.48   22.70
  -1  -6   0   -0.90    4.00
  -1  -6   0   -4.40    4.80
   1  -6   0    1.70    3.20
   1  -6   0    1.10    5.90
   1  -6   0    0.40    3.10
  -1  -6   0   -0.80    3.20
   1  -6   0   -0.40    3.40
  -1  -6   0    1.60    2.30
   1  -6   0   -2.20    2.90
   1   6   0    6.50    5.90
  -1   6   0   -1.10    2.70
  -1   6   0   -6.40    4.70
   1   6   0   -1.80    4.20
   1   6   0    1.00    3.30
  -1  -6   2  272.97   20.50
   1  -6  -2  253.07   22.30
   1  -6  -2  238.88   18.30
  -1  -6   2  235.68   16.90
   1  -6  -2  284.57   20.80
  -1  -6   2  211.38   18.30
   1  -6  -2  215.68   18.50
   1  -6  -2  224.98   19.60
  -1  -6   2  271.07   26.40
   1   6  -2  235.48   24.50
  -1   6   2  250.27   21.60
   1   6  -2  236.28   20.10
  -1   6   2  239.38   18.60
   1   6  -2  269.37   18.50
   1  -6  -4    8.40    6.00
   1  -6  -4   10.50    4.40
  -1  -6   4    4.10    4.90
   1  -6  -4   11.70    6.10
   1  -6  -4   17.10    5.70
  -1  -6   4   15.00    4.60
  -1  -6   4   17.10    5.20
  -1  -6   4   28.80   10.30
   1   6  -4    0.20    3.50
   1   6  -4    9.60    4.40
  -1   6   4   11.30    4.50
   1   6  -4    7.10    5.00
  -1   6   4    6.60    4.80
  -1  -6   6   -2.30    4.80
  -1  -6   6    1.60    4.50
   1  -6  -6    5.40    5.50
   1  -6  -6    3.90    4.00
   1  -6  -6    3.80    3.90
  -1  -6   6   -4.70    6.60
  -1   6   6   -0.50    3.50
   1   6  -6    0.00    8.30
   1   6  -6    6.30    4.50
  -1   6   6   -0.90    2.80
   1   6  -6    0.10    4.50
  -1  -6   8   32.20   13.50
   1  -6  -8   30.80    9.10
  -1  -6   8   40.50    8.10
   1  -6  -8   23.90    7.10
  -1  -6   8   53.59   10.00
   1   6  -8   40.40   15.50
  -1   6   8   32.80    7.50
   1   6  -8   34.70    7.70
   1   6  -8   43.60    9.40
   1  -6 -10   49.50    9.80
   1  -6 -10   60.39   12.40
  -1  -6  10   87.29   13.10
  -1  -6  10   66.09   11.70
   1   6 -10   58.29   11.90
  -1   6  10   53.39   10.30
   1   6 -10   54.99   10.50
   1   6 -10   65.89   19.20
   1  -6 -12   66.19   14.30
  -1  -6  12   81.79   14.60
   1   6 -12   80.89   21.60
   1   6 -12   78.79   13.20
  -1   6  12   81.49   13.40
   1  -6 -14    0.80    9.10
   1   6 -14   10.80    9.10
   1   6 -14   -7.80   14.10
   1  -6 -16   13.00   11.80
   1   6 -16   26.10   11.10
   1   6 -16   38.30   21.70
   1  -6 -18    9.30   13.00
   1   6 -18    2.60   10.90
   1  -6 -20   34.40   17.10
   1   6 -20   16.90   13.40
  -1  -7 -19   43.70   17.80
  -1   7 -19   16.10   13.40
  -1  -7 -17   15.70   13.60
  -1   7 -17   19.40   12.90
  -1   7 -17   15.60   19.80
   1  -7  15  120.29   19.60
  -1  -7 -15   84.39   19.70
  -1   7 -15  100.69   27.70
  -1   7 -15   73.59   15.90
   1  -7  13    5.40    9.80
  -1  -7 -13   31.10   12.40
   1   7  13    7.90    9.50
  -1   7 -13   32.10   11.20
  -1   7 -13   20.10   17.00
   1  -7  11  145.79   21.00
  -1  -7 -11  124.39   12.60
   1  -7  11  138.89   19.20
  -1  -7 -11  154.28   21.60
  -1  -7 -11  133.29   13.70
   1  -7  11  135.09   18.00
  -1   7 -11  136.09   26.30
   1   7  11  109.99   17.00
  -1   7 -11  131.79   18.30
  -1  -7  -9   19.20    9.10
  -1  -7  -9   17.40    5.40
  -1  -7  -9   15.10    6.30
   1  -7   9   15.70    7.70
   1  -7   9   18.70    9.20
   1   7   9   13.30    5.20
  -1   7  -9    5.20    6.90
   1   7   9   14.50    7.30
  -1   7  -9   18.50   12.60
   1  -7   7  411.96   30.50
   1  -7   7  369.36   29.40
   1  -7   7  368.86   29.80
  -1  -7  -7  415.66   32.00
  -1  -7  -7  405.46   29.50
   1  -7   7  344.47   34.30
   1   7   7  383.86   29.70
   1   7   7  386.86   27.60
  -1   7  -7  412.36   38.00
  -1   7  -7  421.86   29.60
   1  -7   5 1464.15   91.39
  -1  -7  -5 1376.16   92.99
   1  -7   5 1446.06   91.59
  -1  -7  -5 1495.45   92.99
   1  -7   5 1446.86   90.79
   1  -7   5 1426.06   97.89
  -1   7  -5 1519.95   99.19
  -1   7  -5 1455.55   90.79
   1   7   5 1499.75   91.09
   1   7   5 1418.96   91.09
   1  -7   3  418.56   31.80
   1  -7   3  429.76   32.30
   1  -7   3  443.36   31.10
  -1  -7  -3  428.56   33.70
   1  -7   3  504.35   39.70
  -1  -7  -3  468.05   35.60
  -1  -7  -3  455.05   30.70
  -1   7  -3  462.25   31.60
  -1   7  -3  466.45   38.10
   1   7   3  446.96   31.90
   1   7   3  482.15   34.20
  -1  -7  -1   89.59   15.60
   1  -7   1   95.19   10.80
  -1  -7  -1  104.49    9.20
   1  -7   1  112.49   13.80
   1  -7   1   96.79   12.20
   1  -7   1   88.49   17.00
  -1  -7  -1  118.09   15.30
  -1  -7  -1   88.39   12.40
  -1   7  -1   74.99   10.10
   1   7   1   78.49   10.50
   1   7   1  108.49   15.70
  -1   7  -1  105.39   17.20
  -1  -7   1   78.99   16.30
   1  -7  -1  102.79   11.40
  -1  -7   1   89.59   12.00
   1  -7  -1   90.39   13.10
   1  -7  -1  119.59   14.50
   1  -7  -1   88.99   16.10
  -1  -7   1  101.69    8.80
   1  -7  -1  105.79   11.70
  -1  -7   1  128.59   15.70
   1   7  -1   77.39   10.50
  -1   7   1   92.29   11.40
   1   7  -1   79.69   15.20
  -1   7   1  110.49   15.80
   1  -7  -3  431.56   35.70
  -1  -7   3  427.96   39.40
  -1  -7   3  494.95   32.70
   1  -7  -3  433.26   32.30
  -1  -7   3  486.55   30.50
   1  -7  -3  452.85   34.40
  -1  -7   3  432.16   33.30
   1  -7  -3  462.85   31.80
  -1   7   3  460.25   34.60
   1   7  -3  466.75   33.80
   1   7  -3  491.75   40.90
  -1   7   3  463.35   32.10
   1   7  -3  461.35   31.50
  -1  -7   5 1465.35   87.89
  -1  -7   5 1450.25   98.39
   1  -7  -5 1451.75   91.49
  -1  -7   5 1468.55   88.99
  -1  -7   5 1470.35   89.99
   1  -7  -5 1415.16   89.69
   1  -7  -5 1446.36   88.09
   1  -7  -5 1260.27   89.89
   1   7  -5 1387.06   89.69
  -1   7   5 1416.46   88.49
   1   7  -5 1381.86   87.89
  -1   7   5 1420.26   88.49
  -1  -7   7  374.96   28.70
   1  -7  -7  404.86   28.00
  -1  -7   7  371.76   36.40
   1  -7  -7  352.46   27.20
   1  -7  -7  337.77   30.30
  -1  -7   7  414.16   29.90
   1   7  -7  390.56   28.10
   1   7  -7  405.86   39.30
  -1   7   7  384.96   28.40
  -1   7   7  366.36   25.20
   1   7  -7  406.86   29.90
   1  -7  -9    8.90    7.70
   1  -7  -9   13.20    6.50
  -1  -7   9   15.00    7.60
  -1  -7   9    8.80    7.20
  -1   7   9    4.90    6.30
   1   7  -9    4.30   10.80
   1   7  -9   15.10    7.50
   1   7  -9   12.10    6.80
   1  -7 -11  136.49   19.90
  -1  -7  11  143.79   18.90
   1   7 -11  142.39   29.00
   1   7 -11  131.89   17.50
  -1   7  11  169.28   19.40
   1  -7 -13   29.80   11.60
   1   7 -13   43.30   20.90
   1   7 -13   23.90   10.40
   1  -7 -15   73.19   17.50
   1   7 -15   64.79   25.40
   1   7 -15   62.99   14.40
   1  -7 -17   18.10   12.80
   1   7 -17   22.50   11.90
   1  -7 -19   17.30   13.60
   1   7 -19    7.70   12.60
   1  -8  20    5.80   16.70
  -1  -8 -20  -19.60   14.20
  -1   8 -20   15.50   14.50
  -1  -8 -18  -14.10   12.30
   1  -8  18    8.70   14.10
  -1   8 -18   -4.60   11.70
  -1  -8 -16   13.20   12.70
   1  -8  16   -3.60   11.50
  -1   8 -16    3.10   11.30
  -1   8 -16   33.40   22.30
  -1  -8 -14   -1.90   10.70
   1  -8  14    7.90   11.80
   1  -8  14    2.70   10.00
  -1   8 -14    0.90   16.20
   1   8  14   -7.80    8.90
  -1   8 -14   10.60   10.10
   1  -8  12    9.00   10.60
  -1  -8 -12    4.00    9.70
   1  -8  12  -10.70    7.60
  -1   8 -12    0.00    8.60
   1   8  12   -9.10    6.90
  -1   8 -12   -8.20   13.20
  -1  -8 -10   45.20    8.10
  -1  -8 -10   54.29   10.20
   1  -8  10   54.49   12.30
   1  -8  10   55.09   12.90
  -1  -8 -10   69.69   15.00
   1   8  10   76.89   13.20
  -1   8 -10   59.69   20.00
  -1   8 -10   57.59   11.60
  -1  -8  -8    2.60    7.40
  -1  -8  -8   19.70    7.80
   1  -8   8   26.10    8.60
   1  -8   8   21.30    8.10
   1  -8   8   34.80    9.40
  -1   8  -8   25.10    8.20
  -1   8  -8   28.40   15.00
   1   8   8   23.90    8.10
   1   8   8   27.00    6.80
   1  -8   6   36.70    9.50
  -1  -8  -6   34.80   10.30
   1  -8   6   31.50    7.90
   1  -8   6   35.60    9.90
  -1  -8  -6   35.80    9.90
  -1   8  -6   26.20    7.70
   1   8   6   31.00    8.20
  -1   8  -6   35.60   14.20
   1   8   6   28.00    7.60
  -1  -8  -4   25.20    9.80
   1  -8   4   22.60    7.00
  -1  -8  -4   25.70    8.70
   1  -8   4   24.10   12.40
   1  -8   4   31.10    7.60
   1  -8   4   39.40    8.90
   1   8   4   22.50    6.90
  -1   8  -4   38.90   12.70
   1   8   4   36.80    9.00
  -1   8  -4   24.60    6.70
  -1  -8  -2   33.30    8.80
  -1  -8  -2   29.50    6.00
   1  -8   2   22.70    6.70
   1  -8   2   22.80    6.10
   1  -8   2   29.30   11.70
   1  -8   2   24.70    7.70
  -1  -8  -2   10.80    8.50
  -1  -8  -2   26.50    8.60
   1   8   2   23.50    6.70
   1   8   2   28.10    9.20
  -1   8  -2   22.70   10.80
  -1   8  -2   17.40    6.20
  -1  -8   0    7.20    8.40
   1  -8   0   -5.90    4.00
  -1  -8   0    1.20    4.10
  -1  -8   0    0.40    3.20
   1  -8   0    4.40    8.10
  -1  -8   0    4.50    6.00
   1  -8   0   -2.70    4.90
   1  -8   0    6.60    4.30
  -1   8   0    2.60    6.70
   1   8   0    3.60    4.90
  -1   8   0   -6.70    4.00
   1   8   0    1.60    6.60
   1  -8  -2    7.50    5.30
   1  -8  -2   16.80    9.30
   1  -8  -2   20.70    7.80
  -1  -8   2   17.40    4.40
  -1  -8   2   20.10    7.40
  -1  -8   2   21.40    6.60
   1  -8  -2   26.50    8.00
   1  -8  -2   19.30    6.00
  -1  -8   2   12.00   10.20
  -1   8   2   21.30    6.20
   1   8  -2   24.40    6.20
  -1   8   2   16.80    7.80
   1   8  -2   19.50   11.20
  -1  -8   4   43.10    9.60
   1  -8  -4   36.60   10.10
  -1  -8   4   27.20    6.90
   1  -8  -4   28.60   10.20
  -1  -8   4   28.60   12.80
   1  -8  -4   26.90    7.00
   1  -8  -4   38.10    8.60
  -1  -8   4   21.50    5.60
   1   8  -4   23.00   12.60
   1   8  -4   27.90    6.60
  -1   8   4   30.50    7.50
  -1   8   4   15.70    7.10
  -1  -8   6   39.30    9.20
   1  -8  -6   23.40    7.20
   1  -8  -6   21.20    8.40
   1  -8  -6   35.00    9.50
   1  -8  -6   39.10   10.20
  -1  -8   6   34.70    7.80
  -1  -8   6   28.20    8.80
  -1   8   6   28.30    7.30
   1   8  -6   25.00    7.40
  -1   8   6   38.40    8.50
   1   8  -6   42.90    9.70
   1   8  -6   15.90   12.90
   1  -8  -8   20.70    7.30
   1  -8  -8   23.00    7.20
  -1  -8   8   25.90    8.60
   1  -8  -8   33.80   10.80
  -1  -8   8   15.00    7.70
  -1  -8   8   30.80    9.60
   1   8  -8   22.70    9.00
   1   8  -8   25.80   16.20
  -1   8   8   19.10    7.50
  -1   8   8   22.30    5.10
   1   8  -8   16.20    6.90
   1  -8 -10   36.80   12.40
  -1  -8  10   74.89   13.60
   1   8 -10   69.19   12.30
   1   8 -10   50.19   20.70
  -1   8  10   56.19   11.10
  -1  -8  12    4.10    9.00
   1  -8 -12    9.10   10.00
   1   8 -12    1.70    7.90
   1   8 -12   -2.00   15.40
   1  -8 -14    7.40   10.00
   1   8 -14    4.30    9.00
   1   8 -14   -9.60   16.20
   1  -8 -16   11.80   12.10
   1   8 -16   -7.50    8.90
   1   8 -16   10.50   17.80
   1  -8 -18    1.80   12.80
   1   8 -18    3.80   11.00
   1  -8 -20  -10.00   14.30
   1   8 -20   -2.90   12.90
  -1  -9 -19   16.80   16.80
   1  -9  19   38.10   20.00
  -1   9 -19   21.10   15.30
   1  -9  17   16.90   15.40
  -1  -9 -17    2.80   13.30
  -1   9 -17   27.60   15.10
   1  -9  15    0.80   12.80
  -1  -9 -15   -3.20   12.60
  -1   9 -15    7.30   11.00
  -1   9 -15   14.60   19.50
   1  -9  13   18.40   11.30
   1  -9  13    8.70   10.60
  -1  -9 -13   27.60   13.90
   1   9  13    1.10   10.10
  -1   9 -13   23.70   11.90
  -1   9 -13   24.40   19.30
  -1  -9 -11  194.28   25.20
   1  -9  11  128.69   20.70
  -1   9 -11  147.39   30.90
   1   9  11  157.38   21.00
  -1   9 -11  124.59   18.60
   1  -9   9  275.47   24.10
  -1  -9  -9  211.98   27.00
   1  -9   9  219.68   25.40
  -1  -9  -9  218.18   22.70
   1  -9   9  270.47   23.80
  -1   9  -9  248.28   25.20
  -1   9  -9  300.07   39.50
   1   9   9  275.17   27.10
   1   9   9  220.48   19.70
   1  -9   7    7.60    7.10
   1  -9   7    3.20    7.10
  -1  -9  -7    4.40    8.20
   1  -9   7    5.50    7.10
  -1  -9  -7   12.10    8.80
   1   9   7   18.30    8.00
   1   9   7    6.40    5.80
  -1   9  -7    8.30    6.80
  -1   9  -7    4.10    7.30
  -1  -9  -5  465.35   35.80
   1  -9   5  417.36   30.50
   1  -9   5  383.76   31.70
  -1  -9  -5  467.75   34.80
   1  -9   5  395.86   31.50
  -1   9  -5  422.26   39.50
   1   9   5  380.86   31.80
   1   9   5  395.56   31.10
  -1   9  -5  385.46   30.50
   1  -9   3    3.80    6.30
  -1  -9  -3   41.80   10.50
  -1  -9  -3   40.30   10.60
   1  -9   3    4.00   10.70
   1  -9   3    7.80    6.10
  -1  -9  -3   48.60   13.20
  -1  -9  -3   52.89    8.20
   1  -9   3    9.30    5.80
  -1   9  -3   23.40   11.40
  -1   9  -3   24.90    7.30
   1   9   3   -0.60    6.10
   1   9   3    9.80    6.20
  -1  -9  -1  135.09   12.60
  -1  -9  -1  112.79   17.00
  -1  -9  -1  111.09   15.10
  -1  -9  -1  128.19   21.30
   1  -9   1   89.29   12.20
   1  -9   1   79.69   13.60
   1  -9   1   83.09   18.70
   1  -9   1   80.09   13.80
   1   9   1  118.39   14.20
   1   9   1  131.99   20.20
  -1   9  -1   97.09   13.30
  -1   9  -1   83.79   17.40
  -1  -9   1  105.79   15.20
   1  -9  -1   98.99   14.60
  -1  -9   1   93.19   15.20
  -1  -9   1   64.89   17.50
  -1  -9   1   83.39    9.80
   1  -9  -1  104.19   14.60
   1  -9  -1  130.59   13.90
   1  -9  -1   92.79   18.90
  -1   9   1   81.89   12.00
  -1   9   1  140.09   20.60
   1   9  -1   91.19   12.30
   1   9  -1   67.89   16.50
  -1  -9   3   -9.10    8.20
  -1  -9   3   12.30    6.60
   1  -9  -3   47.90    9.20
   1  -9  -3   34.10   12.50
  -1  -9   3    4.70    4.20
   1  -9  -3   35.90    8.20
   1  -9  -3   44.20   10.30
   1  -9  -3   38.40   10.80
  -1  -9   3    9.10    7.20
   1   9  -3   28.60    7.50
  -1   9   3    9.40    6.30
  -1   9   3   -3.00    6.30
   1   9  -3   20.80   12.10
  -1  -9   5  407.56   31.60
   1  -9  -5  445.26   35.60
   1  -9  -5  432.26   30.80
  -1  -9   5  391.06   32.70
   1  -9  -5  431.26   31.70
  -1  -9   5  403.96   29.50
   1  -9  -5  414.86   34.40
  -1   9   5  408.26   32.10
  -1   9   5  419.96   31.40
   1   9  -5  404.36   47.50
   1   9  -5  419.66   31.10
   1  -9  -7    4.50    7.50
  -1  -9   7   19.10    8.90
   1  -9  -7   18.10    9.40
  -1  -9   7   18.10    8.30
  -1  -9   7   16.90    7.10
   1  -9  -7   18.00    6.70
  -1   9   7   13.10    5.80
   1   9  -7   -2.90    5.80
  -1   9   7    2.20    6.70
   1   9  -7   23.60   16.20
  -1  -9   9  259.97   27.30
  -1  -9   9  247.48   22.50
   1  -9  -9  260.67   29.00
   1  -9  -9  208.68   19.20
  -1  -9   9  284.67   29.10
   1   9  -9  339.07   44.90
   1   9  -9  254.37   22.50
  -1   9   9  228.78   17.40
  -1   9   9  234.98   22.70
  -1  -9  11  140.99   20.20
  -1  -9  11  139.29   20.40
   1  -9 -11  147.29   22.00
   1   9 -11  176.38   33.40
   1   9 -11  123.69   17.70
  -1   9  11  168.78   20.90
   1  -9 -13    4.40   10.30
   1   9 -13   20.90   20.50
   1   9 -13   14.80    9.40
   1  -9 -15   10.50   12.70
   1   9 -15   11.40   10.90
   1   9 -15   36.80   21.60
   1  -9 -17   38.40   16.50
   1   9 -17   40.10   14.80
   1   9 -17   74.09   29.40
   1  -9 -19   18.70   15.50
   1   9 -19   14.50   13.30
  -1 -10 -18   11.60   15.60
   1 -10  18   24.00   17.60
  -1  10 -18    0.60   13.70
   1 -10  16   18.70   14.80
  -1 -10 -16    3.40   13.80
  -1  10 -16   41.90   14.90
  -1 -10 -14   21.90   13.30
   1 -10  14    6.60   11.50
   1 -10  14   20.00   13.30
  -1  10 -14   22.00   11.80
  -1  10 -14   17.50   20.10
   1 -10  12    9.10   11.00
   1 -10  12   -2.50   10.80
  -1 -10 -12    6.70   11.60
  -1  10 -12    1.70   17.50
   1  10  12    8.60   10.60
  -1  10 -12    5.80   10.10
   1 -10  10   46.30   12.50
  -1 -10 -10   45.30   14.20
   1 -10  10   39.40   11.70
   1 -10  10   65.89   13.90
  -1  10 -10   40.20   11.50
   1  10  10   31.70   11.10
  -1  10 -10   41.10   20.70
   1  10  10   23.00    7.60
   1 -10   8   31.50   10.70
   1 -10   8   36.10   10.70
  -1 -10  -8   30.40   11.40
  -1 -10  -8   37.20   12.10
   1 -10   8   47.50   12.20
   1  10   8   31.90   11.00
  -1  10  -8    3.30    8.00
  -1  10  -8   23.50    9.60
   1  10   8   28.40    8.60
  -1 -10  -6   13.60   10.60
  -1 -10  -6   11.30    9.30
   1 -10   6   18.70    8.60
   1 -10   6    7.80    8.20
   1 -10   6   26.00    8.30
   1  10   6   12.20    7.70
  -1  10  -6   11.10    7.40
  -1  10  -6   15.20   14.10
   1  10   6   13.80    8.30
  -1 -10  -4  109.59   16.90
   1 -10   4   76.39   14.00
   1 -10   4  142.69   18.30
   1 -10   4  102.19   13.50
  -1 -10  -4   97.39   16.20
  -1 -10  -4   97.79   19.10
  -1 -10  -4   90.59   12.50
   1  10   4   82.59   13.60
  -1  10  -4   91.29   19.90
  -1  10  -4   98.39   13.90
   1  10   4  107.19   16.50
  -1 -10  -2   62.69   15.90
   1 -10   2   42.40    8.70
  -1 -10  -2   20.90    9.30
   1 -10   2   29.50   16.40
   1 -10   2   37.00   10.50
   1 -10   2   46.50   10.90
  -1 -10  -2   37.20   11.60
  -1 -10  -2   40.00    7.90
  -1  10  -2   25.10    7.80
   1  10   2   39.80   11.80
   1  10   2   46.50   10.20
  -1  10  -2   25.40   13.10
  -1 -10   0    4.20    4.30
   1 -10   0    3.90   11.40
  -1 -10   0    5.50    7.50
   1 -10   0    1.70    6.80
   1 -10   0    1.00    6.80
  -1 -10   0   -3.50    8.90
   1 -10   0    8.10    5.90
  -1 -10   0   -5.90    5.10
   1  10   0    3.70    9.70
   1  10   0    0.50    5.80
  -1  10   0   -7.40    4.90
  -1  10   0   13.60   10.30
   1 -10  -2   31.50   10.10
  -1 -10   2   33.30    9.90
  -1 -10   2   42.50    7.50
  -1 -10   2   51.89   11.80
   1 -10  -2   29.60    7.80
   1 -10  -2   38.40   14.30
   1 -10  -2   39.80   11.40
   1  10  -2   31.50   13.40
  -1  10   2   39.30    9.40
  -1  10   2   40.10   12.20
   1  10  -2   40.70    9.40
   1 -10  -4   84.09   15.70
   1 -10  -4  110.69   19.40
  -1 -10   4  153.68   19.60
   1 -10  -4  115.09   17.00
   1 -10  -4   72.99   14.50
  -1 -10   4   94.19   11.40
   1 -10  -4   93.89   14.00
  -1 -10   4   53.59   11.70
   1  10  -4   96.19   22.10
  -1  10   4  101.69   16.10
  -1  10   4   93.79   13.80
   1  10  -4  100.79   13.80
  -1 -10   6    0.50    7.30
   1 -10  -6   18.80    7.20
  -1 -10   6   15.30    8.50
  -1 -10   6   22.90    7.70
   1 -10  -6   21.10   10.50
   1 -10  -6   11.10    8.00
   1 -10  -6   25.90   11.00
   1  10  -6   23.60    7.80
  -1  10   6   10.70    7.30
  -1  10   6   13.70    7.50
   1  10  -6   24.20   15.50
   1 -10  -8   72.59   14.50
  -1 -10   8   47.20   11.80
  -1 -10   8   34.30   10.00
   1 -10  -8   28.30    9.90
  -1 -10   8   21.30    8.80
  -1  10   8   41.40    9.80
  -1  10   8   35.80    8.00
   1  10  -8   40.60   18.70
   1  10  -8   31.60    9.80
  -1 -10  10   47.00   13.10
  -1 -10  10   53.29   12.40
   1 -10 -10   42.10   12.90
   1  10 -10   50.69   12.10
   1  10 -10   32.70   19.50
  -1  10  10   40.60   12.20
   1 -10 -12   -9.20    8.90
  -1 -10  12   -4.30    9.50
   1  10 -12   23.00   19.40
   1  10 -12   11.70   10.00
  -1 -10  14    6.00   11.60
   1 -10 -14    7.90   12.10
   1  10 -14   22.30   11.80
   1  10 -14    0.20   18.00
  -1 -10  16   25.10   14.80
   1 -10 -16   44.50   15.80
   1  10 -16   12.60   12.50
   1 -10 -18    7.20   13.30
  -1 -10  18   -3.80   13.00
   1  10 -18    0.20   11.90
   1 -11  17    5.40   16.10
  -1 -11 -17   12.10   16.50
  -1  11 -17   16.30   14.30
  -1 -11 -15    1.80   14.40
   1 -11  15   12.20   13.40
  -1  11 -15   -9.50   10.60
   1 -11  13  114.19   20.10
   1 -11  13  125.19   21.50
  -1 -11 -13  108.59   22.80
  -1  11 -13   90.89   18.60
  -1  11 -13   67.79   26.80
   1 -11  11   64.59   15.90
  -1 -11 -11   27.20   13.90
   1 -11  11   72.79   15.90
  -1  11 -11   74.09   25.40
  -1  11 -11   25.10   11.30
   1  11  11   64.99   15.80
  -1 -11  -9  188.88   26.50
   1 -11   9  156.28   22.30
   1 -11   9  220.68   24.50
   1 -11   9  225.08   25.00
   1  11   9  195.98   19.00
  -1  11  -9  172.48   34.40
   1  11   9  247.08   27.10
  -1  11  -9  166.78   21.40
  -1 -11  -7   17.60   11.20
  -1 -11  -7    6.10    9.40
   1 -11   7   22.60   11.00
   1 -11   7    7.80    7.40
   1 -11   7   22.90   11.00
  -1  11  -7   37.00   18.60
   1  11   7   26.60   10.00
   1  11   7   18.30    8.60
  -1  11  -7    1.90    6.90
  -1 -11  -5 1569.84  104.19
  -1 -11  -5 1646.94  103.99
   1 -11   5 1582.44  101.29
   1 -11   5 1541.85  101.99
  -1 -11  -5 1580.14  106.19
   1 -11   5 1596.04   98.99
   1  11   5 1504.55  100.29
   1  11   5 1654.93  102.89
  -1  11  -5 1491.55  110.29
  -1  11  -5 1491.45   99.69
  -1 -11  -3 1083.59   75.59
  -1 -11  -3 1122.69   79.89
   1 -11   3 1047.80   72.89
  -1 -11  -3 1066.19   69.79
   1 -11   3 1088.49   73.89
   1 -11   3 1092.99   70.49
  -1 -11  -3 1068.09   74.49
  -1  11  -3 1152.08   81.89
   1  11   3 1105.09   72.49
  -1  11  -3 1064.89   71.49
   1  11   3 1130.69   76.49
  -1 -11  -1  457.35   30.20
   1 -11   1  403.06   30.90
   1 -11   1  375.86   34.80
  -1 -11  -1  524.55   48.30
   1 -11   1  406.86   34.00
  -1 -11  -1  422.76   35.70
  -1 -11  -1  399.76   34.40
   1  11   1  410.76   32.60
  -1  11  -1  420.46   32.70
  -1  11  -1  414.86   39.30
   1  11   1  427.86   38.70
   1 -11  -1  436.46   33.90
  -1 -11   1  396.26   32.90
   1 -11  -1  432.76   34.70
  -1 -11   1  390.36   28.20
  -1 -11   1  359.36   33.50
   1 -11  -1  399.56   29.90
   1 -11  -1  432.36   41.00
  -1  11   1  393.76   31.40
  -1  11   1  365.86   36.30
   1  11  -1  398.16   31.30
   1  11  -1  413.36   38.50
  -1 -11   3 1144.19   70.19
   1 -11  -3 1114.79   76.09
  -1 -11   3 1111.89   73.99
   1 -11  -3 1149.69   81.09
  -1 -11   3 1138.99   76.29
   1 -11  -3 1063.99   72.29
   1 -11  -3 1011.20   75.59
  -1  11   3 1146.29   77.39
   1  11  -3 1053.59   72.39
  -1  11   3 1145.99   73.59
   1  11  -3 1148.09   83.79
   1 -11  -5 1574.94  103.79
   1 -11  -5 1563.94  105.89
   1 -11  -5 1590.24  103.59
   1 -11  -5 1571.94  100.19
  -1 -11   5 1568.54   97.69
  -1 -11   5 1533.45  102.29
  -1 -11   5 1601.34  101.19
   1  11  -5 1672.23  113.99
  -1  11   5 1500.85  101.79
   1  11  -5 1551.44   99.69
  -1  11   5 1579.04  100.69
   1 -11  -7   23.20   11.10
  -1 -11   7    7.50    8.10
   1 -11  -7   15.20   10.90
   1 -11  -7   13.70   10.30
  -1 -11   7   25.80   11.70
  -1 -11   7   27.20    8.30
  -1  11   7   31.60    8.90
   1  11  -7   20.40    9.10
  -1  11   7   22.60    9.20
   1  11  -7   14.80   16.60
   1 -11  -9  197.58   26.70
  -1 -11   9  198.68   22.20
  -1 -11   9  198.38   25.60
   1  11  -9  162.58   33.40
  -1  11   9  175.18   22.40
   1  11  -9  170.28   20.80
  -1 -11  11   39.00   12.50
   1 -11 -11   41.80   14.70
  -1 -11  11   31.60   13.10
   1  11 -11   44.90   24.00
   1  11 -11   47.90   13.00
  -1 -11  13  123.09   20.50
   1 -11 -13   93.19   20.50
   1  11 -13   69.29   27.40
   1  11 -13   91.69   17.50
   1 -11 -15    8.10   13.10
  -1 -11  15    8.40   12.80
   1  11 -15    9.00   11.40
  -1 -11  17    3.20   13.50
   1 -11 -17   33.00   16.30
   1  11 -17   16.00   13.60
   1 -12  16  -11.00   12.30
  -1 -12 -16   -8.70   14.40
  -1  12 -16    6.40   13.60
  -1 -12 -14   23.40   15.20
   1 -12  14   13.50   13.50
  -1  12 -14    7.40   12.70
   1 -12  12   -6.80    8.90
  -1 -12 -12   -8.40   11.60
  -1  12 -12  -17.40    8.90
  -1  12 -12    9.50   19.10
   1  12  12   -0.20   10.80
   1 -12  10    6.30    9.50
  -1 -12 -10    8.30   12.20
   1 -12  10   -5.20    9.10
  -1  12 -10    3.10    9.30
   1  12  10    5.30    9.40
  -1  12 -10   17.50   17.60
  -1 -12  -8   76.89   17.10
   1 -12   8   79.09   14.20
   1 -12   8   92.39   18.20
   1 -12   8   85.99   16.30
  -1 -12  -8   58.39   19.30
   1  12   8   81.29   13.80
  -1  12  -8   67.79   22.70
  -1  12  -8   66.69   14.00
   1  12   8  124.89   18.10
   1 -12   6  172.08   22.10
  -1 -12  -6   97.09   18.40
  -1 -12  -6  124.49   22.30
   1 -12   6  105.29   17.80
  -1 -12  -6  127.29   21.50
   1 -12   6  120.59   16.40
  -1  12  -6  110.29   25.00
   1  12   6  138.09   19.70
   1  12   6  135.39   19.20
  -1  12  -6  154.18   19.30
  -1 -12  -4    8.90   12.50
   1 -12   4    7.70    7.40
  -1 -12  -4   17.90   10.30
   1 -12   4  -16.90    6.30
   1 -12   4    6.10    7.60
  -1 -12  -4   14.70   10.10
  -1 -12  -4   20.70    8.00
  -1  12  -4   29.50   15.30
  -1  12  -4    5.00    7.50
   1  12   4   13.60    9.20
   1  12   4   16.40   10.10
  -1 -12  -2  317.47   24.70
   1 -12   2  358.06   30.60
  -1 -12  -2  297.97   29.10
  -1 -12  -2  350.56   31.40
   1 -12   2  293.77   24.70
   1 -12   2  340.57   28.90
   1  12   2  239.78   32.10
  -1  12  -2  242.78   34.80
   1  12   2  303.37   27.10
  -1  12  -2  308.47   27.10
   1 -12   0    1.50    7.80
  -1 -12   0   -1.00    7.60
  -1 -12   0   -0.90    5.10
   1 -12   0    0.70    6.00
  -1 -12   0  -10.20    6.90
   1 -12   0    0.30    7.80
   1  12   0  -14.20    5.50
  -1  12   0    3.20    9.00
   1  12   0   -3.10   10.40
  -1  12   0    1.40    7.00
  -1 -12   2  299.77   23.50
   1 -12  -2  275.47   31.30
   1 -12  -2  295.17   25.60
  -1 -12   2  411.36   32.40
   1 -12  -2  296.97   29.10
  -1 -12   2  276.57   27.60
   1  12  -2  341.67   27.80
   1  12  -2  278.87   36.40
  -1  12   2  316.67   27.40
  -1  12   2  319.57   32.10
   1 -12  -4   19.30    8.60
  -1 -12   4    6.80    8.50
  -1 -12   4   17.20   11.10
   1 -12  -4    2.00    8.80
   1 -12  -4   11.30   13.50
   1 -12  -4   11.20    9.90
  -1 -12   4    5.70    5.90
  -1  12   4    7.00    7.90
   1  12  -4    5.00    6.90
  -1  12   4   -5.60    8.40
   1  12  -4    2.50   11.90
  -1 -12   6  141.39   20.50
  -1 -12   6  137.79   16.00
   1 -12  -6  103.19   17.00
  -1 -12   6  110.89   17.60
   1 -12  -6  112.29   20.90
   1 -12  -6  120.89   19.80
   1 -12  -6  102.29   18.60
   1  12  -6  110.69   16.20
  -1  12   6  166.78   20.60
  -1  12   6  113.29   17.70
   1  12  -6  100.99   24.60
  -1 -12   8  104.69   18.30
  -1 -12   8   90.29   13.90
   1 -12  -8   59.39   16.70
  -1  12   8   79.49   13.10
  -1  12   8   97.79   15.70
   1  12  -8   73.19   14.10
   1  12  -8   25.00   15.90
  -1 -12  10    8.00    9.20
   1 -12 -10   11.80   11.40
  -1 -12  10    1.30    9.60
   1  12 -10   15.00   20.60
   1  12 -10    9.40    9.10
   1 -12 -12   -0.50   10.70
  -1 -12  12    5.10   10.40
   1  12 -12   11.20   21.30
   1  12 -12   -0.50    9.90
   1 -12 -14   27.90   15.60
  -1 -12  14   21.10   13.50
   1  12 -14    3.30   10.80
   1 -12 -16   15.40   15.80
  -1 -12  16   -1.90   13.80
   1  12 -16    4.30   12.80
   1 -13  17   -2.70   15.10
  -1 -13 -17   -9.60   15.70
  -1  13 -17    9.90   15.10
   1 -13  15   59.49   17.70
  -1 -13 -15   33.30   17.80
  -1  13 -15   22.30   15.20
   1 -13  13   17.00   13.00
  -1 -13 -13   41.80   19.00
  -1  13 -13   24.40   14.10
   1 -13  11  174.28   25.90
   1 -13  11  153.58   23.00
  -1 -13 -11  238.28   32.10
  -1  13 -11  175.78   24.70
   1  13  11  202.98   26.90
   1 -13   9  107.89   19.90
  -1 -13  -9   96.79   20.90
   1 -13   9  126.09   19.10
  -1  13  -9   87.99   16.90
   1  13   9  120.59   20.00
  -1  13  -9   91.49   29.20
   1 -13   7    5.80    9.70
  -1 -13  -7    0.40   10.50
   1 -13   7   29.70    9.90
   1 -13   7   24.10   12.80
  -1 -13  -7    3.40   10.80
  -1 -13  -7    7.30   12.30
  -1  13  -7   12.30   16.40
  -1  13  -7    5.60    9.50
   1  13   7   22.00   10.20
   1  13   7   17.30   11.10
   1 -13   5   42.00   12.00
   1 -13   5   34.90   10.20
  -1 -13  -5   39.80   14.00
   1 -13   5   29.30   12.30
  -1 -13  -5   70.19   17.10
   1  13   5   21.60   11.60
  -1  13  -5   50.89   13.10
  -1  13  -5   34.30   17.20
   1  13   5   35.50   11.80
   1 -13   3   26.40   11.30
   1 -13   3   34.40   13.40
  -1 -13  -3  100.79   18.50
   1 -13   3   40.90   10.40
  -1 -13  -3  126.39   14.70
  -1 -13  -3   92.19   17.60
  -1  13  -3   98.69   16.40
  -1  13  -3   84.19   23.20
   1  13   3   55.89   15.90
   1  13   3   47.50   12.90
  -1 -13  -1   24.30    7.90
   1 -13   1   28.90   11.60
  -1 -13  -1   19.10   11.50
  -1 -13  -1   21.50   10.00
   1 -13   1   37.20    9.60
   1 -13   1   19.60   12.00
  -1  13  -1   36.90   11.30
  -1  13  -1   33.50   14.20
   1  13   1   49.60   15.90
   1  13   1   39.10   11.60
   1 -13  -1   44.60   12.70
  -1 -13   1   31.70    8.20
  -1 -13   1   41.20   12.30
   1 -13  -1   30.00    9.00
   1 -13  -1   41.10   13.90
  -1 -13   1   28.30   12.30
  -1  13   1   36.70   12.00
   1  13  -1   23.70   10.60
   1  13  -1   53.59   17.70
  -1  13   1   30.10   13.90
  -1 -13   3   50.09    9.90
   1 -13  -3  126.79   20.30
  -1 -13   3   17.30    9.50
  -1 -13   3    9.30   11.50
   1 -13  -3  103.49   18.10
   1 -13  -3  106.89   15.10
   1  13  -3   72.09   13.20
   1  13  -3   73.49   20.50
  -1  13   3   34.60   13.40
  -1  13   3   19.30    9.60
   1 -13  -5   45.90   16.90
  -1 -13   5   52.39   16.20
   1 -13  -5   40.30   11.40
  -1 -13   5   61.79   10.90
   1 -13  -5   52.39   15.20
  -1 -13   5   39.40   12.80
   1 -13  -5   52.69   15.40
  -1  13   5   51.89   14.10
   1  13  -5   42.80   12.20
   1  13  -5   31.40   17.60
  -1  13   5   36.80   12.10
  -1 -13   7   28.20   13.30
   1 -13  -7   21.80   12.80
  -1 -13   7   27.10    9.40
   1 -13  -7   13.30   10.50
   1 -13  -7   15.40   12.20
  -1  13   7   13.10    9.70
   1  13  -7   12.70    9.00
  -1  13   7   19.40   10.90
   1  13  -7   41.30   21.00
  -1 -13   9  127.29   21.20
  -1 -13   9  129.99   17.80
   1 -13  -9  117.09   22.20
   1  13  -9  108.69   17.70
  -1 -13  11  175.08   23.00
   1 -13 -11  258.67   32.30
   1  13 -11  170.98   41.30
   1  13 -11  178.88   23.60
  -1 -13  13   27.20   13.80
   1 -13 -13   34.40   16.90
   1  13 -13   35.90   13.90
  -1 -13  15   15.70   14.20
   1 -13 -15   49.30   18.40
   1  13 -15   20.10   13.70
   1 -13 -17  -16.30   13.90
  -1 -13  17   -0.50   14.00
   1  13 -17   -6.70   12.40
   1 -14  16   20.60   16.10
  -1 -14 -16   13.20   16.20
  -1  14 -16   28.90   16.50
   1 -14  14   11.70   13.90
  -1 -14 -14   25.90   17.30
  -1  14 -14   24.30   14.60
   1 -14  12   -0.20   11.30
   1 -14  12    4.90   13.70
  -1 -14 -12   12.20   14.50
  -1  14 -12   -8.30   10.60
   1 -14  10   50.49   14.10
   1 -14  10   40.70   16.20
  -1 -14 -10   58.39   18.30
  -1  14 -10   30.70   13.10
   1  14  10   23.00   14.00
  -1 -14  -8   38.60   16.00
   1 -14   8   34.60   11.70
  -1 -14  -8   13.70   14.00
   1 -14   8   37.10   15.00
  -1  14  -8   43.80   21.20
  -1  14  -8   26.00   12.20
   1  14   8   34.30   14.10
  -1 -14  -6   17.90   13.60
   1 -14   6    9.40   11.00
   1 -14   6   -3.90    7.80
  -1 -14  -6   15.20   13.10
   1 -14   6    2.30    9.30
  -1  14  -6    3.50    9.10
   1  14   6   12.20   10.90
  -1  14  -6    6.60   16.40
   1  14   6   -4.30    8.50
  -1 -14  -4  -10.20    6.50
   1 -14   4   -7.30    8.30
  -1 -14  -4   13.20   11.50
   1 -14   4   15.20   12.20
  -1 -14  -4    6.60   10.80
   1 -14   4   12.90    8.70
   1  14   4   -6.10    8.60
  -1  14  -4    6.20    9.20
  -1  14  -4  -18.10   10.20
   1  14   4   -1.70    9.50
   1 -14   2   10.10   10.30
   1 -14   2   37.20    9.80
  -1 -14  -2   41.60   13.20
  -1 -14  -2   50.49   10.60
  -1 -14  -2   49.10   14.60
   1 -14   2   23.20   12.80
   1  14   2   23.60   11.40
   1  14   2   22.80   14.50
  -1  14  -2   26.00   10.80
  -1  14  -2   55.39   20.00
   1 -14   0   -8.60    9.30
  -1 -14   0   -4.10    5.90
  -1 -14   0    4.20    9.60
   1 -14   0    0.30    6.70
  -1 -14   0  -12.80    7.90
   1 -14   0   -7.10    8.60
   1  14   0   18.20   14.70
  -1  14   0   -9.00    8.10
   1  14   0   -7.50    7.70
  -1  14   0    9.30   12.20
   1 -14  -2   36.40   14.30
  -1 -14   2   37.10   12.60
   1 -14  -2   40.70   13.00
  -1 -14   2   34.20   14.50
  -1 -14   2   20.40    7.90
   1 -14  -2   39.30   11.10
  -1  14   2   38.30   14.80
   1  14  -2   50.59   18.50
  -1  14   2   43.60   12.50
   1  14  -2   30.10   11.40
  -1 -14   4   15.30    7.30
   1 -14  -4    2.40   10.60
   1 -14  -4    2.70   10.40
   1 -14  -4    5.20    8.10
  -1 -14   4    4.90   11.30
  -1  14   4   -3.10    9.60
  -1  14   4   -9.80    8.00
   1  14  -4   -7.00   14.50
   1  14  -4   -4.20    7.70
   1 -14  -6   -4.20    8.30
  -1 -14   6   14.10   12.10
  -1 -14   6    1.10    7.10
   1 -14  -6   -9.30   10.20
   1 -14  -6    6.30   11.20
   1  14  -6  -13.70    7.80
  -1  14   6    6.80    9.40
   1  14  -6    5.60   13.90
  -1  14   6   -7.40    8.50
  -1 -14   8   47.00   15.60
   1 -14  -8   49.30   17.40
  -1 -14   8   35.50   11.00
   1 -14  -8   30.30   15.70
   1  14  -8   27.40   20.30
   1  14  -8   40.80   12.60
   1 -14 -10    0.30   13.30
  -1 -14  10   22.20   11.20
   1  14 -10   33.20   13.00
   1 -14 -12   -9.20   12.90
  -1 -14  12    2.00   10.40
   1  14 -12   -6.80   10.80
   1 -14 -14   24.70   16.60
  -1 -14  14   35.60   14.50
   1  14 -14   -7.00   11.80
  -1 -14  16    5.60   14.90
   1 -14 -16   22.40   18.00
   1  14 -16    0.50   13.30
   1 -15  15    2.00   13.50
  -1 -15 -15   -0.90   16.30
  -1  15 -15    1.10   13.80
   1 -15  13   49.60   16.60
  -1 -15 -13   28.50   19.20
  -1  15 -13   35.60   15.90
  -1 -15 -11    8.60   15.60
   1 -15  11   17.70   14.10
   1 -15  11    2.10   11.30
  -1  15 -11    6.10   12.10
  -1 -15  -9   23.40   16.80
   1 -15   9   52.29   13.90
   1 -15   9   53.79   17.50
  -1 -15  -9   63.49   19.90
   1  15   9   72.09   18.60
  -1  15  -9   64.99   16.70
   1 -15   7   36.40   12.20
   1 -15   7   31.10   15.10
  -1 -15  -7   12.20   14.30
  -1 -15  -7   37.10   16.30
   1  15   7   40.00   13.00
  -1  15  -7   27.50   20.40
  -1  15  -7   40.90   13.70
   1  15   7   14.00   11.90
   1 -15   5  442.36   41.60
   1 -15   5  508.15   44.50
  -1 -15  -5  494.05   44.50
   1 -15   5  492.95   38.50
  -1 -15  -5  526.55   45.60
  -1  15  -5  490.25   58.99
   1  15   5  522.75   41.80
   1  15   5  524.55   43.80
  -1  15  -5  430.56   40.00
  -1 -15  -3  320.97   38.30
  -1 -15  -3  393.46   30.90
   1 -15   3  428.86   32.30
   1 -15   3  407.66   36.70
  -1 -15  -3  344.87   39.80
   1 -15   3  370.16   40.70
   1  15   3  424.16   40.30
  -1  15  -3  346.17   47.50
   1  15   3  368.96   34.00
  -1  15  -3  394.56   34.60
  -1 -15  -1   30.40   15.20
   1 -15   1   43.60   14.70
  -1 -15  -1   51.09   15.80
   1 -15   1   73.19   18.50
  -1 -15  -1   59.49   11.90
   1 -15   1   52.59   12.30
   1  15   1   55.49   18.70
  -1  15  -1   52.39   19.70
  -1  15  -1   45.60   13.80
   1  15   1   55.69   14.10
  -1 -15   1   64.89   11.50
   1 -15  -1   37.50   11.40
   1 -15  -1   70.59   17.90
  -1 -15   1   32.20   13.90
  -1 -15   1   55.09   16.60
   1 -15  -1   56.59   16.70
  -1  15   1   85.49   16.80
   1  15  -1   80.19   16.20
   1  15  -1   66.79   21.30
  -1  15   1   26.10   16.10
  -1 -15   3  406.96   43.60
  -1 -15   3  416.16   30.80
   1 -15  -3  396.46   33.60
   1 -15  -3  323.87   39.40
   1 -15  -3  376.46   42.50
  -1  15   3  387.86   35.00
   1  15  -3  483.35   47.80
   1  15  -3  382.26   35.10
  -1  15   3  417.66   39.80
   1 -15  -5  485.05   43.80
  -1 -15   5  482.85   36.30
   1 -15  -5  584.84   46.00
  -1 -15   5  446.96   42.90
   1 -15  -5  465.95   38.40
  -1  15   5  486.85   40.90
   1  15  -5  499.65   57.99
   1  15  -5  428.86   39.00
  -1  15   5  501.05   42.90
  -1 -15   7   31.80   10.80
   1 -15  -7   45.70   14.50
   1 -15  -7   57.59   18.40
  -1 -15   7   44.80   16.60
   1 -15  -7   42.40   15.80
   1  15  -7   16.80   11.60
   1  15  -7   30.10   22.10
  -1 -15   9   61.09   13.70
   1 -15  -9   46.40   17.90
   1 -15  -9   49.50   18.30
   1  15  -9   21.40   12.60
  -1 -15  11    5.00   10.60
   1 -15 -11    3.20   12.70
   1  15 -11  -11.50    9.90
  -1 -15  13   63.79   16.50
   1 -15 -13   44.50   19.70
   1  15 -13   51.39   17.90
   1 -15 -15   15.10   16.40
   1  15 -15   -5.80   13.30
  -1 -16 -14   -3.00   17.60
   1 -16  14    4.50   14.00
  -1  16 -14    2.60   15.80
  -1 -16 -12   22.30   18.60
   1 -16  12   19.80   12.80
  -1  16 -12   -3.00   12.20
   1 -16  10   18.10   11.30
  -1 -16 -10   18.30   16.20
   1 -16  10   26.60   17.20
  -1  16 -10    9.70   12.90
  -1 -16  -8   21.00   18.50
   1 -16   8   -8.60   12.50
   1 -16   8   10.80   10.40
  -1 -16  -8   16.60   15.30
  -1  16  -8   15.80   12.10
   1  16   8   16.40   12.40
   1 -16   6    3.60    8.40
  -1 -16  -6    4.80   13.70
   1 -16   6    7.70   13.80
  -1 -16  -6  -14.00   11.60
   1  16   6    7.80   11.60
   1  16   6   -4.10   10.90
  -1  16  -6    1.10   11.90
  -1 -16  -4   21.00   13.70
   1 -16   4    6.80   12.80
   1 -16   4    4.60    8.50
  -1 -16  -4   13.60   13.60
   1  16   4   33.90   15.20
   1  16   4    1.20   10.90
  -1  16  -4   10.50   10.60
  -1  16  -4    8.80   18.90
   1 -16   2   51.59   12.60
   1 -16   2   60.49   16.90
  -1 -16  -2   48.70   16.20
   1 -16   2   52.49   16.10
  -1 -16  -2   34.40   24.20
   1  16   2   36.00   13.30
  -1  16  -2   46.70   14.50
  -1  16  -2   28.40   18.80
   1  16   2   46.70   17.80
   1 -16   0   13.40   12.00
   1 -16   0   -7.40    7.00
   1 -16   0    0.60   12.80
  -1 -16   0    4.00   12.90
  -1  16   0    1.70   10.00
   1  16   0   11.90   10.60
  -1  16   0   -6.30   12.50
   1  16   0   -1.30   13.80
   1 -16  -2   55.79   18.00
   1 -16  -2   31.70   11.10
   1 -16  -2   47.90   16.70
  -1 -16   2   58.79   18.10
  -1  16   2   39.20   13.90
   1  16  -2   21.00   12.10
  -1  16   2   67.79   19.90
   1  16  -2   48.30   21.00
  -1 -16   4   33.00   15.50
   1 -16  -4   14.10   10.60
   1 -16  -4   12.40   13.70
   1 -16  -4   46.70   16.30
  -1  16   4   18.10   13.80
   1  16  -4   16.70   18.30
   1  16  -4    9.50   10.50
  -1  16   4    6.40   11.60
   1 -16  -6    0.20   10.70
   1 -16  -6    6.30   13.20
  -1 -16   6   15.30   14.60
   1 -16  -6    4.20   13.00
   1  16  -6    6.00   11.00
   1 -16  -8   -5.00   14.00
  -1 -16   8   15.30   16.40
   1 -16  -8   28.60   15.10
   1  16  -8   20.60   12.40
   1 -16 -10   22.60   16.10
   1 -16 -10    7.60   14.10
   1  16 -10   16.90   13.40
   1 -16 -12   26.00   16.90
   1  16 -12   18.60   13.80
   1 -16 -14   -5.80   14.70
   1  16 -14  -10.20   12.60
  -1 -17 -13   59.89   22.80
   1 -17  13   22.20   16.50
  -1  17 -13    7.20   15.10
   1 -17  11   18.00   16.10
  -1 -17 -11    8.30   18.10
   1 -17  11   -1.10   11.30
  -1  17 -11  -16.70   11.50
   1 -17   9   -0.90   10.40
   1 -17   9   21.90   15.70
  -1 -17  -9   -0.30   14.40
  -1  17  -9   -4.00   11.90
   1 -17   7   24.40   12.80
   1 -17   7   58.49   19.00
  -1 -17  -7   13.30   16.60
  -1  17  -7   54.19   16.90
   1  17   7   38.30   16.10
  -1 -17  -5  349.96   42.40
   1 -17   5  418.26   33.60
   1 -17   5  327.37   42.10
   1  17   5  388.86   39.00
   1  17   5  395.16   36.50
  -1  17  -5  321.97   36.90
   1 -17   3  244.58   27.20
   1 -17   3  227.28   32.50
  -1 -17  -3  276.67   35.80
  -1  17  -3  238.38   39.50
  -1  17  -3  264.57   30.40
   1  17   3  299.57   33.70
   1  17   3  252.77   35.20
   1 -17   1   17.10   10.80
   1 -17   1    7.60   13.80
   1 -17   1   24.70   13.70
  -1 -17  -1   22.30   14.80
  -1  17  -1   17.80   16.10
   1  17   1   22.60   13.20
  -1  17  -1   32.30   13.40
   1  17   1   21.60   16.10
   1 -17  -1    7.70    9.80
   1 -17  -1   12.20   14.70
  -1 -17   1   36.70   16.70
   1 -17  -1   21.60   15.20
   1  17  -1   17.50   17.40
   1  17  -1    9.10   12.60
  -1  17   1   15.90   13.10
  -1  17   1   34.10   18.50
   1 -17  -3  282.77   30.00
   1 -17  -3  280.47   37.10
   1 -17  -3  254.97   34.60
  -1 -17   3  267.77   36.40
  -1  17   3  274.27   32.50
  -1  17   3  255.67   35.50
   1  17  -3  326.27   34.70
  -1 -17   5  317.47   38.60
   1 -17  -5  286.07   37.90
   1 -17  -5  340.67   40.60
   1 -17  -5  324.07   30.80
   1  17  -5  354.46   36.00
   1 -17  -7   36.60   16.80
   1 -17  -7   42.90   18.90
  -1 -17   7    8.30   14.90
   1  17  -7    6.60   12.20
   1 -17  -9   13.10   15.50
   1 -17  -9   12.70   15.30
   1  17  -9    6.50   13.00
   1 -17 -11   13.70   15.10
   1 -17 -11    3.60   16.90
   1  17 -11    9.50   13.50
   1 -17 -13   18.30   16.70
   1 -17 -13   67.99   23.40
   1  17 -13   22.30   16.50
  -1 -18 -12   22.40   19.40
  -1  18 -12   14.70   15.60
   1 -18  10  -29.60   13.10
  -1 -18 -10    9.90   16.60
  -1  18 -10   -9.70   12.70
  -1 -18  -8   -1.00   16.20
   1 -18   8    5.50   15.60
  -1  18  -8   -7.00   12.20
  -1 -18  -6   33.40   17.60
   1 -18   6   29.00   18.10
  -1  18  -6   18.70   13.60
   1  18   6   15.60   13.90
  -1 -18  -4   18.00   14.60
   1 -18   4    8.40   16.00
   1  18   4   14.00   15.30
  -1  18  -4   12.30   12.50
   1  18   4    3.30   12.50
  -1 -18  -2   52.89   18.70
   1 -18   2   48.40   19.20
  -1  18  -2   21.90   13.90
   1  18   2   67.99   17.20
   1  18   2   30.20   19.10
   1 -18   0   -5.10   15.20
   1 -18   0   -6.50   13.40
  -1 -18   0   -1.70   12.50
  -1  18   0    3.20   16.20
   1  18   0    6.50   12.00
  -1  18   0    0.70   11.50
   1  18   0   -0.40   15.90
   1 -18  -2   32.00   18.80
   1 -18  -2   43.70   19.10
  -1 -18   2   56.29   19.10
   1 -18  -2   29.40   15.60
  -1  18   2   19.10   16.70
  -1  18   2   45.90   16.10
   1  18  -2   39.50   15.80
   1 -18  -4    4.10   11.50
   1 -18  -4   11.60   15.40
   1 -18  -4   -1.80   13.30
  -1 -18   4   -2.00   14.30
   1  18  -4   -1.10   10.70
  -1  18   4    0.30   15.30
   1 -18  -6   30.70   17.20
  -1 -18   6   31.10   17.80
   1 -18  -6    5.50   14.50
   1 -18  -6   68.09   19.70
   1  18  -6   10.50   13.50
   1 -18  -8   22.50   17.70
   1 -18  -8    6.10   14.80
   1  18  -8   -1.40   12.00
   1 -18 -10   11.00   15.90
   1 -18 -10  -13.80   13.10
   1  18 -10   -8.30   12.70
   1 -18 -12    8.00   16.30
   1 -18 -12  -13.40   21.10
   1  18 -12   14.10   15.20
  -1 -19  -9   18.10   17.00
   1 -19   9   56.69   21.70
  -1  19  -9   38.20   17.50
   1 -19   7   15.80   17.30
  -1 -19  -7   16.90   17.20
  -1  19  -7    6.60   13.90
  -1 -19  -5    8.60   16.00
   1 -19   5   14.00   17.80
  -1  19  -5    6.30   14.20
   1  19   5   22.70   15.00
  -1 -19  -3   28.70   18.10
   1 -19   3    6.70   16.80
   1  19   3    8.40   25.10
  -1  19  -3   20.80   13.70
   1  19   3   18.30   14.90
   1 -19   1   49.40   19.40
  -1 -19  -1   39.60   17.90
   1  19   1   18.40   14.90
  -1  19  -1    1.40   13.00
  -1 -19   1    3.50   15.50
   1 -19  -1   31.40   19.10
   1  19  -1   49.20   16.20
  -1  19   1   29.90   17.80
  -1 -19   3   31.10   17.30
   1 -19  -3    6.70   15.80
  -1  19   3    6.60   14.80
   1  19  -3   26.60   14.50
   1 -19  -5    7.90   15.90
  -1 -19   5   12.80   17.00
   1  19  -5   -5.10   13.00
   1 -19  -7    0.10   14.70
   1  19  -7  -21.20   12.00
   1 -19  -9   44.00   17.90
   1  19  -9   12.20   14.70
   1 -20   8   33.70   22.20
  -1 -20  -8   -1.30   15.90
  -1  20  -8   19.90   16.20
   1 -20   6   13.30   17.70
  -1 -20  -6   15.00   17.20
  -1  20  -6    0.30   14.50
   1 -20   4    7.70   16.50
  -1 -20  -4   -6.20   15.60
   1  20   4   19.20   13.90
  -1  20  -4   21.40   14.50
  -1 -20  -2   14.60   17.40
   1 -20   2    7.50   16.70
  -1  20  -2    3.40   14.20
   1  20   2   23.10   14.40
  -1 -20   0    5.60   16.20
   1 -20   0    6.80   15.80
   1  20   0  -21.10   11.60
   1 -20  -2  -15.00   14.80
  -1 -20   2   -9.60   16.20
   1  20  -2    4.50   13.90
  -1 -20   4    2.20   17.20
   1 -20  -4   10.00   17.70
   1  20  -4    4.80   14.70
   1 -20  -6   12.90   17.00
   1  20  -6    9.30   15.70
   1 -20  -8   52.29   21.10
   1  20  -8    4.40   14.60
  -1 -21  -5  113.19   27.30
   1 -21   5   86.09   25.20
  -1  21  -5  123.79   25.50
   1 -21   3   81.49   25.60
  -1 -21  -3  154.48   30.00
  -1  21  -3  130.59   24.80
   1  21   3  131.19   25.80
   1 -21   1   -4.90   16.30
  -1 -21  -1   19.50   18.80
   1  21   1  -14.60   13.70
   1 -21  -1   32.90   19.40
  -1 -21   1    0.50   17.30
   1  21  -1   -0.90   14.00
  -1 -21   3  103.49   26.80
   1 -21  -3  132.59   28.00
   1  21  -3  181.98   28.10
   1 -21  -5  131.39   28.60
   1  21  -5  121.89   25.20
  -2   0 -20   42.40   17.50
  -2   0 -18   34.40   14.60
  -2   0 -16  275.37   31.40
   2   0  16  247.48   28.80
  -2   0 -14   29.70   11.90
   2   0  14   29.00    9.10
   2   0  14   33.40   10.70
  -2   0 -14   23.40   10.30
   2   0  12  776.42   50.69
   2   0  12  777.92   51.59
  -2   0 -12  723.03   53.39
  -2   0 -12  693.53   51.79
  -2   0 -10  156.38   19.50
  -2   0 -10  190.38   19.30
   2   0  10  211.78   20.00
   2   0  10  161.28   16.00
   2   0   8   96.69   11.70
  -2   0  -8   78.49   10.80
   2   0   8   91.79   11.80
  -2   0  -8   91.99   12.70
   2   0   6  111.79   11.30
  -2   0  -6   97.89   12.00
   2   0   6  103.19   10.40
  -2   0  -6   88.59   10.80
  -2   0  -4 4849.51  292.87
  -2   0  -4 4868.81  292.17
   2   0   4 5020.50  292.67
   2   0   4 4853.81  291.87
   2   0   4 5031.50  292.07
   2   0   2   92.49    7.30
   2   0   2  102.39    7.50
  -2   0  -2   93.59    7.40
   2   0   2   97.39    7.30
   2   0   2  104.09    8.10
   2   0   2  101.09    8.40
   2   0   0 1119.89   65.09
  -2   0   0 1122.09   66.69
   2   0   0 1138.99   66.09
  -2   0   0 1014.40   65.89
  -2   0   2  107.59    7.90
   2   0  -2   89.89    7.50
   2   0  -2   84.59    7.60
   2   0  -4 4666.23  285.97
   2   0  -4 4786.72  285.67
   2   0  -4 4849.11  286.97
  -2   0   4 4938.81  287.97
  -2   0   4 4998.60  285.97
   2   0  -4 4809.92  285.47
  -2   0   6   91.39    9.00
   2   0  -6   92.69   10.70
   2   0  -6   91.59    8.10
  -2   0   6   95.89   11.50
   2   0  -6   91.09    8.40
   2   0  -6   71.89    8.50
   2   0  -8   95.59   11.30
  -2   0   8  103.79   12.30
  -2   0   8  122.69   12.20
   2   0  -8   99.59   11.10
   2   0  -8  119.39   14.30
   2   0 -10  171.78   15.10
  -2   0  10  162.68   14.70
   2   0 -10  188.78   18.00
  -2   0  10  161.78   15.20
   2   0 -10  134.49   17.90
   2   0 -12  708.63   49.30
   2   0 -12  703.63   51.59
  -2   0  12  764.82   48.80
   2   0 -12  700.73   49.90
  -2   0  12  802.12   50.19
   2   0 -14   43.10   11.00
   2   0 -14   25.60   11.30
   2   0 -16  277.07   28.80
   2   0 -18    9.00   11.50
   2   0 -20   17.10   13.50
  -2  -1 -21   25.90   16.90
  -2   1 -21    5.00   14.40
  -2  -1 -19    1.90   13.70
  -2   1 -19   -5.40   11.70
   2  -1  17  -11.20    8.80
  -2  -1 -17   -4.80    9.90
  -2   1 -17    2.60   10.40
   2   1  17   16.70   11.50
  -2  -1 -15   41.10   12.60
  -2  -1 -15   16.00   12.90
   2  -1  15   26.90   10.70
   2   1  15   21.00   10.50
  -2   1 -15   15.90   12.30
  -2   1 -15   37.10   12.40
   2  -1  13   49.70   10.80
  -2  -1 -13   57.19   12.60
  -2  -1 -13   59.29   13.10
   2  -1  13   70.89   13.30
   2   1  13   66.39   12.60
  -2   1 -13   59.99   15.40
   2   1  13   56.89   10.10
  -2   1 -13   74.19   13.80
   2  -1  11  128.39   15.50
   2  -1  11  139.89   16.30
  -2  -1 -11  126.69   16.10
  -2  -1 -11  115.19   16.00
  -2   1 -11  108.59   17.40
   2   1  11  129.89   16.50
  -2   1 -11  145.89   17.30
   2   1  11  122.79   14.30
   2  -1   9    2.50    4.90
   2  -1   9    8.10    5.80
  -2  -1  -9   -1.80    4.80
  -2  -1  -9    1.40    5.30
   2   1   9    3.30    4.10
  -2   1  -9   -1.70    5.70
   2   1   9   10.30    5.80
  -2   1  -9    4.40    5.40
  -2  -1  -7   13.10    4.90
  -2  -1  -7   14.00    5.10
   2  -1   7   21.10    6.00
   2  -1   7   12.80    5.00
   2  -1   7    5.10    3.90
  -2   1  -7   22.10    5.80
   2   1   7   10.50    4.90
   2   1   7    8.20    4.20
  -2   1  -7   12.50    5.90
   2  -1   5   63.69    7.60
  -2  -1  -5   42.00    6.90
   2  -1   5   46.60    7.30
   2  -1   5   53.69    6.90
   2  -1   5   54.39    6.70
  -2  -1  -5   40.70    6.60
  -2   1  -5   44.40    7.90
   2   1   5   34.10    6.00
  -2   1  -5   58.09    7.40
   2   1   5   48.40    9.10
   2   1   5   52.49    6.90
   2  -1   3   92.59    7.50
  -2  -1  -3   87.79    8.00
  -2  -1  -3  100.39    7.80
   2  -1   3   63.09    8.40
   2  -1   3   73.99    7.40
  -2  -1  -3   86.89    8.00
   2  -1   3   77.79    7.20
  -2   1  -3   85.79    7.40
  -2   1  -3   84.99    8.40
   2   1   3  103.49    7.80
   2   1   3   95.79    7.70
  -2  -1  -1    6.20    1.80
   2  -1   1    7.80    1.60
   2  -1   1    9.10    1.60
   2  -1   1    6.80    1.70
  -2  -1  -1    7.90    2.70
   2  -1   1    6.30    2.70
  -2  -1  -1    4.70    1.60
  -2   1  -1    8.10    1.60
   2   1   1    7.30    1.60
   2   1   1    6.30    2.60
  -2   1  -1    6.80    2.60
   2   1   1    6.80    1.90
   2   1   1    6.40    1.70
   2  -1  -1    2.60    1.50
   2  -1  -1    7.80    2.20
  -2  -1   1    7.30    2.80
  -2  -1   1    8.50    2.10
  -2   1   1    7.50    2.20
   2   1  -1    7.50    1.40
   2   1  -1    9.10    2.60
  -2   1   1    7.30    2.10
   2   1  -1    7.40    2.00
   2  -1  -3   85.49    6.40
  -2  -1   3   74.99    9.20
  -2  -1   3   93.69    6.50
  -2   1   3   88.59    6.70
   2   1  -3   82.09    5.70
   2   1  -3   71.89    6.20
   2   1  -3   79.89    5.40
   2   1  -3   79.39    8.30
  -2   1   3   74.49    5.70
   2  -1  -5   39.90    4.80
   2  -1  -5   54.59    5.40
  -2  -1   5   50.09    9.20
   2  -1  -5   49.70    6.10
  -2  -1   5   48.80    5.80
   2   1  -5   50.79    5.60
  -2   1   5   36.20    5.00
   2   1  -5   44.10    5.80
   2   1  -5   61.69    9.20
  -2   1   5   44.80    6.40
   2   1  -5   53.69    6.10
  -2  -1   7   11.30    4.10
   2  -1  -7    3.80    3.20
  -2  -1   7    7.90    5.60
   2  -1  -7   17.60    5.00
   2  -1  -7   11.80    3.80
   2   1  -7   12.90    4.20
  -2   1   7    8.60    3.70
  -2   1   7   10.80    3.90
   2   1  -7   17.30    4.60
   2   1  -7    5.40    5.90
   2  -1  -9    4.20    4.70
   2  -1  -9    0.90    4.20
  -2  -1   9    7.80    5.90
   2  -1  -9   -0.10    3.70
  -2  -1   9    0.40    4.50
   2   1  -9    7.40    4.50
   2   1  -9    6.90    4.90
   2   1  -9   -3.60    6.30
  -2   1   9    2.60    3.50
  -2   1   9    0.50    3.80
   2  -1 -11  150.18   16.40
  -2  -1  11  135.59   15.80
   2  -1 -11  135.69   14.30
  -2  -1  11  119.19   14.60
   2  -1 -11  155.08   14.30
  -2   1  11  125.09   12.10
  -2   1  11  131.49   15.10
   2   1 -11  115.59   18.30
   2   1 -11  169.68   15.20
   2   1 -11  168.98   16.90
   2  -1 -13   61.19   11.50
   2  -1 -13   71.49   11.30
  -2  -1  13   54.39   10.90
   2   1 -13   63.39   12.00
  -2   1  13   61.89   11.90
   2   1 -13   42.90   13.50
   2  -1 -15   31.00   10.90
   2   1 -15   25.60   10.20
   2  -1 -17    2.50    9.90
   2   1 -17   -7.60    8.70
   2  -1 -19    1.30   11.10
   2   1 -19    8.00   11.20
   2  -1 -21   26.00   13.80
   2   1 -21   -3.00   11.10
  -2  -2 -20   38.60   16.80
  -2   2 -20   54.19   17.20
  -2  -2 -18   52.99   17.20
  -2   2 -18   29.80   13.90
   2  -2  16    5.80   10.20
  -2  -2 -16   24.70   12.80
   2   2  16   -2.50    9.20
  -2   2 -16   31.20   15.10
  -2   2 -16    0.70   10.10
   2  -2  14  360.86   31.20
  -2  -2 -14  317.17   31.50
  -2  -2 -14  366.66   31.60
  -2   2 -14  370.26   31.00
   2   2  14  361.16   30.60
  -2   2 -14  384.46   36.90
   2  -2  12   44.60   10.80
   2  -2  12   68.09   12.30
  -2  -2 -12   61.39   12.50
  -2  -2 -12   50.99   12.00
  -2  -2 -12   72.09   10.20
  -2   2 -12   56.29   12.00
   2   2  12   66.89   12.20
  -2   2 -12   56.89   15.20
   2   2  12   66.69   10.20
  -2  -2 -10  156.68   17.60
  -2  -2 -10  117.19   12.30
  -2  -2 -10  113.39   15.00
   2  -2  10  124.79   14.80
   2  -2  10  123.49   15.90
   2   2  10  130.59   12.60
   2   2  10   86.99   13.20
  -2   2 -10  121.19   15.90
  -2   2 -10  136.39   19.10
   2  -2   8   21.30    6.70
  -2  -2  -8   64.49   10.20
  -2  -2  -8   65.19    9.40
  -2  -2  -8   72.49    8.90
  -2   2  -8   55.59    9.60
   2   2   8   25.50    7.30
  -2   2  -8   48.10   10.40
  -2  -2  -6 1267.57   74.99
  -2  -2  -6 1251.57   73.99
   2  -2   6 1084.09   74.09
  -2  -2  -6 1242.48   74.19
   2  -2   6 1116.59   75.59
   2  -2   6 1183.08   74.59
  -2   2  -6 1212.48   74.59
  -2   2  -6 1159.08   76.59
   2   2   6 1255.77   74.59
  -2  -2  -4  322.67   22.40
  -2  -2  -4  318.77   22.30
   2  -2   4  339.77   23.50
   2  -2   4  367.56   22.40
   2  -2   4  349.37   22.60
   2  -2   4  341.27   24.00
  -2  -2  -4  282.17   22.20
   2  -2   4  347.27   22.20
  -2   2  -4  348.37   24.30
  -2   2  -4  336.07   22.20
   2   2   4  311.07   22.30
   2   2   4  311.57   22.10
   2   2   4  292.17   22.20
   2  -2   2  214.78   14.70
   2  -2   2  216.38   15.50
  -2  -2  -2  163.78   14.50
   2  -2   2  219.58   14.50
   2  -2   2  216.18   16.10
   2  -2   2  226.88   14.50
  -2  -2  -2  156.28   14.90
   2   2   2  242.58   15.00
   2   2   2  242.38   14.90
   2   2   2  271.27   16.20
  -2  -2   0 1736.23  109.99
   2  -2   0 1870.81  108.49
   2  -2   0 1851.41  109.59
   2  -2   0 1797.42  107.89
  -2  -2   0 1768.12  108.39
   2  -2   0 1839.12  107.69
  -2  -2   0 1851.01  107.39
   2  -2   0 1733.83  109.29
   2   2   0 1787.72  110.09
   2   2   0 1780.12  108.09
  -2   2   0 1839.02  108.09
   2   2   0 1880.11  108.09
   2   2   0 1851.81  107.49
  -2   2   0 1877.61  109.59
   2  -2  -2  162.48   10.70
   2  -2  -2  174.58   12.60
   2   2  -2  145.19   12.90
   2   2  -2  152.88   10.60
   2   2  -2  150.28    9.90
   2   2  -2  139.09   10.30
   2  -2  -4  278.07   20.70
   2  -2  -4  305.87   19.80
  -2  -2   4  335.57   21.00
  -2  -2   4  325.47   25.30
   2  -2  -4  295.57   22.50
   2   2  -4  344.27   21.00
  -2   2   4  289.27   19.50
  -2   2   4  299.77   20.10
   2   2  -4  344.57   20.40
  -2   2   4  295.07   19.30
   2   2  -4  348.07   21.00
   2   2  -4  357.16   25.20
   2  -2  -6 1173.98   67.89
   2  -2  -6 1210.28   69.59
   2  -2  -6 1222.48   71.19
  -2  -2   6 1069.79   70.29
  -2  -2   6  993.20   74.19
   2   2  -6 1153.78   70.49
   2   2  -6 1110.69   75.29
  -2   2   6 1163.08   68.29
   2   2  -6 1109.89   69.79
  -2   2   6 1168.48   69.89
  -2  -2   8   15.40    8.30
   2  -2  -8   56.59    5.00
   2  -2  -8   64.59    9.40
   2   2  -8   59.79    8.30
   2   2  -8   53.29    8.00
   2   2  -8   62.49   14.40
  -2  -2  10  145.49   14.70
   2  -2 -10  107.89   13.10
   2  -2 -10  103.69    9.40
  -2  -2  10  129.59   16.80
   2  -2 -10  113.99   14.50
   2   2 -10  121.39   13.70
  -2   2  10  122.69   13.70
   2   2 -10  108.19   19.10
   2   2 -10  141.69   14.80
  -2   2  10  110.19    8.90
  -2  -2  12   89.39   13.00
   2  -2 -12   53.49   10.30
   2  -2 -12   76.59   12.70
   2  -2 -12   79.09    8.90
  -2  -2  12   82.89   13.20
   2   2 -12   58.69   11.20
   2   2 -12   55.49   10.80
   2   2 -12   63.79   16.70
  -2   2  12   73.49   11.80
  -2   2  12   67.39    7.20
   2  -2 -14  319.17   30.50
   2   2 -14  376.16   30.80
   2   2 -14  434.56   37.20
   2  -2 -16    6.20    9.20
   2   2 -16   -5.10    8.60
   2  -2 -18   33.50   14.00
   2   2 -18   53.69   14.50
   2  -2 -20   54.59   16.10
   2   2 -20   23.60   13.40
  -2  -3 -21   16.30   15.10
  -2   3 -21   -5.70   13.80
  -2  -3 -19    4.10   12.30
  -2   3 -19    2.70   12.80
   2  -3  17    7.20   10.60
  -2  -3 -17    5.00   11.90
  -2   3 -17   24.00   12.60
  -2  -3 -15   -7.70    8.90
   2  -3  15   19.80   10.80
  -2   3 -15   -0.60   11.40
  -2   3 -15  -16.30    7.60
   2   3  15   -3.40    7.90
  -2  -3 -13   59.59   13.20
  -2  -3 -13   59.39    9.80
  -2  -3 -13   41.80   10.80
   2  -3  13   58.69   12.30
   2   3  13   60.69   12.70
  -2   3 -13   30.80   14.50
  -2   3 -13   42.60   12.20
  -2  -3 -11   14.10    6.90
   2  -3  11   10.50    7.50
   2  -3  11    6.00    6.90
   2  -3  11    7.60    6.80
  -2  -3 -11   13.80    5.40
  -2  -3 -11   16.80    8.30
   2   3  11   -0.50    6.30
  -2   3 -11   16.40   10.80
  -2   3 -11    3.80    6.50
   2  -3   9   15.40    6.80
  -2  -3  -9    4.10    4.80
  -2  -3  -9   10.50    4.70
   2  -3   9    9.10    6.50
  -2  -3  -9   10.90    6.80
   2  -3   9   14.40    6.90
  -2   3  -9   12.30    6.40
   2   3   9    9.00    6.30
  -2   3  -9    4.30    7.90
   2  -3   7    1.70    4.60
  -2  -3  -7    1.70    3.40
  -2  -3  -7    1.80    4.60
   2  -3   7   -0.60    4.20
   2  -3   7    7.00    4.90
  -2  -3  -7    4.50    4.00
  -2   3  -7    4.50    6.20
  -2   3  -7    3.50    4.40
   2   3   7    1.80    4.20
   2  -3   5   37.00    6.80
   2  -3   5   39.60    7.90
   2  -3   5   36.40    7.60
  -2  -3  -5   29.30    5.70
   2  -3   5   33.70    6.00
  -2  -3  -5   57.99    8.20
  -2  -3  -5   40.30    6.20
  -2   3  -5   40.50    6.10
   2   3   5   43.70    6.70
   2   3   5   35.10    6.00
  -2   3  -5   47.40    9.10
   2  -3   3   21.50    4.00
  -2  -3  -3   16.60    4.40
  -2  -3  -3   17.60    4.40
   2  -3   3   18.90    4.70
   2  -3   3   16.00    5.40
   2  -3   3   23.50    4.60
   2  -3   3   22.60    4.30
   2   3   3    8.40    3.30
   2   3   3   16.90    4.00
  -2   3  -3   21.30    4.20
   2   3   3   15.30    4.20
  -2   3  -3   12.30    4.90
   2  -3   1   11.00    2.60
  -2  -3  -1   12.10    3.30
   2  -3   1   10.10    3.70
   2  -3   1    8.50    3.40
   2  -3   1   12.00    2.70
   2  -3   1    7.30    2.50
  -2  -3  -1    8.80    3.80
  -2   3  -1   10.30    4.10
   2   3   1    8.90    4.10
   2   3   1    7.30    2.70
  -2   3  -1   13.00    2.80
   2   3   1   11.40    2.90
   2  -3  -1    8.50    2.20
   2  -3  -1   15.50    4.00
   2  -3  -1    4.80    2.50
  -2  -3   1    8.70    3.20
   2  -3  -1    6.20    2.80
   2  -3  -1    9.80    2.10
  -2  -3   1   17.10    4.90
   2   3  -1    7.60    2.80
   2   3  -1   10.30    4.60
  -2   3   1   11.80    3.40
  -2   3   1   12.30    2.60
   2   3  -1    7.00    2.00
  -2  -3   3   13.50    6.00
   2  -3  -3   33.70    6.40
   2  -3  -3   18.00    2.90
   2  -3  -3   15.30    2.90
  -2  -3   3   20.30    4.20
   2  -3  -3   22.90    3.90
  -2   3   3   13.80    3.10
   2   3  -3   15.90    3.50
   2   3  -3   12.00    6.30
  -2   3   3   16.30    3.10
   2   3  -3   13.00    2.90
   2   3  -3   21.00    4.50
  -2  -3   5   53.69    7.00
   2  -3  -5   37.80    5.10
  -2  -3   5   42.10   10.40
   2  -3  -5   38.80    6.70
   2  -3  -5   40.10    8.10
   2   3  -5   43.80    5.60
   2   3  -5   35.80    9.90
   2   3  -5   52.19    6.90
  -2   3   5   33.60    5.20
  -2  -3   7   -3.30    5.80
  -2  -3   7    2.20    3.80
   2  -3  -7    3.30    4.30
   2  -3  -7    3.40    3.20
  -2   3   7    3.60    3.30
   2   3  -7    2.10    7.90
   2   3  -7    3.30    3.50
   2   3  -7    1.50    3.90
   2  -3  -9    5.90    4.30
  -2  -3   9   12.50    8.20
   2  -3  -9    9.00    6.00
   2   3  -9    0.90    9.10
   2   3  -9    6.10    5.00
   2   3  -9    7.60    5.10
  -2   3   9    4.00    4.80
  -2  -3  11   18.00    7.30
   2  -3 -11    3.50    6.20
  -2  -3  11    7.80    7.40
   2   3 -11   21.00    7.40
   2   3 -11   11.70   11.50
  -2   3  11    8.20    5.60
   2   3 -11    7.80    6.30
   2  -3 -13   57.49   12.10
  -2  -3  13   57.79   13.00
   2   3 -13   51.79   17.50
   2   3 -13   36.40    9.80
   2  -3 -15   10.50    9.30
   2   3 -15    8.70    8.80
   2   3 -15    0.10   12.20
   2  -3 -17   -3.20    9.80
   2   3 -17   18.50   10.40
   2  -3 -19   -9.90    9.90
   2   3 -19   -2.00   10.70
   2  -3 -21    5.90   12.60
   2   3 -21   -7.90   11.00
  -2  -4 -20    1.30   14.90
  -2   4 -20   38.10   15.70
  -2  -4 -18   87.59   19.60
  -2   4 -18  105.99   19.90
  -2  -4 -16   10.10   11.20
   2  -4  16   11.50   10.10
  -2   4 -16   -2.20    9.80
  -2   4 -16    7.30   15.30
   2   4  16    0.30   10.90
   2  -4  14   44.40   12.80
  -2  -4 -14   55.59   14.80
  -2   4 -14   47.40   12.90
  -2   4 -14   37.90   17.10
   2   4  14   49.50   13.10
  -2  -4 -12   61.89   13.50
   2  -4  12   67.59   12.20
  -2  -4 -12   72.99   11.90
  -2  -4 -12   71.99   10.10
   2  -4  12   76.79   13.80
   2   4  12   53.19   12.00
  -2   4 -12   55.59   16.80
  -2   4 -12   66.79   13.20
   2  -4  10  411.46   30.30
   2  -4  10  379.76   32.00
  -2  -4 -10  362.56   27.00
   2  -4  10  387.66   29.80
  -2  -4 -10  390.96   31.00
  -2  -4 -10  412.66   28.40
   2   4  10  377.06   29.60
  -2   4 -10  381.36   29.80
  -2   4 -10  371.26   34.90
  -2  -4  -8  443.76   32.00
  -2  -4  -8  453.45   31.80
   2  -4   8  513.35   34.10
   2  -4   8  520.75   34.20
   2  -4   8  490.45   36.60
  -2  -4  -8  445.76   34.30
  -2   4  -8  470.45   33.50
  -2   4  -8  501.35   39.00
   2   4   8  432.96   33.20
  -2  -4  -6   11.30    4.50
   2  -4   6    7.10    4.60
   2  -4   6    5.30    5.90
   2  -4   6    5.30    4.80
  -2  -4  -6    9.60    5.20
   2  -4   6    3.70    5.10
  -2   4  -6   16.40    5.00
   2   4   6    1.50    4.20
  -2   4  -6   13.20    7.30
   2   4   6    1.50    3.30
  -2  -4  -4  942.51   59.69
   2  -4   4  998.20   59.29
   2  -4   4  964.80   62.79
   2  -4   4  958.00   60.39
   2  -4   4  941.91   59.59
  -2  -4  -4  937.81   60.29
   2   4   4  902.61   59.59
  -2   4  -4  930.31   59.19
   2   4   4  971.20   59.79
  -2  -4  -2 4018.90  233.88
   2  -4   2 3893.61  233.08
   2  -4   2 3862.71  232.48
   2  -4   2 3839.02  235.48
  -2  -4  -2 3986.10  234.48
   2  -4   2 3798.82  232.78
   2  -4   2 3788.02  233.38
   2   4   2 3952.00  233.68
  -2   4  -2 3935.71  235.68
   2   4   2 3816.42  233.08
  -2   4  -2 4038.20  232.68
   2   4   2 4024.30  234.38
   2  -4   0 1204.48   75.79
   2  -4   0 1227.78   76.99
  -2  -4   0 1246.58   76.39
   2  -4   0 1274.87   75.69
   2  -4   0 1268.47   74.89
   2  -4   0 1189.08   74.89
  -2  -4   0 1265.57   78.39
  -2  -4   0 1279.77   77.39
  -2   4   0 1211.88   76.99
   2   4   0 1252.17   74.99
  -2   4   0 1222.88   75.09
   2   4   0 1205.08   76.09
   2   4   0 1191.88   77.99
   2  -4  -2 3813.62  229.68
   2  -4  -2 4034.90  229.08
   2  -4  -2 3877.31  227.68
  -2  -4   2 3810.62  233.58
   2  -4  -2 4025.40  228.58
  -2  -4   2 3695.83  229.68
  -2   4   2 3825.42  228.08
   2   4  -2 3885.51  229.78
   2   4  -2 3962.40  227.98
  -2   4   2 3892.31  229.38
   2   4  -2 3376.16  232.58
   2  -4  -4  963.50   57.89
  -2  -4   4  872.51   64.89
   2  -4  -4  992.80   60.89
  -2  -4   4  953.60   59.69
   2  -4  -4  944.41   57.39
   2  -4  -4  969.10   59.99
   2   4  -4  960.10   59.89
   2   4  -4  872.81   64.79
  -2   4   4  962.70   58.39
   2   4  -4  932.51   58.19
  -2   4   4  953.50   58.19
  -2  -4   6    6.50    4.80
   2  -4  -6   14.20    3.90
  -2  -4   6    5.70    7.90
   2  -4  -6   12.20    5.00
  -2   4   6    9.20    3.90
   2   4  -6    9.20    4.50
   2   4  -6   13.70    4.20
   2   4  -6   22.10   10.40
   2  -4  -8  432.56   32.80
  -2  -4   8  464.95   32.20
   2  -4  -8  454.25   30.70
  -2  -4   8  522.55   39.10
   2   4  -8  448.66   31.30
  -2   4   8  425.06   31.00
   2   4  -8  430.06   40.00
   2   4  -8  481.55   32.50
  -2  -4  10  312.27   30.90
   2  -4 -10  329.27   27.80
   2  -4 -10  374.56   26.00
   2   4 -10  361.86   36.30
  -2   4  10  380.76   26.70
   2   4 -10  336.57   27.40
   2   4 -10  365.46   26.80
  -2  -4  12   51.99   13.80
  -2  -4  12   70.69   12.40
   2  -4 -12   85.99   13.80
   2   4 -12   53.09   18.50
   2   4 -12   66.19   11.40
  -2   4  12   73.79   12.10
   2  -4 -14   19.20    9.80
   2   4 -14   28.60   16.40
   2   4 -14   41.80   10.80
   2  -4 -16   12.00   10.60
   2   4 -16    9.50    9.50
   2  -4 -18   86.49   19.00
   2   4 -18   93.99   17.90
   2  -4 -20   19.90   13.80
   2   4 -20    9.90   12.60
  -2  -5 -19    1.40   14.30
  -2   5 -19   31.80   16.30
   2  -5  17   39.80   15.60
  -2  -5 -17   53.79   17.40
  -2   5 -17   26.20   20.50
  -2   5 -17   45.40   14.60
   2  -5  15   17.40   11.30
  -2  -5 -15   23.20   12.70
  -2   5 -15   31.50   12.10
  -2   5 -15   33.20   18.40
   2   5  15   24.00   12.40
  -2  -5 -13    8.60    7.70
   2  -5  13    2.20    8.40
   2  -5  13    8.90    9.20
  -2  -5 -13    7.90    9.20
  -2   5 -13   20.50   13.80
   2   5  13  -11.80    6.70
  -2   5 -13   13.90    9.30
  -2  -5 -11   19.10    6.80
  -2  -5 -11   15.80    9.20
   2  -5  11    8.70    7.60
  -2  -5 -11   10.20    5.80
   2  -5  11    8.90    8.00
   2   5  11   18.60    8.40
  -2   5 -11   22.90   12.70
  -2   5 -11    6.00    6.90
  -2  -5  -9   78.29   10.40
   2  -5   9   69.39   11.70
   2  -5   9   67.19   13.70
  -2  -5  -9  108.49   15.00
  -2  -5  -9  117.49   11.20
   2  -5   9   96.39   13.00
  -2   5  -9   85.39   12.20
   2   5   9  116.79   14.50
  -2   5  -9   54.69   14.60
   2  -5   7   57.39   12.40
   2  -5   7   34.00    8.20
   2  -5   7   71.99   12.00
   2  -5   7   57.49   10.00
  -2  -5  -7   62.19   10.60
  -2  -5  -7   46.90    7.90
   2   5   7   51.39    7.90
  -2   5  -7   60.69    9.80
  -2   5  -7   41.80   12.60
   2   5   7   71.09   10.70
  -2  -5  -5    6.90    5.10
   2  -5   5   10.60    5.40
   2  -5   5    4.80    4.70
   2  -5   5   10.90    7.00
  -2  -5  -5    0.90    3.80
   2   5   5   15.30    5.50
   2   5   5    2.60    4.00
  -2   5  -5   17.10    5.20
  -2   5  -5   -1.20    2.50
  -2  -5  -3  119.99   13.60
   2  -5   3  140.89   11.40
  -2  -5  -3   96.89   12.20
   2  -5   3  110.59   12.30
   2  -5   3   98.69   14.40
   2  -5   3  113.19   12.50
   2  -5   3  121.89   10.70
   2   5   3  125.69   13.40
   2   5   3   95.39   11.30
  -2   5  -3   91.59   14.60
   2   5   3   99.19   12.50
  -2   5  -3  149.49   11.30
   2  -5   1  133.29   16.00
   2  -5   1  159.68   11.80
  -2  -5  -1  137.29   13.00
   2  -5   1  164.38   12.50
   2  -5   1  127.49   12.00
  -2  -5  -1  158.58   14.90
   2  -5   1  135.49   12.20
  -2  -5  -1  157.58   13.80
   2   5   1  136.59   12.00
  -2   5  -1  149.39   11.90
  -2   5  -1  148.89   17.10
   2   5   1  127.39    9.70
   2   5   1  147.59   13.40
   2   5   1  109.19   14.50
   2  -5  -1  163.88   12.30
  -2  -5   1  130.29   14.20
   2  -5  -1  150.98   12.70
   2  -5  -1  128.39   12.30
  -2  -5   1  142.19   17.40
  -2  -5   1  135.59   12.10
   2  -5  -1  131.09   13.10
   2  -5  -1  155.98   11.40
  -2  -5   1  123.99    9.10
   2   5  -1  137.59   14.90
   2   5  -1  133.49   11.10
  -2   5   1  144.19   13.80
   2   5  -1  134.59   17.90
  -2   5   1  118.59   11.30
  -2  -5   3  101.99   17.30
   2  -5  -3   99.99   12.20
   2  -5  -3  114.49   10.80
  -2  -5   3  138.09   12.50
   2  -5  -3  116.39   12.40
   2  -5  -3  102.39    9.50
   2   5  -3  120.69   13.20
   2   5  -3  118.69   10.10
  -2   5   3  111.99   10.10
  -2   5   3  120.09   11.70
   2  -5  -5   12.40    3.10
   2  -5  -5    9.40    3.90
  -2  -5   5   17.00    9.50
  -2  -5   5   16.20    5.60
   2  -5  -5    7.60    4.90
   2  -5  -5   13.60    5.60
   2   5  -5    3.10    4.30
   2   5  -5   12.30    4.00
  -2   5   5    4.80    3.50
  -2   5   5    5.60    3.50
   2   5  -5    4.20    9.00
   2  -5  -7   51.29    7.50
  -2  -5   7   84.59   11.10
  -2  -5   7   35.70   12.50
   2  -5  -7   50.09    9.70
   2   5  -7   50.39    8.00
   2   5  -7   42.60    8.40
  -2   5   7   46.60    7.70
   2   5  -7   27.50   13.40
   2  -5  -9  101.29   14.30
   2  -5  -9   86.39   11.10
  -2  -5   9  111.09   13.50
   2   5  -9   81.59   20.60
   2   5  -9   90.89   11.60
  -2   5   9  102.69   12.40
   2   5  -9  120.49   14.50
   2  -5 -11   25.80    8.70
  -2  -5  11   14.10   11.00
   2  -5 -11   15.00    6.70
   2   5 -11   10.60    6.80
  -2   5  11   18.00    7.40
   2   5 -11   13.10   13.80
   2   5 -11   14.60    8.30
   2  -5 -13    8.60    8.50
   2   5 -13   14.40   14.90
   2   5 -13    7.20    7.70
   2  -5 -15   34.20   12.70
   2   5 -15   39.80   18.30
   2   5 -15   37.40   11.60
   2  -5 -17   54.99   16.10
   2   5 -17   56.99   14.30
   2  -5 -19   24.20   13.40
   2   5 -19   25.10   12.90
  -2  -6 -20   55.69   20.30
  -2   6 -20   70.69   19.60
  -2  -6 -18   27.80   15.40
  -2   6 -18   13.40   13.30
  -2  -6 -16   80.99   19.40
   2  -6  16  107.29   18.70
  -2   6 -16   38.20   22.00
   2   6  16   95.09   17.90
  -2   6 -16  119.79   20.00
   2  -6  14   39.20   12.00
  -2  -6 -14   41.40   14.20
  -2   6 -14   31.20   18.50
   2   6  14   14.90   10.50
  -2   6 -14   12.60   10.60
  -2  -6 -12  322.77   24.50
   2  -6  12  262.17   26.50
   2  -6  12  267.97   26.90
  -2  -6 -12  296.17   30.90
  -2  -6 -12  319.77   24.90
  -2   6 -12  348.37   41.50
   2   6  12  302.47   27.50
  -2   6 -12  289.47   27.30
  -2  -6 -10  152.28   15.10
   2  -6  10  151.38   18.50
   2  -6  10  146.39   19.70
   2  -6  10  162.98   18.80
  -2  -6 -10  169.28   15.30
  -2  -6 -10  151.18   20.40
  -2   6 -10  187.58   20.40
   2   6  10  159.58   18.90
  -2   6 -10  181.78   28.20
   2  -6   8 2057.89  119.39
   2  -6   8 2080.89  129.09
   2  -6   8 2014.50  118.99
  -2  -6  -8 1858.51  116.99
  -2  -6  -8 1886.31  117.49
  -2  -6  -8 1747.73  119.79
   2  -6   8 1977.80  120.39
  -2   6  -8 1777.42  125.09
   2   6   8 1946.51  118.99
  -2   6  -8 1760.82  118.09
   2   6   8 1948.21  117.09
  -2  -6  -6   26.40    8.20
  -2  -6  -6   16.50    6.00
   2  -6   6   39.90   11.60
   2  -6   6   22.30    7.20
   2  -6   6   20.20    6.50
   2  -6   6   27.50    7.30
  -2   6  -6   18.70    6.40
  -2   6  -6    7.30    6.50
   2   6   6   28.20    7.20
   2   6   6   26.30    6.60
   2  -6   4   15.30    8.70
   2  -6   4   23.80    6.00
  -2  -6  -4   25.40    7.10
   2  -6   4   21.80    6.80
   2  -6   4   19.90    6.00
  -2  -6  -4   28.30    7.60
   2   6   4   23.40    6.80
  -2   6  -4   17.20    8.30
  -2   6  -4   26.80    6.40
   2   6   4   20.30    6.10
  -2  -6  -2 1284.27   78.79
   2  -6   2 1141.89   75.49
   2  -6   2 1185.68   75.39
   2  -6   2 1212.08   74.79
   2  -6   2 1161.38   79.49
   2  -6   2 1233.78   75.59
  -2  -6  -2 1221.68   77.29
   2   6   2 1213.38   77.09
  -2   6  -2 1239.18   75.19
  -2   6  -2 1221.08   79.89
   2   6   2 1172.18   75.39
   2   6   2 1229.98   78.19
   2  -6   0 6784.12  397.36
  -2  -6   0 6551.04  401.46
   2  -6   0 6777.22  396.16
  -2  -6   0 6422.56  397.36
  -2  -6   0 6556.14  393.76
  -2  -6   0 6407.66  398.36
   2  -6   0 6712.43  400.16
   2  -6   0 6598.44  396.66
   2  -6   0 6762.92  396.86
   2   6   0 6840.52  396.36
   2   6   0 6481.65  400.96
  -2   6   0 6724.83  396.36
   2   6   0 6998.30  398.76
  -2   6   0 6800.32  400.16
   2   6   0 6771.52  393.76
   2  -6  -2 1124.29   74.79
   2  -6  -2 1194.08   75.69
  -2  -6   2 1167.08   71.29
   2  -6  -2 1223.78   73.19
   2  -6  -2 1189.48   74.49
  -2  -6   2 1103.29   73.69
  -2  -6   2 1155.08   75.29
   2  -6  -2 1191.88   74.39
  -2  -6   2 1148.09   80.49
   2   6  -2 1165.48   80.39
  -2   6   2 1164.98   75.79
  -2   6   2 1222.28   73.69
   2   6  -2 1232.78   75.89
   2   6  -2 1262.17   73.29
   2  -6  -4   29.00    7.10
  -2  -6   4   11.10    4.90
  -2  -6   4    9.50    5.70
   2  -6  -4   19.70    5.00
  -2  -6   4   11.20    9.50
   2  -6  -4   30.40    6.00
   2  -6  -4   29.10    7.70
   2   6  -4   -0.50    4.00
   2   6  -4   18.30    5.10
   2   6  -4   26.50    6.90
  -2   6   4   13.70    4.70
  -2   6   4   21.90    6.40
  -2  -6   6   28.60    7.70
   2  -6  -6   27.60    6.00
   2  -6  -6   34.00    9.00
  -2  -6   6   24.80   11.80
   2  -6  -6   29.80    4.70
   2  -6  -6   28.40    8.40
  -2  -6   6   34.30    7.70
  -2   6   6   38.30    5.70
  -2   6   6   35.10    6.80
   2   6  -6   24.00    6.90
   2   6  -6   42.20   15.20
   2   6  -6   15.70    5.60
  -2  -6   8 1961.70  117.79
   2  -6  -8 1912.21  115.79
  -2  -6   8 1957.40  126.49
   2  -6  -8 1613.74  117.99
  -2  -6   8 2034.30  117.09
   2   6  -8 1912.01  116.39
  -2   6   8 1899.71  116.49
   2   6  -8 1774.12  128.09
   2   6  -8 1926.21  117.89
   2  -6 -10  165.78   20.40
  -2  -6  10  138.69   17.40
   2  -6 -10  171.58   16.00
  -2   6  10  171.28   17.80
   2   6 -10  154.98   17.00
   2   6 -10  161.98   19.30
   2   6 -10  158.08   28.60
   2  -6 -12  301.87   28.00
   2   6 -12  294.07   26.10
   2   6 -12  373.86   46.30
   2  -6 -14   41.90   12.80
   2   6 -14   16.80   17.70
   2   6 -14   24.00    9.70
   2  -6 -16   62.89   16.00
   2   6 -16  104.39   17.60
   2   6 -16   80.19   25.10
   2  -6 -18   43.90   15.20
   2   6 -18   29.10   12.30
   2  -6 -20   57.89   18.30
   2   6 -20   67.29   17.50
  -2  -7 -19   -3.60   13.20
   2  -7  19   15.10   18.10
  -2   7 -19   10.90   14.10
  -2  -7 -17   -1.20   12.80
   2  -7  17   -5.40   12.50
  -2   7 -17   20.20   21.90
  -2   7 -17    8.10   12.20
  -2  -7 -15    7.60   12.00
   2  -7  15   12.10   11.40
   2  -7  15   16.10   13.60
  -2   7 -15   36.70   13.00
  -2   7 -15   47.80   20.70
   2   7  15   35.50   13.20
  -2  -7 -13   25.90   12.70
   2  -7  13   10.60   10.80
   2  -7  13   17.70   10.10
  -2   7 -13   17.90   10.30
   2   7  13   37.90   13.00
  -2   7 -13   12.20   16.30
  -2  -7 -11   42.80   12.20
   2  -7  11   20.50   10.90
   2  -7  11   20.10    9.90
  -2  -7 -11   33.00    8.20
   2  -7  11   36.00   11.00
  -2  -7 -11   36.20    8.10
   2   7  11   62.69   13.20
  -2   7 -11   29.20    9.50
  -2   7 -11   34.00   16.40
  -2  -7  -9   10.50    5.80
   2  -7   9   16.30    8.40
  -2  -7  -9   10.20    6.00
   2  -7   9   16.80    7.80
  -2  -7  -9   12.70    8.40
   2  -7   9   22.30    9.00
  -2   7  -9   13.10   12.40
   2   7   9   21.50    8.70
   2   7   9   18.00    6.40
  -2   7  -9   11.30    6.90
   2  -7   7  114.69   14.40
   2  -7   7  157.68   17.30
   2  -7   7  100.89   13.70
  -2  -7  -7  111.29   15.90
  -2  -7  -7  102.09   13.40
   2   7   7   94.89   12.30
  -2   7  -7   94.29   13.20
   2   7   7   95.79   13.20
  -2   7  -7   90.29   18.60
  -2  -7  -5   -1.60    5.60
   2  -7   5   -4.40    4.50
   2  -7   5   -9.30    4.20
   2  -7   5    0.00    7.00
   2  -7   5    1.90    4.80
  -2  -7  -5   -4.40    4.90
   2   7   5    3.50    4.90
  -2   7  -5    7.20    5.30
  -2   7  -5    1.20    8.90
   2   7   5    5.40    5.30
   2  -7   3   57.09    9.30
   2  -7   3   59.89    9.30
  -2  -7  -3   44.40   10.20
  -2  -7  -3   41.40    9.20
   2  -7   3   28.70   10.50
   2  -7   3   29.40    7.90
   2   7   3   40.50    8.00
   2   7   3   35.90    9.50
  -2   7  -3   49.20    8.60
  -2   7  -3   52.29   12.40
   2  -7   1   50.49    8.30
  -2  -7  -1   46.00    9.80
   2  -7   1   34.40   10.70
   2  -7   1   42.40    8.30
  -2  -7  -1   37.60    8.60
  -2  -7  -1   25.10    4.50
   2  -7   1   21.70    6.00
   2  -7   1   43.40    7.40
  -2  -7  -1   37.00   10.50
   2   7   1   36.70    8.80
   2   7   1   29.20    6.50
  -2   7  -1    9.60    6.70
   2   7   1   21.50    8.70
  -2   7  -1   37.50    7.10
  -2  -7   1   36.00   11.20
  -2  -7   1   32.40    4.30
   2  -7  -1   42.70    8.20
   2  -7  -1   26.90    6.80
   2  -7  -1   35.70    6.50
  -2  -7   1   39.50    9.20
   2  -7  -1   22.40    6.60
  -2  -7   1   28.20    6.70
   2  -7  -1   23.00    8.60
  -2   7   1   21.90    8.20
  -2   7   1   34.00    7.10
   2   7  -1   28.00    8.30
   2   7  -1   34.90    7.10
   2   7  -1   10.60    8.90
  -2  -7   3   30.70   12.30
  -2  -7   3   52.19    9.70
  -2  -7   3   46.40    6.10
   2  -7  -3   45.90    9.40
   2  -7  -3   47.40    9.10
  -2  -7   3   39.30    7.10
   2  -7  -3   29.80    7.60
   2  -7  -3   39.10    6.90
   2  -7  -3   44.70    8.80
  -2   7   3   30.30    6.70
   2   7  -3   31.60    8.50
  -2   7   3   46.20    9.50
   2   7  -3   29.10   11.40
   2   7  -3   53.59    7.80
   2  -7  -5    0.60    3.80
   2  -7  -5   -1.70    5.50
  -2  -7   5    0.30    5.80
  -2  -7   5    1.50    4.40
  -2  -7   5   -7.20    7.40
   2  -7  -5    6.30    4.10
   2  -7  -5   -3.00    5.40
  -2  -7   5   -1.30    3.80
   2   7  -5   -7.20    8.30
  -2   7   5    0.80    4.30
   2   7  -5    1.90    5.40
  -2   7   5    4.10    4.90
   2   7  -5    2.10    4.10
   2  -7  -7  126.49   16.60
   2  -7  -7   94.09    9.20
   2  -7  -7   92.99   15.00
  -2  -7   7  120.19   14.30
  -2  -7   7  104.59   21.30
   2  -7  -7  112.29   12.80
  -2  -7   7  152.18   16.60
  -2   7   7  133.99   14.40
  -2   7   7  109.89    9.70
   2   7  -7  100.99   12.30
   2   7  -7  119.19   24.10
   2   7  -7  111.89   14.60
  -2  -7   9   18.60    7.60
   2  -7  -9   20.70    8.50
   2  -7  -9    2.90    4.80
  -2  -7   9   10.80    7.30
  -2   7   9   34.40    8.70
   2   7  -9   10.70   14.20
   2   7  -9   21.80    7.30
   2   7  -9   21.00    8.40
   2  -7 -11   26.40   10.10
  -2  -7  11   36.10   10.20
  -2   7  11   67.79   12.10
   2   7 -11   34.00    9.10
   2   7 -11   23.10   17.10
   2  -7 -13   24.10   10.80
   2   7 -13   21.40    9.60
   2   7 -13   11.20   16.30
   2  -7 -15   26.60   12.50
   2   7 -15   19.90   19.80
   2   7 -15   15.00    9.60
   2  -7 -17   11.60   12.30
   2   7 -17   -9.30   10.30
   2  -7 -19    8.60   13.30
   2   7 -19   11.30   12.20
  -2  -8 -18    5.90   14.40
   2  -8  18   -3.50   14.70
  -2   8 -18   -0.60   12.40
  -2  -8 -16   44.20   16.60
   2  -8  16   61.09   18.90
   2  -8  16   28.70   14.30
  -2   8 -16   28.40   13.40
  -2   8 -16   73.29   26.10
  -2  -8 -14   13.20   12.50
   2  -8  14   26.10   11.50
   2  -8  14   40.30   14.80
   2   8  14   26.80   12.80
  -2   8 -14  -16.80   14.30
  -2   8 -14   12.50   10.20
   2  -8  12  211.38   24.50
   2  -8  12  217.28   23.80
   2  -8  12  176.88   24.10
  -2  -8 -12  160.28   23.50
  -2   8 -12  149.88   20.60
  -2   8 -12  135.19   28.60
   2   8  12  153.28   21.20
  -2  -8 -10  788.82   58.69
   2  -8  10  848.42   58.29
  -2  -8 -10  808.12   54.89
  -2  -8 -10  847.62   53.69
   2  -8  10  899.21   57.49
   2  -8  10  776.12   56.49
   2   8  10  834.12   53.49
   2   8  10  752.02   56.29
  -2   8 -10  774.32   65.69
  -2   8 -10  778.32   56.09
  -2  -8  -8  105.19   17.30
  -2  -8  -8   81.99   13.30
   2  -8   8   57.79   12.80
   2  -8   8   67.79   12.80
   2  -8   8   69.79   13.40
  -2   8  -8   79.59   12.70
   2   8   8   74.09   11.20
  -2   8  -8   80.29   20.20
   2   8   8   81.49   13.70
   2  -8   6   46.50   10.20
  -2  -8  -6   95.09   14.50
   2  -8   6   73.89   12.50
   2  -8   6   65.09   11.30
  -2  -8  -6   56.09   12.10
   2   8   6   79.89   12.20
  -2   8  -6   43.90   14.50
  -2   8  -6   66.49   11.40
   2   8   6  107.49   14.10
   2  -8   4  150.28   16.50
  -2  -8  -4  119.49   17.30
   2  -8   4  181.18   25.10
   2  -8   4  132.09   15.30
  -2  -8  -4  123.49   18.00
   2  -8   4  144.49   16.70
   2   8   4  138.19   17.90
  -2   8  -4  133.79   22.20
  -2   8  -4  133.89   15.40
   2   8   4  152.08   16.90
   2  -8   2   30.90    8.50
  -2  -8  -2   15.20    7.00
  -2  -8  -2   13.20    4.60
  -2  -8  -2   10.80    8.80
   2  -8   2   50.79   13.40
   2  -8   2   39.30    9.10
  -2  -8  -2   19.40    8.20
   2  -8   2   26.60    7.30
   2  -8   2   24.80    7.70
   2   8   2   18.90    6.60
  -2   8  -2   13.60    8.60
  -2   8  -2    8.50    5.60
   2   8   2   31.40   10.40
   2  -8   0  884.61   57.39
   2  -8   0  932.21   63.39
  -2  -8   0  886.11   60.29
   2  -8   0  858.71   58.29
   2  -8   0  887.21   58.79
  -2  -8   0  895.71   64.49
  -2  -8   0  878.81   54.29
   2  -8   0  871.41   56.89
  -2  -8   0  879.81   58.69
   2   8   0  944.71   63.69
  -2   8   0  852.21   61.89
  -2   8   0  881.21   57.39
   2   8   0  900.11   63.69
   2   8   0  859.81   57.09
  -2  -8   2   32.80    5.10
   2  -8  -2    2.90    4.60
   2  -8  -2    8.40    6.60
   2  -8  -2   25.90    7.30
  -2  -8   2   41.70   10.00
   2  -8  -2   13.40    6.90
  -2  -8   2   40.10   14.20
  -2  -8   2   28.90    7.80
   2  -8  -2   -0.50    6.30
   2   8  -2   16.50    5.70
  -2   8   2   32.10    7.80
   2   8  -2    7.90   10.50
   2   8  -2   17.80    7.80
  -2   8   2   37.60   10.00
   2  -8  -4  134.99   17.80
   2  -8  -4  156.08   19.00
   2  -8  -4  141.99   17.90
  -2  -8   4  164.08   12.80
  -2  -8   4  167.78   26.10
  -2  -8   4  138.19   17.40
   2  -8  -4  134.99   15.10
   2   8  -4  152.68   14.50
  -2   8   4  151.88   16.40
   2   8  -4  158.58   25.30
   2   8  -4  126.99   17.70
  -2   8   4  144.09   18.10
  -2  -8   6   74.99   11.80
   2  -8  -6   57.69   11.60
   2  -8  -6   66.89   10.00
  -2  -8   6   83.29   13.70
   2  -8  -6   63.49    9.60
   2  -8  -6   59.19   12.30
  -2  -8   6   67.79    9.90
   2   8  -6   65.19   19.60
   2   8  -6   54.59    9.90
   2   8  -6   35.20   10.20
  -2   8   6   73.49   10.70
  -2   8   6   72.79   10.80
  -2  -8   8   68.89   11.90
   2  -8  -8  104.89   15.80
   2  -8  -8  102.79   12.60
  -2  -8   8   84.19   13.90
   2  -8  -8   84.99    8.20
  -2   8   8   67.79    7.80
   2   8  -8  100.79   13.20
   2   8  -8  115.79   26.30
   2   8  -8   98.79   14.40
  -2   8   8   64.89   12.20
  -2  -8  10  795.22   54.89
   2  -8 -10  832.22   56.89
   2   8 -10  752.82   53.09
   2   8 -10  821.22   68.79
  -2   8  10  742.63   53.09
   2  -8 -12  163.88   23.10
   2   8 -12  171.08   20.40
   2   8 -12  191.58   34.80
   2  -8 -14    0.20    9.00
   2   8 -14   16.70   18.20
   2   8 -14   21.60   10.10
   2  -8 -16   37.40   15.00
   2   8 -16   16.00   20.90
   2   8 -16   35.00   12.40
   2  -8 -18   11.80   13.30
   2   8 -18    6.20   11.50
  -2  -9 -19   -0.30   16.60
   2  -9  19  -11.50   14.30
  -2   9 -19  -14.10   13.50
   2  -9  17   15.60   15.40
  -2  -9 -17   -5.00   12.70
  -2   9 -17   -3.60   12.00
  -2  -9 -15   18.30   13.20
   2  -9  15   31.20   13.90
   2  -9  15   27.90   13.90
  -2   9 -15   13.90   20.20
   2   9  15   44.90   16.00
  -2   9 -15   14.10   11.80
   2  -9  13    7.60   10.30
  -2  -9 -13   19.20   11.80
   2  -9  13    7.70   12.20
   2   9  13   14.00   11.80
  -2   9 -13  -10.80   14.60
  -2   9 -13    8.80   10.40
  -2  -9 -11  226.48   26.50
  -2  -9 -11  152.18   16.90
   2  -9  11  202.28   24.70
   2  -9  11  162.78   22.40
   2  -9  11  198.68   23.60
   2   9  11  227.48   24.60
  -2   9 -11  126.09   29.70
  -2   9 -11  194.28   22.10
  -2  -9  -9   52.69   12.10
   2  -9   9   56.69   12.80
  -2  -9  -9   94.89   17.80
   2  -9   9   46.20   12.40
  -2   9  -9   44.30   18.10
   2   9   9   65.99   13.00
   2   9   9   60.89   10.70
  -2   9  -9   53.19   11.90
   2  -9   7   64.39   12.10
  -2  -9  -7   44.50   12.30
   2  -9   7   72.09   13.00
   2  -9   7   79.79   13.00
  -2  -9  -7   44.90   11.60
   2   9   7   60.69   11.70
   2   9   7   70.09   11.70
  -2   9  -7   47.90   16.60
  -2   9  -7   56.99   10.70
   2  -9   5    9.20    7.30
   2  -9   5   24.90    9.10
   2  -9   5   12.90    7.00
  -2  -9  -5    9.00    8.20
  -2  -9  -5   30.10   10.60
  -2   9  -5   17.00   11.40
   2   9   5   26.90    8.80
   2   9   5   32.30    9.00
  -2   9  -5   12.60    6.70
   2  -9   3    5.90   10.60
  -2  -9  -3    3.90    7.30
  -2  -9  -3    9.00    8.40
   2  -9   3    5.20    5.90
  -2  -9  -3    9.10    7.60
   2  -9   3    6.10    5.60
   2  -9   3    8.50    7.30
  -2   9  -3    5.90    8.60
  -2   9  -3   12.50    6.40
   2   9   3    5.10    6.00
   2   9   3   17.40    9.10
   2  -9   1   68.39   11.90
   2  -9   1   41.80    8.50
  -2  -9  -1   55.99   12.00
  -2  -9  -1   45.60    7.30
  -2  -9  -1   53.89   11.20
   2  -9   1   57.39    9.70
  -2  -9  -1   45.70   14.30
   2  -9   1   36.50   12.60
   2  -9   1   53.99   11.10
  -2   9  -1   53.09   14.70
   2   9   1   66.89   15.00
  -2   9  -1   73.39   11.10
   2   9   1   55.79   10.30
   2  -9  -1   69.09   10.10
  -2  -9   1   44.30   10.90
  -2  -9   1   47.00    6.40
   2  -9  -1   58.49   14.60
   2  -9  -1   48.10   10.90
   2  -9  -1   48.00    9.40
   2  -9  -1   25.90    8.50
  -2  -9   1   46.70    9.50
  -2  -9   1   51.69   15.10
   2   9  -1   59.39   10.20
  -2   9   1   46.60    8.90
   2   9  -1   45.00   14.80
  -2   9   1   31.40   11.50
   2  -9  -3    7.60    6.50
   2  -9  -3    1.80    6.50
  -2  -9   3    8.60    5.80
  -2  -9   3    4.90    3.90
  -2  -9   3    1.30   11.00
  -2  -9   3   13.40    7.40
   2  -9  -3    3.90    7.40
   2  -9  -3   16.50    7.80
   2  -9  -3    2.10    5.10
   2   9  -3   12.40    7.90
   2   9  -3    4.70    9.60
  -2   9   3   12.10    8.30
   2   9  -3    3.70    5.20
  -2   9   3    0.90    5.40
  -2  -9   5   14.50    5.40
   2  -9  -5   28.80    9.70
   2  -9  -5   20.20    8.40
   2  -9  -5   18.30    6.10
  -2  -9   5   15.80    9.00
   2  -9  -5   16.00    8.00
  -2  -9   5   14.20    6.70
  -2   9   5   18.40    6.90
   2   9  -5    7.40    8.40
   2   9  -5   20.80   14.20
   2   9  -5   16.10    6.90
  -2   9   5   26.00    8.80
   2  -9  -7   55.79    9.70
  -2  -9   7   80.49   12.70
  -2  -9   7  110.29   15.20
  -2  -9   7   54.49   10.20
   2  -9  -7   75.19   14.80
   2  -9  -7   45.90   12.80
   2  -9  -7   57.79   10.20
  -2   9   7   66.59   11.70
   2   9  -7   68.39   11.00
  -2   9   7   70.79   10.30
   2   9  -7   54.09   19.30
   2   9  -7   52.09   12.10
   2  -9  -9   48.00    6.30
  -2  -9   9   71.09   12.40
   2  -9  -9   63.59   14.50
  -2  -9   9   63.69   12.50
   2   9  -9   28.10   17.80
   2   9  -9   50.99   10.90
  -2   9   9   57.79   11.30
  -2   9   9   49.50    5.90
   2  -9 -11  183.68   23.30
   2   9 -11  157.48   32.90
   2   9 -11  170.68   19.90
   2  -9 -13   12.90   10.70
   2   9 -13   13.00   17.90
   2   9 -13   25.80   10.40
   2  -9 -15   41.50   15.10
   2   9 -15   34.20   12.50
   2   9 -15   22.90   21.80
   2  -9 -17    7.40   11.90
   2   9 -17   10.60   11.20
   2   9 -17   16.30   21.90
   2  -9 -19   -8.00   12.40
   2   9 -19   -6.90   11.90
   2 -10  18   13.30   17.30
  -2 -10 -18    9.40   16.60
  -2  10 -18   -0.50   13.70
  -2 -10 -16  -11.90   13.00
   2 -10  16   21.90   16.20
   2 -10  16   24.30   24.20
  -2  10 -16    6.20   12.70
   2 -10  14  233.08   29.70
  -2 -10 -14  165.38   27.10
   2 -10  14  199.28   26.80
  -2  10 -14  213.08   38.90
  -2  10 -14  189.28   25.80
   2  10  14  211.08   28.00
   2 -10  12   47.20   14.00
   2 -10  12   37.20   13.60
  -2 -10 -12   44.50   15.70
  -2  10 -12   63.39   15.10
   2  10  12   69.29   16.20
  -2  10 -12   51.09   23.30
  -2 -10 -10   20.70   11.80
   2 -10  10   21.80   10.80
   2 -10  10   18.30    9.80
   2  10  10   27.60    8.50
   2  10  10   11.00   10.30
  -2  10 -10   37.50   11.20
  -2  10 -10   42.60   20.50
   2 -10   8   89.49   15.60
   2 -10   8   64.39   13.60
  -2 -10  -8   73.39   15.90
   2 -10   8   81.39   14.90
  -2 -10  -8  119.99   18.00
   2  10   8  101.39   14.40
  -2  10  -8   74.49   22.00
  -2  10  -8   70.89   13.00
   2  10   8   90.09   14.90
   2 -10   6  676.13   49.60
   2 -10   6  667.83   48.50
  -2 -10  -6  731.73   52.59
  -2 -10  -6  748.83   52.89
   2 -10   6  629.54   49.20
  -2  10  -6  705.73   48.80
  -2  10  -6  767.02   59.19
   2  10   6  657.63   48.90
   2  10   6  700.03   49.80
  -2 -10  -4  487.25   38.10
  -2 -10  -4  431.06   39.50
   2 -10   4  453.85   35.40
  -2 -10  -4  431.56   36.90
   2 -10   4  463.45   34.10
   2 -10   4  457.15   35.60
   2  10   4  496.15   38.20
   2  10   4  446.26   34.70
  -2  10  -4  446.56   42.40
  -2  10  -4  467.75   34.40
  -2 -10  -2   69.89    9.80
  -2 -10  -2   86.49   18.10
  -2 -10  -2   65.89   14.00
   2 -10   2   69.69   12.60
   2 -10   2  102.19   13.40
   2 -10   2  104.89   15.70
  -2 -10  -2   87.59   15.40
   2  10   2   94.79   18.60
  -2  10  -2   64.49   11.50
  -2  10  -2   75.59   17.40
   2  10   2  106.19   15.00
   2 -10   0  500.45   34.00
  -2 -10   0  459.75   35.40
   2 -10   0  449.06   35.70
   2 -10   0  482.65   36.10
  -2 -10   0  440.26   37.00
   2 -10   0  430.76   40.80
  -2 -10   0  425.96   41.20
   2 -10   0  463.45   33.60
  -2 -10   0  450.35   30.40
  -2  10   0  470.05   34.70
   2  10   0  455.85   40.40
  -2  10   0  448.86   39.80
   2  10   0  470.25   34.10
  -2 -10   2  127.49   16.60
  -2 -10   2  121.69    9.70
   2 -10  -2   82.19   12.50
   2 -10  -2   41.50   14.30
   2 -10  -2   66.29   11.80
   2 -10  -2   56.99   12.80
  -2 -10   2  120.59   17.40
   2 -10  -2  107.59   16.30
  -2  10   2   98.89   17.90
  -2  10   2   80.39   12.90
   2  10  -2   48.80   16.40
   2  10  -2   83.09   12.80
   2 -10  -4  438.96   34.10
   2 -10  -4  392.76   36.00
  -2 -10   4  468.95   30.50
  -2 -10   4  514.75   34.70
   2 -10  -4  404.76   35.20
   2 -10  -4  413.16   35.50
   2 -10  -4  460.55   32.80
  -2 -10   4  422.96   35.60
   2  10  -4  484.55   44.60
   2  10  -4  422.36   35.40
  -2  10   4  421.66   35.80
   2  10  -4  406.76   32.40
  -2  10   4  502.85   34.20
   2 -10  -6  741.73   46.70
  -2 -10   6  690.73   47.60
   2 -10  -6  638.34   47.70
  -2 -10   6  648.44   44.60
  -2 -10   6  608.14   48.40
   2 -10  -6  732.93   48.70
   2 -10  -6  713.53   50.39
   2  10  -6  733.13   60.29
  -2  10   6  630.74   46.90
   2  10  -6  658.73   46.20
   2  10  -6  716.63   51.99
  -2  10   6  624.54   47.00
  -2 -10   8  117.09   15.10
  -2 -10   8   60.59   14.90
   2 -10  -8  101.09   12.90
   2 -10  -8  108.49   18.20
   2  10  -8  106.99   26.50
  -2  10   8   94.09   14.60
   2  10  -8   79.99   13.40
  -2  10   8  105.09   12.40
   2 -10 -10   13.30   10.90
  -2 -10  10   28.70   10.30
  -2 -10  10   30.30   11.60
   2  10 -10   19.80   17.40
   2  10 -10   28.20   10.30
   2 -10 -12   29.90   12.70
  -2 -10  12   59.69   14.40
   2  10 -12   63.99   24.70
   2  10 -12   61.09   13.80
   2 -10 -14  164.28   24.80
   2  10 -14  146.09   21.00
   2  10 -14  246.48   42.10
   2 -10 -16    4.80   12.40
   2  10 -16    9.20   11.10
   2 -10 -18   -5.60   13.20
   2  10 -18   -7.10   10.90
  -2 -11 -17   13.00   15.90
   2 -11  17   13.60   15.80
  -2  11 -17    2.20   13.50
  -2 -11 -15    7.40   13.80
   2 -11  15   -1.10   12.90
   2 -11  15    4.80   12.70
  -2  11 -15   14.50   13.10
  -2 -11 -13   54.59   17.40
   2 -11  13   35.60   14.20
   2 -11  13   57.09   16.70
  -2  11 -13   67.19   16.20
   2  11  13   42.10   14.20
  -2  11 -13   69.79   26.90
  -2 -11 -11   28.90   14.00
   2 -11  11   21.40   12.70
   2 -11  11   37.00   12.10
  -2  11 -11   46.60   14.10
   2  11  11   57.29   14.40
  -2  11 -11   32.50   21.50
   2 -11   9   78.09   14.70
  -2 -11  -9   36.20   19.50
  -2 -11  -9   56.89   15.40
   2 -11   9   65.39   14.40
   2 -11   9   60.09   14.00
   2  11   9   46.10   13.10
   2  11   9   67.19   11.90
  -2  11  -9   63.69   14.00
   2 -11   7   26.60   11.20
   2 -11   7   22.90    9.30
  -2 -11  -7   22.10   11.80
  -2 -11  -7    9.70   10.50
   2 -11   7   22.20   10.30
  -2  11  -7   21.30    8.80
  -2  11  -7   11.00   13.80
   2  11   7   10.90    8.40
   2  11   7   23.60    9.20
   2 -11   5   87.89   16.00
   2 -11   5   77.89   14.60
  -2 -11  -5   75.09   17.10
  -2 -11  -5  120.99   18.70
  -2 -11  -5  103.49   17.70
   2 -11   5   68.19   12.50
   2  11   5   75.89   15.30
  -2  11  -5   87.29   14.70
   2  11   5   93.19   14.90
  -2  11  -5   72.59   20.30
   2 -11   3    3.20    6.60
  -2 -11  -3   23.70   10.80
  -2 -11  -3    7.90   10.60
  -2 -11  -3   15.90    6.10
   2 -11   3   13.90    8.90
   2 -11   3   10.00    7.20
  -2 -11  -3    9.90    8.80
   2  11   3   10.60    7.80
  -2  11  -3   11.40    7.20
   2  11   3   10.40    9.60
  -2  11  -3   15.90   12.40
   2 -11   1   45.10   11.80
  -2 -11  -1   58.99   14.80
   2 -11   1   45.60   11.40
   2 -11   1   36.20    9.20
  -2 -11  -1   43.90   11.30
  -2 -11  -1   44.80    8.10
  -2  11  -1   42.40   10.20
   2  11   1   36.60    9.90
   2  11   1   52.09   15.20
  -2  11  -1   20.30   11.50
   2 -11  -1   22.30    8.50
   2 -11  -1   15.30   12.50
  -2 -11   1   59.09    7.90
  -2 -11   1   50.29   13.20
   2 -11  -1   50.39   10.40
   2 -11  -1   36.50   12.10
  -2 -11   1   52.19   11.60
   2 -11  -1   42.90   11.10
  -2  11   1   32.30   12.60
   2  11  -1   41.90   14.60
  -2  11   1   49.99   10.90
   2  11  -1   52.69   10.60
   2 -11  -3   -1.30    9.80
   2 -11  -3   14.50    8.90
  -2 -11   3   23.40   10.30
  -2 -11   3   12.50    5.10
   2 -11  -3    6.90    7.30
   2 -11  -3    6.30    8.70
  -2 -11   3   -4.20    5.60
   2 -11  -3   19.00    7.50
  -2  11   3    6.90    8.50
   2  11  -3   12.80   12.50
  -2  11   3   16.70    8.10
   2  11  -3    4.70    7.10
  -2 -11   5   73.99   10.40
   2 -11  -5   69.49   15.10
   2 -11  -5   84.39   14.20
  -2 -11   5   56.19   11.80
   2 -11  -5   57.89   14.60
   2 -11  -5   95.69   17.30
  -2 -11   5   95.09   16.60
  -2  11   5   62.99   12.30
  -2  11   5   58.39   13.20
   2  11  -5   95.39   23.60
   2  11  -5   62.19   11.40
   2 -11  -7   12.10    8.30
   2 -11  -7   11.90    9.30
   2 -11  -7    8.10    9.80
  -2 -11   7   21.60   10.20
  -2 -11   7   13.60    7.10
  -2  11   7   24.00    9.30
   2  11  -7    7.30    9.40
   2  11  -7   14.90    8.10
  -2  11   7   12.50    7.40
  -2 -11   9   54.49   14.30
  -2 -11   9   55.29   11.50
   2 -11  -9   74.29   16.50
   2  11  -9   47.20   21.50
   2  11  -9   65.19   12.70
   2 -11 -11   27.00   12.70
  -2 -11  11   33.30   11.80
   2  11 -11   36.50   21.90
   2  11 -11   22.10   10.20
  -2 -11  13   41.30   13.40
   2 -11 -13   40.30   15.20
   2  11 -13   14.80   22.10
   2  11 -13   53.79   13.80
  -2 -11  15    8.40   12.40
   2 -11 -15   -6.40   11.70
   2  11 -15   -1.80   10.20
  -2 -11  17    8.40   13.80
   2 -11 -17   -0.40   12.40
   2  11 -17    8.60   12.70
   2 -12  16   72.79   20.20
  -2 -12 -16   89.39   23.00
  -2  12 -16   44.90   16.80
  -2 -12 -14   35.60   18.10
   2 -12  14   41.40   16.10
   2 -12  14   35.10   15.70
  -2  12 -14   52.89   16.70
  -2 -12 -12   68.59   18.70
   2 -12  12   34.60   14.30
   2 -12  12   61.69   16.50
   2  12  12   67.89   16.00
  -2  12 -12   32.80   13.10
   2 -12  10   43.40   14.10
   2 -12  10   62.99   14.90
  -2 -12 -10   19.70   14.40
  -2  12 -10   25.60   15.50
  -2  12 -10   34.10   12.10
   2  12  10   37.70   13.00
  -2 -12  -8   43.90   14.50
   2 -12   8    9.70   10.20
   2 -12   8    7.20    9.30
  -2 -12  -8   35.10   13.70
   2 -12   8   14.40   10.60
   2  12   8   11.00    9.70
  -2  12  -8   24.00   10.30
   2  12   8   15.10    9.20
  -2  12  -8   38.30   19.80
   2 -12   6   93.19   15.80
   2 -12   6  134.29   19.80
  -2 -12  -6  109.69   25.40
   2 -12   6  113.09   19.00
  -2 -12  -6  146.99   22.70
   2  12   6  107.69   18.40
  -2  12  -6  112.09   16.60
  -2  12  -6  109.89   25.20
   2  12   6  152.38   20.00
   2 -12   4  425.06   33.70
   2 -12   4  450.25   36.00
  -2 -12  -4  388.86   37.50
  -2 -12  -4  437.26   37.30
   2 -12   4  433.76   36.40
  -2  12  -4  453.25   44.60
  -2  12  -4  467.35   34.80
   2  12   4  426.46   35.10
   2  12   4  400.96   37.50
  -2 -12  -2   41.20   13.70
  -2 -12  -2   46.50    8.70
  -2 -12  -2   48.80   13.90
   2 -12   2   63.09   11.60
   2 -12   2   57.79   13.20
   2 -12   2   66.89   13.40
  -2  12  -2   29.00   15.80
   2  12   2   45.60   11.60
   2  12   2   36.90   13.90
  -2  12  -2   50.39   12.70
  -2 -12   0  352.86   36.10
   2 -12   0  304.67   30.10
   2 -12   0  336.87   30.30
   2 -12   0  309.87   27.20
  -2 -12   0  303.47   23.80
  -2 -12   0  364.36   30.50
  -2  12   0  337.47   39.50
   2  12   0  369.16   36.50
  -2  12   0  330.17   28.30
   2  12   0  331.77   28.40
  -2 -12   2   72.89    9.00
   2 -12  -2   35.90   11.90
   2 -12  -2   44.10   11.10
  -2 -12   2   57.19   13.10
   2 -12  -2   35.60   12.10
  -2 -12   2   46.70   13.20
   2  12  -2   25.90   15.50
  -2  12   2   35.70   14.00
   2  12  -2   39.60   10.70
  -2  12   2   40.80   11.00
   2 -12  -4  406.26   38.60
  -2 -12   4  395.86   36.70
  -2 -12   4  404.76   34.50
  -2 -12   4  441.66   30.50
   2 -12  -4  381.66   36.10
   2 -12  -4  430.46   37.30
   2 -12  -4  476.95   35.20
   2  12  -4  447.56   34.10
   2  12  -4  500.95   46.80
  -2  12   4  407.36   34.00
  -2  12   4  436.06   37.70
   2 -12  -6  102.39   18.50
   2 -12  -6  115.09   19.60
  -2 -12   6  122.19   14.40
   2 -12  -6  136.69   21.70
  -2 -12   6  105.49   18.40
   2 -12  -6  137.89   18.40
  -2  12   6  100.89   16.70
  -2  12   6  110.79   17.30
   2  12  -6   93.39   23.90
   2  12  -6  108.79   16.10
  -2 -12   8   19.50    8.50
  -2 -12   8   -0.20   10.40
   2 -12  -8   18.90   11.80
   2 -12  -8   43.80   14.00
   2  12  -8   39.50   11.60
   2  12  -8    5.60   11.00
  -2 -12  10   30.70   10.20
   2 -12 -10   26.80   14.20
   2  12 -10   36.60   23.50
   2  12 -10   27.20   10.60
  -2 -12  12   45.90   13.80
   2 -12 -12   48.20   16.60
   2  12 -12   55.29   13.60
   2  12 -12   51.09   25.60
  -2 -12  14   39.60   15.40
   2 -12 -14   31.60   15.80
   2  12 -14   55.69   15.20
   2 -12 -16   94.19   22.30
  -2 -12  16   74.19   18.60
   2  12 -16   67.39   17.10
  -2 -13 -17   -1.60   16.90
   2 -13  17    7.20   15.00
  -2  13 -17  -11.80   13.00
  -2 -13 -15   13.70   16.00
   2 -13  15   10.40   13.90
   2 -13  15   -9.20   15.20
  -2  13 -15   26.00   15.20
  -2 -13 -13   14.20   15.00
   2 -13  13    0.40   12.40
   2 -13  13   -9.80   10.90
   2  13  13   11.70   14.20
  -2  13 -13   -1.90   12.10
   2 -13  11    8.20   11.80
  -2 -13 -11   15.50   14.40
  -2  13 -11    5.00   10.80
   2  13  11   30.50   13.70
  -2 -13  -9   -2.70   11.20
   2 -13   9    5.20   10.00
   2 -13   9    5.60   10.10
  -2  13  -9    7.30   17.30
  -2  13  -9   12.80   10.50
   2  13   9    2.50   10.30
   2 -13   7   -2.80    7.80
  -2 -13  -7   -9.40    9.10
   2 -13   7    5.90   10.30
   2 -13   7   12.90   11.00
  -2  13  -7   -5.50    7.10
  -2  13  -7   -2.70   12.90
   2  13   7    3.70    9.30
   2  13   7   -5.80    8.10
  -2 -13  -5    4.70   10.50
   2 -13   5    2.80    8.00
   2 -13   5    2.30    9.10
   2 -13   5   -3.30    7.60
  -2 -13  -5   -4.40    9.20
  -2  13  -5   -2.40    8.10
   2  13   5   -0.60   10.00
   2  13   5    1.50    8.50
  -2  13  -5    6.40   13.70
   2 -13   3  102.19   18.40
  -2 -13  -3   57.59   15.60
   2 -13   3   61.79   12.60
  -2 -13  -3   68.49   11.50
   2 -13   3   82.89   16.00
  -2 -13  -3   90.29   17.80
   2  13   3   86.89   15.80
  -2  13  -3   33.20   16.30
   2  13   3   57.39   17.10
  -2  13  -3   83.79   15.00
  -2 -13  -1    5.50    9.20
   2 -13   1    5.40    7.30
   2 -13   1    9.80   10.40
  -2 -13  -1    8.60    6.00
   2 -13   1    6.50    9.20
  -2 -13  -1    6.20    7.90
   2  13   1   -0.10   11.00
  -2  13  -1    1.50    8.10
   2  13   1    0.00    7.70
  -2  13  -1   22.90   13.50
  -2 -13   1   12.90   11.10
   2 -13  -1   10.00   10.70
  -2 -13   1    1.80    8.80
  -2 -13   1   11.80    5.70
   2 -13  -1    2.30    8.70
   2 -13  -1   -8.60    6.40
  -2  13   1   -1.70    7.90
  -2  13   1    3.20   10.40
   2  13  -1   14.40   12.70
   2  13  -1   -4.70    6.90
   2 -13  -3   64.09   13.20
  -2 -13   3   71.79   17.10
  -2 -13   3   60.39    9.80
  -2 -13   3   65.19   15.10
   2 -13  -3   72.19   16.30
   2 -13  -3   64.89   15.50
   2  13  -3   64.49   21.10
  -2  13   3   47.30   12.60
  -2  13   3   76.99   17.60
   2  13  -3   49.50   12.70
  -2 -13   5    4.20    9.60
  -2 -13   5   11.80    6.60
   2 -13  -5    5.10    9.80
   2 -13  -5    6.40    8.70
   2 -13  -5    6.10   11.70
   2 -13  -5    5.10   10.00
  -2  13   5   -0.90    8.90
   2  13  -5   12.70   16.20
   2  13  -5    6.40    8.40
  -2  13   5    3.40    8.80
   2 -13  -7   14.40   11.00
   2 -13  -7   10.00   10.60
   2 -13  -7    9.60   11.20
  -2 -13   7    1.20    6.90
  -2 -13   7   22.70   12.30
  -2  13   7   -8.70    7.80
   2  13  -7   10.30   17.40
   2  13  -7   -2.30    7.80
   2 -13  -9    4.60   11.70
  -2 -13   9    6.50    8.30
   2  13  -9   31.20   22.50
   2  13  -9    5.80    9.50
   2 -13 -11   43.60   15.70
  -2 -13  11   15.50   10.50
   2  13 -11   26.30   12.00
   2 -13 -13   -9.50   12.10
  -2 -13  13   -1.80   10.00
   2  13 -13   -3.20   10.80
   2 -13 -15   11.50   15.00
  -2 -13  15   15.30   13.30
   2  13 -15   11.70   12.50
  -2 -13  17  -32.70   11.90
   2 -13 -17    2.80   14.50
   2  13 -17   16.90   13.80
   2 -14  16  -10.70   15.00
  -2 -14 -16    0.50   16.30
  -2  14 -16   -4.50   15.20
   2 -14  14   84.19   20.20
   2 -14  14   38.50   17.80
  -2 -14 -14   47.30   20.00
  -2  14 -14   35.80   16.20
   2 -14  12   47.60   15.50
  -2 -14 -12   35.90   16.70
   2  14  12   20.60   13.20
  -2  14 -12   20.90   14.00
   2 -14  10    7.90   11.00
  -2 -14 -10   23.70   15.40
   2 -14  10    7.30   12.30
  -2  14 -10   24.80   13.30
   2  14  10   22.10   12.90
   2 -14   8   91.59   19.40
   2 -14   8  140.89   19.60
  -2 -14  -8   60.89   19.70
   2  14   8   95.59   17.80
  -2  14  -8   97.99   26.70
   2  14   8   67.79   16.60
  -2  14  -8   88.39   17.20
   2 -14   6   74.79   18.40
  -2 -14  -6  122.19   24.00
   2 -14   6  104.19   19.70
  -2 -14  -6  133.99   23.10
   2 -14   6   91.29   16.50
   2  14   6  122.19   20.50
  -2  14  -6   88.59   17.00
   2  14   6  130.99   20.40
  -2  14  -6  118.59   29.70
   2 -14   4    7.00    8.70
   2 -14   4    7.50   10.00
   2 -14   4   18.10   12.60
  -2 -14  -4   19.60   12.40
  -2 -14  -4   10.50   12.60
   2  14   4   20.20   13.20
   2  14   4    8.40   10.00
  -2  14  -4    3.10   14.50
  -2  14  -4   13.70   10.40
  -2 -14  -2   68.29   18.40
   2 -14   2   83.19   18.70
  -2 -14  -2  102.99   18.60
  -2 -14  -2   98.59   13.10
   2 -14   2  106.79   19.70
   2 -14   2  104.79   16.10
  -2  14  -2   48.50   13.00
   2  14   2  104.19   22.40
   2  14   2  102.19   17.70
  -2  14  -2   97.99   24.40
   2 -14   0  427.06   36.20
   2 -14   0  333.27   33.90
  -2 -14   0  337.47   27.40
   2 -14   0  317.77   30.30
  -2 -14   0  364.46   34.20
  -2 -14   0  425.56   42.70
  -2  14   0  393.46   33.00
  -2  14   0  403.86   40.70
   2  14   0  417.66   41.00
   2  14   0  395.66   32.90
  -2 -14   2  107.59   20.50
   2 -14  -2   87.49   17.60
  -2 -14   2   97.69   12.60
   2 -14  -2   94.49   15.90
   2 -14  -2   87.69   19.60
  -2  14   2  102.99   17.70
   2  14  -2   87.09   15.60
  -2  14   2   96.79   22.10
   2  14  -2  110.09   25.70
  -2 -14   4   -0.80    5.90
  -2 -14   4   29.30   14.40
   2 -14  -4   10.50   10.90
   2 -14  -4    7.20    9.50
   2 -14  -4    9.20   11.50
  -2  14   4   13.50   10.10
  -2  14   4    7.00   10.60
   2  14  -4  -11.60   13.30
   2  14  -4   19.00   10.60
   2 -14  -6  120.79   18.30
   2 -14  -6  120.59   22.40
   2 -14  -6   95.39   19.60
  -2 -14   6  104.79   20.80
  -2 -14   6   72.09   12.70
   2  14  -6   91.99   27.30
   2  14  -6   82.49   16.00
  -2  14   6  113.49   19.80
   2 -14  -8  106.79   22.00
  -2 -14   8   92.39   15.30
   2 -14  -8  103.89   19.90
   2 -14  -8  108.59   22.00
   2  14  -8  127.69   32.50
   2  14  -8   80.69   16.30
   2 -14 -10    3.60   12.90
  -2 -14  10    6.50    9.50
   2  14 -10    2.40   10.10
  -2 -14  12   43.70   13.40
   2 -14 -12   32.60   16.10
   2  14 -12   31.40   13.60
  -2 -14  14   81.89   21.40
   2 -14 -14   64.49   19.20
   2  14 -14   73.69   17.80
   2 -14 -16    7.50   15.10
   2  14 -16   11.60   13.30
   2 -15  15   36.90   17.40
  -2 -15 -15   25.60   19.00
  -2  15 -15   12.00   14.80
   2 -15  13    7.10   13.60
   2 -15  13   32.20   17.70
  -2 -15 -13   26.70   17.90
  -2  15 -13   15.20   14.90
   2 -15  11  -10.60   10.30
  -2 -15 -11    2.20   14.30
   2 -15  11   -4.50   13.20
  -2  15 -11   -1.20   11.80
   2  15  11    7.90   13.20
   2 -15   9   12.90   13.20
  -2 -15  -9   -2.20   13.10
   2 -15   9    7.30   10.60
   2  15   9   25.80   13.10
  -2  15  -9    3.70   10.80
  -2 -15  -7   27.50   15.10
   2 -15   7   20.70   13.10
   2 -15   7    0.20    9.20
  -2  15  -7   23.50   12.50
   2  15   7    8.40   11.30
   2  15   7   61.39   15.50
  -2  15  -7   32.50   22.80
   2 -15   5   15.10   10.40
  -2 -15  -5    0.00   12.50
   2 -15   5   29.50   13.70
   2 -15   5   29.70   13.60
  -2  15  -5   33.00   20.10
   2  15   5   11.00   12.50
  -2  15  -5   26.70   11.60
   2  15   5   33.00   13.10
   2 -15   3    0.80    8.90
   2 -15   3   16.30    9.40
   2 -15   3   13.20   12.50
  -2 -15  -3    1.60   11.20
   2  15   3   -1.20   11.00
  -2  15  -3    3.50   14.70
  -2  15  -3   20.60   11.50
   2  15   3   -1.30    9.30
   2 -15   1   10.80   11.80
   2 -15   1   15.50    9.50
   2 -15   1   31.60   14.40
  -2 -15  -1    6.60   12.20
   2  15   1    1.60   11.30
  -2  15  -1   18.60   11.10
  -2  15  -1   21.40   16.90
   2  15   1   10.20   10.70
  -2 -15   1   10.80   12.40
   2 -15  -1   11.60   12.50
   2 -15  -1   11.90   12.20
   2 -15  -1   23.60   10.20
  -2  15   1    2.00   12.10
  -2  15   1    0.00    9.00
   2  15  -1   18.10   15.60
   2  15  -1    1.50    9.10
   2 -15  -3    2.50   10.00
   2 -15  -3   -0.90    9.00
   2 -15  -3   -0.40   11.20
  -2 -15   3   -3.00    9.60
   2  15  -3  -12.20    8.80
  -2  15   3   -6.40   10.20
  -2  15   3   -6.20    9.20
   2  15  -3   21.10   15.60
   2 -15  -5   28.30   13.50
   2 -15  -5   31.00   14.40
   2 -15  -5   11.90   10.60
  -2 -15   5   18.50   13.30
  -2  15   5   -3.30   10.90
   2  15  -5   29.20   19.30
   2  15  -5    6.10   10.20
   2 -15  -7   28.60   12.70
   2 -15  -7   20.40   13.40
   2 -15  -7   22.80   14.60
   2  15  -7    9.50   10.30
   2  15  -7   64.79   38.50
   2 -15  -9   14.10   14.20
   2 -15  -9    2.10   13.00
   2  15  -9   -1.00    9.90
   2 -15 -11   19.30   14.60
   2  15 -11   -0.70   10.70
   2 -15 -13   31.90   15.90
   2  15 -13   15.30   13.40
   2 -15 -15   -1.40   14.40
   2  15 -15    8.70   14.10
  -2 -16 -14   54.29   21.60
   2 -16  14   11.20   15.50
  -2  16 -14  -18.30   13.60
  -2 -16 -12   17.30   17.10
   2 -16  12    1.70   11.50
  -2  16 -12   25.00   14.60
  -2 -16 -10  134.99   28.00
   2 -16  10  158.18   26.00
   2 -16  10   90.59   19.60
   2  16  10  134.49   23.50
  -2  16 -10  165.08   25.50
   2 -16   8  157.78   26.00
  -2 -16  -8  127.89   26.50
   2 -16   8  195.28   24.90
   2  16   8  143.09   24.20
  -2  16  -8  146.79   23.10
  -2 -16  -6   24.60   16.30
   2 -16   6   41.20   16.80
   2 -16   6   28.80   12.40
   2  16   6   35.50   14.30
  -2  16  -6   -2.50   10.60
   2  16   6   36.70   15.10
   2 -16   4    9.90   12.00
   2 -16   4   17.20   14.00
  -2 -16  -4   16.60   14.30
   2 -16   4   -0.20    9.50
  -2  16  -4   18.60   16.50
  -2  16  -4   20.10   11.20
   2  16   4    2.50   10.90
   2  16   4   16.10   13.90
   2 -16   2  248.48   33.30
  -2 -16  -2  239.48   34.10
   2 -16   2  251.47   28.20
   2 -16   2  301.77   36.70
   2  16   2  378.56   36.10
  -2  16  -2  326.07   43.50
  -2  16  -2  306.47   33.60
   2  16   2  294.87   38.20
   2 -16   0  385.46   41.70
   2 -16   0  427.06   40.20
  -2 -16   0  382.36   41.90
   2 -16   0  436.16   34.50
  -2  16   0  445.96   45.10
   2  16   0  397.56   47.20
  -2  16   0  365.86   36.60
   2  16   0  392.16   36.20
   2 -16  -2  302.47   30.60
  -2 -16   2  291.07   36.80
   2 -16  -2  240.58   32.90
   2 -16  -2  231.98   32.90
  -2  16   2  269.87   36.80
  -2  16   2  321.27   34.40
   2  16  -2  274.07   40.20
   2  16  -2  311.67   33.00
   2 -16  -4   15.00   10.90
  -2 -16   4   13.20   14.70
   2 -16  -4   21.20   13.00
   2 -16  -4   24.80   13.90
  -2  16   4   -3.50   11.50
   2  16  -4   -3.50   17.00
   2  16  -4    4.40   10.60
   2 -16  -6   35.40   12.50
   2 -16  -6   12.10   14.10
   2 -16  -6    3.50   13.30
   2  16  -6   15.30   12.30
   2 -16  -8  162.18   26.20
   2 -16  -8  162.08   24.40
   2 -16  -8  138.09   26.90
   2  16  -8  133.59   21.20
   2 -16 -10  117.79   24.60
   2 -16 -10  138.89   25.70
   2  16 -10  149.59   23.20
   2 -16 -12   30.70   17.00
   2 -16 -12   24.10   17.00
   2  16 -12   15.20   14.30
   2 -16 -14   -5.80   12.90
   2  16 -14   20.00   15.50
   2 -17  13    3.30   12.80
   2 -17  13    8.30   17.90
  -2 -17 -13   -3.50   18.70
  -2  17 -13    8.30   15.10
   2 -17  11    1.40   15.70
   2 -17  11   15.70   13.40
  -2 -17 -11   -6.50   15.70
  -2  17 -11   12.40   13.90
   2 -17   9   -3.80   10.90
   2 -17   9   20.20   16.50
  -2 -17  -9  -18.50   12.80
   2  17   9   26.70   14.80
  -2  17  -9   22.50   14.80
  -2 -17  -7    8.50   16.00
   2 -17   7    8.20   10.90
   2 -17   7    2.00   14.50
  -2  17  -7    2.30   12.90
   2  17   7   -4.90   11.70
  -2 -17  -5    7.30   14.30
   2 -17   5   22.30   16.70
   2 -17   5    8.10   10.50
   2  17   5   10.40   14.40
  -2  17  -5   10.40   12.70
   2  17   5   28.10   14.30
   2 -17   3   44.40   12.60
  -2 -17  -3   43.40   16.90
   2 -17   3   18.80   13.50
   2 -17   3   30.30   16.70
  -2  17  -3   25.80   20.50
   2  17   3   15.20   14.40
   2  17   3   27.60   13.60
  -2  17  -3   16.20   12.30
   2 -17   1    5.70   11.90
  -2 -17  -1   -7.30   11.50
   2 -17   1    0.80    9.10
   2 -17   1    0.80   13.80
   2  17   1   -9.20    9.80
  -2  17  -1   -4.90   10.90
   2  17   1   -7.70   13.90
  -2  17  -1  -13.10   14.10
  -2 -17   1    0.10   12.80
   2 -17  -1   -1.50   12.30
   2 -17  -1    4.70   12.30
   2 -17  -1   -3.60    9.60
   2  17  -1    1.00   14.80
  -2  17   1    4.00   18.50
  -2  17   1    5.80   14.90
   2  17  -1    9.30   11.20
   2 -17  -3   38.60   16.70
  -2 -17   3    6.40   13.60
   2 -17  -3   38.10   15.90
   2 -17  -3   15.00   12.10
   2  17  -3   22.00   12.60
  -2  17   3   23.50   15.60
   2 -17  -5   17.80   15.60
   2 -17  -5   22.40   11.00
   2 -17  -5   18.10   15.10
   2  17  -5    3.20   11.70
   2 -17  -7   14.60   14.30
   2 -17  -7    6.40   15.50
   2 -17  -7   18.90   13.30
   2  17  -7   24.60   12.70
   2 -17  -9   -3.20   13.70
   2 -17  -9   35.80   19.00
   2  17  -9   15.30   13.10
   2 -17 -11   -5.30   14.30
   2 -17 -11    0.00   16.10
   2  17 -11  -12.50   10.80
   2 -17 -13   -0.10   14.90
   2 -17 -13    6.20   17.00
   2  17 -13    5.90   13.70
  -2 -18 -10   14.40   17.90
   2 -18  10   27.80   15.60
   2 -18  10   39.20   19.30
  -2  18 -10   49.20   17.90
   2 -18   8   38.60   18.00
  -2 -18  -8   36.80   18.00
   2 -18   8   17.80   13.00
   2  18   8   40.10   17.80
  -2  18  -8    3.50   13.10
   2 -18   6   -8.40   13.40
   2 -18   6    0.10   11.00
  -2 -18  -6   -9.70   13.00
   2  18   6    9.40   13.40
  -2  18  -6   -3.10   12.10
  -2 -18  -4   15.50   14.50
   2 -18   4    9.70   11.00
   2 -18   4   20.60   15.80
   2  18   4    3.50   12.90
  -2  18  -4   19.70   13.50
   2  18   4   38.90   18.10
   2 -18   2   24.90   17.70
   2 -18   2   50.39   18.00
  -2 -18  -2   35.10   16.90
   2 -18   2   43.40   14.40
   2  18   2   20.30   17.10
   2  18   2   42.10   16.40
  -2  18  -2   63.49   17.90
   2 -18   0  267.37   29.90
   2 -18   0  246.28   34.40
  -2 -18   0  262.97   35.70
   2 -18   0  314.37   38.70
  -2  18   0  363.66   45.40
   2  18   0  233.58   31.60
  -2 -18   2   73.79   21.30
   2 -18  -2   28.20   16.10
   2 -18  -2   52.49   18.90
   2 -18  -2   44.00   14.00
  -2  18   2   55.59   21.10
   2  18  -2   28.70   14.90
   2 -18  -4   11.10   15.50
   2 -18  -4   20.90   13.10
   2 -18  -4   28.90   17.50
   2  18  -4   14.20   13.50
   2 -18  -6   -8.40   13.90
   2 -18  -6   -8.00   10.60
   2 -18  -6   -0.60   15.00
   2  18  -6    0.80   12.30
   2 -18  -8   33.80   19.20
   2 -18  -8   42.90   19.10
   2  18  -8    4.70   13.70
   2 -18 -10   34.80   19.50
   2 -18 -10   29.30   18.20
   2  18 -10   22.50   16.20
   2 -19   9  -24.10   14.80
  -2 -19  -9   -8.60   16.40
  -2  19  -9   -1.00   14.30
   2 -19   7  -10.10   14.80
  -2 -19  -7   -7.80   14.80
   2  19   7   21.70   14.80
  -2  19  -7    3.00   13.60
   2 -19   5    6.40   17.10
  -2 -19  -5   -8.40   14.90
  -2  19  -5    0.30   14.30
   2  19   5  -11.60   13.20
   2 -19   3  -19.40   13.80
  -2 -19  -3    8.50   14.20
   2  19   3   -1.70   12.20
  -2  19  -3  -22.10   13.80
   2 -19   1    8.70   16.90
  -2 -19  -1   33.90   17.20
   2  19   1   17.10   14.00
   2 -19  -1    5.20   15.00
   2 -19  -1   12.40   15.60
  -2 -19   1   26.40   18.70
   2 -19  -1    2.80   14.40
   2  19  -1   35.30   15.40
   2 -19  -3    4.30   14.20
   2 -19  -3   11.20   16.10
   2 -19  -3   -8.20   14.10
   2  19  -3   -0.70   12.00
   2 -19  -5   28.40   16.40
   2 -19  -5   13.30   16.10
   2 -19  -5    2.40   14.20
   2  19  -5    7.70   14.00
   2 -19  -7   23.90   17.90
   2 -19  -7    2.40   14.80
   2  19  -7   12.50   14.30
   2 -19  -9    1.50   15.90
   2 -19  -9   30.60   17.40
   2  19  -9   -8.90   13.20
  -2 -20  -8    4.10   17.10
   2 -20   8   -6.60   16.00
   2  20   8   33.30   20.70
  -2  20  -8   -4.90   14.90
   2 -20   6    1.80   16.60
  -2 -20  -6  -12.80   16.20
   2  20   6    0.50   15.20
  -2  20  -6   16.10   16.30
  -2 -20  -4   38.40   19.30
   2 -20   4   23.60   18.80
   2  20   4   35.80   16.50
   2 -20   2   34.00   19.00
  -2 -20  -2   33.30   19.10
   2  20   2    0.30   13.20
   2 -20   0   86.09   23.50
  -2 -20   0   30.30   19.90
   2  20   0   57.79   18.20
   2 -20  -2   36.70   19.60
   2  20  -2   16.20   15.20
   2 -20  -4   41.20   19.70
   2  20  -4   28.20   16.00
   2 -20  -6   23.70   18.00
   2 -20  -6   39.50   29.00
   2  20  -6   11.10   15.60
   2 -20  -8    9.70   18.30
   2  20  -8    0.90   13.70
  -2 -21  -5   14.30   18.70
   2 -21   5   -1.00   16.90
   2  21   5    4.10   15.30
  -2 -21  -3   46.60   21.50
   2 -21   3   26.70   18.90
   2  21   3   -2.80   14.40
   2 -21   1    4.60   18.40
  -2 -21  -1    2.60   17.30
   2  21   1    0.20   14.60
   2 -21  -1  -12.50   15.30
   2  21  -1  -13.00   12.90
   2 -21  -3    3.80   16.30
   2  21  -3   21.30   16.40
   2 -21  -5    8.70   17.50
   2  21  -5  -11.40   13.80
  -3   0 -20   12.00   14.10
   3   0  18    9.30   13.00
  -3   0 -18    5.60   12.30
   3   0  16   13.50   10.70
  -3   0 -16   -4.20    9.70
   3   0  14   59.09   12.80
  -3   0 -14   59.59   15.10
  -3   0 -14   49.10   13.10
   3   0  12    2.80    6.30
   3   0  12    9.30    8.20
  -3   0 -12    2.20    8.00
  -3   0 -12    5.80    7.50
  -3   0 -10    6.10    6.50
   3   0  10   21.00    7.50
   3   0  10    7.40    6.10
  -3   0 -10    5.10    7.20
  -3   0  -8   17.80    7.00
  -3   0  -8   10.60    6.60
   3   0   8   17.30    6.30
   3   0   8   15.20    5.70
  -3   0  -6   14.60    5.20
   3   0   6   13.60    4.70
   3   0   6   14.60    5.20
  -3   0  -6    8.90    5.30
   3   0   6   12.30    4.60
   3   0   4   64.29    7.40
   3   0   4   55.59    8.30
   3   0   4   55.89    8.40
  -3   0  -4   51.99    8.20
  -3   0  -4   74.49    7.80
   3   0   4   64.79    7.30
   3   0   2   34.10    3.80
  -3   0  -2   33.80    5.80
   3   0   2   32.00    5.70
   3   0   2   32.10    4.20
   3   0   2   28.40    4.80
  -3   0  -2   36.50    4.20
  -3   0  -2   25.30    5.10
   3   0   2   30.80    3.80
  -3   0   0    6.40    3.20
   3   0   0    6.20    2.40
   3   0   0    2.20    1.80
   3   0   0    1.60    1.10
   3   0  -2   32.70    4.90
  -3   0   2   30.50    5.10
   3   0  -2   26.50    4.90
   3   0  -4   52.29    6.60
  -3   0   4   49.30    7.20
   3   0  -4   56.89    5.10
  -3   0   6   14.90    3.60
   3   0  -6   10.20    4.10
   3   0  -6    9.30    3.30
   3   0  -6   10.30    2.60
  -3   0   6    9.60    5.20
   3   0  -6   10.70    2.40
  -3   0   8   11.00    6.10
  -3   0   8   16.10    4.60
   3   0  -8   16.20    5.40
   3   0  -8    8.50    3.80
   3   0  -8   13.30    4.60
   3   0  -8    6.70    4.40
   3   0 -10   14.20    6.10
   3   0 -10   13.00    5.30
   3   0 -10   12.20    5.60
   3   0 -10    5.40    5.00
  -3   0  10   21.90    6.10
  -3   0  10   24.10    7.00
   3   0 -12    8.20    6.50
   3   0 -12    8.30    6.40
   3   0 -12   14.00    6.50
  -3   0  12    9.90    5.80
   3   0 -14   67.19   12.50
   3   0 -16   -4.50    7.90
   3   0 -18   -2.10    9.70
   3   0 -20    9.10   11.30
  -3  -1 -21   25.20   17.80
  -3   1 -21   25.90   16.60
  -3  -1 -19   -7.40   12.70
  -3   1 -19   -0.40   12.40
   3  -1  17    4.90   11.90
  -3  -1 -17   32.50   14.40
  -3   1 -17    8.60   12.00
   3   1  17    7.90   11.70
  -3  -1 -15  501.95   38.90
  -3  -1 -15  469.05   39.60
   3  -1  15  437.26   37.30
  -3   1 -15  404.26   37.10
   3   1  15  473.45   37.10
  -3   1 -15  401.36   41.00
  -3  -1 -13   63.19   14.50
   3  -1  13   57.39   12.80
  -3  -1 -13   62.79   13.30
  -3  -1 -13   62.99   12.00
  -3   1 -13   63.09   15.80
   3   1  13   47.20   10.30
  -3   1 -13   44.00   12.00
   3   1  13   81.59   13.90
  -3  -1 -11   27.30    9.70
  -3  -1 -11   17.80    8.70
   3  -1  11   32.50    9.60
   3  -1  11   36.40    9.30
  -3   1 -11   15.40    8.30
   3   1  11   44.00    9.80
  -3   1 -11   23.80   10.20
   3   1  11   39.40    8.90
   3  -1   9    2.00    5.50
   3  -1   9   -0.10    5.00
  -3  -1  -9   17.50    7.20
  -3  -1  -9   22.00    7.90
   3   1   9    3.40    5.40
  -3   1  -9   17.00    8.70
   3   1   9    0.60    4.50
  -3   1  -9   18.00    7.40
  -3  -1  -7   85.59   11.30
  -3  -1  -7   92.79   12.00
   3  -1   7   99.59   11.60
  -3  -1  -7   90.49   12.10
   3  -1   7  107.79   12.70
   3  -1   7  118.19   13.70
  -3   1  -7   78.69   10.80
   3   1   7  122.69   12.90
   3   1   7  113.49   12.70
  -3   1  -7   69.19   11.90
   3  -1   5 1257.97   79.69
  -3  -1  -5 1271.77   78.69
   3  -1   5 1248.68   79.59
   3  -1   5 1295.07   78.19
   3  -1   5 1327.97   78.69
   3  -1   5 1226.78   78.09
  -3  -1  -5 1272.67   79.09
  -3  -1  -5 1273.27   79.29
   3   1   5 1234.08   78.29
   3   1   5 1204.88   78.89
   3   1   5 1330.47   78.59
  -3   1  -5 1315.57   78.59
  -3   1  -5 1295.07   80.29
   3  -1   3  561.44   35.30
   3  -1   3  545.25   35.10
  -3  -1  -3  559.64   36.80
  -3  -1  -3  571.44   35.70
   3  -1   3  548.85   37.10
  -3  -1  -3  590.64   37.00
   3  -1   3  573.04   35.70
   3  -1   3  551.24   36.70
   3   1   3  580.24   36.30
  -3   1  -3  517.15   35.20
   3   1   3  584.64   35.60
   3   1   3  565.04   35.40
   3  -1   1  202.08   11.70
   3  -1   1  218.48   14.30
   3  -1   1  211.48   11.80
   3  -1   1  195.58   14.50
   3  -1   1  201.18   12.60
   3   1   1  204.68   14.70
  -3   1  -1  156.88   12.00
   3   1   1  184.78   12.00
  -3   1  -1  136.69   13.60
   3   1   1  173.88   11.80
   3   1   1  178.98   12.90
   3  -1  -1  122.89   10.00
  -3  -1   1  214.88   13.60
   3  -1  -1  149.39   12.40
  -3   1   1  187.88   12.50
   3   1  -1  151.68   10.40
   3   1  -1  153.18   12.60
  -3   1   1  197.48   12.70
   3   1  -1  172.08   11.70
  -3  -1   3  583.44   39.20
   3  -1  -3  620.04   39.00
   3  -1  -3  593.24   37.40
   3   1  -3  594.04   36.30
   3   1  -3  567.24   37.80
   3   1  -3  586.94   38.80
  -3   1   3  627.14   37.80
   3  -1  -5 1203.38   73.39
  -3  -1   5 1224.48   73.39
  -3  -1   5 1207.08   77.19
   3   1  -5 1248.88   73.59
  -3   1   5 1155.08   74.29
  -3   1   5 1207.08   72.89
   3   1  -5 1246.28   75.99
   3  -1  -7   96.49    9.10
  -3  -1   7   99.29    9.40
   3  -1  -7   90.29    8.10
   3  -1  -7  100.39    8.80
  -3  -1   7  104.89   15.00
   3   1  -7   84.19    9.20
  -3   1   7  127.39   11.60
   3   1  -7   72.79    8.60
   3   1  -7   80.39   12.00
   3   1  -7   98.99   10.50
  -3   1   7  137.39    9.90
   3  -1  -9   18.80    5.10
   3  -1  -9   19.30    5.70
  -3  -1   9    1.70    5.90
   3  -1  -9   11.20    4.40
  -3  -1   9   -5.00    4.00
   3  -1  -9   19.80    5.80
   3   1  -9   13.80    5.10
   3   1  -9   21.50    5.50
   3   1  -9   13.50    7.20
  -3   1   9    3.40    4.40
   3   1  -9   16.90    5.70
  -3   1   9    5.70    4.40
  -3  -1  11   49.30   10.50
   3  -1 -11   27.60    7.40
   3  -1 -11   20.50    6.20
   3  -1 -11   18.00    5.40
  -3  -1  11   57.29    9.40
   3   1 -11   26.90    7.30
   3   1 -11   15.80    6.10
  -3   1  11   34.70    7.50
   3   1 -11   13.40    8.40
  -3   1  11   28.30    6.30
   3  -1 -13   49.50    8.40
  -3  -1  13   57.39   10.90
   3  -1 -13   39.30   10.20
   3   1 -13   40.60    9.70
   3   1 -13   54.99   12.20
   3  -1 -15  489.95   36.80
   3   1 -15  454.45   35.90
   3  -1 -17   22.20   10.40
   3   1 -17   20.80   10.30
   3  -1 -19    1.20   10.10
   3   1 -19    2.20   10.30
   3  -1 -21   23.40   14.20
   3   1 -21   11.60   12.90
  -3  -2 -20   -7.20   13.20
  -3   2 -20    5.00   13.80
  -3  -2 -18   10.20   14.00
   3  -2  18  -18.30    9.60
   3   2  18   -4.80   11.50
  -3   2 -18    9.70   12.80
   3  -2  16  -14.10    8.40
  -3  -2 -16    7.60   10.70
  -3   2 -16   10.10   15.10
   3   2  16   -9.10    9.30
  -3   2 -16   -0.40    9.80
  -3  -2 -14  146.29   20.80
  -3  -2 -14   70.99   15.80
   3  -2  14   91.89   16.00
  -3   2 -14   90.29   20.50
   3   2  14  110.19   17.40
  -3   2 -14  126.29   19.00
  -3  -2 -12   45.10    9.70
  -3  -2 -12   34.30   10.70
   3  -2  12   69.09   12.60
  -3  -2 -12   35.50   10.80
  -3   2 -12   71.99   12.90
   3   2  12   58.29   11.80
  -3   2 -12   34.80   12.40
  -3  -2 -10   10.20    6.70
  -3  -2 -10   14.60    7.30
   3  -2  10   10.50    6.90
  -3  -2 -10    3.50    5.00
   3  -2  10   -1.10    6.20
   3   2  10   12.30    6.40
  -3   2 -10   -1.50    5.40
  -3   2 -10    5.20    8.00
  -3  -2  -8    3.90    4.70
   3  -2   8    6.30    6.30
   3  -2   8   11.00    5.50
  -3  -2  -8    6.10    5.50
   3  -2   8   12.50    6.10
  -3  -2  -8    3.50    5.70
   3   2   8    3.50    5.20
  -3   2  -8   11.60    7.60
  -3   2  -8   12.70    6.20
   3  -2   6    1.70    3.70
   3  -2   6   -2.80    4.00
   3  -2   6    1.40    3.50
   3  -2   6    4.10    5.00
  -3  -2  -6    0.10    3.30
  -3  -2  -6   -1.00    3.50
   3  -2   6    7.00    5.50
  -3  -2  -6    2.50    4.30
  -3   2  -6    0.80    5.20
   3   2   6    7.40    4.10
  -3   2  -6    0.90    3.40
   3  -2   4   84.39   10.80
  -3  -2  -4   57.49    8.00
   3  -2   4   62.39    7.40
  -3  -2  -4   80.39    9.00
   3  -2   4   69.69    7.60
   3  -2   4   67.99    8.00
  -3  -2  -4   71.89    9.10
  -3   2  -4   68.29    7.70
   3   2   4   68.59    8.90
   3   2   4   73.99    8.40
   3   2   4   80.09    8.50
  -3   2  -4   54.69    9.10
   3  -2   2   24.40    3.60
  -3  -2  -2   28.70    4.40
   3  -2   2   21.40    3.40
   3  -2   2   23.10    5.30
  -3  -2  -2   20.70    5.40
   3  -2   2   27.80    4.20
  -3   2  -2   22.20    5.20
  -3   2  -2   28.80    3.90
   3   2   2   23.20    4.10
   3   2   2   25.20    4.10
   3   2   2   24.40    5.80
   3   2   2   23.60    3.80
  -3  -2   0   -1.60    2.90
   3  -2   0    3.40    2.80
   3  -2   0   -0.70    1.10
  -3  -2   0    1.30    1.50
   3  -2   0    2.40    1.70
  -3  -2   0    2.50    1.50
  -3   2   0    0.60    2.50
   3   2   0    1.30    1.00
   3   2   0    1.50    3.30
  -3   2   0   -0.20    1.30
   3   2   0    1.90    1.00
   3   2   0    1.20    1.60
  -3  -2   2   40.40    7.10
   3  -2  -2   23.20    4.30
  -3  -2   2   29.20    3.40
   3   2  -2   25.80    5.80
  -3   2   2   19.50    4.20
   3   2  -2   29.60    3.80
   3   2  -2   22.90    3.80
  -3   2   2   24.00    4.40
  -3  -2   4   88.49   12.20
  -3  -2   4   95.09    7.20
   3   2  -4   55.99    6.60
  -3   2   4   68.59    6.70
  -3   2   4   62.89    5.60
  -3   2   4   70.89    6.40
   3   2  -4   60.99    9.70
   3  -2  -6    0.50    1.80
  -3  -2   6   -0.20    3.10
   3  -2  -6   -0.20    2.70
  -3  -2   6    0.30    5.70
   3  -2  -6    1.70    2.00
   3   2  -6   -2.80    4.30
   3   2  -6    0.90    2.80
  -3   2   6   -1.50    2.70
   3   2  -6    2.90    3.00
  -3   2   6   -1.00    2.30
   3   2  -6    3.10    2.40
   3  -2  -8    5.90    2.60
   3  -2  -8    1.70    4.20
  -3  -2   8    1.80    6.60
  -3  -2   8   10.80    4.90
   3  -2  -8    5.80    3.70
  -3   2   8    6.90    3.50
   3   2  -8   10.60    7.50
   3   2  -8    5.30    3.90
   3   2  -8    6.50    4.40
   3   2  -8   -0.30    3.50
  -3   2   8    6.70    4.10
   3  -2 -10   16.30    5.40
   3  -2 -10    3.80    5.10
  -3  -2  10   14.00    8.10
   3  -2 -10    8.20    2.80
  -3  -2  10    3.40    4.80
  -3   2  10   11.20    3.40
   3   2 -10    7.80    5.40
  -3   2  10    9.00    5.20
   3   2 -10    1.50    5.00
   3   2 -10   17.10    9.10
   3   2 -10    3.60    4.90
   3  -2 -12   39.50    5.50
   3  -2 -12   58.49    9.40
  -3  -2  12   47.30   11.50
   3  -2 -12   53.69   10.40
  -3   2  12   37.30    5.20
   3   2 -12   50.29   13.50
   3   2 -12   60.19   10.30
   3   2 -12   42.50    9.20
   3  -2 -14  114.39   16.00
   3   2 -14   92.89   18.30
   3   2 -14  107.29   14.70
   3  -2 -16    5.00    8.50
   3   2 -16    9.80    8.60
   3  -2 -18   -8.70    8.80
   3   2 -18   -3.70    8.80
   3  -2 -20   -5.60   11.00
   3   2 -20    9.90   11.50
  -3  -3 -21    1.00   14.80
  -3   3 -21   13.80   15.10
  -3  -3 -19   24.60   14.80
  -3   3 -19    9.80   14.50
   3  -3  17   12.30   12.50
  -3  -3 -17   23.80   14.10
   3   3  17   -2.00   12.00
  -3   3 -17   -5.60    9.90
  -3  -3 -15   55.09   14.80
   3  -3  15   57.79   14.00
   3   3  15   47.90   14.00
  -3   3 -15   23.10   11.50
  -3   3 -15    3.40   13.30
  -3  -3 -13  740.13   52.49
  -3  -3 -13  730.43   49.80
   3  -3  13  786.02   52.69
  -3  -3 -13  676.53   52.99
  -3   3 -13  678.73   57.29
  -3   3 -13  731.93   52.89
   3   3  13  771.52   52.69
   3  -3  11   24.50    8.30
  -3  -3 -11    6.10    5.70
  -3  -3 -11   15.60    9.00
  -3  -3 -11    7.90    6.80
   3  -3  11   25.10    8.40
   3   3  11   23.80    9.10
  -3   3 -11   18.40   11.00
  -3   3 -11    9.80    7.50
   3  -3   9  958.60   60.39
  -3  -3  -9  925.01   59.39
   3  -3   9  889.61   62.09
   3  -3   9  974.70   60.69
  -3  -3  -9  954.90   61.39
  -3  -3  -9  935.11   60.39
  -3   3  -9  859.61   60.09
  -3   3  -9  880.61   63.99
   3   3   9  884.41   60.09
  -3  -3  -7 1412.06   85.89
  -3  -3  -7 1336.77   84.59
   3  -3   7 1265.57   84.79
  -3  -3  -7 1446.16   85.19
   3  -3   7 1307.17   86.89
   3  -3   7 1332.07   84.79
   3  -3   7 1316.87   86.59
  -3   3  -7 1388.46   88.49
  -3   3  -7 1411.36   85.19
   3   3   7 1371.26   84.99
   3  -3   5  900.01   56.49
  -3  -3  -5  874.61   56.99
  -3  -3  -5  895.61   57.09
   3  -3   5  864.21   56.09
   3  -3   5  878.51   57.99
  -3  -3  -5  880.21   56.89
   3  -3   5  955.60   56.99
   3  -3   5  935.41   59.19
  -3   3  -5  831.12   56.19
   3   3   5  896.31   56.89
  -3   3  -5  916.01   59.59
   3   3   5  908.91   57.29
   3   3   5  897.21   56.69
  -3  -3  -3 3000.30  183.78
   3  -3   3 3130.69  183.88
  -3  -3  -3 2965.20  182.88
   3  -3   3 3142.89  182.68
   3  -3   3 3111.89  182.18
   3  -3   3 3003.80  184.78
   3  -3   3 3049.20  182.18
   3   3   3 3169.98  182.78
   3   3   3 3175.18  184.08
   3   3   3 3020.70  182.68
  -3   3  -3 2941.31  182.28
  -3   3  -3 2948.10  184.98
   3  -3   1  886.11   54.39
  -3  -3  -1  905.51   55.19
   3  -3   1  872.41   56.89
   3  -3   1  896.71   55.09
   3  -3   1  881.51   54.19
  -3  -3  -1  898.01   57.09
   3   3   1  910.41   54.79
   3   3   1  879.11   54.79
  -3   3  -1  915.91   57.09
  -3   3  -1  869.81   54.59
   3   3   1  910.51   57.09
   3   3   1  910.21   53.69
   3  -3  -1  903.41   53.39
  -3  -3   1  832.02   54.99
   3  -3  -1  870.11   53.89
  -3  -3   1  826.22   52.19
   3  -3  -1  855.91   52.29
  -3  -3   1  845.72   50.89
   3   3  -1  833.42   51.19
   3   3  -1  859.81   50.99
   3   3  -1  822.42   52.59
  -3   3   1  866.61   51.39
  -3   3   1  880.01   53.39
   3   3  -1  780.52   54.59
   3  -3  -3 3113.69  182.38
   3  -3  -3 2987.60  184.58
  -3  -3   3 2977.10  186.58
  -3  -3   3 3113.19  183.08
   3   3  -3 2974.30  186.18
   3   3  -3 3032.30  182.28
  -3   3   3 3143.39  182.38
   3   3  -3 3047.79  180.98
  -3   3   3 3202.38  181.38
   3   3  -3 2995.90  181.48
  -3  -3   5  862.61   59.79
   3  -3  -5  825.12   56.09
   3  -3  -5  878.91   52.29
  -3  -3   5  839.22   53.99
   3  -3  -5  868.11   51.69
  -3   3   5  858.41   52.29
   3   3  -5  870.71   58.69
   3   3  -5  879.31   53.79
  -3   3   5  871.91   52.39
   3   3  -5  835.02   52.39
   3   3  -5  858.31   53.69
  -3   3   5  874.61   52.89
   3  -3  -7 1390.76   82.59
  -3  -3   7 1329.27   84.19
   3  -3  -7 1416.96   84.49
  -3  -3   7 1193.38   89.89
   3   3  -7 1393.26   84.39
   3   3  -7 1419.56   90.69
   3   3  -7 1377.06   83.19
  -3   3   7 1390.06   83.49
   3   3  -7 1347.87   83.99
  -3  -3   9  927.41   58.29
   3  -3  -9  901.81   58.59
   3  -3  -9  934.31   56.49
  -3  -3   9  911.81   64.19
   3   3  -9  898.51   64.69
   3   3  -9  862.21   56.99
  -3   3   9  896.41   57.29
   3   3  -9  898.71   57.99
   3   3  -9  886.21   58.29
  -3  -3  11   14.20    9.50
   3  -3 -11   13.00    5.60
   3  -3 -11   25.20    8.00
  -3  -3  11   30.70    8.10
  -3   3  11   12.30    6.20
   3   3 -11    9.20   10.10
   3   3 -11    2.90    5.70
   3   3 -11    4.40    5.60
  -3  -3  13  710.03   50.69
   3  -3 -13  649.54   48.10
   3   3 -13  685.13   54.29
   3   3 -13  692.13   47.40
   3  -3 -15   40.10   11.90
   3   3 -15   54.09   12.30
   3  -3 -17    2.20    9.30
   3   3 -17    0.20    8.80
   3  -3 -19    5.00   10.80
   3   3 -19   17.80   10.90
   3  -3 -21   35.40   14.80
   3   3 -21   19.10   13.40
  -3  -4 -20  -15.10   12.90
  -3   4 -20    9.50   14.30
   3  -4  18   21.50   14.60
  -3  -4 -18   -5.20   12.50
  -3   4 -18   -1.60   10.50
  -3  -4 -16   -1.30   11.30
   3  -4  16   -4.50    9.60
   3   4  16    5.80   10.70
  -3   4 -16   16.40   16.00
  -3   4 -16    6.40   10.40
  -3  -4 -14   37.20   13.00
   3  -4  14   41.60   11.80
  -3  -4 -14   21.70   11.90
  -3   4 -14   34.90   16.30
   3   4  14   54.59   13.40
  -3   4 -14   33.20   11.70
   3  -4  12   -0.40    7.60
  -3  -4 -12   -4.20    4.90
  -3  -4 -12   -8.20    7.80
   3  -4  12   -1.90    7.10
  -3  -4 -12   -4.90    6.30
  -3   4 -12   -3.20    6.60
  -3   4 -12   14.20   12.70
   3   4  12   -1.30    7.40
   3  -4  10    7.10    6.70
   3  -4  10    1.40    6.00
  -3  -4 -10    8.30    6.10
  -3  -4 -10    6.30    4.80
  -3  -4 -10   -9.60    6.00
   3   4  10   10.70    7.30
  -3   4 -10    8.40    7.10
  -3   4 -10   13.50   10.10
   3  -4   8   69.09   10.70
  -3  -4  -8   75.59   12.50
  -3  -4  -8   71.79   10.40
   3  -4   8   60.69   10.50
   3  -4   8   82.59   14.20
  -3  -4  -8   73.29   10.90
   3  -4   8   78.59   14.10
  -3   4  -8   76.69   11.30
   3   4   8   91.89   12.60
  -3   4  -8   90.79   15.80
  -3  -4  -6  147.09   14.80
   3  -4   6  141.49   16.60
   3  -4   6  148.19   14.50
  -3  -4  -6  181.58   16.20
  -3  -4  -6  154.48   14.50
   3  -4   6  191.98   18.00
   3  -4   6  166.48   14.90
  -3   4  -6  182.18   18.40
  -3   4  -6  169.08   15.00
   3   4   6  171.48   15.20
   3   4   6  170.28   15.10
   3  -4   4   12.40    5.60
  -3  -4  -4   16.90    5.40
   3  -4   4   11.50    4.50
  -3  -4  -4   14.90    5.50
   3  -4   4   12.30    3.90
   3  -4   4    8.70    5.50
   3  -4   4    6.10    4.00
   3   4   4    7.20    5.00
   3   4   4   20.00    5.30
  -3   4  -4    9.10    4.20
   3   4   4    6.20    4.50
  -3   4  -4    7.10    5.80
   3  -4   2  135.59   11.80
   3  -4   2  120.19   13.30
   3  -4   2  148.79   13.00
  -3  -4  -2  140.99   13.40
   3  -4   2  126.69   11.20
  -3  -4  -2  144.39   12.40
   3  -4   2  159.58   11.50
  -3   4  -2  101.49   13.70
   3   4   2  162.68   12.30
   3   4   2  156.58   14.10
   3   4   2  140.39   11.90
  -3   4  -2  158.38   11.80
   3  -4   0   -1.60    3.30
   3  -4   0   -3.00    3.00
   3  -4   0    0.90    2.10
  -3  -4   0   -1.80    3.60
  -3  -4   0    2.60    3.10
   3  -4   0   -1.30    2.30
   3   4   0   -1.30    4.30
   3   4   0   -1.10    2.40
  -3   4   0    3.50    2.50
  -3   4   0   -0.30    3.40
   3   4   0   -0.10    2.20
  -3  -4   2  122.79    9.90
   3  -4  -2  132.29    9.60
   3  -4  -2  127.19   11.80
  -3  -4   2  154.28   12.70
   3  -4  -2  139.89   14.50
  -3  -4   2  162.88   16.10
   3  -4  -2  158.28   10.00
   3  -4  -2  124.39   11.80
   3   4  -2  144.59   10.20
  -3   4   2  137.69   12.20
   3   4  -2  113.79   11.10
   3   4  -2  151.98   11.60
  -3   4   2  151.78   10.70
  -3  -4   4   17.50    8.00
   3  -4  -4    6.00    2.20
   3  -4  -4   13.60    3.40
  -3  -4   4   11.60    4.60
   3  -4  -4   10.30    3.30
   3  -4  -4   22.60    6.90
  -3   4   4    9.40    3.60
   3   4  -4   14.20    4.80
  -3   4   4   10.80    3.30
   3   4  -4   11.70    3.90
   3   4  -4   12.50    3.20
   3   4  -4    6.10    6.90
   3  -4  -6  195.78   14.30
  -3  -4   6  221.38   15.30
  -3  -4   6  180.58   23.80
   3  -4  -6  156.58   11.90
   3  -4  -6  150.98   17.80
   3   4  -6  134.29   13.40
  -3   4   6  202.28   13.50
   3   4  -6  170.18   14.60
   3   4  -6  157.58   21.70
  -3   4   6  150.88   10.90
  -3   4   6  146.59   11.30
   3   4  -6  155.58   12.60
  -3  -4   8   88.49   17.30
  -3  -4   8  105.49   11.70
   3  -4  -8   65.29    8.30
   3  -4  -8   86.09   11.70
   3   4  -8   74.89   10.50
  -3   4   8   75.59    9.50
   3   4  -8   73.89    9.30
   3   4  -8   55.89   15.50
   3   4  -8   76.69   12.20
  -3  -4  10   13.40    6.00
  -3  -4  10   12.60   10.90
   3  -4 -10    9.20    6.10
   3   4 -10    7.70    5.60
   3   4 -10   -1.10    5.10
   3   4 -10    8.90   11.40
  -3   4  10   -2.50    4.50
  -3  -4  12   -1.20    8.80
   3  -4 -12    4.40    7.00
   3  -4 -12    0.10    5.20
   3   4 -12   10.40   12.40
   3   4 -12   10.00    6.80
   3  -4 -14   27.40    9.90
   3   4 -14   35.10   15.30
   3   4 -14   42.30   10.30
   3  -4 -16    6.70    9.00
   3   4 -16   -4.30    8.40
   3  -4 -18   -2.10    9.70
   3   4 -18    5.70    9.20
   3  -4 -20    4.30   12.20
   3   4 -20   -5.30   10.00
  -3  -5 -19  163.18   27.60
  -3   5 -19  195.18   27.10
  -3  -5 -17   18.20   13.80
   3  -5  17    1.40   11.40
  -3   5 -17   29.30   20.40
  -3   5 -17   13.70   12.40
   3   5  17   16.90   13.20
  -3  -5 -15   45.40   15.40
   3  -5  15   31.50   12.80
  -3   5 -15   38.70   18.50
  -3   5 -15   41.80   13.70
   3   5  15   51.09   14.70
  -3  -5 -13  651.93   47.10
  -3  -5 -13  652.33   44.00
   3  -5  13  542.55   44.40
   3  -5  13  568.84   44.70
  -3   5 -13  585.14   45.10
  -3   5 -13  613.64   53.29
   3   5  13  566.84   44.80
   3  -5  11  471.25   36.90
  -3  -5 -11  472.65   35.70
   3  -5  11  511.95   37.60
  -3  -5 -11  475.45   34.70
   3  -5  11  489.05   39.30
  -3  -5 -11  512.05   38.80
  -3   5 -11  506.25   37.30
  -3   5 -11  489.05   43.80
   3   5  11  491.25   37.30
   3  -5   9  117.69   18.00
   3  -5   9  116.59   15.30
  -3  -5  -9  136.99   15.10
   3  -5   9  118.29   15.00
  -3  -5  -9   80.39   14.70
  -3  -5  -9  133.89   13.50
  -3   5  -9  105.19   19.90
   3   5   9  115.69   15.10
  -3   5  -9  101.99   14.70
  -3  -5  -7  164.28   16.10
   3  -5   7  166.68   17.60
  -3  -5  -7  184.48   16.30
   3  -5   7  202.98   23.20
   3  -5   7  203.98   21.30
  -3  -5  -7  171.28   18.90
   3  -5   7  192.88   17.00
   3   5   7  147.59   15.60
   3   5   7  196.28   19.30
  -3   5  -7  157.48   21.70
  -3   5  -7  175.08   16.40
   3  -5   5 1137.09   70.39
   3  -5   5 1105.59   73.79
   3  -5   5 1072.49   69.49
   3  -5   5 1159.08   70.19
   3  -5   5 1153.68   71.59
  -3  -5  -5 1086.99   70.99
  -3  -5  -5 1183.18   71.09
  -3   5  -5 1047.10   73.79
  -3   5  -5 1067.99   69.79
   3   5   5 1109.39   70.89
   3   5   5 1106.79   70.39
   3  -5   3  379.76   27.30
   3  -5   3  330.97   28.80
   3  -5   3  346.57   25.70
  -3  -5  -3  460.75   28.00
   3  -5   3  352.66   25.40
   3  -5   3  335.47   25.90
  -3   5  -3  445.36   30.50
  -3   5  -3  470.75   26.60
   3   5   3  365.96   26.70
   3   5   3  338.97   26.10
   3   5   3  330.97   27.20
   3  -5   1  986.70   60.99
  -3  -5  -1  969.30   61.99
   3  -5   1  991.60   60.09
  -3  -5  -1  963.20   63.49
  -3  -5  -1  975.40   61.79
   3  -5   1  941.81   60.09
   3  -5   1  941.91   63.09
   3  -5   1  988.50   61.79
  -3   5  -1 1029.60   63.69
  -3   5  -1  943.61   60.29
   3   5   1  980.00   63.69
   3   5   1  975.60   61.29
   3   5   1  948.01   60.49
  -3  -5   1  920.61   59.09
   3  -5  -1  926.71   56.79
  -3  -5   1  915.01   61.99
   3  -5  -1  993.40   59.39
   3  -5  -1  951.80   56.79
   3  -5  -1  931.01   58.49
   3  -5  -1  884.81   58.99
  -3   5   1  847.02   59.09
   3   5  -1  930.51   58.49
  -3   5   1  918.71   57.39
   3   5  -1  920.61   56.89
   3   5  -1  937.21   62.39
   3  -5  -3  468.15   28.90
  -3  -5   3  332.87   33.10
   3  -5  -3  469.55   28.00
   3  -5  -3  497.55   31.30
   3  -5  -3  465.55   27.20
  -3  -5   3  309.37   28.90
   3   5  -3  443.26   29.80
  -3   5   3  357.56   27.50
   3   5  -3  430.66   27.50
   3  -5  -5 1130.89   68.29
  -3  -5   5 1041.00   70.69
   3  -5  -5 1103.79   72.59
   3  -5  -5 1098.69   69.89
  -3  -5   5 1179.18   78.99
   3  -5  -5 1165.78   68.29
   3   5  -5 1179.18   78.29
   3   5  -5 1111.79   71.19
  -3   5   5 1150.78   69.39
   3   5  -5 1082.09   68.89
  -3   5   5 1124.29   69.29
   3  -5  -7  178.78   16.10
   3  -5  -7  135.99   18.00
   3  -5  -7  151.68   12.80
  -3  -5   7  161.08   24.00
  -3  -5   7  185.58   16.00
   3   5  -7  140.49   22.80
   3   5  -7  171.48   17.30
  -3   5   7  158.08   14.10
   3   5  -7  168.58   14.00
   3  -5  -9  121.19   11.20
   3  -5  -9  120.19   15.40
  -3  -5   9  117.79   21.50
  -3  -5   9   79.49   12.90
   3   5  -9  105.99   12.50
   3   5  -9   89.29   21.30
   3   5  -9  108.29   14.20
  -3   5   9  128.69   13.60
  -3  -5  11  445.26   33.70
  -3  -5  11  525.45   46.90
   3  -5 -11  425.46   34.20
   3  -5 -11  467.05   31.50
   3   5 -11  440.86   32.20
   3   5 -11  413.46   43.00
   3   5 -11  431.46   33.50
   3  -5 -13  572.84   44.40
   3   5 -13  582.94   54.09
   3   5 -13  642.44   43.40
   3  -5 -15   47.10   12.70
   3   5 -15   46.20   11.60
   3   5 -15   32.00   17.70
   3  -5 -17   12.60   11.00
   3   5 -17   -2.60    9.10
   3  -5 -19  166.88   25.00
   3   5 -19  222.78   25.80
   3  -6  20   -3.00   15.60
  -3  -6 -20   12.30   16.20
  -3   6 -20    6.30   14.60
   3  -6  18   69.19   18.30
   3  -6  18   48.00   19.00
  -3  -6 -18   51.79   17.90
  -3   6 -18   65.49   18.60
  -3  -6 -16    9.60   13.10
   3  -6  16   17.30   12.60
   3  -6  16    1.70   14.00
  -3   6 -16   -4.90   17.00
  -3   6 -16   -6.60   10.60
   3   6  16   -1.80   10.90
   3  -6  14    4.70   12.60
   3  -6  14   14.20   10.10
  -3  -6 -14    4.20   10.30
  -3   6 -14   -0.30   14.60
  -3   6 -14    4.10    9.40
   3   6  14   17.90   11.00
  -3  -6 -12   42.10   12.90
  -3  -6 -12   38.40    9.40
   3  -6  12   43.40   11.90
   3  -6  12   25.30   11.90
  -3  -6 -12   28.60    9.20
   3  -6  12   10.50    9.40
  -3   6 -12   31.30   16.10
   3   6  12   42.70   12.50
  -3   6 -12   17.00    9.10
  -3  -6 -10   44.00   12.10
   3  -6  10   61.09   13.30
   3  -6  10   42.00   10.80
   3  -6  10   48.20   10.40
  -3  -6 -10   41.30    8.70
   3   6  10   60.99   12.70
  -3   6 -10   49.20   10.70
  -3   6 -10   35.70   14.10
  -3  -6  -8  102.49   12.80
   3  -6   8   90.49   13.10
   3  -6   8   98.69   13.30
   3  -6   8   79.59   13.60
  -3  -6  -8   84.39   14.30
  -3  -6  -8   95.49   12.40
  -3   6  -8   90.69   17.90
  -3   6  -8   80.19   12.10
   3   6   8  112.79   14.70
   3   6   8   81.89   12.00
  -3  -6  -6    2.80    6.10
   3  -6   6    4.90    5.60
   3  -6   6    4.20    6.90
   3  -6   6    4.90    5.20
  -3  -6  -6    5.10    5.20
   3  -6   6   17.90    6.80
  -3   6  -6    3.90    4.90
   3   6   6   10.20    5.80
   3   6   6    8.50    6.10
  -3   6  -6   -5.30    4.30
   3  -6   4   51.49    9.70
  -3  -6  -4   61.19   10.30
  -3  -6  -4   58.99   10.40
   3  -6   4   66.49    9.80
   3  -6   4   57.49    8.20
   3  -6   4   45.50   10.90
  -3   6  -4   78.59    9.80
   3   6   4   42.20    9.60
  -3   6  -4   66.39   13.00
   3   6   4   46.90    9.30
   3   6   4   51.09    8.40
   3  -6   2   15.60    4.70
   3  -6   2    8.60    6.90
  -3  -6  -2   17.00    7.00
  -3  -6  -2   31.50    7.30
   3  -6   2   18.50    6.10
   3  -6   2   12.60    4.70
   3  -6   2    5.60    4.20
   3   6   2   14.80    3.20
   3   6   2   21.90    6.30
   3   6   2   13.00    6.70
  -3   6  -2   19.40    7.90
   3   6   2   12.10    4.80
  -3   6  -2   15.00    4.80
   3  -6   0    0.00    5.00
  -3  -6   0    1.00    4.30
   3  -6   0   -1.30    4.10
   3  -6   0   -0.80    2.90
  -3  -6   0    2.20    5.60
   3  -6   0    4.00    3.40
   3  -6   0    2.30    4.00
  -3  -6   0   -2.40    3.40
   3   6   0    1.40    4.10
  -3   6   0    6.00    5.00
  -3   6   0    2.00    3.70
   3   6   0    1.80    5.40
   3   6   0    0.70    3.10
  -3  -6   2   20.00    6.50
   3  -6  -2   16.50    5.60
   3  -6  -2   16.10    6.70
   3  -6  -2   19.90    5.00
   3  -6  -2   20.60    4.50
  -3  -6   2    2.70    7.50
   3  -6  -2   17.90    5.80
  -3  -6   2   19.20    3.00
   3   6  -2   17.90    9.20
  -3   6   2   15.90    6.50
  -3   6   2   12.30    4.60
   3   6  -2   18.90    4.50
   3   6  -2    8.20    5.60
   3  -6  -4   62.19   11.40
  -3  -6   4   69.79   15.50
   3  -6  -4   62.19    7.30
  -3  -6   4   62.29   10.30
   3  -6  -4   47.20    7.30
   3  -6  -4   77.09    9.50
   3   6  -4   52.39    7.30
   3   6  -4   68.99   10.70
  -3   6   4   51.39    8.60
  -3   6   4   45.90    7.40
   3   6  -4   57.79   14.60
   3  -6  -6   10.20    6.90
  -3  -6   6    4.00    5.80
   3  -6  -6    6.30    3.60
   3  -6  -6    7.40    3.10
   3  -6  -6    4.80    5.40
  -3  -6   6   -0.10    9.70
  -3   6   6    2.30    3.90
  -3   6   6    8.10    4.70
   3   6  -6   -0.20    8.50
   3   6  -6    6.70    4.30
   3   6  -6    0.50    5.40
  -3  -6   8  150.08   15.90
   3  -6  -8  115.19   15.00
  -3  -6   8  149.29   24.40
   3  -6  -8   82.39   10.50
   3   6  -8   99.39   11.80
  -3   6   8   91.39   11.90
   3   6  -8   95.29   13.40
   3   6  -8   85.99   20.90
   3  -6 -10   39.00    7.80
  -3  -6  10   82.89   12.80
   3  -6 -10   55.79   10.70
  -3   6  10   36.90    8.40
   3   6 -10   34.40    9.10
   3   6 -10   30.40    8.10
   3   6 -10   49.00   17.80
   3  -6 -12   25.70    9.70
   3   6 -12   22.60   16.20
   3   6 -12   36.60    9.30
   3  -6 -14    5.50    8.40
   3   6 -14    5.60    8.00
   3   6 -14   -4.20   14.10
   3  -6 -16   -3.70    8.70
   3   6 -16    6.10    9.10
   3  -6 -18   43.00   14.40
   3   6 -18   45.30   13.90
   3  -6 -20   15.80   12.90
   3   6 -20   -3.00   10.30
   3  -7  19   -7.20   15.40
  -3  -7 -19   19.30   16.30
  -3   7 -19   33.00   16.40
  -3  -7 -17   14.00   13.90
   3  -7  17   27.00   14.70
   3  -7  17   51.29   18.30
  -3   7 -17   14.10   13.30
  -3   7 -17   19.00   21.20
   3   7  17   35.20   16.10
  -3  -7 -15   16.00   13.30
   3  -7  15    8.90   12.60
   3  -7  15    9.70   10.90
  -3   7 -15   21.40   11.40
   3   7  15   12.60   11.80
  -3   7 -15    5.00   16.20
   3  -7  13  119.39   18.30
   3  -7  13  112.29   19.30
  -3  -7 -13   98.79   19.20
   3  -7  13  133.99   22.10
  -3   7 -13  142.19   28.30
  -3   7 -13  117.49   18.10
   3   7  13  123.49   19.10
   3  -7  11    8.00    9.00
   3  -7  11   -2.00   10.30
  -3  -7 -11    4.60    9.20
   3  -7  11   10.80    9.00
  -3  -7 -11    6.30    6.70
  -3  -7 -11    1.30    6.20
   3   7  11    8.70    9.30
  -3   7 -11   11.60    8.80
  -3   7 -11    8.10   13.60
   3  -7   9  532.35   37.90
   3  -7   9  488.85   38.40
  -3  -7  -9  514.35   36.00
   3  -7   9  506.45   37.40
  -3  -7  -9  482.85   36.30
  -3  -7  -9  463.75   38.80
  -3   7  -9  522.05   37.50
  -3   7  -9  488.95   45.20
   3   7   9  488.85   37.60
   3   7   9  501.55   36.10
  -3  -7  -7  107.99   15.80
   3  -7   7  164.78   18.60
   3  -7   7  218.18   20.80
  -3  -7  -7  143.59   19.30
   3  -7   7  162.98   18.30
  -3   7  -7  144.09   16.80
   3   7   7  142.89   17.60
   3   7   7  159.08   17.80
   3  -7   5  373.66   29.90
   3  -7   5  401.86   29.50
  -3  -7  -5  395.66   30.60
   3  -7   5  373.06   34.00
  -3  -7  -5  425.16   31.50
   3  -7   5  383.76   29.70
  -3   7  -5  368.16   34.10
   3   7   5  411.26   30.40
  -3   7  -5  411.56   29.40
   3   7   5  383.76   29.40
   3  -7   3  391.66   27.20
   3  -7   3  357.26   30.60
   3  -7   3  356.66   27.10
   3  -7   3  349.47   26.20
   3  -7   3  357.66   25.60
  -3  -7  -3  361.96   28.30
  -3  -7  -3  306.87   27.90
   3   7   3  325.07   28.30
  -3   7  -3  368.66   26.20
   3   7   3  336.87   26.50
   3   7   3  394.86   28.40
  -3   7  -3  365.56   31.00
   3  -7   1   92.19   12.90
   3  -7   1  104.49   16.40
   3  -7   1  104.29   12.20
   3  -7   1  138.69   15.20
  -3  -7  -1  122.99   15.70
   3  -7   1   86.39   12.10
  -3  -7  -1  182.98   17.80
  -3  -7  -1  144.19   19.10
   3   7   1  124.19    8.60
  -3   7  -1  111.49   12.90
  -3   7  -1  118.09   17.90
   3   7   1  150.28   16.60
   3   7   1  121.59   17.50
   3   7   1  141.29   12.90
  -3  -7   1   84.19   11.60
  -3  -7   1  116.99   18.90
   3  -7  -1  133.99   15.00
   3  -7  -1  118.09   15.60
   3  -7  -1  103.89   11.10
  -3  -7   1   86.19    6.90
  -3  -7   1   82.39   13.20
   3  -7  -1  142.89   15.00
   3  -7  -1   93.29   11.40
   3   7  -1   80.09   12.50
  -3   7   1  105.39   11.80
  -3   7   1  154.48   17.80
   3   7  -1   89.79   11.10
   3   7  -1   81.59   16.10
   3  -7  -3  346.17   27.50
   3  -7  -3  349.07   24.60
   3  -7  -3  339.07   26.70
  -3  -7   3  376.46   34.60
   3  -7  -3  326.17   26.10
  -3  -7   3  392.26   28.30
   3  -7  -3  355.46   27.60
  -3  -7   3  391.76   23.30
   3   7  -3  318.27   24.70
   3   7  -3  356.16   33.20
  -3   7   3  343.17   27.70
   3   7  -3  362.56   28.10
  -3   7   3  369.46   25.80
  -3  -7   5  389.66   37.00
  -3  -7   5  370.06   29.40
   3  -7  -5  380.76   30.20
   3  -7  -5  386.46   28.90
   3  -7  -5  393.96   26.50
   3  -7  -5  377.96   26.80
  -3   7   5  386.86   27.60
   3   7  -5  364.06   29.60
  -3   7   5  368.86   28.20
   3   7  -5  395.96   27.00
   3   7  -5  419.86   38.50
   3  -7  -7  148.19   14.40
   3  -7  -7  128.49   10.70
   3  -7  -7  127.49   18.30
   3  -7  -7  110.69   16.10
  -3  -7   7  205.18   19.80
   3   7  -7  173.08   19.00
   3   7  -7  133.49   26.40
  -3   7   7  151.88   12.30
   3   7  -7  156.18   15.40
  -3   7   7  121.69   14.40
  -3  -7   9  529.85   37.40
   3  -7  -9  492.45   34.20
   3  -7  -9  454.05   37.50
  -3   7   9  550.24   36.10
   3   7  -9  467.35   37.00
   3   7  -9  514.05   35.20
   3   7  -9  451.75   47.30
   3  -7 -11    0.70    7.40
   3   7 -11   -2.30   14.60
   3   7 -11    5.20    7.00
   3  -7 -13   94.09   17.00
   3   7 -13   95.99   14.70
   3   7 -13   84.19   24.90
   3  -7 -15   17.10   10.80
   3   7 -15   39.30   20.30
   3   7 -15    4.30    9.20
   3  -7 -17   22.60   12.10
   3   7 -17   20.40   11.30
   3  -7 -19   20.40   13.40
   3   7 -19   15.90   12.30
  -3  -8 -18   -2.50   13.80
   3  -8  18    5.40   15.50
  -3   8 -18    2.20   13.30
  -3  -8 -16   14.00   12.90
   3  -8  16   -0.20   13.00
   3  -8  16   -5.60   11.20
   3   8  16    5.40   12.60
  -3   8 -16   -7.40   17.20
  -3   8 -16    2.00   11.70
   3  -8  14    2.90   10.40
   3  -8  14    3.90   13.00
  -3  -8 -14   10.00   13.00
   3   8  14   30.10   12.60
  -3   8 -14   21.70   18.00
  -3   8 -14   14.90   11.70
  -3  -8 -12   17.10   12.00
  -3  -8 -12    6.00   11.40
   3  -8  12   27.10   11.40
   3  -8  12   35.10   12.20
   3  -8  12   30.80   13.00
  -3   8 -12   31.80   18.50
   3   8  12   11.20   10.30
  -3   8 -12   13.40   10.20
  -3  -8 -10    3.80    6.40
  -3  -8 -10    4.70    6.50
   3  -8  10   -0.40    7.40
   3  -8  10   -2.40    7.90
   3  -8  10    0.70    7.30
  -3  -8 -10   12.30    9.10
   3   8  10   -4.70    7.50
   3   8  10    5.80    6.30
  -3   8 -10   -0.90   11.50
  -3   8 -10   -3.70    7.50
  -3  -8  -8   19.80    7.80
   3  -8   8   16.10    8.30
   3  -8   8   20.40    8.80
  -3  -8  -8   15.30    9.90
   3  -8   8   35.80    9.70
   3   8   8   19.20    7.80
  -3   8  -8   31.60    9.40
   3   8   8   39.00   10.70
  -3   8  -8   21.30   12.60
  -3  -8  -6   14.20    7.80
  -3  -8  -6   20.10    8.20
   3  -8   6   13.50    6.80
   3  -8   6   10.50    6.70
   3  -8   6   18.50    7.90
  -3   8  -6   -0.10    5.60
   3   8   6    5.70    7.30
  -3   8  -6    2.30   10.10
   3   8   6    0.80    6.40
   3  -8   4    8.10    8.90
  -3  -8  -4    1.20    5.60
   3  -8   4   -0.10    4.60
  -3  -8  -4    2.10    6.30
   3  -8   4    2.50    5.30
   3  -8   4   20.00    6.80
   3  -8   4    1.90    5.50
   3   8   4   -1.10    6.20
   3   8   4   15.50    6.30
  -3   8  -4    3.10    5.00
  -3   8  -4    6.80    9.80
  -3  -8  -2   61.99   13.30
   3  -8   2   58.99   10.50
   3  -8   2   74.39   11.40
  -3  -8  -2   52.79   12.00
  -3  -8  -2   72.09   12.40
   3  -8   2   70.59   14.30
   3  -8   2   72.89   10.70
   3  -8   2   86.29   11.00
  -3   8  -2   52.49    9.20
   3   8   2   58.29   13.00
   3   8   2   67.69   10.80
   3   8   2   69.49   12.10
  -3   8  -2   85.89   16.50
   3  -8   0    2.70    4.10
  -3  -8   0    1.00    5.20
  -3  -8   0   -0.60    7.00
  -3  -8   0    0.10    5.30
  -3  -8   0    0.40    2.20
   3  -8   0    0.30    4.80
   3  -8   0   -3.80    4.10
   3  -8   0   -0.60    5.20
   3  -8   0   -0.80    6.50
   3   8   0    3.30    8.70
  -3   8   0    0.50    4.80
   3   8   0   -2.70    5.30
   3   8   0    0.90    4.30
   3   8   0    2.00    2.20
  -3   8   0   11.30    8.10
   3  -8  -2   62.09   11.70
   3  -8  -2   53.89   10.40
  -3  -8   2   57.69    9.40
   3  -8  -2   67.29   10.50
   3  -8  -2   59.79   10.30
  -3  -8   2   81.59   17.50
  -3  -8   2   72.09   12.60
  -3  -8   2   69.49    6.60
   3  -8  -2   66.69    9.20
   3   8  -2   48.20   10.80
   3   8  -2   68.49    9.40
   3   8  -2   57.89   14.80
  -3   8   2   63.69   12.20
  -3   8   2   52.79    9.40
   3  -8  -4   10.30    6.60
  -3  -8   4    3.20    4.40
   3  -8  -4   12.50    6.40
  -3  -8   4    1.40    9.00
   3  -8  -4   16.20    7.40
  -3  -8   4   16.00    7.50
   3  -8  -4   -0.60    5.00
   3  -8  -4    8.60    4.80
  -3  -8   4    1.00    3.50
   3   8  -4    8.60    5.00
  -3   8   4    7.30    6.30
   3   8  -4    8.00    6.50
   3   8  -4   -1.00   10.50
  -3   8   4    8.90    5.40
   3  -8  -6    2.60    6.40
  -3  -8   6   12.90    7.70
   3  -8  -6   12.60    5.20
   3  -8  -6    9.20    7.90
   3  -8  -6    2.00    4.30
   3   8  -6   13.20    6.00
  -3   8   6   11.10    5.40
  -3   8   6    8.60    6.00
   3   8  -6   11.40    7.80
   3   8  -6    1.30   10.10
   3  -8  -8   37.80   11.60
   3  -8  -8   25.10    9.70
   3  -8  -8   21.30    6.40
   3  -8  -8   17.80    3.90
  -3  -8   8   31.30    9.10
   3   8  -8   30.80    7.90
   3   8  -8   31.20    9.80
   3   8  -8    5.50   14.80
  -3   8   8   19.30    4.30
  -3   8   8   24.20    8.00
   3  -8 -10   -5.40    7.30
   3   8 -10   -6.50    4.90
   3   8 -10   -5.90   14.40
   3  -8 -12   20.10   11.00
   3   8 -12   23.80   19.20
   3   8 -12    8.50    8.10
   3  -8 -14   10.10   10.20
   3   8 -14   12.10   17.90
   3   8 -14    3.40    8.50
   3  -8 -16    6.30   11.50
   3   8 -16    2.70   19.30
   3   8 -16    6.60    9.60
   3  -8 -18    7.50   11.70
   3   8 -18   10.90   11.00
  -3  -9 -19    6.60   15.10
   3  -9  19  -20.40   14.90
  -3   9 -19   18.10   15.80
  -3  -9 -17   11.60   15.80
   3  -9  17    5.30   12.90
   3  -9  17    8.20   17.20
  -3   9 -17    3.90   13.30
   3  -9  15  119.99   21.30
  -3  -9 -15   79.29   19.50
   3  -9  15   87.69   21.60
  -3   9 -15  126.29   21.70
   3   9  15  111.59   21.10
  -3   9 -15  103.29   31.40
   3  -9  13  141.69   21.90
  -3  -9 -13  130.39   23.10
   3  -9  13  109.59   21.30
   3   9  13  134.09   21.30
  -3   9 -13  102.89   19.20
  -3   9 -13  108.99   29.00
  -3  -9 -11    7.00   10.40
  -3  -9 -11   28.80    9.60
   3  -9  11   38.10   12.40
   3  -9  11   35.00   12.00
   3  -9  11   23.90   11.20
   3   9  11   22.80   11.90
  -3   9 -11   19.00   16.40
  -3   9 -11   28.70   11.00
  -3  -9  -9   51.19   12.50
   3  -9   9   94.39   15.20
   3  -9   9   60.39   13.60
   3  -9   9   79.69   14.70
  -3  -9  -9   64.09   14.20
   3   9   9   58.29   13.10
  -3   9  -9   47.80   17.80
   3   9   9   56.29   11.50
  -3   9  -9   51.89   12.10
  -3  -9  -7   19.60    8.90
   3  -9   7   22.10    9.00
  -3  -9  -7    6.30    8.90
   3  -9   7   31.50    9.60
   3  -9   7   12.00    7.90
   3   9   7   16.40    8.20
  -3   9  -7   10.10    7.80
   3   9   7   25.10    9.50
  -3   9  -7   34.30   15.00
   3  -9   5  937.21   62.99
  -3  -9  -5  919.41   65.09
   3  -9   5  956.50   63.49
   3  -9   5  971.30   63.19
  -3  -9  -5  954.70   65.99
   3   9   5  888.51   62.79
  -3   9  -5 1033.90   71.69
   3   9   5  946.11   64.69
  -3   9  -5  926.21   62.29
   3  -9   3   50.29   10.30
  -3  -9  -3   47.70   12.10
   3  -9   3   44.70    9.80
  -3  -9  -3   40.60   11.40
  -3  -9  -3   55.19   11.80
   3  -9   3   54.79    9.40
   3  -9   3   44.90   10.10
   3   9   3   61.09   10.80
  -3   9  -3   52.09   13.90
   3   9   3   45.70   12.40
  -3   9  -3   33.00    8.50
   3  -9   1   68.79   10.30
  -3  -9  -1   57.49   14.00
  -3  -9  -1   42.20    9.90
   3  -9   1   47.00   10.80
   3  -9   1   54.29   10.00
  -3  -9  -1   26.70    9.30
   3  -9   1   59.39   15.10
   3  -9   1   40.90    9.60
   3   9   1   81.29   11.80
   3   9   1   77.79   16.10
   3   9   1   86.09   14.60
  -3   9  -1   15.10   10.00
  -3   9  -1   27.30    7.80
   3  -9  -1   32.30    9.00
  -3  -9   1   36.40   13.70
  -3  -9   1   37.80    9.50
   3  -9  -1   44.10    8.50
  -3  -9   1   48.40    5.40
   3  -9  -1   44.00   12.00
   3  -9  -1   32.50    8.80
  -3  -9   1   28.20    9.60
   3  -9  -1   32.10    9.70
  -3   9   1   73.09   11.50
   3   9  -1   18.10    6.90
   3   9  -1   18.20   11.70
   3   9  -1   28.20    9.80
  -3   9   1   66.89   14.10
  -3  -9   3   36.60   10.80
   3  -9  -3   51.89   11.00
   3  -9  -3   56.99   11.90
   3  -9  -3   70.09   13.10
  -3  -9   3   66.09    7.40
   3  -9  -3   87.39   13.60
  -3  -9   3   52.99    9.70
   3  -9  -3   61.09    9.70
   3   9  -3   57.99    9.60
   3   9  -3   56.49   17.30
  -3   9   3   42.00    9.60
   3   9  -3   54.29   12.50
  -3   9   3   60.99   12.90
   3  -9  -5  927.01   61.49
  -3  -9   5  964.70   58.69
  -3  -9   5  959.70   61.59
   3  -9  -5  970.10   60.09
  -3  -9   5  896.91   63.39
   3  -9  -5  953.70   63.39
   3  -9  -5  939.81   63.19
   3   9  -5  940.31   63.99
   3   9  -5  912.81   60.09
   3   9  -5  820.02   71.09
  -3   9   5  890.01   62.69
  -3   9   5  932.61   61.19
   3  -9  -7   22.70    8.90
   3  -9  -7   24.80    6.40
   3  -9  -7   35.20   11.10
  -3  -9   7   32.20    7.90
   3  -9  -7   21.60    7.00
  -3  -9   7   10.60    7.80
   3   9  -7   26.40   15.60
   3   9  -7   19.70    7.20
  -3   9   7   20.10    7.60
  -3   9   7   27.80    7.50
   3   9  -7   38.50   10.20
   3  -9  -9   35.40   11.60
  -3  -9   9   83.39   14.80
   3   9  -9   43.10    9.50
   3   9  -9   50.49   21.50
   3  -9 -11   27.80   11.90
   3   9 -11   34.50   21.30
   3   9 -11   40.30   10.00
   3  -9 -13   71.99   17.10
   3   9 -13  111.29   29.60
   3   9 -13   91.79   15.10
   3  -9 -15   98.09   19.80
   3   9 -15  127.79   32.10
   3   9 -15   85.89   16.00
   3  -9 -17   35.30   15.20
   3   9 -17   14.00   11.70
   3  -9 -19    9.50   13.60
   3   9 -19   -4.50   10.20
  -3 -10 -18    7.50   16.50
   3 -10  18    5.30   15.50
  -3  10 -18    4.80   14.90
  -3 -10 -16   20.20   16.50
   3 -10  16   -1.60   11.70
   3 -10  16   -6.90   12.60
  -3  10 -16    5.40   12.70
   3  10  16   -3.50   13.70
  -3 -10 -14   13.20   13.10
   3 -10  14    3.70   10.80
   3 -10  14    9.00   12.30
  -3  10 -14   -4.00   28.80
   3  10  14  -16.00   10.50
  -3  10 -14  -11.60   10.80
   3 -10  12   22.20   13.20
  -3 -10 -12   36.90   13.80
   3 -10  12   27.90   11.80
  -3  10 -12   38.20   12.70
   3  10  12    0.70   11.00
  -3  10 -12   45.10   22.00
   3 -10  10    8.30    9.80
  -3 -10 -10   -6.90    9.20
   3 -10  10    3.80   10.20
   3 -10  10    0.70    9.00
   3  10  10   10.10    7.40
   3  10  10   27.30   11.80
  -3  10 -10    6.20    9.00
  -3  10 -10   -4.80   15.10
  -3 -10  -8    7.10    8.70
   3 -10   8   10.80    8.80
   3 -10   8    0.40    9.20
  -3 -10  -8   -2.10    8.50
  -3  10  -8   -3.30   11.60
   3  10   8    0.20    6.80
  -3  10  -8   -9.40    6.90
   3  10   8    0.60    8.10
   3 -10   6   32.70   10.90
   3 -10   6   47.60   11.60
   3 -10   6   64.99   12.70
  -3 -10  -6   51.59   13.50
  -3 -10  -6   40.00   12.40
  -3  10  -6   59.69   12.40
   3  10   6   36.50   11.00
   3  10   6   73.09   13.40
  -3  10  -6   47.30   16.20
  -3 -10  -4   20.50   11.10
   3 -10   4   29.00    8.90
  -3 -10  -4   43.00   11.30
  -3 -10  -4   23.00   10.60
   3 -10   4   25.20    9.20
   3 -10   4   25.70    8.50
  -3  10  -4   32.00   13.40
   3  10   4   24.20    8.60
   3  10   4   21.40    9.70
  -3  10  -4   18.50    7.90
   3 -10   2   20.20    8.00
   3 -10   2   39.10    9.00
   3 -10   2   17.70    8.50
  -3 -10  -2   47.00   14.10
  -3 -10  -2   41.00   11.90
  -3 -10  -2   27.30    9.70
   3 -10   2   44.10   10.40
   3  10   2   24.10    8.10
   3  10   2   37.20   13.00
  -3  10  -2   45.00    9.60
  -3  10  -2   33.50   13.60
   3 -10   0    0.10    5.40
   3 -10   0   11.10    7.10
   3 -10   0   -6.40    5.50
   3 -10   0   -7.90    7.50
  -3 -10   0    3.50    3.40
  -3 -10   0    0.20    4.90
  -3 -10   0    5.20    7.50
   3 -10   0    1.80    6.10
   3  10   0    5.40   10.30
  -3  10   0    3.10    6.70
   3  10   0   -5.90    6.60
  -3  10   0    4.30    8.80
   3  10   0    9.50    6.90
  -3 -10   2   31.20    5.20
   3 -10  -2   35.40   11.80
   3 -10  -2   35.10    8.50
  -3 -10   2   17.60    7.50
   3 -10  -2   25.40    9.00
   3 -10  -2   59.69   12.20
  -3 -10   2   37.10   11.40
   3 -10  -2   25.80    9.70
   3  10  -2   41.70   11.50
   3  10  -2   30.60    8.30
  -3  10   2   33.10    8.90
  -3  10   2   36.90   12.20
   3  10  -2   23.70   12.70
  -3 -10   4   34.80    9.20
   3 -10  -4   24.00    7.20
  -3 -10   4   21.70    9.70
   3 -10  -4   24.60    9.60
   3 -10  -4   40.90   10.40
  -3 -10   4   25.20    5.60
   3 -10  -4   23.40    9.90
   3 -10  -4   45.50   11.60
   3  10  -4   15.30    9.80
   3  10  -4   18.90   14.30
  -3  10   4   25.20   10.40
   3  10  -4   23.40    8.10
  -3  10   4   33.90    9.00
   3 -10  -6   59.69   12.60
   3 -10  -6   28.00    9.00
  -3 -10   6   41.00    8.00
   3 -10  -6   43.30   11.50
   3 -10  -6   39.00    8.60
  -3 -10   6   54.79   12.90
   3  10  -6   62.29   10.90
   3  10  -6    0.30    8.50
  -3  10   6   48.10   10.70
  -3  10   6   44.20   10.70
  -3 -10   8    9.10    9.70
   3 -10  -8   13.10   10.40
   3 -10  -8   10.20    8.40
   3 -10  -8    0.10    5.10
  -3 -10   8   14.30    6.90
  -3  10   8   12.30    6.10
   3  10  -8    7.30    6.70
   3  10  -8    2.50   12.80
  -3 -10  10   -2.50    7.40
   3 -10 -10    7.10    9.40
   3  10 -10   12.40    8.10
   3  10 -10   14.10   18.20
   3 -10 -12   27.30   12.70
   3  10 -12   23.30   20.90
   3  10 -12   13.00    8.90
   3 -10 -14    0.20   10.80
   3  10 -14   -6.20    8.30
   3  10 -14   12.40   20.90
   3 -10 -16   16.20   13.00
   3  10 -16   -6.30   10.10
   3 -10 -18    1.50   12.60
   3  10 -18    7.90   11.40
   3 -11  17   -3.30   14.50
   3 -11  17   13.10   14.40
  -3 -11 -17   -7.50   14.90
  -3  11 -17    7.70   14.20
   3 -11  15  157.08   26.20
   3 -11  15  122.29   26.50
  -3 -11 -15  184.28   30.90
  -3  11 -15  236.78   30.10
   3  11  15  224.48   31.00
   3 -11  13  -11.10   10.40
   3 -11  13    7.10   11.20
  -3 -11 -13    9.40   13.60
   3  11  13   16.70   12.80
  -3  11 -13   17.10   13.10
   3 -11  11   41.80   14.20
  -3 -11 -11   57.99   16.50
   3 -11  11   51.89   15.40
   3 -11  11   34.90   13.70
  -3  11 -11    5.30   18.00
  -3  11 -11   48.60   13.90
   3  11  11   67.39   16.00
   3 -11   9   30.30   11.90
  -3 -11  -9   41.60   13.90
   3 -11   9   39.10   12.90
  -3 -11  -9   48.80   13.40
  -3  11  -9   46.60   12.80
   3  11   9   40.10   12.80
  -3  11  -9   37.90   18.70
   3  11   9   31.10   10.30
   3 -11   7   40.20   11.80
   3 -11   7   64.69   13.70
  -3 -11  -7   69.49   16.50
   3 -11   7   32.80   11.30
  -3 -11  -7   62.89   15.60
   3  11   7   48.00   12.00
  -3  11  -7   64.39   20.90
   3  11   7   47.90   12.70
  -3  11  -7   39.30   10.70
   3 -11   5  250.17   24.30
   3 -11   5  292.57   29.90
   3 -11   5  278.47   25.70
  -3 -11  -5  269.27   29.70
  -3 -11  -5  275.97   30.70
  -3  11  -5  258.37   24.50
   3  11   5  279.67   27.40
   3  11   5  267.27   27.80
  -3  11  -5  302.47   38.50
  -3 -11  -3   52.09   14.00
   3 -11   3   40.50   10.80
  -3 -11  -3   41.50   12.90
   3 -11   3   49.30   12.20
   3 -11   3   46.40   11.80
  -3  11  -3   76.79   18.40
   3  11   3   54.39   12.40
   3  11   3   36.00   13.30
  -3  11  -3   57.19   11.90
  -3 -11  -1   76.39   15.20
   3 -11   1   92.89   14.50
   3 -11   1  116.59   17.80
  -3 -11  -1   79.59    9.30
   3 -11   1   98.89   14.30
   3 -11   1  123.39   17.30
  -3 -11  -1   34.50   12.50
  -3  11  -1   79.99   18.50
   3  11   1   91.59   14.30
   3  11   1  111.29   21.10
  -3  11  -1   62.09   13.00
   3 -11  -1   68.89   17.50
   3 -11  -1   54.09   12.40
   3 -11  -1   73.69   12.10
  -3 -11   1   88.89   16.30
   3 -11  -1   87.29   15.40
  -3 -11   1  103.89   16.50
  -3 -11   1   90.49    9.30
   3 -11  -1   58.29   12.90
   3  11  -1   68.49   16.00
  -3  11   1  124.09   21.40
   3  11  -1  103.59   21.70
  -3  11   1  111.39   14.90
   3  11  -1   79.89   13.60
  -3 -11   3   57.59    7.90
   3 -11  -3   37.40   11.80
   3 -11  -3   45.30   11.50
   3 -11  -3   58.59   14.90
   3 -11  -3   81.69   15.50
   3 -11  -3   75.39   12.00
  -3 -11   3   45.10   13.40
  -3 -11   3   84.99   14.30
   3  11  -3   63.99   11.40
  -3  11   3   46.60   13.60
   3  11  -3   65.09   17.60
   3  11  -3   60.99   18.90
  -3  11   3   39.60   10.60
   3 -11  -5  259.37   28.80
   3 -11  -5  275.67   30.50
   3 -11  -5  250.87   25.20
  -3 -11   5  275.07   21.00
  -3 -11   5  313.47   31.70
   3 -11  -5  298.97   30.30
  -3  11   5  280.57   26.90
  -3  11   5  263.07   27.10
   3  11  -5  257.27   23.60
   3  11  -5  304.77   41.10
   3 -11  -7   42.70   12.90
  -3 -11   7   43.00    9.10
   3 -11  -7   58.59   11.00
  -3 -11   7   38.50   12.30
   3 -11  -7   57.09   13.00
  -3  11   7   63.09   11.60
   3  11  -7   55.59   11.50
   3  11  -7   19.30   10.70
  -3 -11   9   31.10    9.90
   3 -11  -9   24.00   11.30
   3  11  -9   44.30   20.20
   3  11  -9   30.50   10.30
   3 -11 -11   51.19   14.60
  -3 -11  11   53.29   12.80
   3  11 -11   60.59   13.30
   3  11 -11   40.80   22.50
   3 -11 -13   17.70   12.80
  -3 -11  13    2.10   10.20
   3  11 -13   35.70   23.80
   3  11 -13   15.60   10.60
   3 -11 -15  112.59   22.00
  -3 -11  15  176.78   25.30
   3  11 -15  129.09   20.00
   3 -11 -17   15.70   14.30
  -3 -11  17   13.50   14.70
   3  11 -17   10.30   11.70
   3 -12  16   10.10   14.80
  -3 -12 -16  -19.40   13.00
   3 -12  16    7.60   14.40
  -3  12 -16    9.60   13.50
   3 -12  14   65.69   18.70
  -3 -12 -14   70.29   21.20
   3 -12  14   32.50   15.70
   3  12  14   39.50   17.60
  -3  12 -14   26.30   15.00
  -3 -12 -12   26.80   14.80
   3 -12  12   21.40   13.10
   3 -12  12   23.20   14.20
  -3  12 -12   19.30   12.50
   3  12  12   28.60   14.20
   3 -12  10   -8.20    9.50
   3 -12  10    9.20   11.20
  -3 -12 -10   -0.30   11.20
   3 -12  10    9.00   10.60
  -3  12 -10    0.50    9.80
   3  12  10   -0.50   10.20
  -3  12 -10   -1.70   12.70
   3 -12   8   45.90   12.10
   3 -12   8   43.10   12.50
   3 -12   8   41.80   12.80
  -3 -12  -8   30.90   13.50
  -3  12  -8   13.90   17.10
   3  12   8   42.90   12.40
   3  12   8   46.10   12.60
  -3  12  -8   14.80    9.70
   3 -12   6   19.20   10.90
  -3 -12  -6   38.50   14.20
   3 -12   6   39.00   12.40
   3 -12   6   20.70    9.70
   3  12   6   41.90   12.60
  -3  12  -6   24.60   16.30
  -3  12  -6   21.30    9.90
   3  12   6   30.90   10.90
   3 -12   4   28.90    9.50
  -3 -12  -4   20.00   10.90
   3 -12   4   20.00    9.50
  -3 -12  -4   18.60   11.00
   3 -12   4    3.90    8.60
  -3  12  -4   14.70    9.20
   3  12   4   25.50   10.60
   3  12   4   19.50   12.30
  -3  12  -4   16.00   14.90
   3 -12   2    6.60    7.40
   3 -12   2    3.00    8.50
  -3 -12  -2  -10.20    6.20
   3 -12   2    9.50    9.80
  -3 -12  -2    1.70    9.10
   3  12   2   -9.70    9.30
  -3  12  -2    2.40   12.30
  -3  12  -2   12.50    9.00
   3  12   2    1.10    7.60
   3 -12   0    1.00    7.50
   3 -12   0   -4.50    7.50
  -3 -12   0    0.20    8.20
  -3 -12   0    8.00    8.90
   3 -12   0    0.00    7.40
  -3 -12   0    4.10    4.40
   3  12   0    3.00    9.70
   3  12   0    3.40    7.10
  -3  12   0   -1.20    7.00
  -3  12   0   19.50   12.10
   3 -12  -2    6.10    7.90
   3 -12  -2   -7.30    7.50
  -3 -12   2    0.50    4.10
  -3 -12   2    0.60    9.20
   3 -12  -2   15.00    8.80
  -3 -12   2   -1.10    7.30
  -3  12   2   -0.10    7.40
   3  12  -2   -1.70    6.60
  -3  12   2   20.10   10.70
   3  12  -2    9.00   12.30
   3 -12  -4   25.30   10.80
  -3 -12   4   15.10   11.00
  -3 -12   4   17.50    5.70
   3 -12  -4    0.30    9.40
   3 -12  -4   24.80   10.80
   3 -12  -4   30.60   10.50
   3  12  -4   12.60    8.10
   3  12  -4   31.80   17.50
  -3  12   4    4.30    9.50
  -3  12   4   37.40   11.30
  -3 -12   6   55.29   14.10
   3 -12  -6   18.30    9.90
  -3 -12   6   24.30    7.60
   3 -12  -6   46.10   13.40
   3 -12  -6   43.10   12.00
   3 -12  -6   51.69   13.00
   3  12  -6   25.10   17.10
  -3  12   6   39.80   11.10
   3  12  -6   25.00    9.50
  -3 -12   8   41.50   10.10
   3 -12  -8   39.70   13.20
   3 -12  -8   56.59   15.40
   3  12  -8   28.60   10.50
   3  12  -8   34.80   20.00
  -3 -12  10    0.40    7.80
   3 -12 -10    2.00    9.60
   3  12 -10    3.60    8.70
   3  12 -10   -6.50   18.00
  -3 -12  12    6.20   10.40
   3 -12 -12   37.60   14.10
   3  12 -12    7.30   10.70
   3  12 -12   25.20   23.70
   3 -12 -14   49.50   16.70
  -3 -12  14   58.59   16.00
   3  12 -14   73.89   15.60
   3 -12 -16   15.10   13.40
  -3 -12  16   16.20   13.20
   3  12 -16   -9.10   10.20
   3 -13  15   -1.90   14.40
   3 -13  15  -14.30   13.90
  -3 -13 -15    8.70   16.70
  -3  13 -15    2.70   13.70
   3 -13  13  278.67   34.10
   3 -13  13  214.58   30.00
  -3 -13 -13  230.58   35.20
  -3  13 -13  266.07   32.70
   3  13  13  302.97   35.50
  -3 -13 -11    3.00   13.80
   3 -13  11   20.00   13.60
   3 -13  11   15.80   13.80
   3  13  11   74.89   18.00
  -3  13 -11   43.40   14.00
   3 -13   9    2.60   10.40
   3 -13   9    4.40   10.40
  -3 -13  -9  -15.50   10.20
   3 -13   9    0.90    9.80
   3  13   9    7.50   10.30
  -3  13  -9   -1.70    9.20
   3  13   9   -1.80   10.10
  -3  13  -9    7.40   17.00
   3 -13   7  614.64   46.70
  -3 -13  -7  629.34   49.80
   3 -13   7  557.44   44.70
   3 -13   7  528.15   46.00
   3  13   7  601.04   46.40
   3  13   7  611.64   46.10
  -3  13  -7  546.65   55.99
  -3  13  -7  558.54   44.80
  -3 -13  -5 1272.17   84.89
   3 -13   5 1200.98   81.59
   3 -13   5 1132.39   81.09
   3 -13   5 1237.58   79.79
  -3 -13  -5 1298.17   84.49
   3  13   5 1154.28   82.99
  -3  13  -5 1118.09   79.29
  -3  13  -5 1147.69   89.99
   3  13   5 1174.48   80.39
  -3 -13  -3 1245.38   86.39
   3 -13   3 1340.67   83.29
   3 -13   3 1294.77   85.39
   3 -13   3 1190.28   84.49
  -3 -13  -3 1176.08   86.99
  -3  13  -3 1343.37   93.89
   3  13   3 1153.08   82.69
   3  13   3 1331.97   89.59
  -3  13  -3 1229.28   82.99
   3 -13   1   44.50   12.80
  -3 -13  -1   49.50   14.10
  -3 -13  -1   35.50   12.90
   3 -13   1   37.70   13.10
  -3 -13  -1   32.10    7.50
   3 -13   1   45.70   12.00
  -3  13  -1   28.30   15.90
  -3  13  -1   63.39   14.10
   3  13   1   36.00   11.10
   3  13   1   53.29   16.10
  -3 -13   1   17.50   11.80
  -3 -13   1   45.50    8.00
   3 -13  -1   32.00   12.20
   3 -13  -1   38.70   11.20
   3 -13  -1   44.90   13.80
   3  13  -1   27.60   11.00
  -3  13   1   37.00   12.00
  -3  13   1   48.00   16.40
   3  13  -1   54.69   19.40
  -3 -13   3 1283.17   78.49
   3 -13  -3 1294.47   83.99
   3 -13  -3 1138.99   85.59
   3 -13  -3 1344.57   87.49
  -3 -13   3 1293.87   87.69
  -3  13   3 1298.97   89.49
   3  13  -3 1347.97   96.39
  -3  13   3 1271.07   84.29
   3  13  -3 1147.99   82.19
   3 -13  -5 1163.88   78.89
  -3 -13   5 1189.48   73.29
   3 -13  -5 1200.18   81.29
  -3 -13   5 1227.78   82.49
   3 -13  -5 1084.49   80.39
   3 -13  -5 1146.69   81.79
  -3  13   5 1168.08   80.89
   3  13  -5 1191.58   91.09
   3  13  -5 1122.49   77.09
   3 -13  -7  616.94   46.30
  -3 -13   7  586.04   41.10
   3 -13  -7  565.54   48.40
   3 -13  -7  554.64   47.20
   3  13  -7  654.73   61.99
   3  13  -7  583.94   44.00
  -3 -13   9   12.90    8.90
   3 -13  -9   -3.80   10.30
   3 -13  -9   10.80   10.80
   3  13  -9   -6.70   18.50
   3  13  -9    0.30    8.50
   3 -13 -11   43.50   15.30
  -3 -13  11   58.49   13.20
   3  13 -11   29.30   12.50
   3 -13 -13  249.58   31.10
  -3 -13  13  285.27   30.80
   3  13 -13  214.58   27.00
   3 -13 -15    3.60   12.80
   3  13 -15    7.30   11.00
   3 -14  16   39.90   18.90
   3 -14  16   19.40   16.10
  -3 -14 -16   14.50   18.80
  -3  14 -16   13.10   16.40
   3 -14  14   12.60   14.40
   3 -14  14   30.00   16.50
  -3 -14 -14   20.60   16.50
  -3  14 -14   -0.70   13.20
   3  14  14   11.20   15.10
   3 -14  12   -5.40   12.60
  -3 -14 -12   -6.00   13.50
   3 -14  12   33.90   15.10
  -3  14 -12   29.90   13.40
   3  14  12   22.00   13.90
   3 -14  10    2.30   10.90
  -3 -14 -10   16.90   14.50
  -3  14 -10   -0.90   11.10
   3  14  10   11.50   12.30
   3 -14   8   15.00   12.70
   3 -14   8    3.30   10.00
   3 -14   8   19.30   12.20
  -3 -14  -8    8.50   11.40
  -3  14  -8   20.80   17.50
  -3  14  -8    6.00    9.80
   3  14   8   16.40   11.70
   3  14   8    9.10   10.10
   3 -14   6   -3.60    9.00
  -3 -14  -6   35.20   15.20
   3 -14   6   -2.80   10.20
   3 -14   6    3.90   11.20
  -3  14  -6   -3.80    9.00
   3  14   6    1.00   11.40
  -3  14  -6  -12.60   14.60
   3  14   6   -3.70   10.10
   3 -14   4   12.70   11.00
   3 -14   4   14.10   11.90
   3 -14   4   28.30   11.10
  -3 -14  -4   19.80   11.90
  -3  14  -4   26.50   16.40
   3  14   4   11.90   10.60
   3  14   4    7.00   11.40
  -3  14  -4   20.50   10.60
   3 -14   2  217.28   25.20
   3 -14   2  235.98   29.00
  -3 -14  -2  257.27   31.80
   3 -14   2  320.07   32.40
  -3  14  -2  224.98   34.20
   3  14   2  234.98   32.80
  -3  14  -2  222.28   25.90
   3  14   2  215.48   25.70
   3 -14   0  -16.60    7.70
   3 -14   0   -4.10    9.40
  -3 -14   0    3.90    9.90
   3 -14   0    5.80    8.50
   3  14   0    8.60   14.40
   3  14   0  -10.40    7.90
  -3  14   0   -2.80   12.60
  -3  14   0    3.80    8.60
  -3 -14   2  296.67   32.80
   3 -14  -2  194.08   24.70
   3 -14  -2  312.87   32.60
   3 -14  -2  223.18   29.60
  -3  14   2  248.18   28.00
  -3  14   2  238.38   33.40
   3  14  -2  260.17   27.10
   3  14  -2  222.28   35.50
   3 -14  -4   13.40   11.40
   3 -14  -4   23.30   12.70
   3 -14  -4    4.90    9.50
  -3 -14   4   13.70   11.40
  -3  14   4   16.50   12.30
   3  14  -4    1.50   15.10
   3  14  -4    0.70    8.80
   3 -14  -6   -7.40   10.60
   3 -14  -6  -13.90    9.40
   3 -14  -6    6.30    9.60
  -3  14   6    8.00   10.40
   3  14  -6   -6.60   17.30
   3  14  -6   -1.40    8.20
   3 -14  -8   13.30   12.80
   3 -14  -8   14.70   12.30
   3 -14  -8    9.90   12.90
   3  14  -8    5.40   20.60
   3  14  -8    8.00    9.80
   3 -14 -10   34.40   14.40
   3  14 -10   39.50   12.40
   3 -14 -12   36.20   16.00
   3  14 -12    6.50   11.40
   3 -14 -14   21.00   14.40
   3  14 -14    3.10   11.70
   3 -14 -16   28.50   15.30
   3  14 -16   22.80   14.00
   3 -15  15   19.20   16.30
   3 -15  15   16.30   18.10
  -3 -15 -15   28.50   20.60
  -3  15 -15    9.80   14.90
   3 -15  13   -7.90   12.00
   3 -15  13   -6.20   14.40
  -3 -15 -13    0.90   16.20
  -3  15 -13    1.00   13.10
   3  15  13    8.50   14.70
  -3 -15 -11   99.09   24.20
   3 -15  11   81.79   18.80
  -3  15 -11   88.19   19.00
   3  15  11   66.49   19.80
   3 -15   9   47.10   16.50
   3 -15   9   47.50   15.20
  -3 -15  -9   42.30   18.00
  -3  15  -9   43.90   14.90
   3  15   9   74.89   18.30
   3 -15   7   14.70   11.30
   3 -15   7   -1.80   12.70
   3 -15   7   23.80   14.70
  -3 -15  -7   20.00   14.90
  -3  15  -7   17.90   11.40
   3  15   7   39.10   14.20
   3  15   7    1.40   10.60
  -3 -15  -5   26.50   15.20
   3 -15   5   11.50   10.70
   3 -15   5    2.00    9.80
   3 -15   5   25.00   14.40
  -3  15  -5   13.10   18.80
   3  15   5   19.50   12.90
  -3  15  -5   32.70   13.10
   3  15   5   25.70   12.10
   3 -15   3   15.60    9.90
  -3 -15  -3   47.70   16.80
   3 -15   3    0.50    9.70
   3 -15   3    6.20   11.80
  -3  15  -3   52.59   19.50
  -3  15  -3   34.80   12.20
   3  15   3   11.40   14.20
   3  15   3   32.90   12.80
   3 -15   1   -1.50   10.70
   3 -15   1   19.30   13.10
  -3 -15  -1   12.20   12.60
   3 -15   1   19.00   10.80
   3  15   1   12.10   15.00
  -3  15  -1   14.90   11.00
  -3  15  -1   -4.40   14.30
   3  15   1   20.20   11.50
   3 -15  -1    5.00   11.90
   3 -15  -1   14.60   12.60
  -3 -15   1   13.10   12.90
   3 -15  -1    8.40    9.50
   3  15  -1    6.60   13.90
  -3  15   1   25.40   13.50
  -3  15   1    9.10   13.90
   3  15  -1   -0.70    9.40
   3 -15  -3   43.90   13.20
   3 -15  -3   28.50   14.30
   3 -15  -3   48.00   15.50
  -3 -15   3    9.10   10.80
   3  15  -3   70.59   23.80
  -3  15   3   42.00   16.00
   3  15  -3   23.10   11.10
   3 -15  -5   16.40   13.70
   3 -15  -5   16.70   13.00
   3 -15  -5   25.00   12.10
   3  15  -5   15.40   11.10
  -3  15   5   31.50   13.70
   3  15  -5    7.50   18.30
   3 -15  -7   20.00   14.10
   3 -15  -7   18.70   12.60
   3 -15  -7   11.00   11.10
   3  15  -7    7.50   10.70
   3 -15  -9   59.99   19.30
   3 -15  -9   85.49   19.90
   3  15  -9   45.40   14.60
   3 -15 -11  114.39   23.60
   3 -15 -11  130.89   23.20
   3  15 -11   91.29   18.80
   3 -15 -13    7.80   14.10
   3  15 -13   -6.00   12.40
   3 -15 -15   30.00   16.90
   3  15 -15   16.50   13.50
  -3 -16 -14   16.80   17.70
   3 -16  14   15.70   16.20
   3 -16  14   15.70   15.10
  -3  16 -14    9.10   16.00
   3 -16  12   16.70   13.50
   3 -16  12   -2.60   14.70
  -3 -16 -12   -6.40   14.90
   3  16  12   19.60   15.30
  -3  16 -12  -21.40   12.60
   3 -16  10    4.60   12.60
  -3 -16 -10   58.89   20.30
   3 -16  10   34.00   17.00
  -3  16 -10   39.90   16.10
   3  16  10   28.60   16.30
  -3 -16  -8    1.80   13.90
   3 -16   8   43.40   15.50
   3 -16   8   44.60   14.80
   3  16   8   35.00   15.10
  -3  16  -8   40.40   14.60
   3 -16   6   26.80   12.60
  -3 -16  -6    1.00   12.90
   3 -16   6   14.60   13.50
   3 -16   6   11.60   13.70
   3  16   6   29.40   14.60
   3  16   6   55.09   16.20
  -3  16  -6   17.60   12.90
   3 -16   4   -3.20    9.30
   3 -16   4    6.30   11.80
   3 -16   4  -13.20   11.10
  -3 -16  -4   -2.70   11.90
  -3  16  -4   14.30   12.00
  -3  16  -4    2.10   15.80
   3  16   4    5.10   13.20
   3  16   4   13.60   11.40
   3 -16   2   -2.20   12.70
  -3 -16  -2   -2.00   10.50
   3 -16   2  -11.80    8.40
   3 -16   2   -2.30   11.40
  -3  16  -2   12.00   16.90
  -3  16  -2   -3.00   10.20
   3  16   2   25.30   15.00
   3  16   2   -1.30    9.80
   3 -16   0    0.40    9.50
  -3 -16   0    6.70   13.10
   3 -16   0   -4.60   11.80
   3 -16   0    1.90   11.70
   3  16   0    2.60   10.40
   3  16   0    2.90   13.40
  -3  16   0   -9.10   12.10
   3 -16  -2   -4.10   11.20
   3 -16  -2    2.10   12.20
   3 -16  -2    8.90   10.60
  -3 -16   2   10.70   12.60
   3  16  -2   -3.50   13.30
   3  16  -2   -3.60    9.50
  -3  16   2   -2.20   12.90
   3 -16  -4   -3.50   11.80
   3 -16  -4   10.50   11.80
   3 -16  -4    4.60   11.40
  -3  16   4   -6.80   10.70
   3  16  -4  -11.00    9.90
   3 -16  -6   29.90   15.60
   3 -16  -6   34.60   13.60
   3 -16  -6   35.90   16.80
   3  16  -6   24.30   12.60
   3 -16  -8   13.00   12.70
   3 -16  -8   54.29   18.30
   3 -16  -8   77.09   18.80
   3  16  -8   24.90   13.10
   3 -16 -10   35.30   17.70
   3 -16 -10   20.00   14.20
   3  16 -10   32.30   13.70
   3 -16 -12    3.30   14.50
   3 -16 -12   17.60   14.90
   3  16 -12  -19.30   10.90
   3 -16 -14   21.50   14.80
   3  16 -14   -2.40   12.80
   3 -17  11  121.89   22.50
  -3 -17 -11  117.69   27.70
   3  17  11  112.99   23.70
  -3  17 -11  157.38   26.70
  -3 -17  -9   96.59   23.80
   3 -17   9   84.69   21.60
   3 -17   9  124.49   21.80
  -3  17  -9  107.29   22.10
   3  17   9  118.69   23.90
   3 -17   7   42.70   17.30
   3 -17   7   26.30   14.20
  -3 -17  -7   46.80   19.30
   3  17   7   44.70   16.30
  -3  17  -7   67.49   19.20
   3 -17   5   26.90   13.40
  -3 -17  -5   20.40   16.00
   3 -17   5   -4.70   14.20
   3 -17   5    1.60   11.80
   3  17   5   31.60   16.40
  -3  17  -5   -3.30   11.80
   3  17   5   22.90   14.20
   3 -17   3   60.69   15.70
  -3 -17  -3   90.19   20.50
   3 -17   3   19.90   15.60
   3 -17   3   48.80   17.40
   3  17   3   43.90   19.40
   3  17   3   78.09   17.50
   3 -17   1  205.28   26.10
   3 -17   1  185.08   29.80
  -3 -17  -1  242.48   33.80
   3 -17   1  191.78   29.00
   3  17   1  265.37   37.90
  -3  17  -1  192.78   36.40
   3  17   1  205.78   28.50
  -3 -17   1  294.17   36.40
   3 -17  -1  302.47   36.50
   3 -17  -1  203.38   26.60
   3 -17  -1  229.78   31.50
   3  17  -1  236.08   28.80
   3  17  -1  231.48   53.29
  -3  17   1  122.19   28.20
   3 -17  -3   64.89   19.60
   3 -17  -3   87.79   18.30
   3 -17  -3   62.99   18.50
   3  17  -3   69.89   16.70
  -3  17   3   65.89   20.30
   3 -17  -5   16.20   14.00
   3 -17  -5   31.40   13.50
   3 -17  -5   14.10   14.30
   3  17  -5   26.20   13.20
   3 -17  -7   45.30   19.40
   3 -17  -7   38.60   17.60
   3 -17  -7   45.30   15.80
   3  17  -7   46.40   14.80
   3 -17  -9  141.29   24.80
   3 -17  -9   94.89   24.40
   3  17  -9   66.29   18.10
   3 -17 -11  103.69   25.00
   3 -17 -11  133.89   24.80
   3  17 -11   98.19   20.40
   3 -18  10   14.10   18.80
   3 -18  10   10.10   13.90
  -3 -18 -10    1.10   18.00
   3  18  10    7.40   17.00
  -3  18 -10    1.50   13.50
   3 -18   8   -0.10   12.40
  -3 -18  -8   19.30   17.00
   3 -18   8   -1.60   15.10
   3  18   8   37.50   16.90
  -3  18  -8  -10.30   12.40
   3 -18   6    8.60   11.30
   3 -18   6   25.30   17.10
  -3 -18  -6   17.20   16.90
   3  18   6    3.70   12.30
   3 -18   4    8.30   10.70
  -3 -18  -4  -13.80   13.50
   3 -18   4  -10.60   13.30
   3 -18   4   10.60   21.30
   3  18   4    2.70   12.50
   3  18   4    4.10   14.80
   3 -18   2    8.00   13.70
   3 -18   2  -12.80   12.80
  -3 -18  -2    7.80   15.90
   3 -18   2    0.30   10.40
   3  18   2   -9.00   11.20
   3 -18   0  -10.90   13.20
   3 -18   0   -5.10   10.00
  -3 -18   0    8.80   14.20
   3 -18   0    8.10   13.90
  -3  18   0    0.40   15.50
   3  18   0   -3.20   12.10
   3 -18  -2   15.00   12.00
   3 -18  -2   13.40   14.00
   3 -18  -2    0.00   12.50
   3  18  -2  -10.00   10.70
  -3  18   2    2.90   14.90
   3 -18  -4   -0.20   13.10
   3 -18  -4  -10.80   11.60
   3 -18  -4    0.90   10.80
   3  18  -4    7.60   12.40
   3 -18  -6   21.50   16.50
   3 -18  -6   15.50   14.90
   3 -18  -6  -11.20   10.60
   3  18  -6   -8.10   11.50
   3 -18  -8  -13.10   13.00
   3 -18  -8   20.90   16.50
   3 -18  -8    3.40   12.60
   3  18  -8    0.80   12.70
   3 -18 -10    0.10   16.50
   3 -18 -10   21.60   16.30
   3  18 -10   23.50   15.30
   3 -19   9   14.70   16.50
   3 -19   9   35.70   17.10
  -3 -19  -9    1.10   17.80
   3  19   9   33.10   18.70
   3 -19   7    0.50   16.10
   3 -19   7    8.50   13.10
  -3 -19  -7    7.60   15.90
   3  19   7    3.00   14.40
  -3 -19  -5   54.39   20.10
   3 -19   5  116.39   21.40
   3 -19   5  139.09   26.30
   3  19   5  124.79   23.10
  -3 -19  -3   66.19   21.70
   3 -19   3   42.40   15.60
   3 -19   3   42.50   19.30
   3  19   3   66.59   18.80
   3 -19   1    7.60   15.20
  -3 -19  -1   16.70   26.00
   3 -19   1   10.60   14.60
   3 -19   1  -22.80    9.40
   3  19   1    4.40   13.40
   3 -19  -1   25.30   16.00
   3 -19  -1  -12.30   14.00
   3 -19  -1   -0.90   10.50
   3  19  -1   -0.90   12.80
   3 -19  -3   46.20   16.40
   3 -19  -3   66.59   20.40
   3 -19  -3   57.19   20.50
   3  19  -3   26.40   15.30
   3 -19  -5   93.19   19.90
   3 -19  -5  143.29   28.80
   3 -19  -5   56.89   20.00
   3  19  -5  113.79   22.60
   3 -19  -7  -12.40   11.40
   3 -19  -7    0.30   16.00
   3 -19  -7   13.00   16.20
   3  19  -7  -10.40   12.20
   3 -19  -9   19.50   17.60
   3 -19  -9   45.00   19.00
   3  19  -9   15.80   14.90
  -3 -20  -6   10.50   16.90
   3 -20   6    9.10   18.20
   3  20   6   -3.40   14.90
   3 -20   4   14.30   17.10
  -3 -20  -4  -14.30   14.30
   3  20   4   11.50   14.60
   3 -20   2   16.90   16.50
   3  20   2   45.40   16.80
   3 -20   0    7.30   16.00
   3  20   0    6.60   13.50
   3 -20  -2   32.70   18.40
   3 -20  -2   64.19   22.40
   3  20  -2   51.79   16.60
   3 -20  -4    4.50   16.60
   3 -20  -4    3.50   14.80
   3  20  -4   -2.30   13.60
   3 -20  -6  -12.80   15.80
   3 -20  -6   23.40   17.20
   3  20  -6   18.70   14.70
   3 -21   3   51.69   22.10
   3  21   3   17.10   16.30
   3 -21   1   24.10   19.10
   3  21   1   19.00   16.70
   3 -21  -1   13.50   18.90
   3  21  -1    4.50   14.70
   3 -21  -3   58.89   21.40
   3  21  -3   16.80   16.90
  -4   0 -20  561.94   50.69
   4   0  18   15.90   12.70
  -4   0 -18   15.40   13.60
  -4   0 -16  683.63   61.69
   4   0  16  663.03   51.59
  -4   0 -16  695.63   52.89
  -4   0 -14  403.66   36.50
   4   0  14  386.46   32.90
  -4   0 -14  373.76   34.00
  -4   0 -12  158.18   19.70
  -4   0 -12  169.98   23.50
   4   0  12  199.08   21.50
   4   0  10   49.10   10.60
   4   0  10   65.59   11.50
  -4   0 -10   57.39   12.50
  -4   0 -10   73.99   12.70
   4   0   8   20.50    6.50
   4   0   8   18.60    6.40
  -4   0  -8   34.60    8.20
  -4   0  -8   30.90    9.10
   4   0   6  263.97   18.90
   4   0   6  226.98   18.50
   4   0   6  247.08   20.70
   4   0   6  232.38   19.90
   4   0   4 1142.89   73.39
   4   0   4 1182.78   75.19
  -4   0  -4 1266.17   76.09
  -4   0  -4 1277.07   74.19
   4   0   4 1125.49   73.49
   4   0   4 1172.58   75.69
  -4   0  -4 1273.17   76.29
   4   0   2 2147.59  120.99
   4   0   2 2117.79  123.19
  -4   0  -2 2018.20  121.49
  -4   0  -2 2005.10  124.19
   4   0   2 2026.90  121.79
   4   0   2 1988.30  121.09
  -4   0  -2 1942.11  123.99
  -4   0   0 1305.07   80.29
   4   0   0 1321.27   80.29
   4   0   0 1253.07   77.09
  -4   0   0 1310.87   80.39
   4   0   0 1300.17   79.19
   4   0  -2 2032.90  126.39
   4   0  -2 2061.49  126.69
  -4   0   2 2179.38  127.19
   4   0  -4 1281.17   76.29
   4   0  -4 1229.88   72.89
   4   0  -4 1229.88   75.39
  -4   0   4 1143.99   75.89
   4   0  -6  109.79   11.00
   4   0  -6  122.79    9.70
  -4   0   8   35.60    6.20
   4   0  -8   30.80    6.90
  -4   0   8   22.90    8.20
   4   0  -8   30.40    6.20
  -4   0  10   60.29   11.40
   4   0 -10   46.20    8.90
   4   0 -10   57.89    7.20
  -4   0  10   48.00    8.60
   4   0 -10   49.90    7.20
   4   0 -10   52.69    8.80
   4   0 -12  178.08   16.50
  -4   0  12  149.59   17.90
   4   0 -12  162.38   15.00
   4   0 -12  180.08   15.70
   4   0 -14  389.76   31.50
   4   0 -14  359.46   28.40
   4   0 -16  722.93   50.29
   4   0 -18   20.70   10.10
   4   0 -20  500.45   39.40
   4  -1  19  -15.40   12.70
  -4  -1 -19   10.20   14.80
   4   1  19   13.50   14.20
  -4   1 -19  -16.80   12.00
  -4  -1 -17   12.90   13.00
   4  -1  17    1.90   11.90
  -4   1 -17   12.10   12.40
   4   1  17   16.20   12.50
  -4  -1 -15    5.00   10.20
   4  -1  15   21.40   11.20
  -4  -1 -15    3.10   10.70
  -4   1 -15    4.60   12.60
  -4   1 -15   20.30   10.60
   4   1  15   -2.60    9.20
  -4  -1 -13   17.30   10.20
   4  -1  13   14.70    8.90
  -4  -1 -13   10.00    9.20
  -4   1 -13    8.40    8.50
   4   1  13    5.00    8.30
  -4   1 -13    6.30   10.60
   4  -1  11    9.40    7.10
  -4  -1 -11    3.20    7.60
  -4  -1 -11    0.30    7.60
  -4  -1 -11   11.80    7.10
   4   1  11    3.10    6.80
  -4   1 -11   -1.90    8.20
   4   1  11    8.70    6.20
  -4   1 -11    8.10    7.60
   4  -1   9   51.29   10.70
  -4  -1  -9   67.19   11.50
   4  -1   9   61.49   10.20
  -4  -1  -9   46.10    9.90
  -4  -1  -9   43.80   10.30
  -4   1  -9   56.29   12.40
   4   1   9   61.89   10.10
  -4   1  -9   78.49   11.70
   4   1   9   53.49    9.90
  -4  -1  -7   49.30    9.20
   4  -1   7   46.90    8.00
   4  -1   7   23.40    7.30
   4  -1   7   46.70    8.30
   4  -1   7   61.39   10.90
   4  -1   7   54.69    8.10
  -4  -1  -7   46.90    9.00
  -4  -1  -7   31.60    8.60
   4   1   7   46.20    7.80
   4   1   7   39.40    8.50
  -4   1  -7   43.10    8.20
  -4   1  -7   42.10    9.80
   4   1   7   44.50    8.10
   4  -1   5   -0.80    3.20
   4  -1   5    1.70    3.70
   4  -1   5    7.30    3.80
   4  -1   5   -0.50    4.60
  -4  -1  -5    2.70    3.80
  -4  -1  -5    2.30    4.10
  -4  -1  -5    3.00    4.30
   4  -1   5    7.60    5.00
   4   1   5    9.30    5.10
   4   1   5    6.80    4.00
  -4   1  -5    0.90    4.40
  -4   1  -5    4.40    3.50
   4   1   5    0.70    3.40
  -4  -1  -3    7.70    4.70
   4  -1   3    4.90    4.10
   4  -1   3   12.60    4.80
   4  -1   3    5.60    2.80
  -4  -1  -3    9.10    3.50
  -4  -1  -3    9.40    4.90
   4  -1   3   11.10    3.00
   4  -1   3    5.50    3.40
   4   1   3    8.40    4.00
  -4   1  -3    9.30    3.10
   4   1   3    6.40    2.80
   4   1   3    7.70    3.10
  -4   1  -3   12.00    5.10
  -4  -1  -1   66.79    5.60
   4  -1   1   56.59    5.80
   4  -1   1   70.39    8.20
  -4  -1  -1   65.49    9.10
   4  -1   1   58.39    8.20
  -4   1  -1   57.69    8.40
   4   1   1   58.79    8.80
  -4   1  -1   70.59    5.40
  -4   1  -1   66.49    8.90
   4   1   1   63.49    7.30
  -4  -1   1   72.99    9.00
   4  -1  -1   63.29    8.50
   4  -1  -1   52.69    4.40
   4   1  -1   64.29    7.50
  -4   1   1   64.59    8.30
  -4   1   1   69.69    8.40
   4   1  -1   59.29    8.10
   4  -1  -3   10.80    4.00
  -4  -1   3    7.80    4.80
   4  -1  -3   12.80    5.00
   4   1  -3   16.00    4.40
  -4   1   3    6.20    3.90
   4   1  -3   11.80    4.50
   4   1  -3    7.60    2.00
   4  -1  -5    5.00    3.20
   4  -1  -5    3.40    4.50
  -4  -1   5    2.70    4.60
   4   1  -5    0.40    4.00
  -4   1   5    4.70    3.70
   4   1  -5    1.10    2.20
  -4  -1   7   48.60   10.40
  -4  -1   7   58.59    7.50
   4  -1  -7   35.40    6.00
   4   1  -7   41.80    6.60
  -4   1   7   36.10    7.90
   4   1  -7   46.40    8.60
   4  -1  -9   64.89    8.80
   4  -1  -9   47.50    7.30
  -4  -1   9   51.69   11.90
   4   1  -9   48.60    8.10
  -4   1   9   57.49    8.10
  -4   1   9   46.70    9.40
   4   1  -9   57.99   10.80
   4   1  -9   65.49    6.60
   4   1  -9   51.09    6.30
   4  -1 -11    1.60    4.70
  -4  -1  11   11.70    8.00
   4  -1 -11    9.90    4.70
   4  -1 -11    8.30    4.70
   4   1 -11    9.00    6.80
  -4   1  11    3.50    5.00
   4   1 -11    8.60    4.80
   4   1 -11   12.00    4.90
   4  -1 -13   19.20    6.30
   4  -1 -13    8.80    6.20
   4   1 -13   13.70    6.30
   4   1 -13   23.80    7.00
   4   1 -13   16.10    8.50
   4  -1 -15    2.70    7.20
   4   1 -15   14.30    7.50
   4  -1 -17    7.50    8.70
   4   1 -17   -5.20    7.80
   4  -1 -19   10.70    9.60
   4   1 -19   19.80   10.10
  -4  -2 -20   61.49   20.20
  -4   2 -20   81.19   20.30
  -4  -2 -18  121.79   23.50
   4  -2  18  146.39   23.80
  -4   2 -18  134.89   23.60
   4   2  18   99.39   21.20
  -4  -2 -16  124.59   21.90
   4  -2  16  220.28   26.40
  -4   2 -16  194.98   25.20
  -4   2 -16  153.48   28.90
   4   2  16  174.38   24.30
  -4  -2 -14   86.79   16.90
   4  -2  14  106.19   17.90
  -4  -2 -14  120.19   19.50
  -4   2 -14  112.89   17.40
   4   2  14   93.49   18.00
  -4   2 -14   80.59   19.70
  -4  -2 -12  121.09   15.90
  -4  -2 -12   93.89   16.20
   4  -2  12  113.79   15.70
  -4  -2 -12   86.39   15.50
   4   2  12  139.59   18.00
  -4   2 -12  115.59   16.90
  -4   2 -12   77.99   17.80
   4  -2  10 1334.07   83.19
  -4  -2 -10 1269.77   83.89
  -4  -2 -10 1335.07   83.09
  -4  -2 -10 1271.27   83.79
   4  -2  10 1255.07   86.99
  -4   2 -10 1268.37   83.39
  -4   2 -10 1399.36   87.49
   4   2  10 1236.88   82.89
   4  -2   8  590.44   43.20
   4  -2   8  630.44   42.10
  -4  -2  -8  639.84   42.90
  -4  -2  -8  562.54   41.90
  -4  -2  -8  590.04   41.80
   4  -2   8  678.93   42.10
  -4   2  -8  569.84   44.50
  -4   2  -8  582.54   41.60
   4   2   8  635.64   41.90
  -4  -2  -6  272.57   21.30
   4  -2   6  237.48   21.30
   4  -2   6  242.88   19.80
   4  -2   6  244.38   19.20
  -4  -2  -6  249.18   19.90
   4  -2   6  235.58   19.30
   4  -2   6  245.98   21.20
  -4  -2  -6  281.07   21.10
   4   2   6  288.07   20.20
  -4   2  -6  238.88   19.70
  -4   2  -6  241.98   22.00
   4   2   6  281.37   20.00
  -4  -2  -4 1341.37   86.29
   4  -2   4 1433.06   86.49
   4  -2   4 1412.26   84.89
  -4  -2  -4 1312.37   84.69
   4  -2   4 1416.36   84.29
   4  -2   4 1464.85   87.39
   4  -2   4 1433.06   84.19
  -4  -2  -4 1336.57   86.19
   4   2   4 1350.36   84.39
   4   2   4 1373.36   85.19
   4   2   4 1338.67   86.29
   4   2   4 1335.07   84.59
  -4   2  -4 1425.56   84.59
   4  -2   2 2674.73  161.48
   4  -2   2 2649.63  158.18
  -4  -2  -2 2803.82  161.58
   4  -2   2 2563.34  158.08
   4  -2   2 2652.23  160.68
  -4  -2  -2 2701.73  158.98
   4  -2   2 2593.04  158.88
  -4   2  -2 2814.32  158.78
  -4   2  -2 2731.13  161.88
   4   2   2 2683.83  158.38
   4   2   2 2594.34  159.08
   4   2   2 2557.44  161.28
   4   2   2 2624.24  158.78
   4  -2   0 5780.42  338.17
  -4  -2   0 5651.33  337.77
   4  -2   0 5871.71  340.77
   4  -2   0 5750.52  340.57
  -4  -2   0 5577.34  341.37
   4   2   0 5651.83  341.27
  -4   2   0 5734.43  340.57
   4   2   0 5801.32  338.57
   4  -2  -2 2567.24  154.88
  -4  -2   2 2541.25  155.68
  -4   2   2 2474.65  153.78
   4   2  -2 2662.23  152.08
  -4   2   2 2479.55  153.68
   4   2  -2 2529.25  152.78
   4   2  -2 2655.03  155.58
   4  -2  -4 1189.38   83.49
  -4  -2   4 1413.86   85.29
  -4   2   4 1328.57   81.39
   4   2  -4 1370.26   80.59
   4   2  -4 1415.96   84.49
  -4   2   4 1299.97   81.79
   4  -2  -6  263.47   17.40
   4  -2  -6  250.07   21.30
  -4  -2   6  234.38   22.70
  -4  -2   6  253.87   21.30
   4   2  -6  260.37   21.70
  -4   2   6  234.38   18.10
   4   2  -6  235.38   17.70
  -4  -2   8  656.03   48.10
  -4  -2   8  640.84   41.30
   4  -2  -8  613.14   39.60
  -4   2   8  656.83   40.70
   4   2  -8  647.44   41.50
  -4   2   8  637.44   42.00
   4   2  -8  594.24   44.50
   4  -2 -10 1194.08   74.09
  -4  -2  10 1232.28   82.69
   4  -2 -10 1218.98   74.29
   4  -2 -10 1236.48   75.39
  -4   2  10 1228.28   75.49
  -4   2  10 1229.38   76.39
   4   2 -10 1216.38   77.19
   4   2 -10 1266.47   80.79
   4   2 -10 1243.58   75.69
   4   2 -10 1189.18   75.09
  -4  -2  12  125.59   18.90
   4  -2 -12  103.49    9.20
   4  -2 -12  103.99   13.30
   4  -2 -12  122.49   12.60
   4   2 -12  118.39   13.30
   4   2 -12  135.69   14.50
   4   2 -12  106.99   17.20
   4  -2 -14  120.79   15.80
   4  -2 -14  122.79   17.20
   4   2 -14  122.59   20.70
   4   2 -14  104.29   14.40
   4  -2 -16  134.49   18.40
   4   2 -16  163.28   18.80
   4  -2 -18  101.09   17.20
   4   2 -18  130.39   18.10
   4  -2 -20   83.09   16.30
   4   2 -20   98.19   16.70
  -4  -3 -19    1.00   13.50
   4  -3  19   16.30   14.50
   4   3  19   18.10   15.60
  -4   3 -19   -7.90   13.00
  -4  -3 -17   30.10   15.00
   4  -3  17   36.90   14.40
  -4   3 -17   15.50   18.50
   4   3  17   22.90   14.10
  -4   3 -17   30.80   13.20
   4  -3  15   18.20   11.40
  -4  -3 -15    3.80   10.70
  -4   3 -15    4.10   13.70
   4   3  15   21.50   11.90
  -4   3 -15    7.40   10.20
  -4  -3 -13   11.30    9.30
  -4  -3 -13   12.10    7.80
  -4  -3 -13   10.20    9.50
   4  -3  13   -6.90    8.20
  -4   3 -13    9.10    9.50
  -4   3 -13   -6.80   10.40
   4   3  13    4.90    9.00
   4  -3  11    4.00    7.30
  -4  -3 -11   -7.30    5.70
   4  -3  11   -3.20    6.70
  -4  -3 -11   -0.40    5.90
  -4  -3 -11    4.80    7.50
  -4   3 -11   12.90    7.80
   4   3  11    5.50    7.50
  -4   3 -11    1.40    7.90
   4  -3   9   72.49   13.70
  -4  -3  -9   80.19   13.00
   4  -3   9   78.29   11.60
  -4  -3  -9   77.49   11.60
   4  -3   9   75.59   15.20
  -4  -3  -9   67.59   12.00
   4  -3   9   70.39   11.70
  -4   3  -9   71.19   11.20
   4   3   9   95.49   13.30
  -4   3  -9   76.59   14.90
   4  -3   7   12.70    7.70
   4  -3   7   14.90    5.90
  -4  -3  -7   25.80    7.50
   4  -3   7   21.90    8.70
  -4  -3  -7   14.70    6.00
  -4  -3  -7   15.50    6.60
   4  -3   7   25.80    6.30
   4  -3   7   18.90    6.60
  -4   3  -7   11.20    7.50
  -4   3  -7   28.10    7.50
   4   3   7    9.40    5.50
  -4  -3  -5    5.60    5.00
   4  -3   5   -2.90    4.50
   4  -3   5    1.20    3.50
   4  -3   5   -8.20    3.30
  -4  -3  -5    2.70    4.50
   4  -3   5    6.60    5.10
   4  -3   5   -0.40    3.20
  -4  -3  -5   -3.20    3.50
   4   3   5    0.30    3.70
  -4   3  -5   -1.10    3.30
  -4   3  -5   -2.10    2.00
   4   3   5    2.60    5.00
   4   3   5    4.50    4.20
  -4  -3  -3   25.20    6.60
  -4  -3  -3   32.60    5.90
   4  -3   3   25.10    7.20
   4  -3   3   25.20    4.50
   4  -3   3   26.70    5.10
   4  -3   3   18.60    3.90
   4   3   3   23.50    5.10
   4   3   3   32.70    7.40
  -4   3  -3   27.70    5.00
   4   3   3   26.10    4.90
   4   3   3   13.70    4.30
  -4   3  -3   25.50    7.60
  -4  -3  -1   19.40    6.30
   4  -3   1   13.10    5.20
   4  -3   1   13.90    2.60
   4  -3   1   13.60    2.80
   4  -3   1   12.40    3.50
  -4  -3  -1   17.80    4.00
  -4   3  -1   15.10    5.40
   4   3   1   18.10    3.30
   4   3   1   17.40    5.90
   4   3   1   16.10    3.20
  -4   3  -1   21.80    3.80
   4   3   1   18.80    3.50
  -4  -3   1   17.50    3.10
   4  -3  -1   19.30    5.30
  -4  -3   1   19.80    6.30
   4  -3  -1   14.70    3.40
  -4  -3   1   19.20    3.60
   4   3  -1   11.80    3.20
  -4   3   1   15.30    5.10
   4   3  -1   13.70    3.90
  -4  -3   3   31.60    8.00
  -4   3   3   23.40    5.20
   4   3  -3   26.20    7.90
   4   3  -3   19.00    4.00
  -4   3   3   19.60    4.90
   4  -3  -5    1.50    2.60
  -4  -3   5    1.10    3.00
  -4  -3   5    1.30    6.10
  -4   3   5    3.00    2.90
  -4   3   5    7.60    3.50
   4   3  -5    0.50    2.60
   4   3  -5   -1.60    5.20
  -4  -3   7   24.90    5.90
  -4  -3   7   40.00   11.60
  -4   3   7   19.90    4.60
   4   3  -7   18.20    3.80
  -4   3   7   14.30    3.50
   4   3  -7   32.10    6.20
   4   3  -7   21.60    3.40
  -4   3   7    9.80    4.20
   4   3  -7   13.20    8.10
  -4  -3   9   76.99   16.30
   4  -3  -9   85.89    7.40
  -4  -3   9   94.29   11.30
   4  -3  -9   83.09    8.50
   4   3  -9   93.59   15.90
   4   3  -9   70.79   10.30
   4   3  -9   82.19   10.00
  -4   3   9   76.19    9.80
  -4   3   9   72.49    7.70
  -4   3   9   80.59    6.60
   4   3  -9  100.89    9.00
   4  -3 -11   -2.60    3.80
  -4  -3  11    4.70    9.20
   4  -3 -11    7.90    5.60
   4   3 -11    5.60    9.10
   4   3 -11   -1.00    4.50
   4   3 -11   -5.80    4.40
  -4  -3  13   12.20    9.80
   4  -3 -13    6.00    6.50
   4  -3 -13   12.30    6.00
   4   3 -13   -5.90    9.00
   4   3 -13    5.40    6.20
   4   3 -13    9.40    6.80
   4  -3 -15   16.70    8.80
   4   3 -15   18.50    8.10
   4  -3 -17   28.90   10.90
   4   3 -17   38.80   10.70
   4  -3 -19   11.00   10.20
   4   3 -19    4.90    9.20
  -4  -4 -20   12.50   15.10
   4  -4  20    8.50   18.40
  -4   4 -20   15.30   15.30
   4  -4  18   12.10   12.90
  -4  -4 -18   14.80   14.60
   4   4  18   15.80   14.20
  -4   4 -18    3.40   11.90
   4  -4  16   10.70   11.60
  -4  -4 -16  -12.70   10.90
  -4   4 -16   -1.10   10.10
   4   4  16    2.00   10.90
  -4   4 -16    4.70   16.90
   4  -4  14  370.96   34.90
  -4  -4 -14  428.76   35.20
  -4  -4 -14  427.76   37.30
   4  -4  14  447.76   44.80
   4   4  14  420.36   35.60
  -4   4 -14  395.16   35.60
  -4   4 -14  418.26   42.60
   4  -4  12  143.29   19.50
  -4  -4 -12  193.38   21.90
   4  -4  12  211.88   22.90
  -4  -4 -12  174.18   18.30
  -4  -4 -12  211.88   24.80
   4  -4  12  207.58   26.80
  -4   4 -12  154.08   25.20
   4   4  12  236.18   24.50
  -4   4 -12  167.88   21.70
   4  -4  10   25.70   11.30
   4  -4  10   18.30    8.10
  -4  -4 -10    6.40    6.30
   4  -4  10   19.90    7.90
  -4  -4 -10   -1.30    4.80
  -4  -4 -10    5.20    7.30
  -4   4 -10    7.50   10.30
  -4   4 -10    3.60    7.10
   4   4  10   12.30    7.90
   4  -4   8  269.07   26.80
   4  -4   8  228.08   20.90
   4  -4   8  251.27   21.60
   4  -4   8  264.17   24.30
  -4  -4  -8  272.27   21.40
  -4  -4  -8  223.98   21.30
  -4  -4  -8  242.98   22.30
   4   4   8  225.78   21.20
  -4   4  -8  273.07   22.00
  -4   4  -8  268.47   26.10
   4  -4   6  740.83   47.80
  -4  -4  -6  721.63   48.30
   4  -4   6  711.13   49.40
   4  -4   6  681.33   49.99
   4  -4   6  735.53   46.90
  -4  -4  -6  767.82   48.60
  -4  -4  -6  713.83   48.40
   4  -4   6  677.33   46.90
   4   4   6  702.93   47.80
   4   4   6  770.42   48.90
   4   4   6  729.43   47.70
  -4   4  -6  668.33   50.49
  -4   4  -6  723.43   47.40
   4  -4   4  209.48   19.50
  -4  -4  -4  209.18   18.50
  -4  -4  -4  234.98   18.00
   4  -4   4  194.58   17.00
   4  -4   4  217.38   16.80
   4  -4   4  209.88   18.40
   4  -4   4  214.88   16.50
  -4   4  -4  210.68   16.80
   4   4   4  235.18   17.60
   4   4   4  220.08   19.10
  -4   4  -4  223.58   20.70
   4   4   4  236.78   17.60
   4  -4   2   83.99    9.30
  -4  -4  -2   59.99   10.60
   4  -4   2   89.39    8.10
   4  -4   2   97.29   11.60
   4  -4   2  120.09   13.90
   4  -4   2   98.19    8.40
   4   4   2  106.99    9.20
   4   4   2  103.59    9.30
  -4   4  -2   53.09    8.20
   4   4   2  107.99   12.90
  -4   4  -2   48.10   10.20
   4   4   2   97.99    7.70
   4  -4   0   97.59    7.30
   4  -4   0  104.79   12.30
  -4  -4   0  106.19   13.70
   4  -4   0  119.79   13.20
   4  -4   0  113.09    9.30
  -4  -4   0   90.09    6.60
   4  -4   0   94.99    7.00
  -4  -4   0   90.19    9.90
   4   4   0   81.09    7.90
  -4   4   0  106.39   12.50
   4   4   0   87.89    6.70
   4   4   0  101.19   13.30
   4   4   0   93.99    7.90
  -4   4   0  108.89    8.70
  -4  -4   2   94.29    9.30
   4  -4  -2   39.60    8.90
   4  -4  -2   54.29    7.50
   4  -4  -2   43.10    7.50
  -4  -4   2  112.99   14.40
   4   4  -2   47.60    4.50
   4   4  -2   48.30    4.70
   4   4  -2   39.80    6.60
  -4  -4   4  187.18   16.80
   4  -4  -4  213.88   19.60
  -4  -4   4  188.18   23.10
   4  -4  -4  217.38   16.00
  -4   4   4  239.08   18.00
   4   4  -4  203.98   14.00
  -4   4   4  231.38   16.30
   4   4  -4  217.88   16.20
  -4   4   4  222.28   16.30
   4   4  -4  225.08   21.00
   4   4  -4  218.08   13.80
   4  -4  -6  654.63   46.20
  -4  -4   6  633.84   49.99
  -4  -4   6  661.63   43.40
  -4   4   6  655.93   41.60
   4   4  -6  635.84   48.40
   4   4  -6  676.03   43.00
  -4   4   6  682.03   41.40
   4   4  -6  641.34   41.60
  -4   4   6  694.83   41.50
   4   4  -6  636.64   40.50
  -4  -4   8  310.17   29.70
  -4  -4   8  264.67   21.40
   4  -4  -8  285.07   18.40
   4  -4  -8  271.67   17.60
   4   4  -8  256.67   21.00
   4   4  -8  263.87   27.60
   4   4  -8  270.57   19.00
   4   4  -8  241.38   20.30
  -4   4   8  266.77   19.90
   4  -4 -10    7.80    4.10
  -4  -4  10   11.90    6.20
  -4  -4  10   23.60   12.20
   4  -4 -10    3.60    5.30
   4   4 -10    6.70    4.90
   4   4 -10    2.20    5.70
  -4   4  10    6.30    5.60
   4   4 -10   -5.10    8.30
  -4  -4  12  191.68   27.20
   4  -4 -12  181.78   19.80
   4  -4 -12  208.88   16.50
   4   4 -12  183.68   17.50
   4   4 -12  202.08   28.30
   4   4 -12  200.18   20.30
   4  -4 -14  421.66   31.80
   4   4 -14  407.06   38.60
   4   4 -14  372.46   30.40
   4  -4 -16   -4.50    7.60
   4   4 -16    5.70    7.50
   4  -4 -18    9.90    9.90
   4   4 -18    8.70    9.20
   4  -4 -20   14.90   11.00
   4   4 -20   -7.30    8.80
   4  -5  19   35.90   17.30
   4  -5  19   -5.30   14.90
  -4  -5 -19   12.40   15.40
   4   5  19   28.10   19.60
  -4   5 -19   12.40   13.20
   4  -5  17   10.10   13.50
   4  -5  17   22.80   17.20
  -4  -5 -17   32.70   15.00
  -4   5 -17   46.40   16.20
   4   5  17   38.10   15.30
  -4   5 -17   -1.10   17.80
  -4  -5 -15    1.80   10.50
   4  -5  15    6.40   11.20
   4  -5  15  -12.20   11.30
  -4   5 -15   17.70   16.70
   4   5  15   15.90   11.80
  -4   5 -15   -8.30    9.70
  -4  -5 -13   66.49   15.80
  -4  -5 -13   37.10   11.10
   4  -5  13   47.40   12.80
   4  -5  13   79.59   14.60
   4  -5  13   74.09   16.50
  -4   5 -13   28.40   17.00
   4   5  13   52.59   13.40
  -4   5 -13   51.29   12.70
   4  -5  11   -8.90    8.70
   4  -5  11    0.60    7.40
  -4  -5 -11   -0.50    6.20
   4  -5  11   -6.70    7.30
  -4  -5 -11   -5.30    7.50
  -4  -5 -11    0.70    6.40
   4   5  11   -1.00    7.40
  -4   5 -11   -0.20    7.30
  -4   5 -11   -0.90   10.90
  -4  -5  -9   88.49   12.90
   4  -5   9   69.49   11.70
   4  -5   9   99.29   16.30
   4  -5   9   74.09   12.10
  -4  -5  -9   69.89   12.20
  -4  -5  -9  105.79   15.90
   4   5   9   91.09   13.00
  -4   5  -9   69.69   15.70
  -4   5  -9   86.09   13.60
  -4  -5  -7   15.90    7.60
   4  -5   7   13.80    7.30
   4  -5   7    7.70    6.40
   4  -5   7    8.90    5.90
  -4  -5  -7   11.70    6.60
   4  -5   7   24.90    9.70
  -4  -5  -7   13.20    6.70
   4   5   7   12.80    6.80
  -4   5  -7    5.40    5.60
  -4   5  -7   19.00   10.50
   4   5   7   11.70    6.70
  -4  -5  -5   35.30    8.30
   4  -5   5   33.80    7.10
   4  -5   5   38.90   10.00
   4  -5   5   27.70    7.40
   4  -5   5   29.50    6.30
  -4  -5  -5   47.00    8.70
   4  -5   5   28.70    7.00
   4   5   5   34.70    7.40
  -4   5  -5   32.50    6.70
   4   5   5   37.60    8.60
   4   5   5   32.20    7.20
  -4   5  -5   24.10    9.30
   4  -5   3   34.60    5.80
  -4  -5  -3   37.30    7.30
   4  -5   3   24.10    5.40
   4  -5   3   17.60    5.50
   4  -5   3   30.90    7.40
  -4  -5  -3   27.20    7.80
   4  -5   3   35.70    8.70
   4   5   3   23.90    6.10
   4   5   3   28.20    6.20
  -4   5  -3   32.60    9.20
   4   5   3   24.00    7.60
  -4   5  -3   21.50    5.30
   4  -5   1   18.40    6.20
   4  -5   1   12.70    3.60
   4  -5   1   24.60    4.60
  -4  -5  -1   22.90    6.00
  -4  -5  -1   42.30    8.90
   4  -5   1   18.10    4.80
   4  -5   1   27.90    7.30
   4   5   1   26.00    5.00
  -4   5  -1   24.60    7.70
   4   5   1   17.70    4.50
  -4   5  -1   23.50    4.90
   4   5   1   25.30    7.90
   4  -5  -1   22.20    3.50
  -4  -5   1   31.00    6.40
   4  -5  -1   22.30    5.20
   4  -5  -1   29.80    7.20
   4  -5  -1   25.90    3.70
  -4  -5   1   24.00    7.90
   4  -5  -1   33.90    7.60
  -4   5   1   23.50    6.80
   4   5  -1   13.20    5.20
  -4   5   1   24.20    4.80
   4   5  -1   29.40    8.60
   4   5  -1   23.50    4.20
   4   5  -1   24.70    4.90
  -4  -5   3   36.10   10.60
   4  -5  -3   24.00    5.90
   4  -5  -3   27.70    6.10
   4  -5  -3   20.20    2.60
  -4  -5   3   24.10    6.30
   4  -5  -3   22.50    7.50
   4   5  -3   27.70    4.10
   4   5  -3   22.10    4.80
  -4   5   3   17.80    5.60
  -4   5   3   17.30    4.30
   4   5  -3   33.00   10.50
   4   5  -3   32.00    6.10
   4  -5  -5   17.40    7.60
   4  -5  -5   32.80    3.30
  -4  -5   5   46.30   13.00
   4  -5  -5   26.70    5.20
  -4  -5   5   39.70    8.00
   4  -5  -5   36.90    3.70
   4   5  -5   31.50    6.30
   4   5  -5   33.20    6.40
   4   5  -5   29.10   10.50
  -4   5   5   35.80    5.60
   4   5  -5   37.40    5.10
  -4   5   5   41.60    6.50
  -4   5   5   36.00    5.70
   4  -5  -7   15.20    4.40
   4  -5  -7   12.40    8.40
  -4  -5   7   25.30    7.10
  -4  -5   7   14.90   10.60
   4   5  -7   10.20    9.90
  -4   5   7   15.30    3.50
  -4   5   7   16.20    5.00
   4   5  -7    5.20    5.00
   4   5  -7   13.90    4.50
   4   5  -7   12.10    5.80
  -4   5   7   12.20    4.00
   4  -5  -9  113.39    9.10
  -4  -5   9  118.79   13.80
  -4  -5   9   84.29   19.10
   4  -5  -9  100.89   11.50
   4   5  -9   82.89   18.30
   4   5  -9   76.99   12.00
   4   5  -9   66.89    9.20
  -4   5   9   85.69   10.80
   4   5  -9   61.79   11.00
   4  -5 -11    2.30    4.60
   4  -5 -11    2.10    6.20
   4   5 -11   -9.80    9.70
   4   5 -11   -1.00    5.20
   4   5 -11   -8.10    5.80
   4  -5 -13   49.20   13.90
   4  -5 -13   58.79   12.00
   4   5 -13   49.99   10.30
   4   5 -13   48.90   18.00
   4  -5 -15   17.80    9.30
   4   5 -15    8.70    7.70
   4   5 -15    6.50   13.70
   4  -5 -17   59.49   13.60
   4   5 -17   46.90   11.90
   4  -5 -19   13.10   11.10
   4   5 -19   -7.40    8.90
  -4  -6 -20   -3.60   14.60
   4  -6  20   24.90   20.30
  -4   6 -20    1.60   14.40
   4  -6  18   15.30   13.70
   4  -6  18    2.70   14.40
  -4  -6 -18   -6.50   13.60
   4   6  18   24.20   15.60
  -4   6 -18  -11.50   11.80
   4  -6  16  483.05   46.40
   4  -6  16  520.05   43.30
  -4  -6 -16  518.05   45.30
  -4   6 -16  486.85   57.49
   4   6  16  474.95   42.60
  -4   6 -16  528.05   44.20
   4  -6  14   40.60   13.50
  -4  -6 -14   16.90   12.00
   4  -6  14   42.10   14.60
   4  -6  14   24.70   14.10
   4   6  14   26.30   12.00
  -4   6 -14   38.50   12.70
  -4   6 -14   30.40   19.10
   4  -6  12   84.19   15.50
   4  -6  12   76.09   14.90
  -4  -6 -12  129.49   16.60
   4  -6  12   89.09   19.00
  -4  -6 -12  111.89   16.20
  -4  -6 -12   92.99   17.20
   4   6  12  143.39   18.90
  -4   6 -12   96.59   23.70
  -4   6 -12   92.49   16.50
  -4  -6 -10   78.79   12.80
   4  -6  10   56.69   14.60
   4  -6  10   64.89   12.90
  -4  -6 -10   88.99   15.70
  -4  -6 -10   69.59   12.80
   4  -6  10   39.50   10.90
   4   6  10   93.29   15.30
  -4   6 -10   61.19   12.90
  -4   6 -10   81.19   19.30
  -4  -6  -8 1490.45   92.59
  -4  -6  -8 1501.85   91.39
   4  -6   8 1398.66   93.09
   4  -6   8 1346.47   90.59
   4  -6   8 1376.76   91.09
  -4  -6  -8 1453.75   91.29
   4   6   8 1472.25   91.49
   4   6   8 1364.66   91.19
  -4   6  -8 1487.35   97.59
  -4   6  -8 1422.06   90.89
  -4  -6  -6  563.24   38.30
   4  -6   6  511.25   38.40
   4  -6   6  534.05   37.30
   4  -6   6  499.55   36.70
  -4  -6  -6  538.05   38.20
   4  -6   6  510.05   36.20
  -4   6  -6  524.85   36.90
  -4   6  -6  563.04   42.80
   4   6   6  516.95   37.40
   4   6   6  507.75   38.10
   4  -6   4  693.73   45.80
   4  -6   4  722.13   47.00
   4  -6   4  707.73   47.90
  -4  -6  -4  716.53   47.70
  -4  -6  -4  658.73   48.30
   4  -6   4  714.93   45.70
   4   6   4  646.24   46.40
   4   6   4  703.83   48.40
   4   6   4  708.03   47.10
  -4   6  -4  746.93   51.19
  -4   6  -4  704.73   46.10
   4  -6   2  168.48   14.30
   4  -6   2  175.28   15.60
  -4  -6  -2  200.18   16.90
   4  -6   2  179.58   18.00
   4  -6   2  146.59   17.30
   4  -6   2  174.38   14.50
  -4  -6  -2  210.88   19.00
   4   6   2  164.98   15.20
   4   6   2  171.78   11.90
  -4   6  -2  181.48   18.90
   4   6   2  174.28   15.70
   4   6   2  189.88   18.60
  -4   6  -2  187.88   15.10
   4  -6   0  177.18   17.30
  -4  -6   0  168.58   17.90
  -4  -6   0  177.58   21.60
   4  -6   0  171.38   13.80
   4  -6   0  191.68   15.90
   4  -6   0  184.68   17.00
   4  -6   0  179.28   14.00
   4   6   0  166.48   14.20
   4   6   0  171.68   15.20
  -4   6   0  187.98   14.90
   4   6   0  194.68   19.70
  -4   6   0  183.38   17.80
  -4  -6   2  155.38   17.50
   4  -6  -2  181.68   15.60
  -4  -6   2  145.79   11.00
   4  -6  -2  179.68   15.40
   4  -6  -2  166.58   12.20
   4  -6  -2  173.68   12.50
  -4  -6   2  189.68   23.10
   4  -6  -2  213.58   20.20
   4   6  -2  171.58   14.60
   4   6  -2  180.48   15.60
   4   6  -2  175.38   22.00
  -4   6   2  150.78   15.40
  -4   6   2  138.69   13.50
   4   6  -2  157.68   12.80
   4  -6  -4  701.33   46.60
  -4  -6   4  702.23   54.19
   4  -6  -4  711.93   44.30
   4  -6  -4  714.53   44.90
  -4  -6   4  681.83   48.20
   4  -6  -4  688.43   49.50
   4   6  -4  742.63   47.50
   4   6  -4  741.63   54.69
   4   6  -4  711.43   47.40
   4   6  -4  766.72   45.40
  -4   6   4  746.73   47.70
  -4   6   4  729.83   46.20
  -4  -6   6  447.76   43.20
   4  -6  -6  530.15   33.40
   4  -6  -6  500.85   37.90
   4  -6  -6  532.25   32.90
   4  -6  -6  537.55   32.20
  -4  -6   6  454.15   35.60
   4   6  -6  551.34   44.30
   4   6  -6  508.35   35.20
   4   6  -6  467.35   33.10
   4   6  -6  508.95   36.00
  -4   6   6  507.95   34.10
  -4   6   6  511.45   34.20
   4  -6  -8 1402.96   87.29
   4  -6  -8 1449.15   92.59
   4  -6  -8 1440.86   85.39
  -4  -6   8 1382.26   89.09
  -4  -6   8 1267.77  115.89
   4   6  -8 1421.46   89.39
   4   6  -8 1428.76   98.79
  -4   6   8 1397.86   87.39
   4   6  -8 1408.56   86.69
   4   6  -8 1385.56   88.69
   4  -6 -10   50.49   10.40
   4   6 -10   54.29    8.90
   4   6 -10   51.19   18.80
   4   6 -10   45.10   10.70
   4  -6 -12  119.69   16.40
   4  -6 -12  109.29   12.60
   4   6 -12  115.99   25.40
   4   6 -12   98.79   13.80
   4  -6 -14   50.19   12.50
   4   6 -14   37.90   18.30
   4   6 -14   33.40   10.00
   4  -6 -16  453.35   37.90
   4   6 -16  484.85   36.60
   4  -6 -18    5.00   10.60
   4   6 -18    2.40    9.30
   4  -6 -20    7.50   10.90
   4   6 -20   -6.50    9.70
  -4  -7 -19  -13.40   13.80
   4  -7  19   11.30   18.30
   4  -7  19   -4.60   14.40
  -4   7 -19   26.80   16.20
   4  -7  17   26.80   14.10
  -4  -7 -17   40.30   17.60
   4  -7  17   48.30   19.00
   4   7  17   31.70   14.90
  -4   7 -17    9.80   13.90
  -4  -7 -15   15.90   13.90
   4  -7  15   36.40   13.70
   4  -7  15   -0.70   12.80
  -4   7 -15   26.30   20.20
   4   7  15   24.20   13.10
  -4   7 -15   49.20   14.70
   4  -7  13   -0.30    9.20
  -4  -7 -13    3.80   10.50
   4  -7  13    1.90   10.40
   4  -7  13   16.40   13.90
  -4   7 -13   16.50   10.20
  -4   7 -13   11.80   14.30
   4   7  13    9.90   11.00
  -4  -7 -11   22.80    9.20
   4  -7  11   18.80   10.10
   4  -7  11   29.80   12.70
  -4  -7 -11   24.30   11.60
   4  -7  11   30.80   10.70
  -4  -7 -11   33.80    9.80
  -4   7 -11    8.70    9.30
  -4   7 -11    5.10   12.50
   4   7  11   24.60   10.70
  -4  -7  -9  146.39   17.40
   4  -7   9  135.79   17.50
  -4  -7  -9  135.89   19.50
   4  -7   9  143.89   20.10
  -4  -7  -9  131.19   16.80
   4  -7   9  124.59   17.20
   4   7   9  130.79   16.90
  -4   7  -9  138.69   16.80
   4   7   9  154.78   18.30
  -4   7  -9  136.49   23.60
   4  -7   7   16.20    7.40
   4  -7   7    4.90    7.10
   4  -7   7   13.70    7.30
  -4  -7  -7    4.50    7.40
  -4  -7  -7   11.70    7.30
  -4   7  -7    9.30   10.50
   4   7   7   11.50    7.00
  -4   7  -7    6.60    6.40
   4   7   7   13.20    7.30
   4  -7   5   -4.40    4.50
   4  -7   5    4.90    4.60
  -4  -7  -5    0.80    5.50
   4  -7   5   12.00    7.50
   4  -7   5   -1.60    5.00
  -4  -7  -5   -2.90    6.00
  -4   7  -5    1.20    6.80
   4   7   5    0.20    4.80
  -4   7  -5   -0.20    5.20
   4   7   5    6.50    5.80
   4   7   5   -1.60    5.80
   4  -7   3   51.99    9.20
   4  -7   3   50.29   11.90
  -4  -7  -3   47.50   10.60
   4  -7   3   64.09    9.00
  -4  -7  -3   76.09   11.60
   4  -7   3   69.09   11.30
  -4   7  -3   55.89   13.30
   4   7   3   54.39    9.40
  -4   7  -3   57.79    9.20
   4   7   3   56.19   10.30
   4   7   3   54.39   11.80
  -4  -7  -1   -1.70    6.60
  -4  -7  -1    4.60    5.70
  -4  -7  -1   -2.30    4.80
   4  -7   1   -0.70    3.60
   4  -7   1    1.00    3.80
   4  -7   1   -2.30    4.40
   4  -7   1    0.80    6.30
   4  -7   1   -2.90    4.70
   4   7   1   -0.40    4.40
   4   7   1   -2.50    6.50
  -4   7  -1    1.50    4.30
  -4   7  -1    8.20    6.80
   4   7   1   -4.20    3.90
   4  -7  -1    1.80    4.80
  -4  -7   1    3.70    5.30
   4  -7  -1    0.70    5.80
   4  -7  -1    4.70    4.10
   4  -7  -1   -1.00    3.30
   4  -7  -1    1.00    5.80
  -4  -7   1    3.70    8.00
   4   7  -1    3.10    5.10
  -4   7   1   -3.70    3.90
   4   7  -1   -0.80    3.60
  -4   7   1   -0.40    5.80
   4   7  -1    5.00    7.80
  -4  -7   3   52.99   13.80
   4  -7  -3   55.39    7.80
  -4  -7   3   65.09   11.20
   4  -7  -3   38.20    8.60
   4  -7  -3   39.50    6.20
  -4  -7   3   65.29    6.20
   4  -7  -3   43.40    8.90
   4  -7  -3   49.60   10.50
   4   7  -3   53.89    7.60
   4   7  -3   51.69    9.30
  -4   7   3   59.09    8.70
  -4   7   3   48.40   10.00
   4   7  -3   67.69   15.90
   4  -7  -5   -0.40    6.30
   4  -7  -5    0.60    3.10
  -4  -7   5   -1.40    4.90
   4  -7  -5    0.50    4.30
   4  -7  -5    0.20    3.90
  -4  -7   5   -2.30    8.40
  -4   7   5    4.40    4.50
   4   7  -5   -4.80    3.50
   4   7  -5   -7.80    7.20
   4   7  -5   -8.90    4.90
  -4   7   5    3.80    5.50
   4  -7  -7    9.00    4.10
   4  -7  -7   14.50    4.00
   4  -7  -7   22.20   10.10
   4  -7  -7   11.20    6.10
  -4  -7   7   27.00    8.70
   4   7  -7    9.60   12.70
  -4   7   7   13.30    5.30
   4   7  -7   16.00    7.60
   4   7  -7   11.60    5.60
  -4   7   7    9.50    3.70
  -4   7   7   13.20    5.30
   4  -7  -9  123.69   12.30
  -4  -7   9  184.38   19.70
   4  -7  -9  175.38   17.70
   4   7  -9  118.49   13.70
   4   7  -9  119.99   16.70
   4   7  -9  170.08   28.90
   4  -7 -11   19.30    8.90
   4  -7 -11   24.30    6.70
   4   7 -11   24.70    8.00
   4   7 -11   29.20   15.80
   4  -7 -13   -0.60    8.00
   4   7 -13    8.90    7.10
   4   7 -13    1.50   14.50
   4  -7 -15   26.60   11.30
   4   7 -15   42.00   20.50
   4   7 -15   36.60   10.30
   4  -7 -17   11.60   11.20
   4   7 -17   19.50   10.80
   4  -7 -19    2.60   10.70
   4   7 -19   -1.50    9.60
   4  -8  18  -15.50   14.40
  -4  -8 -18   23.70   17.60
   4  -8  18   28.90   16.00
   4   8  18   41.80   17.20
  -4   8 -18   29.90   16.60
   4  -8  16  324.67   40.70
   4  -8  16  397.46   39.60
  -4  -8 -16  354.76   40.00
  -4   8 -16  296.37   35.10
   4   8  16  425.86   37.90
   4  -8  14   62.99   16.60
   4  -8  14   55.29   14.90
  -4  -8 -14   53.49   16.50
  -4   8 -14   47.90   22.00
   4   8  14   58.89   16.70
  -4   8 -14   77.49   17.00
  -4  -8 -12  178.48   26.20
  -4  -8 -12  183.68   21.70
   4  -8  12  172.38   23.30
   4  -8  12  176.98   22.70
   4  -8  12  240.58   29.10
   4   8  12  203.68   25.80
  -4   8 -12  223.68   25.50
  -4   8 -12  157.18   29.80
  -4  -8 -10  672.93   48.90
   4  -8  10  668.33   49.70
  -4  -8 -10  663.83   51.49
   4  -8  10  671.43   51.29
   4  -8  10  680.93   49.99
  -4  -8 -10  711.03   48.90
   4   8  10  654.83   49.90
   4   8  10  736.53   49.00
  -4   8 -10  707.63   58.59
  -4   8 -10  684.73   49.70
   4  -8   8 2838.02  169.88
  -4  -8  -8 2703.33  168.58
  -4  -8  -8 2687.63  169.88
   4  -8   8 2601.84  167.38
   4  -8   8 2849.81  168.58
  -4   8  -8 2668.03  167.68
   4   8   8 2759.82  168.58
   4   8   8 2702.53  168.08
   4  -8   6  143.69   16.60
  -4  -8  -6  118.29   17.90
   4  -8   6  131.19   18.20
   4  -8   6  163.58   18.30
  -4  -8  -6  101.89   16.50
   4  -8   6  135.99   17.70
   4   8   6  150.78   18.30
  -4   8  -6  101.09   15.20
   4   8   6  194.28   19.70
  -4   8  -6  100.09   20.10
  -4  -8  -4   36.10   10.60
   4  -8   4   60.19   10.80
   4  -8   4   46.90    8.50
  -4  -8  -4   47.50   10.90
   4  -8   4   49.50   11.00
   4   8   4   42.80    9.50
   4   8   4   43.60   11.70
   4   8   4   47.80   11.10
  -4   8  -4   57.99    9.70
  -4   8  -4   66.29   14.90
  -4  -8  -2   31.20   10.80
   4  -8   2   28.20    6.90
   4  -8   2   30.60   10.30
   4  -8   2   30.60    6.90
  -4  -8  -2   19.50    8.60
   4  -8   2   27.10    8.00
  -4  -8  -2   28.40    8.90
   4  -8   2   42.10    9.60
   4   8   2   28.80    7.70
   4   8   2   39.00    4.30
  -4   8  -2   32.20   11.70
   4   8   2   30.90    9.20
  -4   8  -2   27.50    7.40
   4   8   2   37.40   10.50
  -4  -8   0 2460.15  159.08
  -4  -8   0 2503.35  162.88
   4  -8   0 2643.44  158.48
   4  -8   0 2571.64  156.08
   4  -8   0 2545.25  157.88
   4  -8   0 2617.74  155.98
   4  -8   0 2530.25  160.38
  -4  -8   0 2500.35  157.88
   4   8   0 2609.64  158.48
  -4   8   0 2570.74  156.58
   4   8   0 2664.53  163.78
   4   8   0 2603.44  156.38
  -4   8   0 2634.84  161.38
   4  -8  -2   22.30    6.70
  -4  -8   2   31.20    9.50
   4  -8  -2   25.20    6.10
   4  -8  -2   32.60    8.40
   4  -8  -2   38.60    9.50
  -4  -8   2   44.10   13.50
   4  -8  -2   26.70    9.00
   4   8  -2   21.20   11.90
   4   8  -2   23.70    8.10
  -4   8   2   27.60    9.80
   4   8  -2   26.20    6.30
  -4   8   2   38.70    8.00
   4  -8  -4   69.99   12.80
  -4  -8   4   62.89    7.30
   4  -8  -4   71.59   12.70
   4  -8  -4   70.19   10.90
   4  -8  -4   37.10    8.40
  -4  -8   4   51.09   11.50
   4  -8  -4   55.59    8.00
  -4   8   4   53.49   10.90
   4   8  -4   50.79   11.10
  -4   8   4   41.90    8.60
   4   8  -4   77.19   17.80
   4   8  -4   51.09    8.40
   4  -8  -6  113.49   12.50
   4  -8  -6  135.09   15.80
   4  -8  -6  124.19   12.90
   4  -8  -6  128.79   18.90
  -4  -8   6  147.99   17.80
  -4   8   6  148.89   15.30
   4   8  -6  111.89   24.00
   4   8  -6  121.79   17.30
   4   8  -6  129.59   14.00
  -4   8   6  173.08   15.90
   4  -8  -8 2690.43  163.18
   4  -8  -8 2605.94  165.98
  -4  -8   8 2691.43  167.38
   4  -8  -8 2843.92  170.08
   4   8  -8 2799.02  168.18
  -4   8   8 2784.82  169.38
   4   8  -8 2667.93  164.28
  -4   8   8 2707.23  162.78
  -4   8   8 2613.94  161.38
   4   8  -8 2826.32  180.08
   4  -8 -10  682.53   48.30
   4  -8 -10  672.73   44.80
   4   8 -10  704.23   46.30
   4   8 -10  653.33   60.99
   4  -8 -12  193.98   22.30
   4   8 -12  157.78   31.50
   4   8 -12  149.49   18.00
   4  -8 -14   53.29   13.60
   4   8 -14   17.30    9.00
   4   8 -14   57.09   23.40
   4  -8 -16  353.06   35.10
   4   8 -16  449.46   67.29
   4   8 -16  330.47   30.20
   4  -8 -18   19.00   13.10
   4   8 -18   15.00   11.00
   4  -9  17   18.20   16.20
   4  -9  17   -8.20   12.80
  -4  -9 -17   12.20   15.20
   4   9  17   14.30   15.40
  -4   9 -17    3.30   13.30
   4  -9  15   42.70   17.70
   4  -9  15   58.19   16.60
  -4  -9 -15   37.40   15.70
  -4   9 -15   22.40   14.00
   4   9  15   34.80   15.70
  -4  -9 -13   -2.10   10.80
   4  -9  13   23.60   13.20
   4  -9  13    6.60   16.80
   4  -9  13   13.90   11.10
  -4   9 -13  -16.40   14.10
   4   9  13  -17.80   10.20
  -4   9 -13   12.70   10.40
  -4  -9 -11   57.29   12.60
   4  -9  11   72.69   15.30
   4  -9  11   50.09   13.70
  -4  -9 -11   61.09   15.20
   4  -9  11   50.89   14.10
  -4   9 -11   36.20   17.90
  -4   9 -11   47.50   13.70
   4   9  11   68.19   15.30
  -4  -9  -9    3.70    7.30
   4  -9   9   12.70    8.70
  -4  -9  -9    6.60    9.30
   4  -9   9   -4.40    8.40
   4  -9   9   -3.70    7.80
  -4   9  -9    3.60    7.30
   4   9   9   -3.20    6.90
  -4   9  -9   -4.30    6.50
   4   9   9    3.50    8.20
  -4  -9  -7  241.78   24.80
   4  -9   7  274.77   25.90
  -4  -9  -7  289.07   30.00
   4  -9   7  246.68   24.70
   4  -9   7  274.97   24.70
   4   9   7  280.27   25.00
   4   9   7  275.37   25.20
  -4   9  -7  228.78   32.30
  -4   9  -7  294.47   24.70
   4  -9   5   28.80    9.40
   4  -9   5   38.20   10.50
   4  -9   5   34.10    8.70
  -4  -9  -5   37.80   11.20
  -4  -9  -5   41.60   11.40
  -4   9  -5   32.20   13.10
  -4   9  -5   32.30    8.70
   4   9   5   34.30    9.20
   4   9   5   50.19   11.80
   4  -9   3   14.40    7.20
   4  -9   3   17.20    6.30
   4  -9   3   11.70    6.60
  -4  -9  -3    7.40    7.90
  -4  -9  -3   14.50    8.50
  -4  -9  -3   21.50    9.50
   4  -9   3   27.20    8.70
   4   9   3   11.40    8.00
  -4   9  -3    9.10    6.70
  -4   9  -3   12.80   10.50
   4   9   3   12.40    6.60
   4   9   3   10.10    8.80
   4  -9   1  206.28   27.50
  -4  -9  -1  232.48   22.50
   4  -9   1  253.67   22.20
   4  -9   1  292.07   21.80
   4  -9   1  233.88   22.00
   4  -9   1  269.07   20.70
  -4  -9  -1  248.78   26.40
   4   9   1  241.78   29.20
   4   9   1  261.17   23.70
  -4   9  -1  244.28   21.10
  -4   9  -1  200.88   26.40
   4   9   1  244.48   21.30
   4  -9  -1  240.78   22.80
  -4  -9   1  240.58   21.80
   4  -9  -1  246.08   24.50
   4  -9  -1  286.37   21.50
   4  -9  -1  240.48   22.90
   4  -9  -1  233.08   20.00
  -4  -9   1  280.07   24.70
  -4   9   1  247.98   25.30
   4   9  -1  264.57   21.00
   4   9  -1  268.57   23.80
  -4   9   1  250.57   21.40
   4   9  -1  188.98   28.50
   4  -9  -3   15.70    8.50
   4  -9  -3    6.20    6.10
   4  -9  -3   18.80    7.90
  -4  -9   3   16.00    3.50
  -4  -9   3   30.40    9.40
   4  -9  -3   11.20    5.00
   4  -9  -3   20.20    7.90
   4   9  -3    9.20    5.40
   4   9  -3   12.70   10.80
  -4   9   3   11.50    6.40
   4   9  -3   12.70    7.70
  -4   9   3   12.60    7.80
  -4  -9   5   64.79   12.80
   4  -9  -5   33.30    7.20
   4  -9  -5   44.90    9.90
   4  -9  -5   32.30    9.80
   4  -9  -5   26.90    7.90
   4  -9  -5   49.80   12.90
  -4  -9   5   45.00    7.00
   4   9  -5   40.50   11.00
   4   9  -5   36.40    8.00
  -4   9   5   54.89   11.30
  -4   9   5   48.50    9.20
   4  -9  -7  257.17   20.60
   4  -9  -7  298.47   24.50
   4  -9  -7  241.98   20.20
  -4  -9   7  346.67   27.30
   4  -9  -7  226.88   26.70
   4   9  -7  284.67   21.90
  -4   9   7  252.27   23.30
   4   9  -7  286.37   26.20
   4   9  -7  216.18   35.10
  -4   9   7  268.17   22.80
   4  -9  -9   -3.40    4.70
   4  -9  -9    4.60    7.30
   4  -9  -9  -10.30    9.40
   4   9  -9    0.30   13.70
   4   9  -9    3.70    6.60
   4  -9 -11   73.29   14.40
   4   9 -11   58.89   23.30
   4   9 -11   68.29   11.70
   4  -9 -13  -16.30    7.50
   4   9 -13    9.00    8.20
   4   9 -13   -9.80   16.30
   4  -9 -15   48.20   13.80
   4   9 -15   45.30   22.50
   4   9 -15   46.90   12.10
   4  -9 -17   -1.80    9.70
   4   9 -17   -2.60    9.00
  -4 -10 -18   25.40   16.90
   4 -10  18   12.20   16.10
   4 -10  18   -0.20   15.70
  -4  10 -18   39.50   18.00
   4 -10  16  293.57   35.00
  -4 -10 -16  306.87   38.40
   4  10  16  282.27   35.10
  -4  10 -16  284.27   33.80
  -4 -10 -14   43.50   16.40
   4 -10  14   35.60   16.20
   4 -10  14   19.90   13.10
  -4  10 -14   33.30   14.70
   4  10  14   11.90   12.50
   4 -10  12   84.19   17.70
   4 -10  12   48.90   16.40
   4 -10  12   88.69   17.90
  -4 -10 -12   70.29   17.20
  -4  10 -12   68.49   16.00
  -4  10 -12   45.70   21.80
   4  10  12   51.49   15.80
   4 -10  10  120.89   20.20
  -4 -10 -10  103.79   19.90
   4 -10  10   96.99   18.00
   4 -10  10   82.49   16.50
  -4  10 -10  103.69   17.20
   4  10  10  133.49   19.00
   4  10  10   92.59   16.10
  -4  10 -10  125.79   26.70
   4 -10   8  491.55   40.30
   4 -10   8  457.75   38.40
  -4 -10  -8  517.95   42.00
   4 -10   8  486.25   39.50
   4  10   8  545.15   39.90
   4  10   8  483.15   39.20
  -4  10  -8  529.85   48.20
   4 -10   6  196.48   23.00
   4 -10   6  146.59   20.30
  -4 -10  -6  225.28   26.60
   4  10   6  159.38   21.90
  -4  10  -6  184.48   28.90
   4  10   6  232.08   23.90
  -4  10  -6  199.18   21.80
  -4 -10  -4   10.30    9.90
   4 -10   4   -4.50    6.30
   4 -10   4    5.00    6.10
   4 -10   4   11.10    7.90
  -4 -10  -4   11.20    8.30
   4 -10   4    7.80    6.70
  -4  10  -4   10.20   11.90
   4  10   4    3.20    6.80
  -4  10  -4    3.60    7.20
   4  10   4   -2.40    8.70
   4 -10   2   52.59   10.90
  -4 -10  -2   57.19   12.90
   4 -10   2   24.00    8.70
  -4 -10  -2   44.20   12.70
   4 -10   2   48.40    9.40
   4 -10   2   40.80   10.50
   4  10   2   53.09   14.90
   4  10   2   37.20    9.60
  -4  10  -2   38.30   13.20
   4  10   2   44.10   12.40
  -4  10  -2   43.90    9.90
   4 -10   0  210.18   19.40
   4 -10   0  240.38   24.00
  -4 -10   0  225.38   23.30
  -4 -10   0  161.58   21.70
   4 -10   0  215.28   23.70
   4 -10   0  199.38   25.90
   4 -10   0  188.58   17.90
   4  10   0  213.88   19.30
  -4  10   0  164.38   20.10
   4  10   0  217.18   24.20
   4  10   0  205.38   28.10
  -4  10   0  162.98   24.60
   4 -10  -2   45.40    9.00
   4 -10  -2   47.00   12.00
   4 -10  -2   54.09   10.90
   4 -10  -2   74.09   14.70
  -4 -10   2   47.30    5.10
   4 -10  -2   36.30   10.30
  -4 -10   2   31.20   11.50
  -4 -10   2   31.40    9.10
  -4  10   2   49.60   10.80
   4  10  -2   46.70   11.60
   4  10  -2   34.10    9.00
  -4  10   2   36.70   12.70
   4  10  -2   37.00   14.60
  -4 -10   4    5.60    8.00
  -4 -10   4   10.70    4.20
   4 -10  -4    8.20    7.70
   4 -10  -4   19.10    6.00
   4 -10  -4    9.40    7.80
   4 -10  -4   12.50    8.20
   4 -10  -4    7.20    7.20
   4  10  -4   19.50    9.90
  -4  10   4    6.40    8.20
  -4  10   4    2.80    6.70
   4  10  -4   26.30    7.60
   4  10  -4   12.20   12.30
  -4 -10   6  141.59   14.40
   4 -10  -6  177.88   20.80
   4 -10  -6  168.78   16.80
   4 -10  -6  193.48   16.20
  -4 -10   6  180.28   23.10
   4 -10  -6  181.38   23.30
   4 -10  -6  177.58   22.30
  -4  10   6  200.58   22.80
   4  10  -6   93.29   23.90
   4  10  -6  170.48   17.90
  -4  10   6  171.08   20.50
  -4 -10   8  484.45   34.90
   4 -10  -8  461.95   37.70
   4 -10  -8  426.16   38.90
   4  10  -8  515.35   35.80
  -4  10   8  528.75   37.00
   4  10  -8  454.95   55.89
   4 -10 -10   84.09   15.60
   4  10 -10   87.69   25.80
   4  10 -10   93.69   14.30
   4 -10 -12   78.79   15.80
   4  10 -12   62.39   12.40
   4  10 -12   38.40   23.40
   4 -10 -14   28.30   11.70
   4  10 -14    4.60   20.10
   4  10 -14   28.40   10.80
   4 -10 -16  227.98   28.30
   4  10 -16  287.87   26.30
   4 -10 -18   13.40   12.40
   4  10 -18   37.50   12.90
   4 -11  17   12.90   14.80
   4 -11  17   12.70   16.40
  -4 -11 -17    3.60   17.00
   4  11  17    8.00   15.00
  -4  11 -17   20.80   15.50
  -4 -11 -15   20.60   15.70
   4 -11  15   27.40   15.60
   4 -11  15   34.50   17.10
   4  11  15   71.79   19.10
  -4  11 -15   45.50   16.50
  -4 -11 -13    1.20   12.60
   4 -11  13  -13.40   10.70
   4 -11  13    8.50   13.10
  -4  11 -13  -10.00   10.90
   4  11  13    0.20   12.50
  -4 -11 -11  -13.10   10.90
   4 -11  11   19.50   12.70
   4 -11  11    9.80   11.10
   4 -11  11   10.80   11.30
  -4  11 -11    2.60   18.00
   4  11  11  -12.20    9.40
  -4  11 -11    7.00    9.30
   4 -11   9   15.80   11.10
  -4 -11  -9   17.50   11.80
   4 -11   9    7.30   10.10
   4 -11   9   34.70   12.20
   4  11   9   18.90   10.10
  -4  11  -9    8.20   16.40
  -4  11  -9   18.10   11.10
   4  11   9   25.10   11.00
  -4 -11  -7   25.60   11.60
   4 -11   7   55.39   13.40
   4 -11   7   21.60   10.10
  -4  11  -7   49.80   12.20
   4  11   7   49.60   12.80
  -4  11  -7   12.90   13.10
   4  11   7   26.90   11.10
  -4 -11  -5   -9.30    8.20
   4 -11   5    5.40    7.30
   4 -11   5    6.20    8.50
   4 -11   5    4.30    8.10
  -4 -11  -5   13.30   10.30
   4  11   5    5.60    9.80
   4  11   5   -3.10    7.10
  -4  11  -5    1.10   10.80
  -4  11  -5  -11.50    5.80
  -4 -11  -3   17.50    9.80
   4 -11   3   24.50    9.30
   4 -11   3    9.30    7.90
   4 -11   3    0.90    7.60
  -4 -11  -3    5.90    8.40
  -4  11  -3    9.60   11.50
   4  11   3    6.40   10.60
  -4  11  -3   14.30    7.90
   4  11   3   12.80    8.50
   4 -11   1   35.00   10.30
  -4 -11  -1   55.39   12.60
   4 -11   1   68.49   12.20
   4 -11   1   45.60   11.40
  -4 -11  -1   50.49   12.60
   4 -11   1   44.40   12.00
  -4  11  -1   31.40    9.60
   4  11   1   60.09   17.10
   4  11   1   53.69   11.50
  -4  11  -1   27.20   13.10
  -4 -11   1   49.20   13.90
   4 -11  -1   64.49   12.80
   4 -11  -1   60.59   12.20
  -4 -11   1   36.90   10.50
   4 -11  -1   43.80   11.50
   4 -11  -1   44.10    9.60
   4  11  -1   33.80   15.30
  -4  11   1   31.80    9.50
   4  11  -1   36.70    9.70
  -4  11   1   39.30   13.80
   4 -11  -3   15.30    6.80
   4 -11  -3   13.30    8.40
  -4 -11   3   20.50    9.80
   4 -11  -3   15.10    9.50
   4 -11  -3   16.10    9.50
   4 -11  -3    5.20    7.00
  -4 -11   3   12.20    4.00
  -4  11   3   22.70   11.70
  -4  11   3   14.60    8.30
   4  11  -3   33.00   15.50
   4  11  -3   14.40    7.40
   4 -11  -5    3.40    7.10
  -4 -11   5   10.40    8.80
  -4 -11   5   13.00    5.20
   4 -11  -5   -0.30    8.50
   4 -11  -5   -3.10    7.50
   4 -11  -5   15.00    9.50
   4  11  -5    0.80    6.30
   4  11  -5   -0.70   12.60
  -4  11   5   -1.70    7.70
   4 -11  -7   65.29   13.70
   4 -11  -7   48.30   12.70
   4 -11  -7   34.40   12.60
  -4 -11   7   52.39    9.20
   4  11  -7   33.70    9.10
   4  11  -7   55.39   22.90
  -4  11   7   38.80   10.30
   4 -11  -9   13.10   11.70
  -4 -11   9   29.70    9.10
   4 -11  -9   19.60   10.50
   4  11  -9   16.20   17.40
   4  11  -9   18.80    8.90
   4 -11 -11   15.80   10.60
  -4 -11  11    2.30    8.20
   4  11 -11   15.40   20.40
   4  11 -11   10.00    8.90
   4 -11 -13    0.70   10.70
   4  11 -13   20.90   21.40
   4  11 -13    6.10    9.10
   4 -11 -15   48.00   14.30
   4  11 -15   40.40   13.10
   4 -11 -17   14.10   12.30
   4  11 -17    3.40   10.60
  -4 -12 -16  -19.40   14.60
   4 -12  16   -8.70   14.00
   4 -12  16   -9.40   14.10
  -4  12 -16   13.80   15.30
   4  12  16   -6.80   15.10
   4 -12  14   52.59   16.80
  -4 -12 -14   32.00   17.10
   4 -12  14   25.40   15.10
   4  12  14   35.30   16.00
  -4  12 -14   35.60   15.80
   4 -12  12   89.49   19.90
   4 -12  12   80.29   18.40
  -4 -12 -12   49.60   18.20
  -4  12 -12   45.80   15.40
   4  12  12   59.49   17.10
   4 -12  10    4.90   11.30
  -4 -12 -10    5.80   11.30
   4 -12  10   34.90   14.10
   4 -12  10   17.50   12.80
  -4  12 -10   41.50   20.10
   4  12  10   38.90   18.20
  -4  12 -10   18.00   10.80
   4  12  10   49.90   14.80
   4 -12   8  278.97   29.70
   4 -12   8  349.17   33.00
  -4 -12  -8  228.38   31.60
   4 -12   8  202.78   25.70
   4  12   8  216.28   26.20
  -4  12  -8  191.38   24.50
   4  12   8  237.98   27.40
  -4  12  -8  222.38   36.40
   4 -12   6  151.68   21.80
  -4 -12  -6   86.49   18.60
   4 -12   6  105.69   18.00
   4 -12   6  102.59   17.10
   4  12   6   83.89   16.60
  -4  12  -6   98.19   15.90
  -4  12  -6  126.09   25.50
   4  12   6  101.19   18.60
   4 -12   4   54.49   12.70
   4 -12   4   30.90   11.30
  -4 -12  -4   10.20   10.90
   4 -12   4   44.20   12.10
  -4  12  -4   43.10   12.00
   4  12   4   58.49   16.20
  -4  12  -4   34.90   16.60
   4  12   4   28.50   10.80
   4 -12   2   44.10   11.90
   4 -12   2   39.10   11.70
  -4 -12  -2   49.90   13.70
   4 -12   2   33.60   11.00
  -4  12  -2   67.19   19.40
  -4  12  -2   88.29   14.60
   4  12   2   48.30   15.90
   4  12   2   35.80   11.40
  -4 -12   0  499.35   43.80
   4 -12   0  552.24   41.70
   4 -12   0  568.54   43.50
   4 -12   0  498.45   41.30
   4  12   0  565.54   48.60
  -4  12   0  581.04   48.00
  -4  12   0  575.84   41.40
   4  12   0  540.75   40.70
   4 -12  -2   59.09   14.20
  -4 -12   2   44.80   13.80
   4 -12  -2   49.99   12.30
   4 -12  -2   63.29   13.10
  -4  12   2   40.20   14.30
  -4  12   2   36.00   10.50
   4  12  -2   39.50   18.00
   4  12  -2   31.70   10.20
   4 -12  -4   47.00   12.30
  -4 -12   4   30.20   12.00
   4 -12  -4   21.80   10.90
   4 -12  -4   21.70   10.00
   4 -12  -4   29.40   12.10
   4  12  -4   38.40    9.90
  -4  12   4   42.30   13.70
   4  12  -4   30.40   18.60
   4 -12  -6  107.79   18.30
   4 -12  -6  109.99   18.60
  -4 -12   6  111.59   13.70
   4 -12  -6  120.39   20.20
   4  12  -6  103.09   28.40
  -4  12   6  103.89   18.40
   4  12  -6   91.49   14.70
   4 -12  -8  261.37   30.80
   4 -12  -8  245.18   28.10
  -4 -12   8  248.68   21.40
   4 -12  -8  230.88   29.40
   4  12  -8  276.27   44.30
   4  12  -8  218.58   24.10
   4 -12 -10   46.30   13.80
  -4 -12  10   23.40   10.00
   4  12 -10   40.80   24.60
   4  12 -10   19.40   10.10
  -4 -12  12   47.80   13.50
   4 -12 -12   76.29   17.30
   4  12 -12   64.89   14.10
   4 -12 -14   16.80   12.80
   4  12 -14   32.50   12.20
   4 -12 -16   23.30   12.90
   4  12 -16    0.30   10.30
   4 -13  15   28.80   17.00
   4 -13  15   37.20   18.40
  -4 -13 -15   29.40   18.20
   4  13  15   12.80   15.90
  -4  13 -15   30.40   15.60
   4 -13  13    6.00   13.50
  -4 -13 -13  -16.10   12.80
   4 -13  13    8.80   13.40
  -4  13 -13   -4.60   11.50
   4  13  13    7.00   13.30
   4 -13  11   29.80   14.20
   4 -13  11   35.10   14.80
  -4 -13 -11   38.40   16.00
  -4  13 -11   34.70   13.80
   4  13  11   41.70   15.30
  -4 -13  -9   -2.70   11.50
   4 -13   9   15.00   11.60
   4 -13   9   11.50   12.10
   4 -13   9   13.60   12.90
  -4  13  -9   -7.00   10.00
  -4  13  -9   -8.80   18.90
   4  13   9   -1.00   11.50
   4  13   9   17.00   11.00
  -4 -13  -7   87.59   20.00
   4 -13   7   84.19   17.70
   4 -13   7   65.29   15.80
   4 -13   7  107.89   17.80
  -4  13  -7   60.39   21.40
  -4  13  -7   63.69   14.90
   4  13   7   87.79   17.00
   4  13   7   47.20   14.90
   4 -13   5   -0.20    8.80
  -4 -13  -5   -6.30    9.40
   4 -13   5   -7.30    8.10
   4 -13   5   11.50    8.90
  -4  13  -5   -6.10    7.70
   4  13   5   -3.20    9.60
  -4  13  -5   14.30   16.10
   4  13   5    3.30   10.80
  -4 -13  -3   -9.70    8.80
   4 -13   3   -2.70    8.50
   4 -13   3    8.50    9.40
   4 -13   3    8.10    9.00
  -4  13  -3    1.50   12.20
   4  13   3    0.60   11.20
  -4  13  -3    8.90    8.90
   4  13   3   -0.90    8.20
   4 -13   1   21.00   11.40
   4 -13   1   12.10    9.10
  -4 -13  -1   20.10   11.00
   4 -13   1    5.30    9.00
  -4  13  -1   16.50    9.40
  -4  13  -1   -4.10   12.90
   4  13   1   22.60   10.50
   4  13   1   17.80   14.30
  -4 -13   1   13.80   11.00
   4 -13  -1   11.50    9.50
   4 -13  -1    6.20    9.70
   4 -13  -1   18.00   10.40
   4  13  -1    6.70   13.20
  -4  13   1   13.30   10.40
  -4  13   1    8.90   12.00
   4  13  -1   17.20    9.70
   4 -13  -3    0.50    8.80
  -4 -13   3   -5.50    8.50
   4 -13  -3    1.40    9.30
   4 -13  -3   -0.40    8.40
   4  13  -3   -0.50    7.40
   4  13  -3    3.90   12.50
  -4  13   3    7.10   11.70
   4 -13  -5    6.70    9.90
   4 -13  -5    9.20    9.10
   4 -13  -5   -4.80    8.90
   4 -13  -5    6.50   10.30
  -4  13   5   -1.10    9.20
   4  13  -5    0.30    7.70
   4  13  -5  -11.10   12.50
   4 -13  -7   81.29   16.90
   4 -13  -7   53.89   16.10
   4 -13  -7   62.99   15.30
   4  13  -7   76.09   26.70
   4  13  -7   42.60   11.80
   4 -13  -9   18.60   12.20
   4 -13  -9   11.50   12.00
   4 -13  -9    6.80   11.60
   4  13  -9    2.40    8.40
   4  13  -9   -4.50   18.00
   4 -13 -11   64.49   16.30
   4  13 -11   46.00   12.70
   4 -13 -13   -1.20   11.40
   4  13 -13   -3.90    9.80
   4 -13 -15   34.90   14.30
   4  13 -15   19.50   12.20
  -4 -14 -14    8.60   17.50
   4 -14  14   10.10   16.00
   4 -14  14   34.50   17.10
   4  14  14   46.90   18.00
  -4  14 -14   33.10   16.70
  -4 -14 -12    9.80   16.00
   4 -14  12   18.80   14.80
   4 -14  12    4.20   13.30
   4  14  12   23.20   15.00
  -4  14 -12   26.40   14.00
  -4 -14 -10  269.07   35.80
   4 -14  10  237.08   29.70
   4 -14  10  206.98   28.90
   4  14  10  232.28   30.50
  -4  14 -10  263.07   31.00
   4 -14   8  277.77   30.60
  -4 -14  -8  246.18   33.60
   4 -14   8  308.87   34.00
   4  14   8  241.18   31.30
   4  14   8  294.37   31.90
  -4  14  -8  278.27   30.40
   4 -14   6   26.60   12.50
   4 -14   6    5.90    9.60
  -4 -14  -6   -0.50   11.00
   4 -14   6    2.90   10.20
   4  14   6   13.90   12.70
  -4  14  -6   -7.30    8.40
   4  14   6   34.50   13.10
  -4  14  -6   17.50   17.70
   4 -14   4   56.19   14.90
   4 -14   4   42.00   14.10
  -4 -14  -4   51.19   16.80
   4 -14   4   64.29   14.70
   4  14   4   69.99   14.90
  -4  14  -4   55.49   22.10
   4  14   4   76.89   19.20
  -4  14  -4   79.29   16.60
   4 -14   2  605.54   49.90
   4 -14   2  592.94   48.50
   4 -14   2  712.03   52.29
  -4 -14  -2  682.23   53.79
  -4  14  -2  683.33   49.90
   4  14   2  603.94   48.40
   4  14   2  669.43   56.09
  -4  14  -2  703.13   59.59
  -4 -14   0  637.84   51.99
   4 -14   0  708.13   49.40
   4 -14   0  644.34   50.99
   4 -14   0  657.43   50.29
   4  14   0  578.14   47.30
  -4  14   0  587.44   54.89
   4  14   0  680.13   57.69
  -4 -14   2  632.24   51.09
   4 -14  -2  568.54   47.90
   4 -14  -2  612.24   49.80
   4 -14  -2  672.53   48.00
   4  14  -2  634.54   57.89
  -4  14   2  576.04   52.69
   4  14  -2  608.64   46.20
   4 -14  -4   74.29   16.10
   4 -14  -4   65.99   15.50
   4 -14  -4   47.90   16.50
   4  14  -4   86.79   25.90
  -4  14   4   82.69   19.20
   4  14  -4   59.19   13.40
   4 -14  -6    6.50   12.00
   4 -14  -6   15.00   10.70
   4 -14  -6    0.60   10.50
   4  14  -6   -7.30   14.80
   4  14  -6    3.10    8.80
   4 -14  -8  338.97   35.70
   4 -14  -8  294.37   35.40
   4 -14  -8  325.07   35.20
   4  14  -8  248.18   28.10
   4 -14 -10  235.08   29.00
   4 -14 -10  176.88   28.60
   4  14 -10  218.68   25.40
   4 -14 -12   26.70   13.40
   4  14 -12    7.30   11.10
   4 -14 -14   16.70   14.20
   4  14 -14   19.70   12.00
   4 -15  13    2.50   14.50
   4 -15  13   27.90   16.00
  -4 -15 -13   22.00   20.00
  -4  15 -13    2.50   13.10
   4  15  13   37.30   16.90
   4 -15  11   -1.50   10.60
   4 -15  11   14.00   14.90
  -4 -15 -11   22.40   16.60
   4  15  11   29.80   15.90
  -4  15 -11   15.60   13.70
  -4 -15  -9    9.10   14.50
   4 -15   9    8.10   12.00
   4  15   9    3.60   11.80
  -4  15  -9   -5.50   11.20
   4 -15   7   47.60   15.10
   4 -15   7   34.50   15.10
   4 -15   7   21.60   12.10
  -4 -15  -7   18.00   14.10
   4  15   7   31.80   13.40
   4  15   7    6.40   12.40
  -4  15  -7   28.70   12.90
   4 -15   5   35.20   14.20
   4 -15   5   25.00   12.00
   4 -15   5   21.00   12.60
  -4 -15  -5   28.70   15.20
   4  15   5   35.00   13.10
   4  15   5   22.10   15.00
  -4  15  -5   23.60   15.00
  -4  15  -5   13.80   17.00
   4 -15   3  172.58   23.00
   4 -15   3  105.89   21.10
   4 -15   3  180.78   24.70
  -4 -15  -3  154.08   24.40
   4  15   3  123.89   24.30
  -4  15  -3  130.19   28.30
   4  15   3  108.49   18.80
   4 -15   1   30.80   12.80
   4 -15   1   19.00   12.80
  -4 -15  -1   21.60   14.00
   4 -15   1   23.40   12.70
  -4  15  -1   24.20   17.10
   4  15   1   21.40   16.50
   4  15   1   22.30   12.00
   4 -15  -1   17.60   11.30
   4 -15  -1   39.60   15.40
   4 -15  -1   33.30   13.30
  -4 -15   1   15.10   13.10
  -4  15   1   19.40   15.10
   4  15  -1   38.50   19.60
   4  15  -1   23.30   11.40
   4 -15  -3  111.09   21.60
   4 -15  -3  161.68   22.30
   4 -15  -3  144.89   22.50
   4  15  -3  118.09   18.70
   4  15  -3  101.59   25.80
  -4  15   3  148.19   25.90
   4 -15  -5   18.10   12.70
   4 -15  -5   28.00   13.10
   4 -15  -5   28.60   15.30
   4  15  -5   17.90   16.80
   4  15  -5   14.90   10.70
   4 -15  -7   22.80   13.50
   4 -15  -7   27.00   12.50
   4 -15  -7   24.10   16.00
   4  15  -7   18.50   11.60
   4 -15  -9    2.30   12.30
   4 -15  -9   16.10   13.50
   4 -15  -9   -3.80   11.40
   4  15  -9    6.60    9.70
   4 -15 -11   58.39   19.70
   4 -15 -11    8.10   13.00
   4  15 -11   39.60   13.40
   4 -15 -13   17.10   14.10
   4  15 -13   16.50   12.60
  -4 -16 -12   27.10   19.40
   4 -16  12   43.60   17.60
   4 -16  12   53.59   19.40
  -4  16 -12   31.20   17.20
   4  16  12   37.50   16.60
   4 -16  10   18.30   14.00
  -4 -16 -10    2.50   14.60
   4 -16  10  -14.80   13.30
   4  16  10   25.30   14.60
   4 -16   8  205.98   31.00
   4 -16   8  177.18   26.70
  -4 -16  -8  255.87   36.30
   4  16   8  236.38   31.40
   4 -16   6  258.47   34.00
   4 -16   6  275.87   32.90
  -4 -16  -6  343.87   41.50
   4 -16   6  289.57   36.40
   4  16   6  318.97   37.50
   4  16   6  253.17   31.20
   4 -16   4   28.50   13.90
   4 -16   4   18.00   11.90
   4 -16   4   35.50   15.00
  -4 -16  -4   24.20   14.00
   4  16   4   51.49   15.30
   4  16   4   18.10   15.60
  -4  16  -4   16.10   20.60
   4 -16   2  253.37   27.60
   4 -16   2  208.88   29.20
   4 -16   2  102.29   22.00
  -4 -16  -2  134.29   24.40
   4  16   2  161.28   24.10
  -4  16  -2  180.28   34.10
   4  16   2  172.78   31.00
   4 -16   0  293.27   32.30
   4 -16   0  352.36   39.00
   4 -16   0  328.47   36.10
   4  16   0  295.27   41.00
   4  16   0  251.57   30.70
  -4  16   0  296.57   42.10
   4 -16  -2  131.29   22.30
   4 -16  -2  147.19   24.30
   4 -16  -2  173.48   27.40
   4  16  -2  124.99   20.70
  -4  16   2  153.98   28.90
   4  16  -2  227.78   36.50
   4 -16  -4   34.40   13.50
   4 -16  -4   29.00   14.20
   4 -16  -4   25.40   15.20
  -4  16   4   35.60   15.90
   4  16  -4   12.00   11.70
   4 -16  -6  298.77   36.60
   4 -16  -6  336.97   35.30
   4 -16  -6  267.17   32.90
   4  16  -6  219.58   27.90
   4 -16  -8  206.28   28.30
   4 -16  -8  177.88   27.10
   4 -16  -8  201.78   30.90
   4  16  -8  220.18   26.50
   4 -16 -10   12.20   14.60
   4 -16 -10   19.20   15.20
   4  16 -10   14.20   12.30
   4 -16 -12   46.40   17.20
   4 -16 -12   63.69   20.40
   4  16 -12   26.60   13.60
   4 -17  11   13.80   16.40
   4 -17  11    1.40   13.60
  -4 -17 -11    3.30   16.30
   4  17  11   -1.60   14.20
  -4 -17  -9   14.10   17.00
   4 -17   9    7.80   12.90
   4  17   9   32.50   16.50
   4 -17   7   -8.50   12.70
  -4 -17  -7    8.60   15.40
   4 -17   7  -17.50   10.70
   4  17   7   15.30   13.40
   4 -17   5   62.39   17.30
  -4 -17  -5   81.19   22.60
   4 -17   5   89.19   21.10
   4 -17   5   74.19   20.10
   4  17   5   55.89   19.70
   4  17   5  110.59   20.20
  -4 -17  -3   28.20   16.90
   4 -17   3   30.50   16.60
   4 -17   3   17.20   15.40
   4 -17   3   14.60   11.50
   4  17   3   -2.10   13.80
   4  17   3   23.10   13.10
   4 -17   1   11.80   13.90
   4 -17   1   -8.00   10.20
   4 -17   1   14.90   12.40
  -4  17  -1  -10.20   13.90
   4  17   1  -10.60    9.70
   4  17   1   -4.00   16.70
   4 -17  -1    8.90   11.10
   4 -17  -1    9.70   12.30
   4 -17  -1   -8.70   12.30
  -4  17   1    5.60   15.00
   4  17  -1   11.20   11.90
   4 -17  -3   38.60   16.60
   4 -17  -3   11.90   12.70
   4 -17  -3   14.50   14.30
  -4  17   3   23.50   15.30
   4  17  -3   18.80   12.90
   4 -17  -5   97.69   19.70
   4 -17  -5   91.89   20.40
   4 -17  -5   71.29   19.10
   4  17  -5   57.69   16.20
   4 -17  -7    2.20   11.70
   4 -17  -7   -8.30   13.60
   4 -17  -7    7.10   12.60
   4  17  -7   -3.60   11.00
   4 -17  -9  -13.80   14.60
   4 -17  -9   11.80   13.90
   4 -17  -9    3.90   13.50
   4  17  -9    9.10   12.70
   4 -17 -11   20.50   15.60
   4 -17 -11   19.90   17.40
   4  17 -11    3.30   12.40
   4 -18  10   31.80   19.40
   4 -18  10   10.40   14.30
  -4 -18 -10   12.60   20.50
   4  18  10   30.00   17.80
   4 -18   8   57.39   21.10
   4 -18   8   50.69   18.00
  -4 -18  -8   32.20   20.10
   4  18   8   16.60   15.50
   4 -18   6   20.70   16.40
   4 -18   6    9.10   13.10
  -4 -18  -6   27.50   19.30
   4  18   6   12.00   13.60
   4 -18   4  124.29   21.80
   4 -18   4   88.59   22.40
   4 -18   4  106.59   23.60
   4  18   4  100.89   20.60
   4 -18   2   14.60   12.70
   4 -18   2    1.10   13.80
   4 -18   2    1.60   13.10
   4  18   2   12.00   13.00
   4 -18   0  209.68   29.90
   4 -18   0  123.19   22.60
   4 -18   0  165.08   28.70
   4  18   0  205.78   27.50
  -4  18   0  146.99   35.00
   4 -18  -2    0.40   11.70
   4 -18  -2   17.30   14.50
   4 -18  -2   37.00   16.20
  -4  18   2   21.10   17.40
   4  18  -2   12.80   12.80
   4 -18  -4  105.99   25.20
   4 -18  -4  104.89   22.20
   4 -18  -4  135.29   23.80
   4  18  -4   92.29   20.10
   4 -18  -6   19.80   14.80
   4 -18  -6   16.00   14.80
   4 -18  -6    4.60   12.50
   4  18  -6   12.20   13.00
   4 -18  -8   21.90   15.00
   4 -18  -8   51.79   20.10
   4 -18  -8   45.20   17.30
   4  18  -8   51.79   16.50
   4 -18 -10   20.10   18.90
   4 -18 -10   27.00   16.40
   4  18 -10    5.70   12.70
  -4 -19  -9   -1.40   17.10
   4 -19   9   14.10   15.40
   4  19   9   -6.50   15.80
  -4 -19  -7   16.40   18.90
   4 -19   7   21.50   17.20
   4 -19   7   24.40   15.30
   4  19   7   10.10   14.40
   4 -19   5   62.39   20.30
   4 -19   5   43.00   15.80
   4  19   5   49.90   17.80
   4 -19   3   22.40   17.20
   4 -19   3   28.80   14.70
   4 -19   3   18.50   16.50
   4  19   3   19.40   14.10
   4 -19   1   -7.50   11.80
   4 -19   1   -0.70   14.40
   4 -19   1   33.90   16.30
   4  19   1    8.60   14.20
   4 -19  -1   12.80   13.00
   4 -19  -1   14.70   17.10
   4 -19  -1   26.50   17.10
   4  19  -1    6.80   13.50
   4 -19  -3   26.60   16.60
   4 -19  -3   11.20   14.50
   4 -19  -3   31.50   17.30
   4  19  -3   30.10   15.60
   4 -19  -5   58.39   19.50
   4 -19  -5   31.60   19.00
   4 -19  -5   37.60   15.00
   4  19  -5   60.39   17.80
   4 -19  -7    9.50   13.20
   4 -19  -7   52.59   19.50
   4 -19  -7   34.30   16.90
   4  19  -7  -10.30   12.50
   4 -19  -9   20.70   15.40
   4 -19  -9    7.80   15.10
   4 -19  -9   -1.70   16.80
   4  19  -9  -14.50   13.30
   4 -20   6   14.50   18.70
   4 -20   6   16.10   14.30
   4  20   6   30.30   16.70
   4 -20   4    9.60   14.00
   4 -20   4    2.10   16.00
   4  20   4    3.60   15.00
   4 -20   2   25.10   18.30
   4 -20   2   14.30   14.10
   4 -20   2   28.30   30.20
   4  20   2   25.30   14.80
   4 -20   0   63.39   22.10
   4 -20   0   70.69   22.30
   4 -20   0   66.09   19.10
   4  20   0   90.49   21.30
   4 -20  -2   -7.70   15.40
   4 -20  -2   32.00   19.80
   4 -20  -2   19.60   14.70
   4  20  -2   16.60   14.70
   4 -20  -4   -1.20   15.90
   4 -20  -4   15.80   14.30
   4 -20  -4   11.40   16.30
   4  20  -4   -8.30   13.00
   4 -20  -6   13.90   14.50
   4 -20  -6   10.70   14.40
   4 -20  -6   22.70   19.80
   4  20  -6    5.40   14.40
   4 -21   1   -9.90   15.70
   4  21   1   10.20   16.30
   4 -21  -1   21.10   17.40
   4 -21  -1    6.30   17.30
   4  21  -1   -1.90   13.90
  -5   0 -20  101.89   23.60
   5   0  20   92.69   21.60
  -5   0 -18   34.10   15.70
   5   0  18   41.20   16.50
   5   0  16   35.50   13.50
  -5   0 -16   24.00   13.20
  -5   0 -16   21.80   15.30
  -5   0 -14   61.59   16.50
  -5   0 -14   65.99   14.40
   5   0  14   72.49   14.70
  -5   0 -12   35.70   13.10
   5   0  12   37.40   10.90
  -5   0 -12   27.10   10.30
  -5   0 -10  104.79   15.10
   5   0  10  108.39   14.00
  -5   0 -10   90.79   15.70
   5   0   8   28.20    7.40
   5   0   8   27.50    7.00
   5   0   8   20.30    8.90
  -5   0  -8   34.00    8.80
  -5   0  -8   12.60    6.70
  -5   0  -8   14.90    8.10
   5   0   8   20.50    7.30
   5   0   6  111.29   14.30
   5   0   6  104.39   14.70
  -5   0  -6  100.19   14.00
  -5   0  -6   94.19   14.50
  -5   0  -6  101.59   12.40
   5   0   6  130.29   12.50
   5   0   6   81.49   10.60
  -5   0  -4   17.10    6.40
   5   0   4   20.30    4.40
  -5   0  -4   13.20    4.40
   5   0   4   36.10    7.50
   5   0   4   21.50    4.60
  -5   0  -4   10.00    5.10
  -5   0  -2    4.90    4.60
  -5   0  -2    7.80    2.70
  -5   0  -2    0.40    4.00
   5   0   2    6.70    1.60
   5   0   2    7.40    4.30
   5   0   2    6.50    1.90
   5   0   0    0.30    3.40
  -5   0   0    3.70    4.40
   5   0   0    6.60    4.60
  -5   0   0    6.40    4.50
  -5   0   2    6.40    4.30
   5   0  -2    3.70    4.20
   5   0  -2   10.10    4.80
  -5   0   4   23.80    6.30
   5   0  -4   18.70    2.60
   5   0  -4   17.30    5.60
   5   0  -4   20.40    6.00
   5   0  -6   82.19   10.40
   5   0  -6   84.59    7.90
  -5   0   6   96.69   12.50
   5   0  -8   12.70    4.50
  -5   0   8   26.80    8.10
   5   0  -8   12.20    5.60
  -5   0  10   86.89   12.60
   5   0 -10   72.09   10.30
  -5   0  10  104.39   15.30
   5   0 -10   83.49   11.00
   5   0 -12   32.40    7.90
   5  -1  19  178.48   26.40
  -5  -1 -19  125.79   24.50
  -5   1 -19  182.28   28.10
   5   1  19  136.39   24.80
  -5  -1 -17   -7.40   10.50
   5  -1  17   25.20   14.00
   5   1  17   36.90   14.60
  -5   1 -17   -8.10   11.70
  -5  -1 -15   78.29   16.70
  -5  -1 -15   51.99   17.20
   5  -1  15   77.99   16.00
  -5   1 -15   64.39   14.40
   5   1  15   59.19   15.90
  -5   1 -15   28.20   16.50
  -5  -1 -13   62.89   15.90
   5  -1  13   78.09   14.10
  -5  -1 -13   64.59   14.10
  -5   1 -13   91.39   15.70
   5   1  13   60.29   13.70
  -5   1 -13   66.99   17.50
  -5  -1 -11  758.22   53.09
   5  -1  11  694.73   50.09
  -5  -1 -11  754.22   51.09
  -5   1 -11  699.73   53.99
  -5   1 -11  716.63   51.49
   5   1  11  721.83   50.49
  -5  -1  -9  120.79   17.00
   5  -1   9  175.78   20.50
  -5  -1  -9  100.29   15.80
   5  -1   9  162.58   17.50
  -5  -1  -9  131.59   17.20
  -5   1  -9  162.68   20.70
  -5   1  -9  144.59   16.60
   5   1   9  110.59   14.90
   5  -1   7  135.79   14.80
  -5  -1  -7  153.08   17.20
   5  -1   7  158.48   19.00
   5  -1   7  160.18   18.40
  -5  -1  -7  142.19   17.20
   5  -1   7  151.28   14.50
  -5  -1  -7  162.78   19.10
  -5   1  -7  133.39   15.40
   5   1   7  159.38   14.80
   5   1   7  206.58   20.70
  -5   1  -7  116.09   17.30
   5   1   7  184.18   15.40
  -5  -1  -5   30.70    8.40
   5  -1   5   39.40    7.00
   5  -1   5   44.10    8.80
  -5  -1  -5   15.20    6.20
   5  -1   5   52.79    7.10
   5  -1   5   55.19    9.80
   5  -1   5   38.80    6.30
  -5  -1  -5   31.80    6.80
   5   1   5   44.80    8.70
  -5   1  -5   10.80    7.30
  -5   1  -5   15.50    5.20
   5   1   5   43.60    7.20
   5   1   5   45.60    6.90
   5  -1   3  479.65   33.30
   5  -1   3  486.95   30.50
  -5  -1  -3  486.65   31.30
   5  -1   3  464.65   31.30
  -5  -1  -3  459.25   34.00
   5  -1   3  505.35   30.30
   5  -1   3  459.65   33.80
   5   1   3  481.95   30.40
  -5   1  -3  516.75   31.30
  -5   1  -3  499.25   34.30
   5   1   3  441.46   32.20
  -5   1  -3  480.15   34.10
   5   1   3  457.65   30.70
   5  -1   1  965.20   62.89
   5  -1   1 1048.20   65.49
  -5  -1  -1 1150.28   67.09
   5   1   1 1046.70   64.49
   5   1   1 1052.19   66.69
  -5   1  -1 1008.00   66.39
  -5   1  -1 1031.60   66.39
   5  -1  -1 1093.39   66.29
   5  -1  -1 1086.99   62.39
  -5  -1   1  988.20   66.69
  -5   1   1 1017.50   65.99
   5   1  -1  994.10   64.99
  -5   1   1 1063.89   66.59
   5   1  -1 1060.49   66.99
   5  -1  -3  443.66   30.70
   5  -1  -3  464.65   32.00
  -5  -1   3  434.96   32.10
   5   1  -3  445.06   31.60
  -5   1   3  450.35   31.30
   5   1  -3  463.85   27.50
  -5   1   3  430.46   30.70
   5   1  -3  453.95   30.80
   5  -1  -5   18.50    5.30
  -5  -1   5   54.59    9.50
   5  -1  -5   20.20    6.50
   5   1  -5   15.10    3.30
  -5   1   5   38.50    7.20
   5   1  -5    7.90    5.10
   5  -1  -7  162.48   13.70
  -5  -1   7  147.59   18.80
   5   1  -7  134.49   14.90
   5   1  -7  147.69   12.50
  -5   1   7  180.68   15.80
  -5  -1   9  135.19   19.40
   5  -1  -9  104.89   12.20
   5  -1  -9  105.39   11.90
   5   1  -9  130.29   15.50
  -5   1   9  122.49   16.10
   5   1  -9  127.89   12.90
   5  -1 -11  697.53   43.10
  -5  -1  11  619.74   48.80
   5   1 -11  673.03   46.00
  -5   1  11  633.54   45.60
   5   1 -13   63.89   12.10
   5  -2  20  -17.40   13.40
  -5  -2 -20  -26.80   14.10
   5   2  20  -11.70   13.90
  -5   2 -20   -2.50   13.60
  -5  -2 -18    5.50   13.10
   5  -2  18   26.00   15.00
  -5   2 -18   13.90   14.30
   5   2  18    0.70   13.30
  -5  -2 -16   -9.80   10.80
   5  -2  16    5.60   10.60
   5   2  16  -10.50   11.10
  -5   2 -16    2.30   10.20
  -5   2 -16    8.00   15.20
   5  -2  14   23.00   11.10
  -5  -2 -14   16.60   11.00
  -5  -2 -14   11.90   11.40
  -5   2 -14   20.00   11.50
   5   2  14   24.00   12.00
  -5   2 -14   16.40   13.70
   5  -2  12   59.19   12.90
  -5  -2 -12   45.10   12.70
  -5  -2 -12   51.49   13.10
   5  -2  12   45.70   14.10
  -5   2 -12   51.09   12.70
   5   2  12   54.79   12.50
  -5   2 -12   43.40   14.90
   5  -2  10   23.10    8.20
  -5  -2 -10   21.90    8.20
   5  -2  10   33.60   11.90
  -5  -2 -10   14.80    8.60
  -5  -2 -10   26.20    9.20
   5   2  10   21.00    8.40
  -5   2 -10   31.00   11.60
  -5   2 -10   18.60    8.30
   5  -2   8   14.60    7.90
   5  -2   8   15.10    7.90
   5  -2   8   12.40    5.70
   5  -2   8    7.40    6.10
   5  -2   8    9.10    6.10
  -5  -2  -8    3.20    6.30
  -5  -2  -8    8.90    6.80
  -5  -2  -8    9.20    6.40
  -5   2  -8    3.60    7.10
  -5   2  -8   11.10    6.60
   5   2   8   12.50    6.30
   5   2   8   33.30    7.90
   5  -2   6   10.50    6.10
  -5  -2  -6   13.80    6.00
  -5  -2  -6    6.70    6.00
   5  -2   6   10.10    5.10
   5  -2   6    6.10    5.10
  -5  -2  -6   14.60    5.60
   5  -2   6   15.20    5.10
   5  -2   6   16.10    7.10
   5   2   6   17.20    6.90
   5   2   6   14.60    5.90
   5   2   6   14.90    5.10
  -5   2  -6   17.70    7.60
  -5   2  -6   18.60    6.20
  -5  -2  -4   18.50    4.90
   5  -2   4    8.90    4.40
   5  -2   4    8.60    5.90
  -5  -2  -4   15.50    6.20
   5  -2   4   10.30    6.20
   5  -2   4    7.50    3.30
   5  -2   4    5.40    3.60
  -5  -2  -4   15.80    6.90
  -5   2  -4    7.60    3.90
   5   2   4   13.90    6.20
   5   2   4   13.10    5.30
   5   2   4   12.90    4.10
   5   2   4   11.50    4.20
  -5   2  -4    6.70    5.70
   5  -2   2   12.20    2.40
  -5  -2  -2    4.90    3.10
  -5  -2  -2    9.40    5.00
   5  -2   2    4.40    2.10
   5  -2   2    2.80    2.90
   5  -2   2   13.20    5.40
   5  -2   2    9.70    5.50
   5   2   2    8.90    2.50
  -5   2  -2    4.50    2.80
   5   2   2    4.70    2.60
   5   2   2    3.20    4.40
   5   2   2    9.30    4.00
  -5   2  -2    9.70    5.80
   5  -2   0    2.60    2.30
   5  -2   0    2.80    4.40
  -5  -2   0    7.80    4.90
   5  -2   0    0.50    3.90
  -5   2   0    5.10    4.40
  -5   2   0    0.80    3.80
   5   2   0   -3.40    2.70
   5   2   0   -2.40    2.80
   5  -2  -2    2.60    2.00
  -5  -2   2    7.40    4.90
   5  -2  -2    8.90    5.20
   5   2  -2    3.30    4.50
   5   2  -2    6.60    2.90
  -5   2   2    4.50    4.20
  -5   2   2    3.50    4.10
   5   2  -2   12.40    4.50
  -5  -2   4    9.60    5.70
   5  -2  -4   10.50    5.90
  -5   2   4   11.60    4.60
   5   2  -4   12.20    5.80
   5   2  -4    9.90    2.90
  -5   2   4   17.10    4.80
   5  -2  -6   24.90    8.30
   5  -2  -6   12.40    4.40
  -5  -2   6   17.50    7.70
   5   2  -6   15.30    4.20
   5   2  -6    7.20    6.20
  -5   2   6   16.70    4.80
  -5   2   6    8.50    4.90
   5  -2  -8   10.00    4.40
  -5  -2   8   16.60    9.30
   5   2  -8    7.50    6.60
  -5   2   8   18.80    6.60
   5   2  -8   12.90    4.70
   5  -2 -10   17.20    4.50
  -5  -2  10   17.20   10.60
   5   2 -10    7.30    5.40
   5   2 -10   21.20    8.70
  -5   2  10   20.80    6.90
  -5  -2  12   46.80   13.70
   5   2 -12   30.20   10.90
   5  -3  19   58.19   19.60
  -5  -3 -19   73.79   21.80
   5  -3  19   69.99   24.60
   5   3  19   75.49   19.90
  -5   3 -19   44.30   18.60
   5  -3  17   22.10   15.90
   5  -3  17   11.40   13.70
  -5  -3 -17    8.20   13.10
   5   3  17   18.60   13.30
  -5   3 -17   33.30   15.50
  -5   3 -17   18.70   18.90
  -5  -3 -15    0.70   10.20
   5  -3  15   16.00   11.80
   5  -3  15   20.60   15.30
  -5   3 -15   -2.40   10.30
   5   3  15    7.60   10.40
  -5   3 -15   -2.50   12.70
   5  -3  13  792.02   60.19
  -5  -3 -13  707.53   56.49
  -5  -3 -13  770.92   56.79
   5  -3  13  799.42   55.99
  -5   3 -13  813.42   56.99
  -5   3 -13  830.22   62.19
   5   3  13  798.32   56.19
  -5  -3 -11  199.48   24.10
   5  -3  11  152.08   22.90
   5  -3  11  237.98   22.50
   5  -3  11  254.97   22.60
  -5  -3 -11  213.08   23.90
  -5   3 -11  244.98   30.60
  -5   3 -11  276.47   27.00
   5   3  11  252.07   23.00
   5  -3   9  453.95   34.40
  -5  -3  -9  491.75   35.70
  -5  -3  -9  434.66   34.80
  -5  -3  -9  486.85   36.00
   5  -3   9  478.05   35.10
  -5   3  -9  501.95   39.10
  -5   3  -9  471.65   35.10
   5   3   9  466.15   34.90
  -5  -3  -7   53.69   10.90
  -5  -3  -7   44.00    9.90
  -5  -3  -7   42.70   10.90
   5  -3   7  116.79   12.20
   5  -3   7  104.89   14.80
   5  -3   7  121.49   13.70
   5   3   7  126.19   13.70
   5   3   7  118.09   13.00
  -5   3  -7   36.70   12.20
  -5   3  -7   50.99   10.10
  -5  -3  -5 2182.78  135.59
   5  -3   5 2155.48  133.59
   5  -3   5 2233.58  132.69
  -5  -3  -5 2158.98  135.29
   5  -3   5 2159.38  136.39
   5  -3   5 2188.98  132.79
  -5  -3  -5 2147.99  133.79
   5  -3   5 2225.38  135.69
   5   3   5 2201.08  133.19
  -5   3  -5 2149.98  133.29
  -5   3  -5 2213.08  137.19
   5   3   5 2191.38  133.49
   5   3   5 2237.98  133.99
   5   3   5 2282.97  136.09
   5  -3   3  127.89   14.80
  -5  -3  -3  125.49   12.50
   5  -3   3  115.09    9.80
   5  -3   3  108.49   14.20
   5  -3   3  126.29   10.00
   5  -3   3  130.19   11.20
  -5  -3  -3  104.39   14.00
  -5   3  -3  135.49   11.00
   5   3   3  119.49   10.90
   5   3   3  104.19   11.10
   5   3   3  111.29   10.20
   5   3   3   99.59   14.00
  -5   3  -3  128.29   15.80
  -5  -3  -1  978.00   62.59
   5  -3   1  933.21   61.29
   5  -3   1  920.91   61.69
  -5  -3  -1  980.70   58.69
   5  -3   1  920.31   58.69
  -5   3  -1  945.91   61.89
  -5   3  -1  942.41   58.09
   5   3   1  970.20   57.09
   5   3   1  923.61   62.09
   5   3   1  986.10   57.19
   5   3   1  946.21   58.39
   5  -3  -1  958.20   60.59
   5  -3  -1  927.41   60.89
  -5  -3   1  893.91   61.79
   5  -3  -1  989.60   57.79
   5   3  -1  914.01   57.89
  -5   3   1  964.50   60.79
   5  -3  -3  109.49   14.70
  -5  -3   3  149.39   17.50
   5   3  -3  161.18   15.80
   5   3  -3  135.69   10.90
  -5   3   3  133.39   12.40
  -5   3   3  116.79   12.20
   5  -3  -5 2186.78  133.59
  -5  -3   5 2132.49  135.19
  -5   3   5 2083.29  130.09
   5   3  -5 2135.79  129.19
   5   3  -5 2166.28  133.99
  -5   3   5 2199.88  129.99
   5  -3  -7   78.39   14.00
  -5  -3   7  109.99   18.10
  -5   3   7  108.39   10.70
   5   3  -7   58.49    9.50
  -5   3   7  115.59    9.80
  -5  -3   9  478.15   40.20
  -5  -3   9  453.55   32.10
   5   3  -9  432.26   36.70
  -5   3   9  458.45   29.80
  -5   3   9  470.65   32.10
   5   3  -9  488.05   32.60
  -5  -3  11  263.87   32.00
  -5   3  11  234.68   16.10
   5   3 -11  259.17   28.50
   5   3 -13  830.12   60.19
   5   3 -15   22.00    6.50
   5   3 -15   14.90    6.90
   5   3 -17   18.50    7.70
   5  -4  20   -1.50   19.20
  -5  -4 -20    1.50   15.90
   5  -4  20   14.00   16.60
  -5   4 -20    5.50   15.70
   5   4  20    4.10   16.20
   5  -4  18    8.50   13.00
   5  -4  18   16.30   17.30
  -5  -4 -18   -5.80   12.40
   5   4  18   -0.90   13.30
  -5   4 -18   -8.90   12.20
  -5  -4 -16   13.10   12.80
   5  -4  16  -15.00   12.90
   5  -4  16  -22.00    9.20
  -5   4 -16    4.30   11.50
   5   4  16   -9.20   10.90
  -5   4 -16   -3.70   16.10
   5  -4  14   -0.70   12.10
  -5  -4 -14    6.00   10.00
   5  -4  14   -2.90    9.00
  -5  -4 -14   -6.90    9.10
  -5   4 -14   13.80   13.90
   5   4  14   -4.60    9.40
  -5   4 -14    9.20   10.30
   5  -4  12   12.10    9.10
   5  -4  12   21.20   12.90
  -5  -4 -12   17.40    9.70
   5  -4  12   15.00    9.30
  -5  -4 -12   15.10    9.30
   5   4  12   32.50   10.90
  -5   4 -12    2.90   12.50
  -5   4 -12   18.80    9.70
   5  -4  10   50.79   13.70
  -5  -4 -10   28.00    9.50
   5  -4  10   50.79   10.90
   5  -4  10   30.50    9.50
  -5  -4 -10   22.70    9.30
  -5  -4 -10   18.20    8.40
  -5   4 -10   19.10    8.50
  -5   4 -10   23.50   11.30
   5   4  10   32.60    9.50
  -5  -4  -8   -1.20    5.50
   5  -4   8    4.90    7.20
   5  -4   8    4.00    6.30
  -5  -4  -8    9.70    7.10
   5  -4   8   -2.20    5.50
  -5  -4  -8   -7.90    5.60
   5  -4   8    0.70    4.70
  -5   4  -8    0.30    7.50
  -5   4  -8    6.70    6.00
   5   4   8   -2.50    5.40
   5   4   8   -5.70    5.60
  -5  -4  -6   45.40   10.10
   5  -4   6   60.69    9.70
   5  -4   6   79.59   13.00
   5  -4   6   57.79   12.20
   5  -4   6   46.40    8.30
   5  -4   6   47.30    8.10
  -5  -4  -6   54.19    9.70
  -5  -4  -6   51.89    9.90
   5   4   6   52.29    8.90
   5   4   6   64.99    9.70
  -5   4  -6   58.49    9.50
   5   4   6   42.00    9.40
   5  -4   4   27.30    5.50
  -5  -4  -4   23.10    7.60
  -5  -4  -4   31.90    7.00
   5  -4   4   24.70    5.20
   5  -4   4   25.50    7.70
   5  -4   4   24.60    6.10
   5  -4   4   30.20    8.90
   5   4   4   23.80    5.90
  -5   4  -4   26.60    8.80
   5   4   4   29.10    6.10
   5   4   4   29.90    8.20
   5   4   4   36.90    6.60
  -5   4  -4   26.50    5.70
   5  -4   2    1.60    2.90
  -5  -4  -2    2.20    3.80
  -5  -4  -2    2.80    5.40
   5  -4   2    4.20    3.60
   5  -4   2    8.40    3.20
   5  -4   2    3.30    2.70
   5  -4   2    6.80    5.80
   5   4   2    2.20    5.10
   5   4   2    6.80    3.50
  -5   4  -2    2.20    3.30
   5   4   2    7.10    3.30
   5   4   2    7.80    3.60
  -5   4  -2   -2.60    4.90
   5  -4   0   -2.00    1.80
  -5  -4   0   -2.10    4.50
  -5  -4   0    4.70    3.20
   5  -4   0   -0.90    2.60
  -5  -4   0    2.00    2.10
   5  -4   0   -1.70    4.80
   5   4   0    1.80    1.70
  -5   4   0   -3.20    2.20
   5   4   0    1.80    1.90
   5   4   0    0.30    2.40
   5   4   0    3.40    5.60
  -5   4   0    1.20    4.40
  -5  -4   2   11.10    5.00
   5  -4  -2   -0.50    2.40
  -5  -4   2    5.00    6.10
   5  -4  -2    2.00    4.00
   5  -4  -2    6.80    3.70
  -5   4   2    2.10    4.40
   5   4  -2    2.40    3.40
   5   4  -2    2.90    6.00
  -5  -4   4   35.40   10.00
   5  -4  -4    1.50    3.80
   5   4  -4   16.70    8.10
  -5   4   4   19.30    5.60
  -5   4   4   26.80    5.70
   5   4  -4   24.70    5.20
  -5  -4   6   55.79   13.30
   5  -4  -6   38.30    9.70
   5   4  -6   58.69   12.90
  -5   4   6   49.00    7.00
  -5   4   6   47.70    7.00
   5   4  -6   36.70    6.80
  -5  -4   8    7.50    5.40
   5  -4  -8   -0.30    6.50
  -5  -4   8   -6.90    8.80
  -5   4   8   -0.80    3.00
   5   4  -8    2.50    4.60
   5   4  -8   -3.40    7.70
  -5   4   8    3.90    3.90
  -5  -4  10   41.20   15.00
   5   4 -10   25.60   11.80
   5   4 -12   27.80   12.20
   5   4 -12   13.00    4.70
   5   4 -12    4.60    5.10
   5   4 -14    9.00   12.00
   5   4 -14    1.60    5.40
   5   4 -14    3.50    6.60
   5   4 -16    0.10    5.90
   5   4 -18    6.50    7.00
   5  -5  19  217.18   33.80
   5  -5  19  176.38   29.20
  -5  -5 -19  154.98   27.70
  -5   5 -19  227.58   32.00
   5   5  19  166.68   27.00
   5  -5  17  217.48   28.80
   5  -5  17  229.88   34.00
  -5  -5 -17  162.48   27.50
  -5   5 -17  210.08   29.90
  -5   5 -17  246.18   40.60
   5   5  17  250.17   30.20
  -5  -5 -15  199.98   27.20
   5  -5  15  213.58   27.40
   5  -5  15  195.48   30.50
   5   5  15  129.29   21.90
  -5   5 -15  202.68   26.60
  -5   5 -15  214.28   34.90
   5  -5  13   55.59   17.10
  -5  -5 -13   66.99   14.30
  -5  -5 -13   72.39   17.10
   5  -5  13   37.00   12.00
   5  -5  13   33.50   12.90
  -5   5 -13  115.89   24.40
   5   5  13   33.20   12.90
  -5   5 -13   48.50   13.00
  -5  -5 -11 1037.40   65.59
   5  -5  11  946.81   65.09
   5  -5  11  909.01   67.89
  -5  -5 -11  959.40   66.49
   5  -5  11  950.30   64.69
  -5   5 -11  901.41   70.29
  -5   5 -11  921.61   64.99
   5   5  11  981.90   65.39
   5  -5   9   28.00    9.80
   5  -5   9   45.20   10.40
   5  -5   9   25.90    9.80
  -5  -5  -9   30.60   10.00
  -5  -5  -9   22.60    9.10
  -5  -5  -9   34.90    9.70
  -5   5  -9   27.30   13.30
   5   5   9   40.90   10.80
  -5   5  -9   28.70    9.90
   5  -5   7  925.91   63.99
   5  -5   7  881.41   60.79
  -5  -5  -7 1030.20   63.69
  -5  -5  -7  992.50   63.49
  -5  -5  -7 1003.20   63.69
   5  -5   7  821.72   60.89
   5  -5   7  922.21   62.19
   5   5   7  940.81   63.59
   5   5   7  938.81   62.39
   5   5   7  990.30   62.59
  -5   5  -7  993.40   62.19
   5  -5   5  523.85   39.80
   5  -5   5  552.14   36.90
  -5  -5  -5  506.25   38.30
  -5  -5  -5  554.64   39.70
   5  -5   5  530.65   41.10
   5  -5   5  567.74   37.90
   5  -5   5  576.04   36.90
   5   5   5  605.14   40.60
  -5   5  -5  549.95   37.40
  -5   5  -5  505.15   41.30
   5   5   5  570.04   38.10
   5   5   5  524.55   37.70
   5  -5   3   77.99    9.40
   5  -5   3   83.79    9.60
  -5  -5  -3  148.59   17.10
   5  -5   3   68.79   11.50
   5  -5   3   61.79    9.70
   5  -5   3   77.09   13.80
  -5  -5  -3  131.19   13.30
  -5   5  -3  117.79   15.80
   5   5   3   83.69   10.90
  -5   5  -3  117.69   11.90
   5   5   3   92.29   10.90
   5   5   3   96.59    9.60
   5   5   3   81.49   13.40
   5  -5   1  845.12   50.99
  -5  -5  -1  815.22   52.99
   5  -5   1  845.12   50.59
  -5  -5  -1  816.92   56.49
   5  -5   1  844.92   55.69
   5  -5   1  770.42   52.49
   5  -5   1  862.31   55.29
   5   5   1  825.62   56.59
   5   5   1  826.62   49.90
   5   5   1  776.32   51.49
  -5   5  -1  905.41   56.39
   5   5   1  807.02   51.49
  -5   5  -1  837.32   52.09
   5  -5  -1  799.92   52.79
  -5  -5   1  799.12   47.70
  -5  -5   1  758.22   50.99
  -5  -5   1  838.12   55.69
   5  -5  -1  814.32   53.49
   5  -5  -1  789.92   50.79
  -5   5   1  802.42   49.90
  -5   5   1  793.92   52.89
   5   5  -1  793.92   55.39
   5   5  -1  793.62   48.60
   5   5  -1  778.62   48.30
  -5  -5   3   77.89   14.70
  -5  -5   3   73.29   11.10
   5  -5  -3   85.89   13.00
   5  -5  -3  119.19   12.20
   5  -5  -3  110.49   12.30
   5   5  -3   90.39   10.80
   5   5  -3  107.79   16.60
  -5   5   3   66.79   10.40
  -5  -5   5  556.04   38.60
  -5  -5   5  536.55   44.70
   5   5  -5  579.54   44.70
   5   5  -5  567.84   37.90
  -5   5   5  581.34   37.90
  -5   5   5  575.04   37.50
  -5  -5   7  921.31   59.89
  -5  -5   7  819.32   66.89
   5  -5  -7  969.50   63.49
  -5   5   7  941.51   57.79
   5   5  -7  979.30   67.09
  -5   5   7  872.91   57.29
   5   5  -7  964.30   59.39
   5   5  -9   39.00    5.80
   5   5  -9   37.30   13.60
  -5   5   9   33.10    5.10
   5   5  -9   31.30    8.00
  -5   5   9   27.80    4.50
   5   5  -9   41.60    5.20
   5   5 -11  943.61   59.89
   5   5 -11  914.21   69.59
   5   5 -11  948.31   58.29
   5   5 -13   74.89   10.00
   5   5 -13   64.49   18.90
   5   5 -13   79.89   11.90
   5   5 -15  159.68   16.40
   5   5 -17  197.58   19.00
   5   5 -19  160.58   17.20
   5  -6  18    8.50   13.60
  -5  -6 -18   19.90   15.50
   5  -6  18    1.80   14.70
  -5   6 -18   20.10   15.30
   5   6  18   22.40   15.40
  -5  -6 -16   19.30   14.90
   5  -6  16   16.70   13.80
   5  -6  16    0.70   14.20
   5   6  16   22.60   13.80
  -5   6 -16   11.70   19.40
  -5   6 -16   16.60   13.30
   5  -6  14   16.30   11.10
   5  -6  14   22.20   12.20
   5  -6  14   19.60   14.60
  -5  -6 -14   41.10   14.50
  -5   6 -14   21.40   17.70
   5   6  14   38.20   14.10
  -5   6 -14   20.20   11.30
   5  -6  12   18.30    9.80
   5  -6  12   18.60   10.70
  -5  -6 -12   14.70    9.50
   5  -6  12   14.80   13.00
  -5  -6 -12   32.00   12.50
   5   6  12   20.00   11.10
  -5   6 -12   12.30    9.70
  -5   6 -12   20.60   16.40
   5  -6  10   13.50    9.30
   5  -6  10    9.60   10.00
  -5  -6 -10    5.50    9.40
  -5  -6 -10   13.30    8.60
   5  -6  10   10.10    8.20
  -5  -6 -10   10.70    8.80
  -5   6 -10   21.10   12.00
   5   6  10   26.40    9.70
  -5   6 -10    8.80    8.20
   5  -6   8    7.20    6.50
  -5  -6  -8   -1.10    5.90
  -5  -6  -8    0.80    6.30
   5  -6   8   14.20    7.50
   5  -6   8    1.50    6.60
  -5  -6  -8   -7.10    6.20
   5  -6   8   -6.30    7.30
  -5   6  -8    2.80   10.20
   5   6   8    1.90    6.90
   5   6   8   -6.00    5.90
  -5   6  -8   -2.30    5.90
  -5  -6  -6   74.19   11.90
   5  -6   6   50.29    9.50
   5  -6   6   64.99   12.80
  -5  -6  -6   64.69   12.10
   5  -6   6   73.79   10.30
   5  -6   6   38.30    9.10
   5   6   6   31.90    9.70
   5   6   6   47.80    9.70
   5   6   6   75.19   11.70
  -5   6  -6   36.10   11.80
  -5   6  -6   50.49    9.20
  -5  -6  -4   10.80    6.20
   5  -6   4   10.00    5.00
   5  -6   4    5.00    6.90
  -5  -6  -4    2.90    5.80
   5  -6   4   12.10    5.10
   5  -6   4    5.60    5.40
   5  -6   4    0.50    5.60
   5   6   4    6.80    5.30
  -5   6  -4    6.20    7.10
   5   6   4    4.70    6.90
  -5   6  -4   -1.70    4.10
   5   6   4    3.20    4.90
   5  -6   2   26.40    5.40
  -5  -6  -2   37.40    8.10
   5  -6   2   25.50    9.10
   5  -6   2   30.60    7.90
   5  -6   2   23.30    6.30
  -5  -6  -2   21.30    8.30
   5  -6   2   36.40    6.00
   5   6   2   23.60    5.90
  -5   6  -2   30.30    6.50
   5   6   2   18.90    8.60
   5   6   2   27.60    6.20
   5   6   2   16.60    3.60
  -5   6  -2   17.30    8.50
  -5  -6   0   -2.70    3.90
   5  -6   0   -5.80    3.70
   5  -6   0    3.00    4.80
   5  -6   0   -2.30    2.40
   5  -6   0   -0.40    2.70
   5  -6   0   -3.10    5.40
  -5  -6   0    6.00    7.40
   5   6   0   -4.00    6.40
   5   6   0    3.60    3.50
  -5   6   0    1.00    4.80
   5   6   0    2.10    3.30
  -5   6   0   -2.20    3.40
   5  -6  -2   25.80    6.50
  -5  -6   2   32.90    8.00
  -5  -6   2   27.10    3.40
  -5  -6   2   34.40   11.20
   5  -6  -2   36.50    9.20
   5  -6  -2   17.60    6.70
  -5   6   2   14.80    6.60
  -5   6   2   30.90    6.10
   5   6  -2   25.90    5.20
   5   6  -2   29.40   11.00
   5   6  -2   33.60    4.90
   5   6  -2   37.50    8.10
  -5  -6   4   11.40    6.00
   5  -6  -4   10.80    5.70
  -5  -6   4   18.20   10.80
   5  -6  -4    2.70    4.50
   5  -6  -4    4.40    6.50
   5   6  -4    8.60    8.90
   5   6  -4    7.00    3.00
  -5   6   4    2.30    4.60
  -5   6   4    5.10    3.90
   5   6  -4    1.90    4.10
   5   6  -4    8.70    3.80
  -5  -6   6   50.59    9.90
  -5  -6   6   41.40   16.20
   5  -6  -6   47.10   11.10
   5   6  -6   40.60    8.50
  -5   6   6   59.59    8.20
   5   6  -6   56.29    7.20
   5   6  -6   52.39   15.30
  -5   6   6   56.29    7.90
   5   6  -6   55.29    6.30
  -5   6   6   62.79    8.90
   5  -6  -8    4.40    7.70
  -5  -6   8   -0.50    5.80
   5   6  -8    6.50    3.60
   5   6  -8   -7.90    9.00
  -5   6   8    3.60    4.90
  -5   6   8    0.50    3.80
   5   6  -8    3.20    4.90
   5   6  -8    0.80    4.10
  -5   6   8    9.50    3.70
   5   6 -10    8.90    6.70
   5   6 -10   18.60    5.30
   5   6 -10   11.00   12.70
   5   6 -12   10.50    6.10
   5   6 -12    0.70   13.70
   5   6 -12   19.80    8.50
   5   6 -14   11.30    7.10
   5   6 -14   20.30   16.50
   5   6 -16   17.90    7.80
   5   6 -18    8.70    7.90
  -5  -7 -19   11.40   16.90
   5  -7  19   -1.80   14.30
   5  -7  19   26.90   17.00
   5   7  19   15.40   16.40
  -5   7 -19   38.90   18.50
  -5  -7 -17   -5.20   13.40
   5  -7  17    8.30   15.60
   5  -7  17   -5.40   11.90
   5   7  17  -16.30   11.90
  -5   7 -17  -15.70   12.20
   5  -7  15  252.47   32.80
  -5  -7 -15  273.47   32.80
   5  -7  15  215.48   28.20
   5   7  15  222.08   28.60
  -5   7 -15  176.68   34.50
  -5   7 -15  172.38   25.50
   5  -7  13  400.86   40.60
   5  -7  13  359.86   33.00
   5  -7  13  361.86   32.80
  -5  -7 -13  362.86   38.40
  -5  -7 -13  345.67   33.90
  -5   7 -13  336.87   32.60
  -5   7 -13  376.96   48.00
   5   7  13  356.96   33.60
   5  -7  11  230.78   28.60
  -5  -7 -11  250.97   29.30
  -5  -7 -11  227.08   24.00
   5  -7  11  254.17   27.20
   5  -7  11  256.37   26.80
  -5   7 -11  243.38   27.30
  -5   7 -11  244.28   34.20
   5   7  11  242.78   26.60
   5  -7   9   -3.80    7.20
  -5  -7  -9   11.90    9.20
  -5  -7  -9   14.00    8.50
   5  -7   9   -6.30    7.30
   5  -7   9    3.30    8.30
   5   7   9   -9.30    6.50
  -5   7  -9   19.40   13.50
  -5   7  -9   16.50    8.50
   5   7   9    6.50    8.10
   5  -7   7   17.80    8.70
  -5  -7  -7   13.10    7.70
   5  -7   7   15.50    7.40
   5  -7   7   14.30    7.50
   5  -7   7   11.10    6.40
  -5  -7  -7   20.80    8.80
   5   7   7   21.90    8.40
  -5   7  -7   17.60    7.90
   5   7   7   15.90    8.70
  -5   7  -7   21.50   11.80
   5  -7   5 1867.01  118.99
   5  -7   5 1882.11  118.19
  -5  -7  -5 1946.21  121.79
  -5  -7  -5 1897.91  120.29
   5  -7   5 1832.12  120.29
   5  -7   5 1998.20  117.99
   5   7   5 1888.11  121.39
   5   7   5 2001.70  119.49
   5   7   5 1879.61  119.19
  -5   7  -5 1918.01  118.69
  -5   7  -5 1966.50  124.69
  -5  -7  -3  382.96   32.10
  -5  -7  -3  429.96   34.70
   5  -7   3  466.45   30.50
   5  -7   3  484.05   30.70
   5  -7   3  480.75   33.80
   5  -7   3  467.85   36.30
   5  -7   3  427.56   31.50
   5   7   3  413.76   31.40
   5   7   3  374.46   30.80
   5   7   3  433.16   27.90
  -5   7  -3  433.36   35.50
   5   7   3  440.56   35.10
  -5   7  -3  399.96   30.50
   5  -7   1   49.70   11.30
   5  -7   1   39.60    7.00
   5  -7   1   25.40    8.10
   5  -7   1   44.80    7.00
  -5  -7  -1   18.40    9.20
   5  -7   1   47.60    8.90
  -5   7  -1   14.80    8.80
   5   7   1   60.79    8.70
   5   7   1   63.69    9.70
   5   7   1   60.69   13.40
  -5  -7   1   35.10    8.90
   5  -7  -1   10.00    3.90
   5  -7  -1    9.20    7.60
   5  -7  -1   11.80    4.00
   5  -7  -1   17.10    7.60
  -5  -7   1   46.30   12.30
   5  -7  -1   13.10    5.90
   5   7  -1   14.50    5.50
   5   7  -1    6.40    4.10
  -5   7   1   71.29   12.20
   5   7  -1    9.30    8.40
  -5  -7   3  486.05   33.80
   5  -7  -3  456.85   32.40
   5  -7  -3  421.36   27.40
  -5  -7   3  510.05   28.90
   5  -7  -3  402.36   33.70
   5  -7  -3  377.06   31.80
   5   7  -3  424.16   30.30
  -5   7   3  465.35   33.30
   5   7  -3  320.27   35.70
   5   7  -3  433.76   29.00
   5   7  -3  452.95   32.50
  -5   7   3  480.05   30.80
  -5  -7   5 1851.31  120.09
   5  -7  -5 1920.61  118.19
   5  -7  -5 2034.10  122.99
   5   7  -5 1859.01  118.99
   5   7  -5 1993.10  118.09
  -5   7   5 1931.01  119.09
   5   7  -5 1961.10  127.89
  -5   7   5 1883.11  117.59
   5   7  -5 1933.71  116.09
  -5  -7   7   34.50    9.40
   5  -7  -7   22.90   10.50
   5   7  -7   18.20    5.20
   5   7  -7   11.30    6.60
  -5   7   7   27.10    5.60
  -5   7   7   26.90    6.90
  -5   7   7   30.10    7.40
   5   7  -7   11.00    6.20
   5   7  -7   17.50   12.20
   5  -7  -9   19.70   10.80
   5   7  -9   19.40    5.50
   5   7  -9   12.00    6.90
   5   7  -9   22.10   15.20
   5  -7 -11  197.28   14.90
   5  -7 -11  221.58   16.00
   5   7 -11  215.58   33.10
   5   7 -11  220.28   18.10
   5   7 -11  213.18   22.40
   5  -7 -13  341.47   25.00
   5  -7 -13  349.87   23.70
   5   7 -13  349.87   26.60
   5   7 -13  387.96   46.30
   5  -7 -15  163.38   16.40
   5   7 -15  187.78   32.20
   5   7 -15  198.18   19.30
   5   7 -17   11.60    8.30
   5   7 -19   29.30   10.10
  -5  -8 -18   11.80   16.30
   5  -8  18   13.30   16.00
   5  -8  18   37.70   20.10
   5   8  18   -2.60   14.40
  -5   8 -18   22.60   15.90
   5  -8  16   -7.80   10.90
  -5  -8 -16   12.30   15.00
   5  -8  16   -2.00   13.50
  -5   8 -16    6.30   12.50
   5   8  16   -7.30   12.50
   5  -8  14   33.20   18.60
  -5  -8 -14   64.19   18.00
   5  -8  14   63.59   16.10
   5  -8  14   42.90   15.70
  -5   8 -14   37.20   22.10
   5   8  14   81.99   18.20
  -5   8 -14   37.40   13.80
   5  -8  12   77.59   15.90
   5  -8  12   84.09   17.60
  -5  -8 -12   69.59   15.80
  -5  -8 -12   64.09   14.00
   5  -8  12   72.89   15.00
  -5   8 -12   75.89   24.60
  -5   8 -12   83.39   16.90
   5   8  12   66.19   15.90
   5  -8  10   34.10   11.50
  -5  -8 -10   37.90   11.30
   5  -8  10   20.60   11.40
   5  -8  10   27.00   10.70
  -5  -8 -10   33.80   13.10
  -5   8 -10   26.00   17.00
  -5   8 -10   21.70   10.30
   5   8  10   28.10   10.10
   5   8  10   37.40   11.80
   5  -8   8   32.80   10.10
  -5  -8  -8   50.09   12.40
   5  -8   8   50.89   13.50
   5  -8   8   36.00   10.30
  -5   8  -8   18.40   14.60
  -5   8  -8   17.50    8.40
   5   8   8   41.40   11.20
   5   8   8   38.10   11.00
   5  -8   6    5.30    8.00
  -5  -8  -6    5.10    7.40
   5  -8   6    1.30    6.30
   5  -8   6    8.10    7.10
   5  -8   6    4.50    5.50
  -5   8  -6    0.70    5.70
   5   8   6   15.40    7.30
   5   8   6    8.20    8.10
   5   8   6    8.80    7.70
  -5   8  -6    7.10    9.60
   5  -8   4   54.69    9.50
  -5  -8  -4   55.59   11.70
   5  -8   4   46.30   10.20
   5  -8   4   80.19   14.20
   5  -8   4   57.19    9.60
   5   8   4   66.49   11.60
  -5   8  -4   65.79   14.60
   5   8   4   59.99   11.10
   5   8   4   44.10   12.10
  -5   8  -4   58.29   10.10
  -5  -8  -2   35.70   10.20
   5  -8   2   41.00    7.60
  -5  -8  -2   27.20    8.80
   5  -8   2   57.59    8.60
   5  -8   2   34.70    8.20
   5  -8   2   32.90    9.00
   5   8   2   43.70    8.50
   5   8   2   22.60    7.60
  -5   8  -2   22.20   10.60
   5   8   2   22.40    9.60
  -5   8  -2   35.70    8.10
   5  -8   0    4.40    6.80
  -5  -8   0    1.00    6.30
   5  -8   0   -2.30    5.60
   5  -8   0   -5.20    4.80
   5  -8   0    2.10    4.10
  -5   8   0   -2.40    5.10
   5   8   0    4.20    7.70
   5   8   0    1.10    4.50
   5   8   0   -0.10    4.80
  -5   8   0    1.10    6.70
   5  -8  -2   50.39    7.10
   5  -8  -2   40.20   10.00
  -5  -8   2   38.60    9.90
   5  -8  -2   36.80    6.20
   5  -8  -2   26.60    8.10
   5  -8  -2   38.60    9.80
   5   8  -2   43.70    8.90
   5   8  -2   47.80    7.40
  -5   8   2   37.30    9.90
   5   8  -2   32.60   14.20
  -5   8   2   32.60    7.70
  -5  -8   4   51.99   11.30
   5  -8  -4   66.69   11.90
   5  -8  -4   51.09    6.50
   5  -8  -4   64.99    7.60
   5  -8  -4   41.90   11.30
   5  -8  -4   51.99   10.20
   5   8  -4   42.90    7.50
   5   8  -4   55.59   10.30
  -5   8   4   46.70   10.90
  -5   8   4   54.79    9.30
   5   8  -4   55.19   10.60
  -5  -8   6    3.90    7.30
   5  -8  -6    1.30    8.30
   5  -8  -6    5.80    5.20
   5  -8  -6    7.10    4.10
   5  -8  -6    2.80    3.10
  -5   8   6    4.90    6.30
  -5   8   6   14.70    6.00
   5   8  -6    6.00    5.80
   5   8  -6   12.30   13.20
   5   8  -6    2.60    4.50
   5  -8  -8   53.99   13.80
   5  -8  -8   32.80    6.40
   5  -8  -8   35.00    5.30
   5   8  -8   34.40    7.30
   5   8  -8   33.60   17.30
  -5   8   8   38.10    7.80
   5   8  -8   36.80    9.90
  -5   8   8   37.50    6.10
   5  -8 -10   31.70    7.10
   5   8 -10   19.90    9.60
   5   8 -10   26.30    7.30
   5   8 -10   14.50   15.20
   5  -8 -12   76.69    9.20
   5  -8 -12   87.99   11.50
   5   8 -12   98.89   24.70
   5   8 -12   63.29   10.70
   5  -8 -14   55.49   10.30
   5   8 -14   55.19   10.70
   5   8 -14   45.90   21.20
   5  -8 -16    4.60    7.00
   5   8 -16    2.90    7.80
   5   8 -18   30.10   10.20
   5  -9  17   -7.50   14.30
   5  -9  17    4.50   13.20
  -5  -9 -17   -8.80   14.90
  -5   9 -17    2.90   13.90
   5   9  17   12.40   15.80
  -5  -9 -15   92.69   21.90
   5  -9  15   61.19   17.50
   5  -9  15   50.19   18.10
   5   9  15   67.09   19.10
  -5   9 -15   51.99   16.40
   5  -9  13   83.19   19.60
  -5  -9 -13   81.59   19.00
   5  -9  13   75.29   16.50
   5  -9  13   76.79   17.50
  -5   9 -13   46.40   15.00
   5   9  13   95.59   19.60
  -5   9 -13   92.09   27.50
   5  -9  11   21.90   11.20
  -5  -9 -11    2.00   10.70
  -5  -9 -11   -3.90    8.50
   5  -9  11   15.40   11.10
   5  -9  11   44.70   15.20
  -5   9 -11   16.00   17.60
   5   9  11   12.00   11.70
  -5   9 -11   27.70   12.30
[truncated: 259,234 more chars]
