# Supplementary material for: Pbx(OH)y cluster formation and anomalous thermal behaviour in STI framework-type zeolites
Source: Sci Rep. 2022 Sep 24;12:15934. doi: 10.1038/s41598-022-20317-1 (PMC9509355; doi:10.1038/s41598-022-20317-1)
Supplement: Supplementary file 4 — Supplementary Information 4. [file 41598_2022_20317_MOESM4_ESM.cif]

 
data_shelx
 
_audit_creation_method            SHELXL-2014
_chemical_name_systematic
;
 ?
;
_chemical_name_common             Pb-stellerite
_chemical_melting_point           ?
_chemical_formula_moiety          ?
_chemical_formula_sum
 'O153.94 Pb11.41 Si72' 
_chemical_formula_weight          6849.56

loop_
 _atom_type_symbol
 _atom_type_description
 _atom_type_scat_dispersion_real
 _atom_type_scat_dispersion_imag
 _atom_type_scat_source
 'O'  'O'   0.0106   0.0060
 'International Tables Vol C Tables 4.2.6.8 and 6.1.1.4'
 'Pb'  'Pb'  -3.3944  10.1111
 'International Tables Vol C Tables 4.2.6.8 and 6.1.1.4'
 'Si'  'Si'   0.0817   0.0704
 'International Tables Vol C Tables 4.2.6.8 and 6.1.1.4'
 
_space_group_crystal_system       orthorhombic
_space_group_IT_number            69
_space_group_name_H-M_alt         'F m m m'
_space_group_name_Hall            '-F 2 2'
 
_shelx_space_group_comment
;
The symmetry employed for this shelxl refinement is uniquely defined
by the following loop, which should always be used as a source of
symmetry information in preference to the above space-group names.
They are only intended as comments.
;
 
loop_
 _space_group_symop_operation_xyz
 'x, y, z'
 'x, -y, -z'
 '-x, y, -z'
 '-x, -y, z'
 'x, y+1/2, z+1/2'
 'x, -y+1/2, -z+1/2'
 '-x, y+1/2, -z+1/2'
 '-x, -y+1/2, z+1/2'
 'x+1/2, y, z+1/2'
 'x+1/2, -y, -z+1/2'
 '-x+1/2, y, -z+1/2'
 '-x+1/2, -y, z+1/2'
 'x+1/2, y+1/2, z'
 'x+1/2, -y+1/2, -z'
 '-x+1/2, y+1/2, -z'
 '-x+1/2, -y+1/2, z'
 '-x, -y, -z'
 '-x, y, z'
 'x, -y, z'
 'x, y, -z'
 '-x, -y+1/2, -z+1/2'
 '-x, y+1/2, z+1/2'
 'x, -y+1/2, z+1/2'
 'x, y+1/2, -z+1/2'
 '-x+1/2, -y, -z+1/2'
 '-x+1/2, y, z+1/2'
 'x+1/2, -y, z+1/2'
 'x+1/2, y, -z+1/2'
 '-x+1/2, -y+1/2, -z'
 '-x+1/2, y+1/2, z'
 'x+1/2, -y+1/2, z'
 'x+1/2, y+1/2, -z'
 
_cell_length_a                    13.6261(4)
_cell_length_b                    17.9186(5)
_cell_length_c                    17.7090(5)
_cell_angle_alpha                 90
_cell_angle_beta                  90
_cell_angle_gamma                 90
_cell_volume                      4323.8(2)
_cell_formula_units_Z             1
_cell_measurement_temperature     673(2)
_cell_measurement_reflns_used     3766 
_cell_measurement_theta_min       2.2 
_cell_measurement_theta_max       26.05 
 
_exptl_crystal_description        'fragment' 
_exptl_crystal_colour             'white-grey' 
_exptl_crystal_density_meas       ? 
_exptl_crystal_density_method     ?              
_exptl_crystal_density_diffrn     2.631          
_exptl_crystal_F_000              3175
_exptl_transmission_factor_min    ?                                             
_exptl_transmission_factor_max    ?                                             
_exptl_crystal_size_max           ? 
_exptl_crystal_size_mid           ? 
_exptl_crystal_size_min           ? 
_exptl_absorpt_coefficient_mu     11.689
_shelx_estimated_absorpt_T_min    ? 
_shelx_estimated_absorpt_T_max    ? 
_exptl_absorpt_correction_type    'multi-scan' 
_exptl_absorpt_correction_T_min   0.4479 
_exptl_absorpt_correction_T_max   0.7455 
_exptl_absorpt_process_details    'SADABS-2016/2'  
 
_exptl_special_details
;
SADABS-2016/2 - Bruker AXS area detector scaling and absorption correction 
Reference: Krause, L., Herbst-Irmer, R., Sheldrick G.M. & Stalke D.,
J. Appl. Cryst. 48 (2015) 3-10.
;
 
_diffrn_ambient_temperature       673(2)
_diffrn_radiation_wavelength      0.71073
_diffrn_radiation_type            MoK\a
_diffrn_source                    'fine-focus sealed tube'                          
_diffrn_measurement_device_type   'APEX II SMART'  
_diffrn_measurement_method        ? 
_diffrn_detector_area_resol_mean  ? 
_diffrn_reflns_number             11097
_diffrn_reflns_av_unetI/netI      0.0275
_diffrn_reflns_av_R_equivalents   0.0444
_diffrn_reflns_limit_h_min        -17
_diffrn_reflns_limit_h_max        14
_diffrn_reflns_limit_k_min        -22
_diffrn_reflns_limit_k_max        22
_diffrn_reflns_limit_l_min        -21
_diffrn_reflns_limit_l_max        22
_diffrn_reflns_theta_min          2.202
_diffrn_reflns_theta_max          27.170
_diffrn_reflns_theta_full         25.242
_diffrn_measured_fraction_theta_max   0.993
_diffrn_measured_fraction_theta_full  0.997
_diffrn_reflns_Laue_measured_fraction_max    0.993
_diffrn_reflns_Laue_measured_fraction_full   0.997
_diffrn_reflns_point_group_measured_fraction_max   0.993
_diffrn_reflns_point_group_measured_fraction_full  0.997
_reflns_number_total              1330
_reflns_number_gt                 1074
_reflns_threshold_expression      'I > 2\s(I)'
_reflns_Friedel_coverage          0.000
_reflns_Friedel_fraction_max      .
_reflns_Friedel_fraction_full     .
 
_reflns_special_details
;
 Reflections were merged by SHELXL according to the crystal
 class for the calculation of statistics and refinement.
 
 _reflns_Friedel_fraction is defined as the number of unique
 Friedel pairs measured divided by the number that would be
 possible theoretically, ignoring centric projections and
 systematic absences.
;
 
_computing_data_collection        ?
_computing_cell_refinement        'APEX3 v2019.1-0'
_computing_data_reduction         'APEX3 v2019.1-0'
_computing_structure_solution     ?
_computing_structure_refinement   'SHELXL-2014 (Sheldrick, 2014)'
_computing_molecular_graphics     ?
_computing_publication_material   ?
 
_refine_special_details
;
 ?
;
_refine_ls_structure_factor_coef  Fsqd
_refine_ls_matrix_type            full
_refine_ls_weighting_scheme       calc
_refine_ls_weighting_details
'w=1/[\s^2^(Fo^2^)+(0.0642P)^2^+112.2759P] where P=(Fo^2^+2Fc^2^)/3'
_atom_sites_solution_primary      Direct
_atom_sites_solution_secondary    Diffmap
_atom_sites_solution_hydrogens    .
_refine_ls_hydrogen_treatment     undef
_refine_ls_extinction_method      none
_refine_ls_extinction_coef        .
_refine_ls_number_reflns          1330
_refine_ls_number_parameters      122
_refine_ls_number_restraints      0
_refine_ls_R_factor_all           0.0749
_refine_ls_R_factor_gt            0.0607
_refine_ls_wR_factor_ref          0.1614
_refine_ls_wR_factor_gt           0.1520
_refine_ls_goodness_of_fit_ref    1.055
_refine_ls_restrained_S_all       1.055
_refine_ls_shift/su_max           0.000
_refine_ls_shift/su_mean          0.000
 
loop_
 _atom_site_label
 _atom_site_type_symbol
 _atom_site_fract_x
 _atom_site_fract_y
 _atom_site_fract_z
 _atom_site_U_iso_or_equiv
 _atom_site_adp_type
 _atom_site_occupancy
 _atom_site_site_symmetry_order  
 _atom_site_calc_flag
 _atom_site_refinement_flags_posn
 _atom_site_refinement_flags_adp
 _atom_site_refinement_flags_occupancy
 _atom_site_disorder_assembly
 _atom_site_disorder_group
T1 Si 0.11004(15) 0.18380(11) -0.5000 0.0288(5) Uani 1 2 d S T P . .
T2 Si 0.11343(10) 0.30893(8) -0.62481(8) 0.0290(4) Uani 1 1 d . . . . .
T3 Si 0.2500 0.2500 -0.7500 0.0327(7) Uani 1 4 d S T P . .
T4 Si 0.30019(16) 0.08906(11) -0.5000 0.0303(5) Uani 1 2 d S T P . .
O1 O 0.0000 0.3207(5) -0.6531(4) 0.062(2) Uani 1 2 d S T P . .
O2 O 0.3086(9) 0.0000 -0.5000 0.073(3) Uani 1 4 d S T P . .
O3 O 0.1247(4) 0.2336(3) -0.5746(3) 0.0593(13) Uani 1 1 d . . . . .
O4 O 0.1830(4) 0.3044(3) -0.6988(3) 0.0582(14) Uani 1 1 d . . . . .
O5 O 0.1865(5) 0.1146(4) -0.5000 0.0575(19) Uani 1 2 d S T P . .
O6 O 0.1416(4) 0.3828(3) -0.5757(3) 0.0667(15) Uani 1 1 d . . . . .
O7 O 0.0000 0.1467(4) -0.5000 0.042(2) Uani 1 4 d S T P . .
C1 Pb 0.0000 0.5000 1.5000 0.35(6) Uiso 0.070(12) 8 d S . . . .
C1D Pb 0.0000 0.5000 4.0000 0.3473(16) Uiso 0.045(15) 8 d S . . . .
C1A Pb -0.0193(6) 0.5000 -0.6047(5) 0.0588(14) Uiso 0.169(3) 2 d S . . . .
C1B Pb -0.0595(12) 0.5000 -0.6243(7) 0.0588(14) Uiso 0.050(2) 2 d S . . . .
C1C Pb 0.0000 0.5238(13) -0.6074(9) 0.0588(14) Uiso 0.045(3) 2 d S . . . .
C1E Pb 0.0000 0.3214(3) -0.7912(3) 0.0588(14) Uiso 0.0834(16) 2 d S . . . .
C1F Pb 0.0000 0.5000 -0.574(3) 0.052(11) Uiso 0.033(7) 4 d S . . . .
C2 Pb 0.0000 0.3962(7) -0.7994(7) 0.072(6) Uiso 0.053(6) 2 d S . . . .
C3 Pb 0.0326(7) 0.0000 -0.5000 0.040(3) Uiso 0.101(6) 4 d S . . . .
C3A Pb 0.0760(11) 0.0000 -0.4924(10) 0.057(3) Uiso 0.052(3) 2 d S . . . .
C4 Pb 0.0440(19) 0.4019(6) -0.8012(6) 0.073(5) Uiso 0.044(4) 1 d . . . . .
C5 Pb 0.1807(8) 0.3803(6) -0.8338(6) 0.054(4) Uiso 0.0287(13) 1 d . . . . .
C6 Pb 0.098(4) 0.419(2) -0.8084(19) 0.060(14) Uiso 0.010(2) 1 d . . . . .
OH O 0.1984(13) 0.4300(11) -0.8027(10) 0.065(7) Uiso 0.311(19) 1 d . . . . .
 
loop_
 _atom_site_aniso_label
 _atom_site_aniso_U_11
 _atom_site_aniso_U_22
 _atom_site_aniso_U_33
 _atom_site_aniso_U_23
 _atom_site_aniso_U_13
 _atom_site_aniso_U_12
T1 0.0229(10) 0.0279(10) 0.0355(11) 0.000 0.000 0.0021(8)
T2 0.0229(7) 0.0386(8) 0.0255(7) -0.0008(6) 0.0026(5) 0.0001(6)
T3 0.0208(14) 0.0523(18) 0.0251(14) 0.000 0.000 0.000
T4 0.0335(11) 0.0206(9) 0.0368(11) 0.000 0.000 0.0015(8)
O1 0.026(3) 0.107(6) 0.052(4) 0.007(4) 0.000 0.000
O2 0.097(9) 0.019(4) 0.104(9) 0.000 0.000 0.000
O3 0.053(3) 0.060(3) 0.065(3) 0.031(2) 0.007(2) 0.001(2)
O4 0.054(3) 0.068(3) 0.053(3) 0.008(2) 0.030(2) 0.013(2)
O5 0.037(4) 0.052(4) 0.084(5) 0.000 0.000 0.016(3)
O6 0.075(4) 0.067(3) 0.058(3) -0.022(3) -0.017(3) -0.002(3)
O7 0.030(4) 0.035(4) 0.060(5) 0.000 0.000 0.000
 
_geom_special_details
;
 All esds (except the esd in the dihedral angle between two l.s. planes)
 are estimated using the full covariance matrix.  The cell esds are taken
 into account individually in the estimation of esds in distances, angles
 and torsion angles; correlations between esds in cell parameters are only
 used when they are defined by crystal symmetry.  An approximate (isotropic)
 treatment of cell esds is used for estimating esds involving l.s. planes.
;
 
loop_
 _geom_bond_atom_site_label_1
 _geom_bond_atom_site_label_2
 _geom_bond_distance
 _geom_bond_site_symmetry_2
 _geom_bond_publ_flag
T1 O3 1.606(5) 20_554 ?
T1 O3 1.606(5) . ?
T1 O5 1.619(6) . ?
T1 O7 1.640(4) . ?
T2 O4 1.619(4) . ?
T2 O3 1.624(5) . ?
T2 O6 1.629(5) . ?
T2 O1 1.638(3) . ?
T2 C5 3.170(10) 11_553 ?
T2 C1E 3.171(5) 21_553 ?
T3 O4 1.614(4) . ?
T3 O4 1.614(4) 6_553 ?
T3 O4 1.614(4) 11_553 ?
T3 O4 1.614(4) 16 ?
T3 C5 2.924(10) 11_553 ?
T3 C5 2.924(10) 16 ?
T3 C5 2.924(10) 6_553 ?
T3 C5 2.924(10) . ?
T4 O2 1.600(2) . ?
T4 O5 1.615(6) . ?
T4 O6 1.638(5) 29_554 ?
T4 O6 1.638(5) 16 ?
T4 C1 3.156(2) 13_543 ?
O1 T2 1.638(3) 18 ?
O1 C1E 2.445(9) . ?
O1 C1E 2.730(10) 21_553 ?
O2 T4 1.600(2) 2_554 ?
O2 C1 2.608(13) 13_543 ?
O3 C5 2.717(12) 6_553 ?
O4 C5 2.373(12) 11_553 ?
O4 C5 2.751(12) . ?
O5 C3A 2.550(11) . ?
O5 C3A 2.550(11) 2_554 ?
O6 T4 1.638(5) 29_554 ?
O6 C1B 2.531(9) 18 ?
O6 C1C 2.615(16) 19_565 ?
O6 C1A 2.730(7) 18 ?
O7 T1 1.640(4) 18 ?
O7 C1D 2.629(8) 5_540 ?
O7 C3 2.666(8) 17_554 ?
O7 C3 2.666(8) . ?
C1 C1F 1.31(5) 17_566 ?
C1 C1F 1.31(5) 1_557 ?
C1 C1A 1.873(9) 17_566 ?
C1 C1A 1.873(9) 1_557 ?
C1 C1A 1.873(9) 18_557 ?
C1 C1A 1.873(9) 2_566 ?
C1 C1C 1.949(18) 19_567 ?
C1 C1C 1.949(18) 3_556 ?
C1 C1C 1.949(18) 17_566 ?
C1 C1C 1.949(18) 1_557 ?
C1 C1B 2.346(16) 17_566 ?
C1 C1B 2.346(16) 1_557 ?
C1D C3A 1.044(16) 21_558 ?
C1D C3A 1.044(16) 5_559 ?
C1D C3A 1.044(16) 22_559 ?
C1D C3A 1.044(16) 6_558 ?
C1D O7 2.629(8) 21_558 ?
C1D O7 2.629(8) 5_559 ?
C1A C1C 0.503(19) . ?
C1A C1C 0.503(19) 19_565 ?
C1A C1A 0.526(16) 18 ?
C1A C1F 0.61(4) . ?
C1A C1B 0.648(12) . ?
C1A C1B 1.13(2) 18 ?
C1A C1 1.873(9) 1_553 ?
C1A O6 2.730(7) 18 ?
C1A O6 2.730(7) 4_565 ?
C1A C1F 3.17(5) 17_564 ?
C1B C1C 0.964(19) 19_565 ?
C1B C1C 0.964(19) . ?
C1B C1A 1.13(2) 18 ?
C1B C1F 1.21(3) . ?
C1B C1B 1.62(3) 18 ?
C1B C1 2.346(16) 1_553 ?
C1B O6 2.531(9) 18 ?
C1B O6 2.531(9) 4_565 ?
C1B C4 3.598(15) 18 ?
C1B C4 3.598(15) 4_565 ?
C1B C1F 3.60(5) 17_564 ?
C1C C1A 0.503(19) 18 ?
C1C C1F 0.73(4) . ?
C1C C1C 0.85(5) 19_565 ?
C1C C1B 0.964(19) 18 ?
C1C C1 1.949(18) 1_553 ?
C1C O6 2.615(16) 19_565 ?
C1C O6 2.615(16) 4_565 ?
C1C C1F 3.24(5) 17_564 ?
C1C C2 3.69(2) 19_565 ?
C1E C2 1.349(14) . ?
C1E C4 1.573(17) 18 ?
C1E C4 1.573(18) . ?
C1E C6 2.22(5) 18 ?
C1E C6 2.22(5) . ?
C1E O1 2.730(10) 21_553 ?
C1E C5 2.783(11) . ?
C1E C5 2.783(11) 18 ?
C1E C1E 2.945(11) 21_553 ?
C1E T2 3.171(5) 21_553 ?
C1E T2 3.171(5) 6_553 ?
C1F C1A 0.61(4) 18 ?
C1F C1C 0.73(4) 19_565 ?
C1F C1B 1.21(3) 18 ?
C1F C1 1.31(5) 1_553 ?
C1F C1F 2.61(10) 17_564 ?
C1F C1A 3.17(5) 17_564 ?
C1F C1A 3.17(5) 2_564 ?
C1F C1C 3.24(5) 3_554 ?
C1F C1C 3.24(5) 17_564 ?
C2 C4 0.61(3) . ?
C2 C4 0.61(3) 18 ?
C2 C6 1.40(5) 18 ?
C2 C6 1.40(5) . ?
C2 C5 2.552(11) . ?
C2 C5 2.552(11) 18 ?
C2 C6 3.57(4) 19_565 ?
C2 C6 3.57(4) 4_565 ?
C2 C4 3.665(12) 19_565 ?
C2 C4 3.665(12) 4_565 ?
C2 C1C 3.69(2) 19_565 ?
C3 C1D 0.445(9) 5_540 ?
C3 C3A 0.605(10) 2_554 ?
C3 C3A 0.606(10) . ?
C3 C3 0.889(19) 17_554 ?
C3 C3A 1.49(2) 17_554 ?
C3 C3A 1.49(2) 18 ?
C3 O7 2.666(8) 17_554 ?
C3A C3A 0.27(4) 2_554 ?
C3A C1D 1.044(15) 5_540 ?
C3A C3 1.49(2) 17_554 ?
C3A C3A 2.07(3) 18 ?
C3A C3A 2.09(3) 17_554 ?
C3A O5 2.550(11) 2_554 ?
C3A C6 3.58(4) 23 ?
C3A C6 3.58(4) 5_545 ?
C4 C6 0.80(4) . ?
C4 C4 1.20(5) 18 ?
C4 C6 1.96(7) 18 ?
C4 C5 1.99(3) . ?
C4 OH 2.16(3) . ?
C4 C5 3.14(3) 18 ?
C4 C6 3.29(4) 19_565 ?
C4 C4 3.51(2) 19_565 ?
C4 C1B 3.598(15) 18 ?
C4 C2 3.665(12) 19_565 ?
C5 OH 1.07(2) . ?
C5 C6 1.40(4) . ?
C5 O4 2.373(12) 11_553 ?
C5 O3 2.717(12) 6_553 ?
C5 C4 3.14(3) 18 ?
C5 T2 3.170(10) 11_553 ?
C5 C5 3.52(2) 11_553 ?
C6 OH 1.39(5) . ?
C6 C4 1.96(7) 18 ?
C6 C6 2.66(10) 18 ?
C6 C6 2.89(7) 19_565 ?
C6 C4 3.29(4) 19_565 ?
C6 C2 3.57(4) 19_565 ?
C6 C3A 3.58(4) 5_554 ?
C6 C1B 3.60(4) 18 ?
 
loop_
 _geom_angle_atom_site_label_1
 _geom_angle_atom_site_label_2
 _geom_angle_atom_site_label_3
 _geom_angle
 _geom_angle_site_symmetry_1
 _geom_angle_site_symmetry_3
 _geom_angle_publ_flag
O3 T1 O3 110.6(4) 20_554 . ?
O3 T1 O5 110.2(2) 20_554 . ?
O3 T1 O5 110.2(2) . . ?
O3 T1 O7 109.8(2) 20_554 . ?
O3 T1 O7 109.8(2) . . ?
O5 T1 O7 106.1(4) . . ?
O4 T2 O3 110.3(3) . . ?
O4 T2 O6 109.5(3) . . ?
O3 T2 O6 111.1(3) . . ?
O4 T2 O1 108.2(3) . . ?
O3 T2 O1 111.3(3) . . ?
O6 T2 O1 106.3(4) . . ?
O4 T2 C5 46.7(3) . 11_553 ?
O3 T2 C5 112.3(3) . 11_553 ?
O6 T2 C5 65.6(3) . 11_553 ?
O1 T2 C5 135.5(3) . 11_553 ?
O4 T2 C1E 82.5(2) . 21_553 ?
O3 T2 C1E 72.0(2) . 21_553 ?
O6 T2 C1E 164.4(2) . 21_553 ?
O1 T2 C1E 59.4(3) . 21_553 ?
C5 T2 C1E 128.3(2) 11_553 21_553 ?
O4 T3 O4 111.2(4) . 6_553 ?
O4 T3 O4 105.7(4) . 11_553 ?
O4 T3 O4 111.6(4) 6_553 11_553 ?
O4 T3 O4 111.6(4) . 16 ?
O4 T3 O4 105.7(4) 6_553 16 ?
O4 T3 O4 111.2(4) 11_553 16 ?
O4 T3 C5 54.2(3) . 11_553 ?
O4 T3 C5 161.8(3) 6_553 11_553 ?
O4 T3 C5 67.7(3) 11_553 11_553 ?
O4 T3 C5 90.8(3) 16 11_553 ?
O4 T3 C5 161.8(3) . 16 ?
O4 T3 C5 54.2(3) 6_553 16 ?
O4 T3 C5 90.8(3) 11_553 16 ?
O4 T3 C5 67.7(3) 16 16 ?
C5 T3 C5 142.3(4) 11_553 16 ?
O4 T3 C5 90.8(3) . 6_553 ?
O4 T3 C5 67.7(3) 6_553 6_553 ?
O4 T3 C5 161.8(3) 11_553 6_553 ?
O4 T3 C5 54.2(3) 16 6_553 ?
C5 T3 C5 119.0(4) 11_553 6_553 ?
C5 T3 C5 74.0(4) 16 6_553 ?
O4 T3 C5 67.7(3) . . ?
O4 T3 C5 90.8(3) 6_553 . ?
O4 T3 C5 54.2(3) 11_553 . ?
O4 T3 C5 161.8(3) 16 . ?
C5 T3 C5 74.0(4) 11_553 . ?
C5 T3 C5 119.0(4) 16 . ?
C5 T3 C5 142.3(4) 6_553 . ?
O2 T4 O5 110.6(5) . . ?
O2 T4 O6 105.8(3) . 29_554 ?
O5 T4 O6 112.2(2) . 29_554 ?
O2 T4 O6 105.8(3) . 16 ?
O5 T4 O6 112.2(2) . 16 ?
O6 T4 O6 109.9(4) 29_554 16 ?
O2 T4 C1 55.5(5) . 13_543 ?
O5 T4 C1 166.1(3) . 13_543 ?
O6 T4 C1 74.8(2) 29_554 13_543 ?
O6 T4 C1 74.8(2) 16 13_543 ?
T2 O1 T2 141.3(5) 18 . ?
T2 O1 C1E 107.8(2) 18 . ?
T2 O1 C1E 107.8(2) . . ?
T2 O1 C1E 89.5(3) 18 21_553 ?
T2 O1 C1E 89.5(3) . 21_553 ?
C1E O1 C1E 69.1(3) . 21_553 ?
T4 O2 T4 171.8(9) . 2_554 ?
T4 O2 C1 94.1(5) . 13_543 ?
T4 O2 C1 94.1(5) 2_554 13_543 ?
T1 O3 T2 154.2(4) . . ?
T1 O3 C5 96.2(3) . 6_553 ?
T2 O3 C5 108.9(3) . 6_553 ?
T3 O4 T2 144.7(3) . . ?
T3 O4 C5 92.3(3) . 11_553 ?
T2 O4 C5 103.5(4) . 11_553 ?
T3 O4 C5 79.5(3) . . ?
T2 O4 C5 132.2(3) . . ?
C5 O4 C5 86.4(5) 11_553 . ?
T4 O5 T1 146.5(5) . . ?
T4 O5 C3A 109.8(4) . . ?
T1 O5 C3A 103.7(4) . . ?
T4 O5 C3A 109.8(4) . 2_554 ?
T1 O5 C3A 103.7(4) . 2_554 ?
C3A O5 C3A 6.0(8) . 2_554 ?
T2 O6 T4 143.3(4) . 29_554 ?
T2 O6 C1B 112.9(3) . 18 ?
T4 O6 C1B 103.7(3) 29_554 18 ?
T2 O6 C1C 103.4(5) . 19_565 ?
T4 O6 C1C 109.6(5) 29_554 19_565 ?
C1B O6 C1C 21.5(5) 18 19_565 ?
T2 O6 C1A 112.4(3) . 18 ?
T4 O6 C1A 102.3(3) 29_554 18 ?
C1B O6 C1A 13.5(3) 18 18 ?
C1C O6 C1A 10.5(4) 19_565 18 ?
T1 O7 T1 132.2(5) . 18 ?
T1 O7 C1D 113.9(3) . 5_540 ?
T1 O7 C1D 113.9(3) 18 5_540 ?
T1 O7 C3 123.5(4) . 17_554 ?
T1 O7 C3 104.3(3) 18 17_554 ?
C1D O7 C3 9.6(2) 5_540 17_554 ?
T1 O7 C3 104.3(3) . . ?
T1 O7 C3 123.5(4) 18 . ?
C1D O7 C3 9.6(2) 5_540 . ?
C3 O7 C3 19.2(4) 17_554 . ?
C1F C1 C1F 180.000(18) 17_566 1_557 ?
C1F C1 C1A 8.1(2) 17_566 17_566 ?
C1F C1 C1A 171.9(2) 1_557 17_566 ?
C1F C1 C1A 171.9(2) 17_566 1_557 ?
C1F C1 C1A 8.1(2) 1_557 1_557 ?
C1A C1 C1A 180.0 17_566 1_557 ?
C1F C1 C1A 171.9(2) 17_566 18_557 ?
C1F C1 C1A 8.1(2) 1_557 18_557 ?
C1A C1 C1A 163.9(5) 17_566 18_557 ?
C1A C1 C1A 16.1(4) 1_557 18_557 ?
C1F C1 C1A 8.1(2) 17_566 2_566 ?
C1F C1 C1A 171.9(2) 1_557 2_566 ?
C1A C1 C1A 16.1(4) 17_566 2_566 ?
C1A C1 C1A 163.9(5) 1_557 2_566 ?
C1A C1 C1A 180.0 18_557 2_566 ?
C1F C1 C1C 167.4(7) 17_566 19_567 ?
C1F C1 C1C 12.6(7) 1_557 19_567 ?
C1A C1 C1C 165.0(5) 17_566 19_567 ?
C1A C1 C1C 15.0(5) 1_557 19_567 ?
C1A C1 C1C 15.0(5) 18_557 19_567 ?
C1A C1 C1C 165.0(5) 2_566 19_567 ?
C1F C1 C1C 12.6(7) 17_566 3_556 ?
C1F C1 C1C 167.4(7) 1_557 3_556 ?
C1A C1 C1C 15.0(5) 17_566 3_556 ?
C1A C1 C1C 165.0(5) 1_557 3_556 ?
C1A C1 C1C 165.0(5) 18_557 3_556 ?
C1A C1 C1C 15.0(5) 2_566 3_556 ?
C1C C1 C1C 180.0 19_567 3_556 ?
C1F C1 C1C 12.6(7) 17_566 17_566 ?
C1F C1 C1C 167.4(7) 1_557 17_566 ?
C1A C1 C1C 15.0(5) 17_566 17_566 ?
C1A C1 C1C 165.0(5) 1_557 17_566 ?
C1A C1 C1C 165.0(5) 18_557 17_566 ?
C1A C1 C1C 15.0(5) 2_566 17_566 ?
C1C C1 C1C 154.7(14) 19_567 17_566 ?
C1C C1 C1C 25.3(14) 3_556 17_566 ?
C1F C1 C1C 167.4(7) 17_566 1_557 ?
C1F C1 C1C 12.6(7) 1_557 1_557 ?
C1A C1 C1C 165.0(5) 17_566 1_557 ?
C1A C1 C1C 15.0(5) 1_557 1_557 ?
C1A C1 C1C 15.0(5) 18_557 1_557 ?
C1A C1 C1C 165.0(5) 2_566 1_557 ?
C1C C1 C1C 25.3(14) 19_567 1_557 ?
C1C C1 C1C 154.7(14) 3_556 1_557 ?
C1C C1 C1C 180.0 17_566 1_557 ?
C1F C1 C1B 20.2(3) 17_566 17_566 ?
C1F C1 C1B 159.8(3) 1_557 17_566 ?
C1A C1 C1B 12.1(3) 17_566 17_566 ?
C1A C1 C1B 167.9(3) 1_557 17_566 ?
C1A C1 C1B 151.7(5) 18_557 17_566 ?
C1A C1 C1B 28.3(5) 2_566 17_566 ?
C1C C1 C1B 156.3(4) 19_567 17_566 ?
C1C C1 C1B 23.7(4) 3_556 17_566 ?
C1C C1 C1B 23.7(4) 17_566 17_566 ?
C1C C1 C1B 156.3(5) 1_557 17_566 ?
C1F C1 C1B 159.8(3) 17_566 1_557 ?
C1F C1 C1B 20.2(3) 1_557 1_557 ?
C1A C1 C1B 167.9(3) 17_566 1_557 ?
C1A C1 C1B 12.1(3) 1_557 1_557 ?
C1A C1 C1B 28.3(5) 18_557 1_557 ?
C1A C1 C1B 151.7(5) 2_566 1_557 ?
C1C C1 C1B 23.7(4) 19_567 1_557 ?
C1C C1 C1B 156.3(4) 3_556 1_557 ?
C1C C1 C1B 156.3(5) 17_566 1_557 ?
C1C C1 C1B 23.7(5) 1_557 1_557 ?
C1B C1 C1B 180.0 17_566 1_557 ?
C3A C1D C3A 180.0 21_558 5_559 ?
C3A C1D C3A 14.8(19) 21_558 22_559 ?
C3A C1D C3A 165.2(18) 5_559 22_559 ?
C3A C1D C3A 165.2(19) 21_558 6_558 ?
C3A C1D C3A 14.8(19) 5_559 6_558 ?
C3A C1D C3A 180.0 22_559 6_558 ?
C3A C1D O7 90.00(2) 21_558 21_558 ?
C3A C1D O7 90.00(2) 5_559 21_558 ?
C3A C1D O7 90.000(18) 22_559 21_558 ?
C3A C1D O7 90.00(2) 6_558 21_558 ?
C3A C1D O7 90.00(2) 21_558 5_559 ?
C3A C1D O7 90.000(17) 5_559 5_559 ?
C3A C1D O7 90.000(16) 22_559 5_559 ?
C3A C1D O7 90.00(2) 6_558 5_559 ?
O7 C1D O7 180.0 21_558 5_559 ?
C1C C1A C1C 116(4) . 19_565 ?
C1C C1A C1A 58.5(19) . 18 ?
C1C C1A C1A 58.5(19) 19_565 18 ?
C1C C1A C1F 82(3) . . ?
C1C C1A C1F 82(3) 19_565 . ?
C1A C1A C1F 64(2) 18 . ?
C1C C1A C1B 113(2) . . ?
C1C C1A C1B 113(2) 19_565 . ?
C1A C1A C1B 147.6(12) 18 . ?
C1F C1A C1B 148(2) . . ?
C1C C1A C1B 58.3(18) . 18 ?
C1C C1A C1B 58.3(18) 19_565 18 ?
C1A C1A C1B 17.9(7) 18 18 ?
C1F C1A C1B 82(2) . 18 ?
C1B C1A C1B 129.7(18) . 18 ?
C1C C1A C1 91(2) . 1_553 ?
C1C C1A C1 91(2) 19_565 1_553 ?
C1A C1A C1 81.9(2) 18 1_553 ?
C1F C1A C1 18(2) . 1_553 ?
C1B C1A C1 130.4(12) . 1_553 ?
C1B C1A C1 99.8(7) 18 1_553 ?
C1C C1A O6 171(2) . 18 ?
C1C C1A O6 71.6(18) 19_565 18 ?
C1A C1A O6 127.6(2) 18 18 ?
C1F C1A O6 95.4(12) . 18 ?
C1B C1A O6 65.5(6) . 18 ?
C1B C1A O6 129.68(15) 18 18 ?
C1 C1A O6 84.22(19) 1_553 18 ?
C1C C1A O6 71.6(18) . 4_565 ?
C1C C1A O6 171(2) 19_565 4_565 ?
C1A C1A O6 127.61(19) 18 4_565 ?
C1F C1A O6 95.4(12) . 4_565 ?
C1B C1A O6 65.5(6) . 4_565 ?
C1B C1A O6 129.68(15) 18 4_565 ?
C1 C1A O6 84.22(19) 1_553 4_565 ?
O6 C1A O6 100.6(3) 18 4_565 ?
C1C C1A C1F 93(2) . 17_564 ?
C1C C1A C1F 93(2) 19_565 17_564 ?
C1A C1A C1F 85.25(13) 18 17_564 ?
C1F C1A C1F 21(2) . 17_564 ?
C1B C1A C1F 127.1(12) . 17_564 ?
C1B C1A C1F 103.2(7) 18 17_564 ?
C1 C1A C1F 3.31(13) 1_553 17_564 ?
O6 C1A C1F 82.1(2) 18 17_564 ?
O6 C1A C1F 82.1(2) 4_565 17_564 ?
C1A C1B C1C 28.7(15) . 19_565 ?
C1A C1B C1C 28.7(15) . . ?
C1C C1B C1C 53(3) 19_565 . ?
C1A C1B C1A 14.4(6) . 18 ?
C1C C1B C1A 26.4(14) 19_565 18 ?
C1C C1B C1A 26.4(14) . 18 ?
C1A C1B C1F 15.5(14) . . ?
C1C C1B C1F 37.3(18) 19_565 . ?
C1C C1B C1F 37.3(18) . . ?
C1A C1B C1F 30.0(14) 18 . ?
C1A C1B C1B 32.4(12) . 18 ?
C1C C1B C1B 32.8(11) 19_565 18 ?
C1C C1B C1B 32.8(11) . 18 ?
C1A C1B C1B 17.9(7) 18 18 ?
C1F C1B C1B 47.9(18) . 18 ?
C1A C1B C1 37.4(10) . 1_553 ?
C1C C1B C1 54.3(14) 19_565 1_553 ?
C1C C1B C1 54.3(14) . 1_553 ?
C1A C1B C1 51.9(5) 18 1_553 ?
C1F C1B C1 21.9(16) . 1_553 ?
C1B C1B C1 69.8(3) 18 1_553 ?
C1A C1B O6 101.0(7) . 18 ?
C1C C1B O6 84.2(11) 19_565 18 ?
C1C C1B O6 129.3(18) . 18 ?
C1A C1B O6 108.4(5) 18 18 ?
C1F C1B O6 92.5(9) . 18 ?
C1B C1B O6 116.2(4) 18 18 ?
C1 C1B O6 80.4(3) 1_553 18 ?
C1A C1B O6 101.0(7) . 4_565 ?
C1C C1B O6 129.3(18) 19_565 4_565 ?
C1C C1B O6 84.2(11) . 4_565 ?
C1A C1B O6 108.4(5) 18 4_565 ?
C1F C1B O6 92.5(9) . 4_565 ?
C1B C1B O6 116.2(4) 18 4_565 ?
C1 C1B O6 80.4(3) 1_553 4_565 ?
O6 C1B O6 112.2(5) 18 4_565 ?
C1A C1B C4 114.6(12) . 18 ?
C1C C1B C4 90.3(14) 19_565 18 ?
C1C C1B C4 116.0(11) . 18 ?
C1A C1B C4 102.2(8) 18 18 ?
C1F C1B C4 127.3(16) . 18 ?
C1B C1B C4 86.6(5) 18 18 ?
C1 C1B C4 142.8(5) 1_553 18 ?
O6 C1B C4 85.2(3) 18 18 ?
O6 C1B C4 136.7(6) 4_565 18 ?
C1A C1B C4 114.6(12) . 4_565 ?
C1C C1B C4 116.0(11) 19_565 4_565 ?
C1C C1B C4 90.3(14) . 4_565 ?
C1A C1B C4 102.2(8) 18 4_565 ?
C1F C1B C4 127.3(16) . 4_565 ?
C1B C1B C4 86.6(5) 18 4_565 ?
C1 C1B C4 142.8(5) 1_553 4_565 ?
O6 C1B C4 136.7(6) 18 4_565 ?
O6 C1B C4 85.2(3) 4_565 4_565 ?
C4 C1B C4 58.5(4) 18 4_565 ?
C1A C1B C1F 44.6(11) . 17_564 ?
C1C C1B C1F 60.5(14) 19_565 17_564 ?
C1C C1B C1F 60.5(14) . 17_564 ?
C1A C1B C1F 59.1(7) 18 17_564 ?
C1F C1B C1F 29.1(18) . 17_564 ?
C1B C1B C1F 77.0(2) 18 17_564 ?
C1 C1B C1F 7.2(2) 1_553 17_564 ?
O6 C1B C1F 76.6(3) 18 17_564 ?
O6 C1B C1F 76.6(3) 4_565 17_564 ?
C4 C1B C1F 146.6(4) 18 17_564 ?
C4 C1B C1F 146.6(4) 4_565 17_564 ?
C1A C1C C1A 63(4) 18 . ?
C1A C1C C1F 55(3) 18 . ?
C1A C1C C1F 55(3) . . ?
C1A C1C C1C 32.1(18) 18 19_565 ?
C1A C1C C1C 32.1(18) . 19_565 ?
C1F C1C C1C 54(3) . 19_565 ?
C1A C1C C1B 38.2(11) 18 18 ?
C1A C1C C1B 95(3) . 18 ?
C1F C1C C1B 90(3) . 18 ?
C1C C1C C1B 63.7(15) 19_565 18 ?
C1A C1C C1B 95(3) 18 . ?
C1A C1C C1B 38.2(11) . . ?
C1F C1C C1B 90(3) . . ?
C1C C1C C1B 63.7(15) 19_565 . ?
C1B C1C C1B 114(2) 18 . ?
C1A C1C C1 74(2) 18 1_553 ?
C1A C1C C1 74(2) . 1_553 ?
C1F C1C C1 23(3) . 1_553 ?
C1C C1C C1 77.4(7) 19_565 1_553 ?
C1B C1C C1 102.0(15) 18 1_553 ?
C1B C1C C1 102.0(15) . 1_553 ?
C1A C1C O6 97.9(15) 18 19_565 ?
C1A C1C O6 155(3) . 19_565 ?
C1F C1C O6 101.4(19) . 19_565 ?
C1C C1C O6 129.8(4) 19_565 19_565 ?
C1B C1C O6 74.3(9) 18 19_565 ?
C1B C1C O6 166(2) . 19_565 ?
C1 C1C O6 86.0(5) 1_553 19_565 ?
C1A C1C O6 155(3) 18 4_565 ?
C1A C1C O6 97.9(15) . 4_565 ?
C1F C1C O6 101.4(19) . 4_565 ?
C1C C1C O6 129.8(4) 19_565 4_565 ?
C1B C1C O6 166(2) 18 4_565 ?
C1B C1C O6 74.3(9) . 4_565 ?
C1 C1C O6 86.0(5) 1_553 4_565 ?
O6 C1C O6 95.1(8) 19_565 4_565 ?
C1A C1C C1F 78(2) 18 17_564 ?
C1A C1C C1F 78(2) . 17_564 ?
C1F C1C C1F 28(3) . 17_564 ?
C1C C1C C1F 82.4(4) 19_565 17_564 ?
C1B C1C C1F 104.5(14) 18 17_564 ?
C1B C1C C1F 104.5(14) . 17_564 ?
C1 C1C C1F 5.1(3) 1_553 17_564 ?
O6 C1C C1F 82.6(4) 19_565 17_564 ?
O6 C1C C1F 82.6(4) 4_565 17_564 ?
C1A C1C C2 114(2) 18 19_565 ?
C1A C1C C2 114(2) . 19_565 ?
C1F C1C C2 167(3) . 19_565 ?
C1C C1C C2 112.8(4) 19_565 19_565 ?
C1B C1C C2 83.4(14) 18 19_565 ?
C1B C1C C2 83.4(14) . 19_565 ?
C1 C1C C2 169.8(10) 1_553 19_565 ?
O6 C1C C2 87.1(6) 19_565 19_565 ?
O6 C1C C2 87.1(6) 4_565 19_565 ?
C1F C1C C2 164.7(8) 17_564 19_565 ?
C2 C1E C4 22.4(8) . 18 ?
C2 C1E C4 22.4(8) . . ?
C4 C1E C4 44.8(17) 18 . ?
C2 C1E C6 36.9(10) . 18 ?
C4 C1E C6 14.6(11) 18 18 ?
C4 C1E C6 59.2(15) . 18 ?
C2 C1E C6 36.9(10) . . ?
C4 C1E C6 59.2(15) 18 . ?
C4 C1E C6 14.6(11) . . ?
C6 C1E C6 73(2) 18 . ?
C2 C1E O1 96.5(6) . . ?
C4 C1E O1 96.8(5) 18 . ?
C4 C1E O1 96.8(5) . . ?
C6 C1E O1 98.1(9) 18 . ?
C6 C1E O1 98.1(9) . . ?
C2 C1E O1 152.6(7) . 21_553 ?
C4 C1E O1 144.6(7) 18 21_553 ?
C4 C1E O1 144.6(7) . 21_553 ?
C6 C1E O1 133.3(10) 18 21_553 ?
C6 C1E O1 133.3(10) . 21_553 ?
O1 C1E O1 110.9(3) . 21_553 ?
C2 C1E C5 66.0(3) . . ?
C4 C1E C5 87.6(9) 18 . ?
C4 C1E C5 44.3(8) . . ?
C6 C1E C5 101.1(10) 18 . ?
C6 C1E C5 30.0(10) . . ?
O1 C1E C5 105.9(3) . . ?
O1 C1E C5 104.8(3) 21_553 . ?
C2 C1E C5 66.0(3) . 18 ?
C4 C1E C5 44.3(8) 18 18 ?
C4 C1E C5 87.6(9) . 18 ?
C6 C1E C5 30.0(10) 18 18 ?
C6 C1E C5 101.1(10) . 18 ?
O1 C1E C5 105.9(3) . 18 ?
O1 C1E C5 104.8(3) 21_553 18 ?
C5 C1E C5 124.4(5) . 18 ?
C2 C1E C1E 156.5(7) . 21_553 ?
C4 C1E C1E 148.6(7) 18 21_553 ?
C4 C1E C1E 148.6(7) . 21_553 ?
C6 C1E C1E 138.9(9) 18 21_553 ?
C6 C1E C1E 138.9(9) . 21_553 ?
O1 C1E C1E 60.0(3) . 21_553 ?
O1 C1E C1E 50.9(2) 21_553 21_553 ?
C5 C1E C1E 117.6(2) . 21_553 ?
C5 C1E C1E 117.6(2) 18 21_553 ?
C2 C1E T2 133.0(5) . 21_553 ?
C4 C1E T2 115.9(7) 18 21_553 ?
C4 C1E T2 143.9(5) . 21_553 ?
C6 C1E T2 103.0(10) 18 21_553 ?
C6 C1E T2 143.9(9) . 21_553 ?
O1 C1E T2 117.7(2) . 21_553 ?
O1 C1E T2 31.10(8) 21_553 21_553 ?
C5 C1E T2 125.7(3) . 21_553 ?
C5 C1E T2 73.8(2) 18 21_553 ?
C1E C1E T2 65.95(17) 21_553 21_553 ?
C2 C1E T2 133.0(5) . 6_553 ?
C4 C1E T2 143.9(5) 18 6_553 ?
C4 C1E T2 115.9(7) . 6_553 ?
C6 C1E T2 144.0(9) 18 6_553 ?
C6 C1E T2 103.0(10) . 6_553 ?
O1 C1E T2 117.7(2) . 6_553 ?
O1 C1E T2 31.10(8) 21_553 6_553 ?
C5 C1E T2 73.8(2) . 6_553 ?
C5 C1E T2 125.7(3) 18 6_553 ?
C1E C1E T2 65.95(17) 21_553 6_553 ?
T2 C1E T2 58.34(11) 21_553 6_553 ?
C1A C1F C1A 51(4) . 18 ?
C1A C1F C1C 43(3) . . ?
C1A C1F C1C 43(3) 18 . ?
C1A C1F C1C 43(3) . 19_565 ?
C1A C1F C1C 43(3) 18 19_565 ?
C1C C1F C1C 71(6) . 19_565 ?
C1A C1F C1B 16.5(8) . . ?
C1A C1F C1B 68(4) 18 . ?
C1C C1F C1B 53(3) . . ?
C1C C1F C1B 53(3) 19_565 . ?
C1A C1F C1B 68(4) . 18 ?
C1A C1F C1B 16.5(8) 18 18 ?
C1C C1F C1B 53(3) . 18 ?
C1C C1F C1B 53(3) 19_565 18 ?
C1B C1F C1B 84(4) . 18 ?
C1A C1F C1 154(2) . 1_553 ?
C1A C1F C1 154(2) 18 1_553 ?
C1C C1F C1 144(3) . 1_553 ?
C1C C1F C1 144(3) 19_565 1_553 ?
C1B C1F C1 137.9(18) . 1_553 ?
C1B C1F C1 137.9(18) 18 1_553 ?
C1A C1F C1F 154(2) . 17_564 ?
C1A C1F C1F 154(2) 18 17_564 ?
C1C C1F C1F 144(3) . 17_564 ?
C1C C1F C1F 144(3) 19_565 17_564 ?
C1B C1F C1F 137.9(18) . 17_564 ?
C1B C1F C1F 137.9(18) 18 17_564 ?
C1 C1F C1F 0.000(2) 1_553 17_564 ?
C1A C1F C1A 159(2) . 17_564 ?
C1A C1F C1A 150(2) 18 17_564 ?
C1C C1F C1A 144(3) . 17_564 ?
C1C C1F C1A 144(3) 19_565 17_564 ?
C1B C1F C1A 142.6(18) . 17_564 ?
C1B C1F C1A 133.1(18) 18 17_564 ?
C1 C1F C1A 4.76(13) 1_553 17_564 ?
C1F C1F C1A 4.76(13) 17_564 17_564 ?
C1A C1F C1A 150(2) . 2_564 ?
C1A C1F C1A 159(2) 18 2_564 ?
C1C C1F C1A 144(3) . 2_564 ?
C1C C1F C1A 144(3) 19_565 2_564 ?
C1B C1F C1A 133.1(18) . 2_564 ?
C1B C1F C1A 142.6(18) 18 2_564 ?
C1 C1F C1A 4.76(13) 1_553 2_564 ?
C1F C1F C1A 4.76(13) 17_564 2_564 ?
C1A C1F C1A 9.5(3) 17_564 2_564 ?
C1A C1F C1C 153(2) . 3_554 ?
C1A C1F C1C 153(2) 18 3_554 ?
C1C C1F C1C 137(3) . 3_554 ?
C1C C1F C1C 152(3) 19_565 3_554 ?
C1B C1F C1C 137.3(17) . 3_554 ?
C1B C1F C1C 137.3(17) 18 3_554 ?
C1 C1F C1C 7.6(4) 1_553 3_554 ?
C1F C1F C1C 7.6(4) 17_564 3_554 ?
C1A C1F C1C 8.9(3) 17_564 3_554 ?
C1A C1F C1C 8.9(3) 2_564 3_554 ?
C1A C1F C1C 153(2) . 17_564 ?
C1A C1F C1C 153(2) 18 17_564 ?
C1C C1F C1C 152(3) . 17_564 ?
C1C C1F C1C 137(3) 19_565 17_564 ?
C1B C1F C1C 137.3(17) . 17_564 ?
C1B C1F C1C 137.3(17) 18 17_564 ?
C1 C1F C1C 7.6(4) 1_553 17_564 ?
C1F C1F C1C 7.6(4) 17_564 17_564 ?
C1A C1F C1C 8.9(3) 17_564 17_564 ?
C1A C1F C1C 8.9(3) 2_564 17_564 ?
C1C C1F C1C 15.1(8) 3_554 17_564 ?
C4 C2 C4 160(4) . 18 ?
C4 C2 C1E 100(2) . . ?
C4 C2 C1E 100(2) 18 . ?
C4 C2 C6 151(3) . 18 ?
C4 C2 C6 8(2) 18 18 ?
C1E C2 C6 107.8(14) . 18 ?
C4 C2 C6 8(2) . . ?
C4 C2 C6 151(3) 18 . ?
C1E C2 C6 107.8(14) . . ?
C6 C2 C6 143(3) 18 . ?
C4 C2 C5 19.4(17) . . ?
C4 C2 C5 163(2) 18 . ?
C1E C2 C5 85.1(4) . . ?
C6 C2 C5 157.1(15) 18 . ?
C6 C2 C5 24.6(14) . . ?
C4 C2 C5 163(2) . 18 ?
C4 C2 C5 19.4(17) 18 18 ?
C1E C2 C5 85.1(4) . 18 ?
C6 C2 C5 24.6(14) 18 18 ?
C6 C2 C5 157.1(15) . 18 ?
C5 C2 C5 149.4(7) . 18 ?
C4 C2 C6 58(2) . 19_565 ?
C4 C2 C6 102(2) 18 19_565 ?
C1E C2 C6 157.9(8) . 19_565 ?
C6 C2 C6 94.3(15) 18 19_565 ?
C6 C2 C6 50.8(17) . 19_565 ?
C5 C2 C6 74.5(9) . 19_565 ?
C5 C2 C6 116.9(9) 18 19_565 ?
C4 C2 C6 102(2) . 4_565 ?
C4 C2 C6 58(2) 18 4_565 ?
C1E C2 C6 157.9(8) . 4_565 ?
C6 C2 C6 50.8(17) 18 4_565 ?
C6 C2 C6 94.3(15) . 4_565 ?
C5 C2 C6 116.9(9) . 4_565 ?
C5 C2 C6 74.5(9) 18 4_565 ?
C6 C2 C6 43.8(17) 19_565 4_565 ?
C4 C2 C4 70.9(19) . 19_565 ?
C4 C2 C4 90(2) 18 19_565 ?
C1E C2 C4 169.0(6) . 19_565 ?
C6 C2 C4 82.2(14) 18 19_565 ?
C6 C2 C4 63.5(15) . 19_565 ?
C5 C2 C4 87.2(5) . 19_565 ?
C5 C2 C4 105.4(6) 18 19_565 ?
C6 C2 C4 12.7(7) 19_565 19_565 ?
C6 C2 C4 31.4(12) 4_565 19_565 ?
C4 C2 C4 90(2) . 4_565 ?
C4 C2 C4 70.9(19) 18 4_565 ?
C1E C2 C4 169.0(6) . 4_565 ?
C6 C2 C4 63.5(15) 18 4_565 ?
C6 C2 C4 82.2(14) . 4_565 ?
C5 C2 C4 105.4(6) . 4_565 ?
C5 C2 C4 87.2(5) 18 4_565 ?
C6 C2 C4 31.4(12) 19_565 4_565 ?
C6 C2 C4 12.7(7) 4_565 4_565 ?
C4 C2 C4 18.8(8) 19_565 4_565 ?
C4 C2 C1C 89.1(19) . 19_565 ?
C4 C2 C1C 89.1(19) 18 19_565 ?
C1E C2 C1C 106.6(8) . 19_565 ?
C6 C2 C1C 89.5(14) 18 19_565 ?
C6 C2 C1C 89.5(14) . 19_565 ?
C5 C2 C1C 105.3(4) . 19_565 ?
C5 C2 C1C 105.3(4) 18 19_565 ?
C6 C2 C1C 71.4(7) 19_565 19_565 ?
C6 C2 C1C 71.4(7) 4_565 19_565 ?
C4 C2 C1C 68.0(5) 19_565 19_565 ?
C4 C2 C1C 68.0(5) 4_565 19_565 ?
C1D C3 C3A 167.2(16) 5_540 2_554 ?
C1D C3 C3A 167.2(16) 5_540 . ?
C3A C3 C3A 26(3) 2_554 . ?
C1D C3 C3 0.000(1) 5_540 17_554 ?
C3A C3 C3 167.2(16) 2_554 17_554 ?
C3A C3 C3 167.2(16) . 17_554 ?
C1D C3 C3A 5.2(7) 5_540 17_554 ?
C3A C3 C3A 162(2) 2_554 17_554 ?
C3A C3 C3A 172.4(9) . 17_554 ?
C3 C3 C3A 5.2(7) 17_554 17_554 ?
C1D C3 C3A 5.2(7) 5_540 18 ?
C3A C3 C3A 172.4(9) 2_554 18 ?
C3A C3 C3A 162(2) . 18 ?
C3 C3 C3A 5.2(7) 17_554 18 ?
C3A C3 C3A 10.3(13) 17_554 18 ?
C1D C3 O7 80.4(2) 5_540 17_554 ?
C3A C3 O7 99.36(19) 2_554 17_554 ?
C3A C3 O7 99.36(19) . 17_554 ?
C3 C3 O7 80.4(2) 17_554 17_554 ?
C3A C3 O7 80.4(2) 17_554 17_554 ?
C3A C3 O7 80.4(2) 18 17_554 ?
C1D C3 O7 80.4(2) 5_540 . ?
C3A C3 O7 99.36(19) 2_554 . ?
C3A C3 O7 99.36(19) . . ?
C3 C3 O7 80.4(2) 17_554 . ?
C3A C3 O7 80.4(2) 17_554 . ?
C3A C3 O7 80.4(2) 18 . ?
O7 C3 O7 160.8(4) 17_554 . ?
C3A C3A C3 77.2(16) 2_554 . ?
C3A C3A C1D 82.6(9) 2_554 5_540 ?
C3 C3A C1D 5.4(7) . 5_540 ?
C3A C3A C3 84.8(6) 2_554 17_554 ?
C3 C3A C3 7.6(9) . 17_554 ?
C1D C3A C3 2.2(3) 5_540 17_554 ?
C3A C3A C3A 89.99(2) 2_554 18 ?
C3 C3A C3A 12.8(16) . 18 ?
C1D C3A C3A 7.4(9) 5_540 18 ?
C3 C3A C3A 5.2(7) 17_554 18 ?
C3A C3A C3A 82.6(9) 2_554 17_554 ?
C3 C3A C3A 5.4(7) . 17_554 ?
C1D C3A C3A 0.002(1) 5_540 17_554 ?
C3 C3A C3A 2.2(3) 17_554 17_554 ?
C3A C3A C3A 7.4(9) 18 17_554 ?
C3A C3A O5 87.0(4) 2_554 . ?
C3 C3A O5 124.4(6) . . ?
C1D C3A O5 125.4(4) 5_540 . ?
C3 C3A O5 125.7(4) 17_554 . ?
C3A C3A O5 126.2(3) 18 . ?
C3A C3A O5 125.4(4) 17_554 . ?
C3A C3A O5 87.0(4) 2_554 2_554 ?
C3 C3A O5 124.3(6) . 2_554 ?
C1D C3A O5 125.4(4) 5_540 2_554 ?
C3 C3A O5 125.7(4) 17_554 2_554 ?
C3A C3A O5 126.2(3) 18 2_554 ?
C3A C3A O5 125.4(4) 17_554 2_554 ?
O5 C3A O5 107.3(6) . 2_554 ?
C3A C3A C6 155.6(6) 2_554 23 ?
C3 C3A C6 106.4(16) . 23 ?
C1D C3A C6 101.4(12) 5_540 23 ?
C3 C3A C6 99.4(10) 17_554 23 ?
C3A C3A C6 94.7(8) 18 23 ?
C3A C3A C6 101.4(12) 17_554 23 ?
O5 C3A C6 71.0(7) . 23 ?
O5 C3A C6 109.0(10) 2_554 23 ?
C3A C3A C6 155.6(6) 2_554 5_545 ?
C3 C3A C6 106.4(16) . 5_545 ?
C1D C3A C6 101.4(12) 5_540 5_545 ?
C3 C3A C6 99.4(10) 17_554 5_545 ?
C3A C3A C6 94.7(8) 18 5_545 ?
C3A C3A C6 101.4(12) 17_554 5_545 ?
O5 C3A C6 109.0(10) . 5_545 ?
O5 C3A C6 71.0(7) 2_554 5_545 ?
C6 C3A C6 47.7(12) 23 5_545 ?
C2 C4 C6 165(4) . . ?
C2 C4 C4 10(2) . 18 ?
C6 C4 C4 155(3) . 18 ?
C2 C4 C1E 57.7(18) . . ?
C6 C4 C1E 136(3) . . ?
C4 C4 C1E 67.6(8) 18 . ?
C2 C4 C6 20.0(19) . 18 ?
C6 C4 C6 145(4) . 18 ?
C4 C4 C6 9.9(10) 18 18 ?
C1E C4 C6 77.2(12) . 18 ?
C2 C4 C5 155(2) . . ?
C6 C4 C5 35(3) . . ?
C4 C4 C5 159.5(5) 18 . ?
C1E C4 C5 102.2(8) . . ?
C6 C4 C5 159.2(13) 18 . ?
C2 C4 OH 176(2) . . ?
C6 C4 OH 13(3) . . ?
C4 C4 OH 166.5(6) 18 . ?
C1E C4 OH 125.8(11) . . ?
C6 C4 OH 157.0(13) 18 . ?
C5 C4 OH 29.6(6) . . ?
C2 C4 C5 13.8(18) . 18 ?
C6 C4 C5 155(3) . 18 ?
C4 C4 C5 12.8(3) 18 18 ?
C1E C4 C5 62.4(9) . 18 ?
C6 C4 C5 17.6(10) 18 18 ?
C5 C4 C5 146.8(7) . 18 ?
OH C4 C5 167.1(7) . 18 ?
C2 C4 C6 113(2) . 19_565 ?
C6 C4 C6 54(3) . 19_565 ?
C4 C4 C6 102.8(8) 18 19_565 ?
C1E C4 C6 169.4(10) . 19_565 ?
C6 C4 C6 93.5(13) 18 19_565 ?
C5 C4 C6 88.3(8) . 19_565 ?
OH C4 C6 63.7(9) . 19_565 ?
C5 C4 C6 109.2(9) 18 19_565 ?
C2 C4 C4 99.7(19) . 19_565 ?
C6 C4 C4 67(3) . 19_565 ?
C4 C4 C4 90.002(3) 18 19_565 ?
C1E C4 C4 156.6(8) . 19_565 ?
C6 C4 C4 80.9(10) 18 19_565 ?
C5 C4 C4 101.2(5) . 19_565 ?
OH C4 C4 76.6(6) . 19_565 ?
C5 C4 C4 97.1(3) 18 19_565 ?
C6 C4 C4 13.0(8) 19_565 19_565 ?
C2 C4 C1B 95(2) . 18 ?
C6 C4 C1B 84(3) . 18 ?
C4 C4 C1B 93.4(5) 18 18 ?
C1E C4 C1B 111.8(6) . 18 ?
C6 C4 C1B 92.1(12) 18 18 ?
C5 C4 C1B 107.0(8) . 18 ?
OH C4 C1B 80.8(7) . 18 ?
C5 C4 C1B 106.1(6) 18 18 ?
C6 C4 C1B 62.9(7) 19_565 18 ?
C4 C4 C1B 60.8(2) 19_565 18 ?
C2 C4 C2 90(2) . 19_565 ?
C6 C4 C2 77(3) . 19_565 ?
C4 C4 C2 80.6(4) 18 19_565 ?
C1E C4 C2 147.4(12) . 19_565 ?
C6 C4 C2 71.5(12) 18 19_565 ?
C5 C4 C2 110.4(8) . 19_565 ?
OH C4 C2 86.0(7) . 19_565 ?
C5 C4 C2 87.9(5) 18 19_565 ?
C6 C4 C2 22.4(9) 19_565 19_565 ?
C4 C4 C2 9.4(4) 19_565 19_565 ?
C1B C4 C2 61.3(3) 18 19_565 ?
OH C5 C6 67(2) . . ?
OH C5 C4 84.3(12) . . ?
C6 C5 C4 19.0(18) . . ?
OH C5 O4 100.0(12) . 11_553 ?
C6 C5 O4 147.0(15) . 11_553 ?
C4 C5 O4 140.7(6) . 11_553 ?
OH C5 C2 90.1(12) . . ?
C6 C5 C2 24(2) . . ?
C4 C5 C2 5.8(5) . . ?
O4 C5 C2 139.5(6) 11_553 . ?
OH C5 O3 172.7(13) . 6_553 ?
C6 C5 O3 109.7(19) . 6_553 ?
C4 C5 O3 93.2(6) . 6_553 ?
O4 C5 O3 86.2(4) 11_553 6_553 ?
C2 C5 O3 87.5(4) . 6_553 ?
OH C5 O4 87.8(11) . . ?
C6 C5 O4 88.7(15) . . ?
C4 C5 O4 81.7(5) . . ?
O4 C5 O4 59.7(3) 11_553 . ?
C2 C5 O4 81.9(4) . . ?
O3 C5 O4 98.7(4) 6_553 . ?
OH C5 C1E 112.0(12) . . ?
C6 C5 C1E 52(2) . . ?
C4 C5 C1E 33.5(4) . . ?
O4 C5 C1E 114.1(4) 11_553 . ?
C2 C5 C1E 28.9(3) . . ?
O3 C5 C1E 68.2(3) 6_553 . ?
O4 C5 C1E 65.6(3) . . ?
OH C5 T3 109.2(12) . . ?
C6 C5 T3 119.7(17) . . ?
C4 C5 T3 108.1(5) . . ?
O4 C5 T3 33.48(18) 11_553 . ?
C2 C5 T3 106.2(5) . . ?
O3 C5 T3 78.1(3) 6_553 . ?
O4 C5 T3 32.87(15) . . ?
C1E C5 T3 81.1(3) . . ?
OH C5 C4 91.3(12) . 18 ?
C6 C5 C4 24.9(19) . 18 ?
C4 C5 C4 7.7(4) . 18 ?
O4 C5 C4 142.1(5) 11_553 18 ?
C2 C5 C4 3.3(4) . 18 ?
O3 C5 C4 85.9(4) 6_553 18 ?
O4 C5 C4 85.0(4) . 18 ?
C1E C5 C4 30.0(2) . 18 ?
T3 C5 C4 108.7(4) . 18 ?
OH C5 T2 104.7(12) . 11_553 ?
C6 C5 T2 171.4(19) . 11_553 ?
C4 C5 T2 167.2(6) . 11_553 ?
O4 C5 T2 29.79(17) 11_553 11_553 ?
C2 C5 T2 162.6(5) . 11_553 ?
O3 C5 T2 78.9(3) 6_553 11_553 ?
O4 C5 T2 89.5(3) . 11_553 ?
C1E C5 T2 133.8(4) . 11_553 ?
T3 C5 T2 60.6(2) . 11_553 ?
C4 C5 T2 162.8(4) 18 11_553 ?
OH C5 C5 56.4(11) . 11_553 ?
C6 C5 C5 99.4(15) . 11_553 ?
C4 C5 C5 105.0(6) . 11_553 ?
O4 C5 C5 51.3(3) 11_553 11_553 ?
C2 C5 C5 108.5(5) . 11_553 ?
O3 C5 C5 130.9(2) 6_553 11_553 ?
O4 C5 C5 42.3(3) . 11_553 ?
C1E C5 C5 104.3(4) . 11_553 ?
T3 C5 C5 53.0(2) . 11_553 ?
C4 C5 C5 111.6(5) 18 11_553 ?
T2 C5 C5 73.7(3) 11_553 11_553 ?
C4 C6 OH 160(4) . . ?
C4 C6 C2 6.3(18) . . ?
OH C6 C2 166(3) . . ?
C4 C6 C5 126(4) . . ?
OH C6 C5 45.2(17) . . ?
C2 C6 C5 131(3) . . ?
C4 C6 C4 14.8(18) . 18 ?
OH C6 C4 172(3) . 18 ?
C2 C6 C4 8.5(7) . 18 ?
C5 C6 C4 137(3) . 18 ?
C4 C6 C1E 29(2) . . ?
OH C6 C1E 134(2) . . ?
C2 C6 C1E 35.3(12) . . ?
C5 C6 C1E 98(2) . . ?
C4 C6 C1E 43.6(9) 18 . ?
C4 C6 C6 25(3) . 18 ?
OH C6 C6 171.0(16) . 18 ?
C2 C6 C6 18.4(14) . 18 ?
C5 C6 C6 143.8(19) . 18 ?
C4 C6 C6 9.9(10) 18 18 ?
C1E C6 C6 53.3(10) . 18 ?
C4 C6 C6 113(3) . 19_565 ?
OH C6 C6 82.0(17) . 19_565 ?
C2 C6 C6 107.1(14) . 19_565 ?
C5 C6 C6 120(2) . 19_565 ?
C4 C6 C6 99.1(10) 18 19_565 ?
C1E C6 C6 142.1(10) . 19_565 ?
C6 C6 C6 89.999(5) 18 19_565 ?
C4 C6 C4 100(3) . 19_565 ?
OH C6 C4 94.7(19) . 19_565 ?
C2 C6 C4 94.1(16) . 19_565 ?
C5 C6 C4 132(3) . 19_565 ?
C4 C6 C4 86.2(13) 18 19_565 ?
C1E C6 C4 129.1(16) . 19_565 ?
C6 C6 C4 77.2(8) 18 19_565 ?
C6 C6 C4 13.0(8) 19_565 19_565 ?
C4 C6 C2 91(3) . 19_565 ?
OH C6 C2 104(2) . 19_565 ?
C2 C6 C2 85.1(15) . 19_565 ?
C5 C6 C2 141(3) . 19_565 ?
C4 C6 C2 77.1(12) 18 19_565 ?
C1E C6 C2 120.2(17) . 19_565 ?
C6 C6 C2 68.1(9) 18 19_565 ?
C6 C6 C2 22.0(9) 19_565 19_565 ?
C4 C6 C2 9.1(5) 19_565 19_565 ?
C4 C6 C3A 103(3) . 5_554 ?
OH C6 C3A 95(2) . 5_554 ?
C2 C6 C3A 98.3(16) . 5_554 ?
C5 C6 C3A 88.6(17) . 5_554 ?
C4 C6 C3A 92.4(13) 18 5_554 ?
C1E C6 C3A 113.3(14) . 5_554 ?
C6 C6 C3A 85.3(8) 18 5_554 ?
C6 C6 C3A 66.2(6) 19_565 5_554 ?
C4 C6 C3A 67.9(7) 19_565 5_554 ?
C2 C6 C3A 68.6(6) 19_565 5_554 ?
C4 C6 C1B 83(3) . 18 ?
OH C6 C1B 91.2(17) . 18 ?
C2 C6 C1B 83.0(16) . 18 ?
C5 C6 C1B 127(2) . 18 ?
C4 C6 C1B 82.1(13) 18 18 ?
C1E C6 C1B 96.1(13) . 18 ?
C6 C6 C1B 81.7(8) 18 18 ?
C6 C6 C1B 66.3(6) 19_565 18 ?
C4 C6 C1B 62.7(6) 19_565 18 ?
C2 C6 C1B 62.2(6) 19_565 18 ?
C3A C6 C1B 130.5(10) 5_554 18 ?
C5 OH C6 68.0(18) . . ?
C5 OH C4 66.1(11) . . ?
C6 OH C4 7.3(16) . . ?
 
_refine_diff_density_max    0.828
_refine_diff_density_min   -1.032
_refine_diff_density_rms    0.129

_shelxl_version_number 2014-1

_shelx_res_file
;
TITL Pbsti400_OF in Fmmm
REM  transformed to space group :
CELL   0.71073 13.6261 17.9186 17.7090   90.000   90.000   90.000
ZERR   1        0.0004  0.0005  0.0005    0.000    0.000    0.000
LATT 4
SYMM x,-y,-z
SYMM -x,y,-z
SYMM -x,-y,z
SFAC O Pb Si
UNIT 153.94 11.41 72
TEMP 400.0
acta
EADP C1A C1B C1C C1E
EADP C1 C1D
L.S. 10
BOND
FMAP 2
PLAN 20
WGHT    0.064200  112.275894
FVAR       0.12949
MOLE   1
T1    3    0.110044    0.183803   -0.500000    10.50000    0.02293    0.02794 =
         0.03545    0.00000    0.00000    0.00206
T2    3    0.113426    0.308925   -0.624814    11.00000    0.02286    0.03864 =
         0.02548   -0.00085    0.00256    0.00010
T3    3    0.250000    0.250000   -0.750000    10.25000    0.02077    0.05233 =
         0.02506    0.00000    0.00000    0.00000
T4    3    0.300193    0.089057   -0.500000    10.50000    0.03348    0.02058 =
         0.03685    0.00000    0.00000    0.00151
O1    1    0.000000    0.320651   -0.653085    10.50000    0.02564    0.10701 =
         0.05193    0.00737    0.00000    0.00000
O2    1    0.308581    0.000000   -0.500000    10.25000    0.09687    0.01897 =
         0.10374    0.00000    0.00000    0.00000
O3    1    0.124689    0.233604   -0.574579    11.00000    0.05307    0.05985 =
         0.06505    0.03080    0.00692    0.00097
O4    1    0.183046    0.304403   -0.698778    11.00000    0.05386    0.06813 =
         0.05252    0.00837    0.02969    0.01320
O5    1    0.186500    0.114613   -0.500000    10.50000    0.03676    0.05204 =
         0.08365    0.00000    0.00000    0.01599
O6    1    0.141556    0.382762   -0.575727    11.00000    0.07519    0.06657 =
         0.05836   -0.02250   -0.01665   -0.00155
O7    1    0.000000    0.146709   -0.500000    10.25000    0.03026    0.03537 =
         0.05995    0.00000    0.00000    0.00000
rem extraframework
C1    2    0.000000    0.500000    1.500000     0.00872    0.34726
C1D   2    0.000000    0.500000    4.000000     0.00566    0.34726
C1A   2   -0.019297    0.500000   -0.604743     0.08438    0.05883
C1B   2   -0.059496    0.500000   -0.624341     0.02478    0.05883
C1C   2    0.000000    0.523796   -0.607381     0.02232    0.05883
C1E   2    0.000000    0.321403   -0.791172     0.04169    0.05883
C1F   2    0.000000    0.500000   -0.573731     0.00827    0.05225
C2    2    0.000000    0.396249   -0.799402     0.02653    0.07225
C3    2    0.032632    0.000000   -0.500000     0.02526    0.03951
C3A   2    0.075969    0.000000   -0.492428     0.02618    0.05715
rem hydroxyl
C4    2    0.043952    0.401949   -0.801216     0.04428    0.07260
C5    2    0.180677    0.380339   -0.833790     0.02874    0.05355
C6    2    0.097530    0.419273   -0.808406     0.00984    0.05968
OH    1    0.198435    0.430035   -0.802677     0.31081    0.06459

HKLF 4

REM  Pbsti400_OF in Fmmm
REM R1 =  0.0607 for    1074 Fo > 4sig(Fo)  and  0.0749 for all    1330 data
REM    122 parameters refined using      0 restraints

END

WGHT      0.0641    112.3772

REM Highest difference peak  0.828,  deepest hole -1.032,  1-sigma level  0.129
Q1    1  -0.1120  0.5000 -0.6351  10.50000  0.05    0.83
Q2    1   0.0419  0.3368 -0.7956  11.00000  0.05    0.80
Q3    1   0.1171  0.0000 -0.4518  10.50000  0.05    0.76
Q4    1  -0.0392  0.5000 -0.7250  10.50000  0.05    0.72
Q5    1   0.0391  0.3576 -0.7886  11.00000  0.05    0.71
Q6    1   0.0000  0.5000  4.1169  10.25000  0.05    0.67
Q7    1   0.1528  0.4297 -0.8086  11.00000  0.05    0.61
Q8    1   0.0000  0.4253 -0.8095  10.50000  0.05    0.60
Q9    1   0.2016  0.3986 -0.8524  11.00000  0.05    0.58
Q10   1   0.0000  0.4718 -0.5672  10.50000  0.05    0.51
Q11   1  -0.1809  0.5000 -0.6797  10.50000  0.05    0.50
Q12   1   0.2560  0.4197 -0.7774  11.00000  0.05    0.50
Q13   1   0.0365  0.5486  1.5000  10.50000  0.05    0.47
Q14   1  -0.0350  0.5317 -0.6298  11.00000  0.05    0.45
Q15   1   0.3734  0.0687 -0.5000  10.50000  0.05    0.43
Q16   1   0.1557  0.3657 -0.8183  11.00000  0.05    0.41
Q17   1   0.0000  0.5397 -0.6515  10.50000  0.05    0.39
Q18   1   0.2546  0.0000 -0.5000  10.25000  0.05    0.39
Q19   1   0.1198  0.0000 -0.5000  10.25000  0.05    0.34
Q20   1   0.3186 -0.0375 -0.5000  10.50000  0.05    0.33
;
_shelx_res_checksum   22497

_shelx_hkl_file
;
   0   0  -2 2977.90  124.59
   0   0  -2 3423.96  124.59
   0   0  -2 3568.74  125.69
   0   0   2 3485.85  124.59
   0   0  -4  136.99    8.90
   0   0   4  191.88    7.70
   0   0   4  198.88    7.60
   0   0   4  197.68   10.30
   0   0   6 1262.27   54.09
   0   0  -6 1338.17   49.70
   0   0  -6 1361.16   52.59
   0   0   6 1292.07   49.90
   0   0   8 2592.74   98.99
   0   0  -8 2653.93  102.09
   0   0   8 2589.74   98.79
   0   0   8 2646.54  105.49
   0   0  -8 2684.53   98.79
   0   0  10 7446.85  278.17
   0   0 -10 7526.75  277.77
   0   0 -10 7496.65  281.77
   0   0  10 7401.96  286.57
   0   0 -12  138.69   11.20
   0   0 -12  126.29    7.80
   0   0  12  113.69   15.10
   0   0  12  134.49    8.30
   0   0  14 1029.80   52.89
   0   0 -14 1030.30   41.10
   0   0  14 1028.30   41.60
   0   0  16 2179.88   84.59
   0   0  18  115.89   10.30
   0   0  20   69.49    9.10
   0   0  22    2.40    6.90
   0  -2   0 1753.82   66.89
   0  -2   0 1845.02   70.89
   0  -2   0 1825.62   66.89
   0  -2   0 1818.32   67.09
   0  -2   0 1839.42   68.29
   0   2   0 1766.42   70.49
   0   2   0 1752.32   66.89
   0  -2   2 1847.42   68.29
   0  -2   2 1757.32   66.99
   0  -2  -2 1800.62   71.59
   0  -2   2 1793.02   66.79
   0  -2  -2 1813.62   66.79
   0  -2  -2 1731.03   66.89
   0  -2  -2 1848.62   68.19
   0   2  -2 1791.92   67.09
   0   2   2 1845.72   66.89
   0   2  -2 1773.52   67.89
   0   2  -2 1715.03   66.79
   0   2   2 1806.32   66.79
   0  -2  -4  118.29   10.70
   0  -2   4  186.18    7.70
   0  -2  -4  123.09    8.50
   0  -2   4  175.68    7.80
   0  -2   4  185.18    7.30
   0  -2   4  192.28    7.90
   0   2   4  172.38    7.40
   0   2   4  181.78    7.40
   0   2   4  172.98   12.60
   0  -2  -6  294.27   13.70
   0  -2   6  241.38   11.60
   0  -2  -6  274.07   16.00
   0  -2  -6  289.27   11.10
   0  -2   6  225.38   11.00
   0  -2   6  235.98   10.70
   0  -2   6  237.48   12.10
   0   2   6  294.97   18.40
   0   2   6  275.87   11.00
   0   2  -6  275.57   10.90
   0   2   6  269.17   11.10
   0  -2  -8  177.48    8.80
   0  -2   8  201.38    8.70
   0  -2  -8  147.79   12.80
   0  -2  -8  184.58   11.70
   0  -2   8  197.88   11.50
   0  -2   8  194.78    9.20
   0   2  -8  178.58    8.60
   0   2   8  193.18    8.90
   0   2  -8  177.38    9.60
   0   2   8  209.38   16.80
   0   2   8  194.18    8.80
   0  -2 -10  908.21   41.50
   0  -2  10  877.61   40.00
   0  -2  10  927.81   35.70
   0  -2  10  895.71   35.00
   0  -2 -10  919.31   35.30
   0   2  10  879.81   35.30
   0   2 -10  852.51   35.00
   0   2 -10  868.91   36.60
   0   2  10  898.91   35.20
   0   2  10  942.21   46.70
   0  -2 -12  165.38   14.40
   0  -2 -12  165.08    9.10
   0  -2  12  153.58   15.20
   0  -2  12  154.78    9.30
   0   2 -12  144.59   10.20
   0   2  12  182.78   21.00
   0   2  12  164.78    9.20
   0   2 -12  157.08    8.80
   0  -2 -14   96.29    7.50
   0  -2  14   80.59    7.50
   0  -2 -14   95.09   12.70
   0   2  14  118.39   19.60
   0   2 -14  101.49    7.50
   0   2  14   92.29    7.90
   0  -2  16  211.48   12.80
   0   2  16  219.68   12.80
   0  -2  18   97.39    9.90
   0   2  18  129.79   10.50
   0  -2  20   91.19   10.40
   0   2  20   78.09    9.60
   0  -2  22   22.50    8.00
   0   2  22   10.20    7.20
   0  -4   0  326.67   12.90
   0  -4   0  328.87   13.40
   0  -4   0  330.37   12.90
   0  -4   0  330.67   15.60
   0  -4   0  323.87   19.60
   0   4   0  299.97   18.70
   0   4   0  322.27   13.40
   0   4   0  333.47   13.00
   0  -4   2   36.80    2.80
   0  -4   2   46.40    6.90
   0  -4   2   35.20    3.20
   0  -4   2   36.50    2.50
   0   4   2   35.80    2.70
   0   4   2   43.50    8.20
   0   4   2   38.20    3.00
   0  -4   4  946.71   37.10
   0  -4  -4  925.51   36.70
   0  -4   4  976.30   39.80
   0  -4  -4  969.10   39.20
   0  -4   4  970.80   36.50
   0  -4  -4  919.61   45.10
   0   4   4  967.00   36.60
   0   4   4  949.11   46.00
   0   4  -4  965.30   36.50
   0   4  -4  943.41   38.30
   0   4   4  990.50   36.80
   0  -4  -6 2148.49   79.79
   0  -4  -6 2090.09   88.69
   0  -4   6 2067.79   80.09
   0  -4   6 2092.29   80.19
   0  -4   6 2101.19   81.09
   0  -4  -6 2148.49   82.69
   0  -4   6 2129.89   79.49
   0   4  -6 2129.79   79.59
   0   4   6 2125.69   79.69
   0   4  -6 2119.09   80.49
   0   4   6 2047.80   90.99
   0   4   6 2170.48   79.79
   0  -4   8  929.11   36.80
   0  -4   8  907.41   36.10
   0  -4  -8  949.01   36.50
   0  -4   8  882.81   36.90
   0  -4   8  943.41   37.10
   0  -4  -8  941.51   40.10
   0   4   8  931.81   36.30
   0   4   8  988.50   36.50
   0   4  -8  907.31   36.10
   0   4   8  954.50   49.40
   0  -4 -10   25.20    3.80
   0  -4  10   29.10    4.20
   0  -4  10   27.40    3.80
   0  -4 -10   11.30    6.80
   0  -4  10   22.20    4.40
   0  -4 -10   30.60    6.80
   0  -4  10   27.60    3.40
   0   4  10   40.80    4.30
   0   4  10   49.99    4.70
   0   4 -10   17.10    3.20
   0   4  10   40.40   11.80
   0  -4  12    9.70    3.90
   0  -4 -12   37.40    9.90
   0  -4  12   12.30    3.50
   0  -4  12    9.40    4.70
   0  -4 -12   48.00    5.10
   0  -4 -12   64.39   10.10
   0   4  12   45.00   13.80
   0   4 -12   26.00    3.80
   0   4  12   24.80    4.10
   0  -4 -14  351.26   16.50
   0  -4  14  329.87   16.80
   0   4 -14  352.26   16.10
   0   4  14  334.27   16.40
   0   4  14  341.07   35.70
   0  -4  16   10.80    5.00
   0   4  16   10.10    4.60
   0   4  16   31.60   15.00
   0  -4  18   23.70    6.70
   0   4  18   19.30    6.00
   0  -4  20    4.50    6.50
   0   4  20   -1.10    5.70
   0  -4  22   -7.90    7.10
   0   4  22   10.90    7.50
   0  -6   0 2290.27   94.79
   0  -6   0 2215.88   83.19
   0  -6   0 2178.88   83.89
   0   6   0 2213.28   93.49
   0  -6   2  341.97   18.70
   0  -6  -2  366.66   14.30
   0  -6  -2  355.16   24.90
   0  -6  -2  393.66   15.00
   0  -6  -2  352.96   17.70
   0  -6   2  332.17   14.60
   0  -6   2  336.87   15.20
   0  -6   2  298.57   21.40
   0   6   2  346.17   14.40
   0   6  -2  330.77   21.00
   0   6   2  368.56   24.90
   0   6  -2  358.56   14.50
   0  -6   4 1439.96   60.59
   0  -6   4 1385.06   53.99
   0  -6  -4 1380.26   53.29
   0  -6  -4 1442.76   56.99
   0  -6  -4 1349.16   53.39
   0  -6   4 1439.06   53.19
   0  -6   4 1383.56   53.69
   0  -6  -4 1432.06   66.19
   0   6   4 1384.06   53.09
   0   6  -4 1431.26   58.19
   0   6   4 1293.67   65.19
   0   6  -4 1408.56   53.19
   0  -6  -6  587.14   27.20
   0  -6  -6  592.34   35.20
   0  -6  -6  536.25   23.60
   0  -6   6  598.04   24.40
   0  -6   6  635.04   28.80
   0  -6  -6  589.94   24.00
   0  -6   6  623.84   23.50
   0   6   6  551.84   36.00
   0   6  -6  584.14   23.50
   0   6  -6  600.84   25.90
   0   6   6  556.44   23.50
   0  -6   8 2263.67   94.39
   0  -6   8 2368.66   91.99
   0  -6  -8 2396.76   95.59
   0  -6   8 2415.36   91.09
   0  -6  -8 2473.45   91.49
   0  -6   8 2348.27   91.99
   0  -6  -8 2483.15  104.79
   0   6  -8 2454.65   92.39
   0   6  -8 2507.55   91.29
   0   6   8 2356.06  108.39
   0   6   8 2466.35   91.29
   0  -6 -10  489.75   24.80
   0  -6  10  452.65   20.30
   0  -6  10  457.25   21.00
   0  -6  10  452.55   19.20
   0  -6  10  456.05   19.80
   0  -6 -10  454.25   19.80
   0   6 -10  442.66   19.30
   0   6  10  525.45   37.00
   0   6  10  445.16   19.60
   0  -6  12  481.05   22.30
   0  -6 -12  524.45   21.90
   0   6 -12  517.85   21.50
   0   6  12  518.45   39.70
   0   6  12  461.15   21.60
   0  -6 -14    0.60    4.30
   0  -6  14    3.60    4.40
   0   6  14   -3.30   12.20
   0   6  14    0.20    3.60
   0  -6  16   11.60    5.60
   0   6  16    5.50   15.10
   0   6  16    6.70    4.60
   0  -6  18  187.08   14.30
   0   6  18  204.48   13.40
   0  -6  20   35.10    8.70
   0   6  20   22.70    7.10
   0  -8   0  177.38    9.40
   0  -8   0  174.78    8.20
   0  -8   0  192.38   13.50
   0  -8   0  153.78   19.50
   0   8   0  172.08    8.50
   0   8   0  169.98   19.40
   0  -8  -2 1492.95   74.49
   0  -8  -2 1565.74   59.79
   0  -8   2 1569.74   72.29
   0  -8   2 1598.54   61.09
   0  -8  -2 1594.44   60.69
   0  -8   2 1657.53   66.69
   0  -8   2 1598.44   60.09
   0  -8  -2 1565.04   64.79
   0   8  -2 1553.14   60.09
   0   8   2 1533.55   59.89
   0   8   2 1607.24   74.69
   0   8  -2 1560.64   70.39
   0  -8   4  126.59    7.70
   0  -8  -4   91.99   16.80
   0  -8   4  122.79    6.80
   0  -8  -4   95.59   10.20
   0  -8  -4   81.69    6.40
   0  -8  -4   82.29    5.80
   0  -8   4  103.79   14.00
   0   8   4  135.09    6.50
   0   8  -4   84.49   11.50
   0   8   4  145.09   19.90
   0   8  -4   95.99    6.10
   0  -8  -6 1649.63   65.39
   0  -8   6 1687.73   66.19
   0  -8   6 1868.01   74.39
   0  -8  -6 1660.93   65.49
   0  -8  -6 1709.73   70.19
   0   8  -6 1768.32   65.29
   0   8   6 1636.14   65.09
   0   8  -6 1708.63   70.09
   0  -8  -8  234.38   12.70
   0  -8   8  295.87   13.90
   0  -8  -8  287.37   17.50
   0  -8   8  319.77   18.90
   0  -8  -8  246.38   13.00
   0   8   8  250.37   12.40
   0   8  -8  257.47   12.50
   0   8  -8  254.77   14.70
   0   8   8  339.17   34.10
   0  -8  10  102.19    7.80
   0  -8  10  114.89   11.30
   0  -8 -10  113.39    8.00
   0  -8 -10  105.99    8.60
   0  -8 -10  121.19   13.30
   0  -8  10  111.99    9.10
   0   8 -10  114.69    7.80
   0   8  10  112.69    8.20
   0   8  10  146.19   25.00
   0  -8 -12 1110.79   44.20
   0  -8  12 1140.19   44.90
   0   8  12 1120.99   66.19
   0   8  12 1022.40   43.60
   0   8 -12 1100.99   43.70
   0  -8  14  156.18   12.00
   0  -8 -14  169.98   12.60
   0   8  14  167.48   30.70
   0   8  14  142.59   10.30
   0  -8  16  184.48   13.40
   0   8  16  198.28   32.80
   0   8  16  146.19   11.50
   0  -8  18   21.20    7.40
   0   8  18   -2.20    5.40
   0  -8  20   26.50    8.50
   0   8  20   32.40    7.80
   0 -10   0 9103.49  340.07
   0 -10   0 9055.99  358.56
   0 -10   0 8719.33  347.27
   0 -10   0 9094.19  341.47
   0  10   0 9999.00  358.76
   0  10   0 9026.10  340.37
   0 -10   2  488.35   33.40
   0 -10  -2  518.95   26.80
   0 -10   2  471.15   21.90
   0 -10   2  493.05   20.80
   0 -10   2  505.55   28.10
   0 -10  -2  504.95   20.50
   0 -10  -2  517.85   41.40
   0 -10  -2  489.75   21.60
   0  10  -2  491.35   20.90
   0  10   2  509.05   35.80
   0  10   2  494.95   20.80
   0  10  -2  519.95   32.40
   0 -10   4  148.49   16.30
   0 -10   4  135.09    8.10
   0 -10  -4  111.29   12.50
   0 -10  -4  141.69    7.80
   0 -10  -4  139.99    8.80
   0 -10   4  124.39   17.70
   0 -10   4  123.19    9.10
   0  10  -4  120.89    7.90
   0  10   4  125.89    7.70
   0  10   4  166.78   22.90
   0  10  -4  118.49   15.80
   0 -10  -6  980.60   39.00
   0 -10   6  917.81   40.10
   0 -10   6  995.90   49.90
   0 -10  -6  977.90   39.60
   0 -10  -6 1057.09   45.40
   0  10   6  981.90   58.99
   0  10   6  938.51   38.90
   0  10  -6 1029.10   46.60
   0  10  -6 1011.30   39.10
   0 -10  -8 1282.37   51.19
   0 -10   8 1268.37   59.09
   0 -10  -8 1194.18   56.09
   0 -10  -8 1338.87   50.99
   0 -10   8 1249.47   51.89
   0  10  -8 1355.36   55.59
   0  10   8 1296.57   73.19
   0  10   8 1295.67   50.69
   0  10  -8 1309.17   50.69
   0 -10 -10 2176.08   84.29
   0 -10  10 2160.88   85.09
   0 -10 -10 2182.18   84.59
   0  10  10 2150.28   83.79
   0  10 -10 2221.68   83.89
   0  10  10 2228.08  110.29
   0 -10  12   83.99    8.90
   0 -10 -12   91.99    8.70
   0  10  12   84.99    7.70
   0  10 -12   71.19    8.60
   0  10  12   68.19   22.60
   0 -10 -14  212.08   14.30
   0 -10  14  189.88   14.10
   0  10  14  260.87   37.80
   0  10  14  207.78   12.90
   0 -10 -16  285.47   17.30
   0 -10  16  254.17   16.90
   0  10  16  240.48   15.20
   0 -10 -18  123.09   12.30
   0 -10  18  106.79   11.70
   0  10  18  101.59   10.30
   0 -10 -20    3.50    8.20
   0 -10  20    0.40    7.80
   0  10  20   -2.60    6.50
   0 -12   0 1342.27   53.79
   0 -12   0 1348.57   52.09
   0  12   0 1341.57   52.49
   0  12   0 1322.07   69.29
   0 -12  -2  268.97   20.20
   0 -12   2  309.67   21.90
   0 -12   2  320.37   15.60
   0 -12   2  290.97   13.90
   0 -12  -2  303.57   15.30
   0 -12  -2  272.67   13.40
   0  12  -2  291.07   14.10
   0  12   2  367.86   31.70
   0  12  -2  287.07   29.10
   0  12   2  269.17   13.90
   0 -12   4  620.74   27.00
   0 -12  -4  567.24   25.00
   0 -12   4  600.94   34.30
   0 -12   4  656.43   40.80
   0 -12   4  617.44   25.80
   0 -12  -4  568.04   26.40
   0  12   4  608.84   25.60
   0  12   4  709.43   46.90
   0  12  -4  591.14   25.60
   0  12  -4  653.63   37.60
   0 -12   6  129.59    9.40
   0 -12  -6  138.39   15.80
   0 -12   6  148.19   11.30
   0 -12   6  101.89   17.20
   0 -12  -6  142.09    9.70
   0 -12   6  121.59   16.30
   0 -12  -6  134.69    8.70
   0  12  -6  122.89    8.90
   0  12   6  138.09    9.00
   0  12   6  134.99   24.50
   0  12  -6  156.88   17.70
   0 -12  -8  568.84   24.50
   0 -12   8  593.04   26.10
   0 -12  -8  527.05   25.10
   0  12  -8  553.84   24.50
   0  12   8  605.94   46.70
   0  12   8  568.34   24.70
   0  12  -8  575.64   31.10
   0 -12 -10  379.46   18.90
   0 -12  10  346.37   19.50
   0 -12 -10  396.36   18.60
   0  12 -10  403.46   18.70
   0  12  10  378.56   18.20
   0  12  10  342.67   42.30
   0 -12  12  177.78   13.30
   0 -12 -12  185.88   12.40
   0 -12 -12  189.88   12.50
   0  12  12  150.78   30.00
   0  12  12  179.08   12.10
   0 -12 -14   14.90    6.30
   0 -12  14   13.50    6.70
   0  12  14   20.40    6.00
   0 -12  16  112.59   12.00
   0 -12 -16   94.39   11.10
   0  12  16   87.79    9.80
   0 -12 -18   50.69    9.50
   0 -12  18   49.70    9.80
   0  12  18   43.20    8.20
   0 -14   0  320.37   23.40
   0 -14   0  306.17   16.70
   0 -14   0  286.77   14.30
   0  14   0  328.07   33.70
   0 -14  -2   74.49    6.60
   0 -14   2  100.39    7.50
   0 -14   2   87.09   14.90
   0 -14  -2   68.79    8.20
   0 -14  -2   99.79   14.90
   0 -14   2   80.99    8.50
   0  14  -2   63.49    6.60
   0  14  -2  101.99   19.40
   0  14   2  116.49   22.80
   0  14   2   75.79    7.10
   0 -14  -4   34.90    9.90
   0 -14   4   25.00    6.30
   0 -14   4   43.00   12.10
   0 -14  -4   31.30    4.70
   0 -14  -4   27.20    6.40
   0 -14   4   31.30    5.10
   0  14   4   13.40   13.80
   0  14  -4   27.20   11.80
   0  14  -4   27.80    5.30
   0  14   4   30.00    5.30
   0 -14  -6   24.30    4.70
   0 -14   6   28.20   11.30
   0 -14   6   29.50    5.60
   0 -14  -6   14.90    5.50
   0 -14   6   17.80    5.90
   0  14   6   36.60   17.80
   0  14  -6   18.80    4.90
   0  14  -6   30.10   10.90
   0  14   6   22.10    5.30
   0 -14  -8   17.90    6.20
   0 -14  -8   14.60    4.70
   0 -14   8   33.60    6.90
   0 -14   8   24.60   12.60
   0  14  -8    6.40    4.60
   0  14   8   21.00    5.70
   0  14   8   21.10   17.00
   0 -14 -10   30.40    5.90
   0 -14 -10   44.10    7.50
   0 -14  10   27.40    7.40
   0  14  10   34.60    6.50
   0 -14  12    7.50    6.50
   0 -14 -12    2.40    5.10
   0  14  12   -2.30    5.00
   0 -14 -14   42.90    7.90
   0 -14  14   51.29    9.20
   0  14  14   30.70    7.30
   0 -14  16   64.79   10.10
   0 -14 -16   37.40    8.40
   0  14  16   45.00    8.40
   0 -14 -18    9.80    7.70
   0 -14  18   13.60    8.60
   0  14  18    9.90    7.40
   0 -16   0 1673.93   76.49
   0 -16   0 1570.64   66.09
   0 -16   0 1630.74   64.09
   0  16   0 1628.04   64.89
   0  16   0 1803.52   87.29
   0 -16  -2   21.40    6.70
   0 -16   2   16.20    4.70
   0 -16  -2   26.10   12.40
   0 -16   2   18.60   10.90
   0 -16   2   19.90    6.30
   0 -16  -2   10.50    4.40
   0  16  -2   21.60    5.70
   0  16  -2   18.00   12.30
   0  16   2   41.30   18.40
   0  16   2    5.20    5.00
   0 -16   4  135.89    9.70
   0 -16  -4  134.69    9.20
   0 -16   4   99.59   10.40
   0 -16  -4   94.89   10.10
   0 -16   4  134.69   19.10
   0  16  -4  139.19   21.80
   0  16   4  105.79    9.40
   0  16   4   95.39   23.00
   0  16  -4  105.69    9.00
   0 -16  -6   -3.40    5.50
   0 -16   6   -2.70    4.70
   0 -16  -6    4.40    4.20
   0 -16   6    3.30    5.50
   0 -16   6    0.40   10.00
   0  16  -6   -2.40    4.60
   0  16  -6   -7.40    9.80
   0  16   6    4.70    5.20
   0 -16   8  345.37   32.60
   0 -16  -8  304.57   18.20
   0 -16   8  304.97   18.60
   0 -16  -8  339.07   16.40
   0  16   8  311.47   17.50
   0 -16 -10   18.40    5.50
   0 -16 -10   25.00    7.40
   0 -16  10    1.10   11.70
   0 -16  10   19.30    7.30
   0  16  10   14.30    6.10
   0 -16 -12   50.89    7.60
   0 -16  12   24.20    8.10
   0  16  12   21.30    7.00
   0 -16  14    6.80    7.80
   0 -16 -14   -2.90    5.90
   0  16  14  -12.30    6.00
   0 -16  16  162.38   14.80
   0  16  16  102.39   11.50
   0 -18   0  113.09   11.30
   0  18   0   90.99    9.40
   0  18   0  107.89   24.20
   0 -18   2   10.30    6.40
   0 -18  -2    1.90    6.00
   0  18   2    7.00    5.60
   0  18  -2    5.40    5.20
   0  18  -2   23.50   14.10
   0 -18  -4    6.90    6.50
   0 -18   4   16.30    6.70
   0  18   4   10.50    5.80
   0  18  -4    1.50    5.40
   0  18  -4   15.40   13.10
   0 -18   6   44.90    8.60
   0 -18  -6   40.30    8.90
   0  18   6   33.20    7.10
   0 -18  -8  137.09   13.10
   0 -18   8  166.58   14.00
   0  18   8  110.59   11.30
   0 -18  10    9.10    7.20
   0  18  10    3.40    6.40
   0 -18  12   48.10    9.50
   0  18  12   30.60    8.10
   0 -18  14    0.70    8.10
   0  18  14    0.70    7.20
   0 -20   0   81.49   10.60
   0  20   0  114.59   11.40
   0 -20   2    1.70    6.80
   0 -20  -2   11.80    7.70
   0  20  -2   15.20    6.90
   0  20   2    6.30    6.30
   0 -20   4    0.70    6.90
   0 -20  -4   -3.50    6.80
   0  20   4   -1.90    6.40
   0 -20   6    3.10    7.10
   0 -20  -6    1.60    7.30
   0  20   6  -10.30    6.30
   0 -20   8   95.69   12.10
   0  20   8   99.49   11.50
   0 -20  10   16.20    8.60
   0  20  10   20.30    8.20
   0 -22   0  191.28   16.50
   0  22   0  284.57   20.30
   0 -22   2  168.78   16.00
   0 -22  -2  182.98   16.40
   0  22   2  213.78   16.40
   0 -22   4   71.39   10.70
   0 -22  -4   72.29   11.30
   0  22   4   78.49   10.50
   0 -22  -6  103.89   13.70
   0 -22   6  130.39   13.60
   0  22   6   72.49   10.90
   1  -1  21   33.70    7.90
   1   1  21   19.60    7.60
   1  -1  19   10.90    6.10
   1   1  19   17.00    6.30
   1  -1  17   25.00    6.20
   1   1  17   18.50    5.50
   1  -1  15  161.38   10.90
  -1  -1 -15  188.48   11.00
   1   1  15  174.58   22.40
   1   1  15  178.68   11.20
  -1   1 -15  160.08   10.50
  -1  -1 -13  107.49   12.50
   1  -1  13   93.89   14.40
  -1  -1 -13  110.29    7.60
   1  -1  13  124.59    8.90
  -1   1 -13  120.69   10.60
   1   1  13   74.49   14.60
  -1   1 -13  107.59    7.50
   1   1  13   87.39    7.40
   1  -1  11  143.69    8.80
   1  -1  11  130.99   14.60
  -1  -1 -11  170.08    8.80
  -1  -1 -11  169.08   12.90
   1   1  11  157.18   18.00
  -1   1 -11  150.98   11.40
  -1   1 -11  168.08    8.50
   1   1  11  148.09    8.70
  -1  -1  -9   56.89    8.40
   1  -1   9   62.29    8.60
   1  -1   9   46.20    4.60
  -1  -1  -9   63.49    4.90
   1   1   9   73.29    5.50
  -1   1  -9   57.99    4.70
   1   1   9   62.49   10.20
  -1   1  -9   59.09    7.10
   1  -1   7   11.20    3.90
   1  -1   7   14.10    2.40
  -1  -1  -7   11.40    3.90
  -1  -1  -7   10.30    2.00
  -1   1  -7    5.10    2.80
   1   1   7   15.20    5.30
  -1   1  -7    4.30    1.70
   1   1   7   13.70    2.40
  -1  -1  -5 7959.80  286.97
   1  -1   5 7462.95  284.67
   1  -1   5 8059.29  284.77
  -1  -1  -5 7622.44  284.57
  -1  -1  -5 7503.95  288.37
   1  -1   5 7541.65  286.97
  -1   1  -5 7656.73  284.47
   1   1   5 7674.63  289.17
  -1   1  -5 7554.64  286.47
   1   1   5 7720.43  284.67
  -1  -1  -3  919.41   35.00
   1  -1   3  942.51   36.60
  -1  -1  -3  922.71   35.10
   1  -1   3  962.20   36.80
   1  -1   3  951.80   35.20
  -1  -1  -3  937.51   38.00
  -1  -1  -3  948.91   36.60
   1  -1   3  921.81   35.00
  -1   1  -3  978.70   35.20
   1   1   3  916.71   35.10
  -1   1  -3  972.90   36.60
  -1   1  -3  900.31   35.00
   1   1   3  929.11   38.20
   1   1   3  834.02   35.00
  -1  -1  -1  751.02   31.70
   1  -1   1  848.22   31.60
   1  -1   1  875.81   30.00
  -1  -1  -1  765.62   29.80
  -1  -1  -1  752.22   30.60
  -1  -1  -1  757.52   30.10
  -1   1  -1  838.62   31.50
  -1   1  -1  804.32   29.90
   1   1   1  811.62   31.80
   1   1   1  787.52   29.80
  -1  -1   1  748.83   26.50
   1  -1  -1  653.53   26.00
   1  -1  -1  653.73   26.10
   1  -1  -1  662.43   28.60
  -1   1   1  704.43   26.00
   1   1  -1  663.53   26.40
   1   1  -1  729.93   25.90
   1   1  -1  741.73   26.00
   1   1  -1  719.03   26.80
   1  -1  -3  867.61   38.90
  -1  -1   3  933.81   34.70
  -1  -1   3  935.61   34.60
   1  -1  -3  940.61   34.50
  -1  -1   3  947.31   34.30
   1   1  -3  961.80   34.40
   1   1  -3  945.51   35.30
  -1   1   3  870.71   34.40
  -1   1   3  854.51   39.20
  -1   1   3  882.91   34.40
  -1  -1   5 6966.20  275.07
  -1  -1   5 7508.55  272.77
   1  -1  -5 7210.48  277.67
  -1  -1   5 7612.44  273.27
  -1   1   5 7542.65  272.67
  -1   1   5 6702.73  279.47
   1   1  -5 7428.86  273.67
   1   1  -5 7608.44  272.57
  -1   1   5 7578.74  273.67
  -1  -1   7   11.90    4.10
  -1  -1   7   11.60    2.10
   1  -1  -7   14.70    4.70
  -1  -1   7    8.80    1.60
   1  -1  -7    6.70    1.70
  -1   1   7   14.50    2.00
   1   1  -7    9.90    1.80
  -1   1   7   11.80    2.00
  -1   1   7    9.90    5.40
   1   1  -7    5.40    2.40
  -1  -1   9   55.89    4.80
  -1  -1   9   61.69    9.10
   1  -1  -9   68.19    4.90
   1  -1  -9   83.09    9.40
  -1   1   9   81.49    5.10
  -1   1   9   65.59   11.80
  -1   1   9   77.29    4.80
   1   1  -9   67.69    4.80
   1   1  -9   76.19    6.50
  -1  -1  11  151.68    8.90
  -1  -1  11  155.48    8.50
   1  -1 -11  180.68    8.80
  -1  -1  11  171.38   16.50
   1  -1 -11  182.38   13.70
  -1   1  11  176.28   20.30
  -1   1  11  152.58    8.70
   1   1 -11  163.18    8.60
  -1   1  11  169.68    8.60
   1   1 -11  169.58   10.70
   1  -1 -13  122.19    7.70
  -1  -1  13  111.89    7.80
  -1  -1  13   97.99   13.50
   1  -1 -13  120.89   12.50
  -1   1  13  107.39   17.20
  -1   1  13  116.59    7.70
   1   1 -13   95.49    9.20
   1   1 -13  111.49    7.40
  -1  -1  15  166.68   10.80
  -1   1  15  182.68   10.80
  -1  -1  17   26.60    5.70
  -1   1  17   31.40    5.90
  -1  -1  19   16.30    6.20
  -1   1  19   17.80    6.20
  -1  -1  21   37.90    7.90
  -1   1  21   30.70    7.30
   1  -3  21   15.50    7.30
   1   3  21   18.20    7.10
   1  -3  19  169.88   13.60
   1   3  19  186.88   13.40
   1  -3  17   30.60    6.30
   1   3  17   16.60    5.70
  -1  -3 -15  107.99    8.50
   1  -3  15  117.79    9.40
  -1   3 -15  124.79    8.60
   1   3  15   96.79    8.60
   1   3  15   91.99   19.70
   1  -3  13   53.99    9.50
   1  -3  13   54.99    7.50
  -1  -3 -13   36.50   10.40
  -1  -3 -13   55.69    5.90
   1  -3  13   41.00    5.40
   1   3  13   57.59   14.60
   1   3  13   49.30    5.70
  -1   3 -13   34.30    5.10
   1  -3  11  623.34   28.30
  -1  -3 -11  630.64   33.30
  -1  -3 -11  639.24   26.00
  -1  -3 -11  610.94   30.50
   1  -3  11  686.83   30.70
   1  -3  11  647.04   26.60
  -1   3 -11  619.84   25.80
   1   3  11  608.54   26.10
   1   3  11  655.93   38.40
   1  -3   9  544.65   25.10
  -1  -3  -9  570.84   29.30
  -1  -3  -9  538.05   22.20
   1  -3   9  530.95   24.20
   1  -3   9  529.85   22.50
  -1  -3  -9  536.75   26.00
  -1   3  -9  535.65   22.00
   1   3   9  556.54   32.60
   1   3   9  541.65   22.30
  -1  -3  -7  398.76   16.00
  -1  -3  -7  350.06   21.70
  -1  -3  -7  391.16   19.20
   1  -3   7  381.36   17.80
   1  -3   7  394.56   16.30
   1  -3   7  375.16   17.70
   1   3   7  410.26   24.50
   1   3   7  383.46   16.00
  -1   3  -7  382.56   15.90
   1  -3   5  196.18    9.80
  -1  -3  -5  187.48   10.40
   1  -3   5  176.08    8.30
  -1  -3  -5  173.58    8.10
   1  -3   5  193.58   10.10
  -1  -3  -5  168.08   12.80
   1   3   5  182.78    8.10
  -1   3  -5  178.28    8.00
   1   3   5  197.78   14.70
  -1   3  -5  166.88    9.70
   1  -3   3  710.53   25.70
  -1  -3  -3  537.35   22.50
   1  -3   3  679.03   23.10
  -1  -3  -3  549.54   22.60
  -1  -3  -3  579.74   24.60
  -1  -3  -3  566.14   23.00
  -1  -3  -3  545.35   27.60
  -1   3  -3  592.04   23.00
  -1   3  -3  577.64   24.90
  -1   3  -3  559.44   22.60
  -1  -3  -1  197.08   12.20
  -1  -3  -1  192.88    8.50
   1  -3   1  205.18    8.40
  -1  -3  -1  213.88    8.30
  -1  -3  -1  204.48   10.00
   1  -3   1  216.48    8.80
  -1  -3  -1  194.18    8.40
   1  -3   1  211.08   11.90
   1  -3   1  204.48    8.10
  -1   3  -1  206.68   11.70
  -1   3  -1  227.18    8.80
   1   3   1  195.38    8.30
  -1   3  -1  208.48    8.40
  -1   3  -1  215.18    8.10
   1   3   1  183.08   12.10
   1  -3  -1  192.38    8.20
  -1  -3   1  199.78    8.20
  -1  -3   1  206.88   10.10
  -1  -3   1  187.58    8.00
   1  -3  -1  186.48    7.50
  -1  -3   1  198.18   10.80
   1  -3  -1  188.98    9.40
  -1  -3   1  190.78    7.80
   1  -3  -1  174.08   12.80
  -1   3   1  180.38    8.20
  -1   3   1  198.28   13.30
  -1   3   1  184.58    7.70
   1   3  -1  203.58    7.80
   1   3  -1  220.48   11.10
   1  -3  -3  592.74   26.70
  -1  -3   3  689.83   24.10
  -1  -3   3  678.43   25.50
  -1  -3   3  663.63   24.80
   1  -3  -3  521.85   24.20
  -1  -3   3  708.83   24.70
   1  -3  -3  566.74   31.30
   1   3  -3  550.64   23.90
  -1   3   3  680.53   24.10
  -1   3   3  672.23   33.30
  -1   3   3  655.53   24.40
   1   3  -3  580.74   25.80
  -1  -3   5  191.28    8.00
   1  -3  -5  199.68   10.40
   1  -3  -5  194.48   14.90
  -1  -3   5  197.28    8.70
   1  -3  -5  190.28    8.40
  -1   3   5  181.48    8.20
   1   3  -5  185.28    8.10
  -1   3   5  189.78   16.40
  -1   3   5  191.78    8.40
   1  -3  -7  385.66   18.80
  -1  -3   7  409.86   15.90
  -1  -3   7  394.56   16.40
   1  -3  -7  375.06   16.10
   1  -3  -7  391.96   23.90
  -1   3   7  394.56   16.10
  -1   3   7  380.96   26.70
   1   3  -7  384.96   15.90
  -1   3   7  400.56   16.20
  -1  -3   9  519.65   22.30
   1  -3  -9  513.05   29.30
   1  -3  -9  550.54   22.10
  -1  -3   9  574.04   21.90
   1  -3  -9  555.24   25.60
  -1   3   9  606.54   35.90
  -1   3   9  532.05   22.00
   1   3  -9  513.25   21.80
  -1   3   9  556.64   22.10
  -1  -3  11  628.04   25.50
  -1  -3  11  668.73   25.70
  -1  -3  11  625.84   26.30
   1  -3 -11  615.54   25.90
  -1  -3  11  665.73   27.80
   1  -3 -11  624.04   33.70
  -1   3  11  634.44   40.30
  -1   3  11  674.13   26.10
   1   3 -11  619.44   25.80
  -1   3  11  614.14   26.00
  -1  -3  13   58.89    8.00
  -1  -3  13   59.89    6.00
   1  -3 -13   25.90    9.10
   1  -3 -13   37.40    5.10
  -1   3  13   42.10    4.90
   1   3 -13   33.90    4.80
  -1   3  13   43.40   13.90
  -1  -3  15  114.69    9.00
  -1   3  15  103.09    8.30
  -1   3  15   86.79   19.30
  -1  -3  17   16.80    5.60
  -1   3  17   13.80    5.10
  -1  -3  19  171.88   12.90
  -1   3  19  186.88   13.10
  -1  -3  21   28.00    7.50
  -1   3  21   23.20    7.10
   1  -5  21   58.99    9.80
   1   5  21   64.99    9.40
   1  -5  19   74.09    9.80
   1   5  19   54.09    8.40
   1  -5  17   13.80    6.00
   1   5  17   -0.10    4.80
  -1  -5 -15   27.20    5.40
   1  -5  15   30.30    6.10
   1   5  15   19.00   14.70
  -1   5 -15   22.90    4.80
   1   5  15   15.30    5.00
  -1  -5 -13 1789.62   68.49
   1  -5  13 1658.63   68.89
   1   5  13 1772.82   87.09
  -1   5 -13 1800.62   68.29
   1   5  13 1806.52   68.59
   1  -5  11  496.35   23.80
  -1  -5 -11  505.55   26.10
   1  -5  11  494.75   23.00
  -1  -5 -11  486.35   21.30
   1  -5  11  478.95   21.60
  -1   5 -11  514.95   21.10
   1   5  11  497.55   35.30
   1   5  11  490.85   21.40
   1  -5   9  186.58   10.00
  -1  -5  -9  171.98    9.40
  -1  -5  -9  152.78   14.00
   1  -5   9  199.28   11.30
   1  -5   9  195.48   11.50
  -1  -5  -9  202.08   17.40
   1   5   9  204.38   23.10
  -1   5  -9  177.28    9.30
   1   5   9  177.08    9.50
  -1  -5  -7  108.39   14.00
   1  -5   7   47.70    4.80
   1  -5   7   42.70    6.00
   1   5   7   66.09   12.10
   1   5   7   48.10    4.20
  -1   5  -7   74.09    6.90
  -1  -5  -5 1109.49   45.80
   1  -5   5 1092.39   43.10
   1  -5   5 1126.59   46.60
  -1  -5  -5 1102.19   42.60
  -1  -5  -5 1150.58   43.10
  -1  -5  -5 1084.09   51.59
   1   5   5 1131.79   42.60
  -1   5  -5 1081.29   45.60
  -1   5  -5 1086.29   42.50
   1   5   5 1127.19   53.09
  -1  -5  -3 8563.64  301.67
   1  -5   3 7862.21  307.07
  -1  -5  -3 8067.19  310.97
  -1  -5  -3 8209.58  304.47
   1  -5   3 7933.11  302.07
  -1  -5  -3 8312.47  301.77
  -1   5  -3 7987.00  301.47
   1   5   3 7970.10  310.97
   1   5   3 8260.27  301.47
  -1   5  -3 8073.69  306.37
   1  -5   1  250.67   14.30
  -1  -5  -1  294.27   11.20
   1  -5   1  232.68   10.60
  -1  -5  -1  288.77   18.70
  -1  -5  -1  295.97   14.00
   1  -5   1  236.78   17.20
   1  -5   1  236.38   11.50
  -1  -5  -1  292.27   10.90
  -1  -5  -1  284.77   11.20
  -1   5  -1  240.58   11.50
  -1   5  -1  231.98   10.90
  -1   5  -1  245.48   16.90
   1   5   1  271.17   17.40
   1   5   1  283.57   10.90
   1  -5  -1  295.47   11.00
  -1  -5   1  265.67   14.80
  -1  -5   1  261.07   11.40
   1  -5  -1  311.47   20.50
   1  -5  -1  309.37   14.50
  -1  -5   1  262.37   11.80
  -1  -5   1  242.68   17.20
   1  -5  -1  288.67   12.10
  -1  -5   1  254.77   11.70
  -1   5   1  315.27   20.70
  -1   5   1  323.87   12.30
   1   5  -1  255.37   16.70
   1   5  -1  261.77   11.40
  -1  -5   3 7858.41  300.47
   1  -5  -3 8195.88  300.27
   1  -5  -3 8348.86  299.77
  -1  -5   3 8108.29  299.77
   1  -5  -3 8315.47  302.77
  -1  -5   3 8153.98  300.47
   1  -5  -3 8247.67  312.87
  -1  -5   3 7582.14  305.17
  -1   5   3 8466.45  299.87
  -1   5   3 8341.46  300.27
   1   5  -3 7984.40  299.77
  -1   5   3 7270.97  311.77
   1   5  -3 8155.28  305.17
  -1  -5   5 1110.49   43.20
  -1  -5   5 1088.19   45.50
   1  -5  -5 1067.39   53.69
  -1  -5   5 1110.49   42.20
   1  -5  -5 1102.99   42.70
   1  -5  -5 1126.89   45.60
  -1  -5   5 1139.19   43.40
   1   5  -5 1134.19   42.40
  -1   5   5 1093.69   42.40
  -1   5   5 1106.49   56.19
   1   5  -5 1127.69   44.20
  -1   5   5 1090.59   42.70
   1  -5  -7  128.39   16.20
  -1  -5   7   45.90    3.90
   1  -5  -7   96.99    8.40
  -1  -5   7   51.79    4.90
  -1   5   7   63.29   14.30
  -1   5   7   64.09    4.60
  -1   5   7   56.69    4.60
   1  -5  -9  190.88   20.80
   1  -5  -9  155.58    8.90
  -1  -5   9  185.78    9.80
  -1  -5   9  184.98    8.60
   1  -5  -9  173.28   12.50
  -1   5   9  176.38    9.00
  -1   5   9  188.68   24.10
   1   5  -9  178.28    8.70
  -1   5   9  171.78    9.00
   1  -5 -11  483.45   20.90
   1  -5 -11  494.35   25.50
   1  -5 -11  429.26   30.10
  -1  -5  11  498.75   21.40
  -1  -5  11  531.05   21.60
  -1   5  11  450.75   36.60
  -1   5  11  484.45   20.70
   1   5 -11  489.45   20.50
  -1  -5  13 1749.03   68.39
   1  -5 -13 1786.72   67.79
   1   5 -13 1749.92   68.49
  -1   5  13 1788.22   89.49
  -1   5  13 1711.63   67.79
  -1  -5  15   22.30    5.30
  -1   5  15   16.50    4.40
  -1   5  15   40.80   17.20
  -1  -5  17   -1.60    5.10
  -1   5  17    5.10    4.70
  -1  -5  19   66.39    9.10
  -1   5  19   68.19    8.20
  -1  -5  21   55.09    9.50
  -1   5  21   64.69    9.10
   1  -7  21    0.80    7.70
   1   7  21    2.50    6.70
   1  -7  19   17.50    7.40
   1   7  19   -2.10    5.50
   1  -7  17   55.49    8.80
   1   7  17   40.60   20.10
   1   7  17   63.09    8.10
  -1  -7 -15  124.09    9.90
   1  -7  15  100.19    9.90
   1   7  15  114.99   24.50
   1   7  15  113.59    9.30
   1  -7  13   73.69    7.90
  -1  -7 -13   65.09    6.90
   1   7  13   65.79   19.10
   1   7  13   46.60    6.10
  -1   7 -13   63.09    6.60
  -1  -7 -11   44.50    9.80
   1  -7  11   45.60    6.30
   1  -7  11   54.09    7.60
  -1  -7 -11   38.90    5.30
   1  -7  11   48.90    6.00
  -1  -7 -11   44.80    6.40
  -1   7 -11   58.49    6.00
   1   7  11   31.70    4.90
   1   7  11   29.80   13.80
  -1  -7  -9   52.09    8.80
   1  -7   9   35.00    5.10
  -1  -7  -9   30.10    4.70
   1  -7   9   27.20    6.40
   1  -7   9   26.20    5.10
  -1   7  -9   40.00    4.60
  -1   7  -9   28.90    5.50
   1   7   9   24.10    4.00
   1   7   9   16.60   10.10
  -1  -7  -7 1016.60   39.30
  -1  -7  -7  961.30   51.29
   1  -7   7 1034.30   44.90
  -1  -7  -7 1016.10   43.90
  -1  -7  -7 1028.40   39.80
   1  -7   7  971.40   39.90
   1   7   7 1046.30   54.49
  -1   7  -7  962.10   39.00
  -1   7  -7  933.41   42.30
   1   7   7 1008.60   39.10
  -1  -7  -5 1296.87   50.49
   1  -7   5 1307.07   51.09
   1  -7   5 1345.07   57.79
  -1  -7  -5 1310.07   54.49
  -1  -7  -5 1342.27   63.59
  -1  -7  -5 1305.07   50.49
  -1   7  -5 1304.97   50.29
   1   7   5 1295.27   63.59
   1   7   5 1270.27   50.19
  -1   7  -5 1324.37   55.49
  -1  -7  -3  333.67   14.10
  -1  -7  -3  283.57   16.70
  -1  -7  -3  313.07   13.90
  -1  -7  -3  357.36   25.40
   1  -7   3  338.37   22.00
   1  -7   3  332.47   13.80
   1  -7   3  326.77   14.70
  -1   7  -3  317.97   20.30
   1   7   3  319.57   23.60
  -1   7  -3  318.47   13.80
   1   7   3  318.67   13.60
  -1  -7  -1   71.69    5.30
   1  -7   1   77.09    5.50
   1  -7   1   81.59    9.50
  -1  -7  -1   58.09    4.20
   1  -7   1   58.79    3.80
  -1  -7  -1   63.09   12.00
  -1  -7  -1   44.60    6.70
   1  -7   1   54.89   10.80
  -1   7  -1   66.99    4.40
  -1   7  -1   83.89   12.50
   1   7   1   65.99   11.40
   1   7   1   54.39    4.10
  -1  -7   1   67.59    4.20
  -1  -7   1   69.79    4.60
   1  -7  -1   47.20   11.40
   1  -7  -1   62.89    5.30
   1  -7  -1   66.29    3.80
   1  -7  -1   83.59    9.00
  -1  -7   1   73.19    5.10
  -1  -7   1   58.59    7.80
  -1  -7   1   73.49   12.30
  -1   7   1   50.69   11.10
  -1   7   1   58.79    4.30
   1   7  -1   62.89   10.70
   1   7  -1   73.19    4.50
   1  -7  -3  334.17   13.90
  -1  -7   3  344.77   22.10
   1  -7  -3  309.67   25.30
  -1  -7   3  363.66   15.20
   1  -7  -3  314.67   17.50
   1  -7  -3  331.57   14.80
  -1  -7   3  352.46   14.80
  -1  -7   3  349.47   14.20
  -1   7   3  344.87   27.00
   1   7  -3  316.27   20.70
  -1   7   3  344.77   14.20
  -1   7   3  329.47   14.80
   1   7  -3  321.57   14.20
   1  -7  -5 1310.37   49.10
  -1  -7   5 1337.07   48.80
  -1  -7   5 1323.47   49.99
   1  -7  -5 1267.97   52.99
  -1  -7   5 1242.48   49.80
   1  -7  -5 1272.87   64.19
   1  -7  -5 1247.28   49.40
  -1  -7   5 1123.19   54.79
  -1   7   5 1276.07   48.90
  -1   7   5 1238.08   49.30
   1   7  -5 1345.07   54.29
   1   7  -5 1287.97   48.90
   1  -7  -7  988.10   42.40
  -1  -7   7  877.51   41.30
   1  -7  -7  908.41   52.19
   1  -7  -7 1001.20   38.30
  -1  -7   7  917.81   38.70
  -1  -7   7  955.00   37.50
   1   7  -7  993.90   37.90
  -1   7   7  980.40   55.99
   1   7  -7  938.01   39.30
  -1   7   7 1016.10   37.90
  -1   7   7 1030.20   38.40
  -1  -7   9   34.00    4.90
   1  -7  -9   38.10    7.00
  -1  -7   9   37.30    4.00
   1  -7  -9   44.50    4.90
  -1   7   9   42.60    4.40
   1   7  -9   35.90    4.20
  -1   7   9   32.00   13.10
  -1   7   9   30.60    4.20
   1  -7 -11   46.80    5.60
  -1  -7  11   53.09    6.30
  -1   7  11   44.40   15.50
   1   7 -11   46.30    5.00
  -1   7  11   43.50    5.30
   1  -7 -13   50.69    7.10
  -1  -7  13   59.29    6.90
  -1   7  13   53.59    6.10
  -1   7  13   64.09   19.60
  -1  -7  15  104.49    9.50
  -1   7  15  110.09   24.80
  -1   7  15   99.29    8.30
  -1  -7  17   47.60    7.80
  -1   7  17   47.90    7.10
  -1  -7  19   -3.80    6.00
  -1   7  19    2.20    5.50
  -1  -7  21   -0.40    7.00
  -1   7  21    9.60    6.60
  -1  -9 -19   23.30    9.10
   1  -9  19   10.20    7.50
   1   9  19   12.20    6.70
   1  -9  17   -1.20    6.20
  -1  -9 -17    3.60    6.90
   1   9  17   -1.30    5.40
  -1  -9 -15   20.10    7.20
  -1  -9 -15   52.89    8.60
   1  -9  15   36.50    7.50
   1   9  15   15.60   17.40
   1   9  15   37.50    6.70
   1  -9  13   12.90    5.40
  -1  -9 -13   16.00    4.90
  -1  -9 -13   15.30    6.00
   1   9  13   12.70   14.80
  -1   9 -13    9.70    4.70
   1   9  13   11.50    4.80
   1  -9  11   41.10    6.40
  -1  -9 -11   21.30    5.20
  -1  -9 -11   22.10    5.40
   1   9  11   26.10   15.80
   1   9  11   16.00    4.50
  -1   9 -11   21.10    4.50
  -1  -9  -9  188.88   10.50
   1  -9   9  160.78   11.00
   1  -9   9  191.08   16.30
  -1  -9  -9  177.28   10.40
  -1  -9  -9  145.39   15.10
   1   9   9  179.48   10.30
  -1   9  -9  177.18   10.10
   1   9   9  178.38   27.10
  -1   9  -9  181.78   13.10
  -1  -9  -7   88.99    7.20
   1  -9   7   93.39   13.30
  -1  -9  -7   53.79    5.80
   1  -9   7   79.19    7.30
  -1  -9  -7   85.69   11.50
  -1   9  -7   99.79    7.00
   1   9   7   64.39    5.90
  -1   9  -7   86.69   10.40
  -1  -9  -5  297.27   19.00
  -1  -9  -5  312.57   14.60
   1  -9   5  345.57   23.80
   1  -9   5  349.77   15.90
  -1  -9  -5  321.97   14.90
  -1   9  -5  292.07   20.60
   1   9   5  310.97   27.40
  -1   9  -5  317.67   14.50
   1   9   5  326.27   14.40
  -1  -9  -3   -0.50    3.70
  -1  -9  -3    4.80    2.40
   1  -9   3   19.30    3.00
  -1  -9  -3    3.90    2.70
   1  -9   3   20.30    6.70
   1  -9   3    7.20    7.30
   1  -9   3   17.30    3.90
  -1  -9  -3   -6.40    6.90
   1   9   3    9.50    2.70
  -1   9  -3    5.30    2.60
  -1   9  -3    2.00    6.20
   1   9   3   14.80    8.90
  -1  -9  -1   94.09    6.80
  -1  -9  -1   76.29    5.80
   1  -9   1  122.59   13.20
   1  -9   1  107.69    7.40
  -1  -9  -1   69.89    9.40
  -1  -9  -1   78.49   16.50
   1  -9   1  154.68   20.00
   1  -9   1  115.29    5.80
   1   9   1   75.39   13.90
  -1   9  -1  108.09    6.20
   1   9   1   91.49    6.00
  -1   9  -1  120.79   17.40
   1  -9  -1   81.19   15.80
  -1  -9   1   77.99   14.70
   1  -9  -1   77.29    6.70
   1  -9  -1   79.39    5.10
  -1  -9   1  139.89   14.20
  -1  -9   1  105.89    6.20
  -1  -9   1  101.29    6.90
   1  -9  -1  102.59   11.00
   1   9  -1   91.79    6.00
  -1   9   1   99.09   16.40
  -1   9   1   84.29    5.80
   1   9  -1   98.39   14.50
  -1  -9   3    6.80    7.20
   1  -9  -3   13.60    8.80
   1  -9  -3    3.50    2.90
   1  -9  -3    6.80    2.10
  -1  -9   3   14.60    3.20
   1  -9  -3    2.30    4.10
  -1  -9   3    8.10    5.70
  -1  -9   3   22.20    4.10
  -1  -9   3   18.10    3.00
  -1   9   3   22.00   10.10
   1   9  -3    2.20    6.50
  -1   9   3   17.80    3.00
   1   9  -3    6.80    2.70
   1  -9  -5  299.77   14.00
   1  -9  -5  305.37   18.80
  -1  -9   5  335.07   15.80
  -1  -9   5  349.87   14.30
  -1  -9   5  343.37   23.30
  -1  -9   5  322.77   15.10
   1  -9  -5  320.97   15.00
   1   9  -5  324.97   14.40
   1   9  -5  273.27   20.20
  -1   9   5  362.76   31.90
  -1   9   5  312.87   14.30
   1  -9  -7   52.09    5.40
   1  -9  -7   70.09    6.30
   1  -9  -7   58.69    8.90
  -1  -9   7   65.69   10.90
  -1  -9   7   74.59    5.70
  -1  -9   7   88.09    7.60
   1   9  -7   84.39    9.70
   1   9  -7   72.29    5.90
  -1   9   7   77.89    6.20
  -1   9   7   55.39   17.40
   1  -9  -9  182.18   10.70
  -1  -9   9  176.98   11.20
   1  -9  -9  198.68   10.80
   1  -9  -9  192.88   16.90
  -1  -9   9  161.38   12.70
   1   9  -9  197.88   10.30
  -1   9   9  202.08   10.30
   1   9  -9  175.78   10.90
  -1   9   9  172.98   28.20
  -1  -9  11   31.20    5.80
   1  -9 -11   21.40    5.30
   1  -9 -11   24.20    5.00
  -1   9  11   21.70    4.50
   1   9 -11   21.60    4.60
  -1   9  11   46.20   17.70
  -1  -9  13   22.20    5.60
  -1   9  13   -1.50   12.60
  -1   9  13   12.70    4.50
  -1  -9  15   33.40    7.10
  -1   9  15   24.70   18.10
  -1   9  15   42.80    6.50
  -1  -9  17    0.20    6.00
  -1   9  17    2.10    5.20
  -1   9  17   17.00   19.20
  -1  -9  19   11.80    7.20
  -1   9  19    9.80    6.10
  -1 -11 -19   61.49   10.20
   1 -11  19   72.09   11.30
   1  11  19   40.50    8.60
   1 -11  17    5.10    7.10
  -1 -11 -17    9.20    7.30
   1  11  17   12.50    6.70
  -1 -11 -15   51.49    8.30
   1 -11  15   46.80    8.50
   1  11  15   47.00    7.50
   1 -11  13  120.39   11.00
  -1 -11 -13  113.89   10.60
  -1 -11 -13  112.59   10.10
   1  11  13   88.89    8.80
   1  11  13  113.19   25.60
   1 -11  11   83.69    9.30
  -1 -11 -11  119.89    9.90
  -1 -11 -11  114.49    9.80
   1  11  11   94.19   24.30
  -1  11 -11  115.69    9.20
   1  11  11  130.29    9.70
  -1 -11  -9   28.70    5.40
  -1 -11  -9   21.30    8.30
   1 -11   9   12.00    5.00
  -1 -11  -9   27.70    5.30
  -1  11  -9   14.50    6.60
  -1  11  -9   22.20    4.80
   1  11   9   23.40    5.10
   1  11   9   19.90   13.90
  -1 -11  -7   34.70    5.10
  -1 -11  -7   49.50    5.80
   1 -11   7   36.80    5.90
   1 -11   7   42.40   11.50
  -1 -11  -7   52.89    9.70
   1  11   7   46.00    5.80
   1  11   7   23.50   13.30
  -1  11  -7   46.50   10.10
  -1  11  -7   41.90    5.20
   1 -11   5 2171.78   84.49
  -1 -11  -5 2168.38   83.69
   1 -11   5 2231.18   97.49
  -1 -11  -5 2135.99   83.19
   1 -11   5 2220.88   92.79
  -1  11  -5 2219.68   93.89
  -1  11  -5 2162.18   83.29
   1  11   5 2056.59  102.59
   1  11   5 2199.08   83.19
  -1 -11  -3  535.45   24.60
   1 -11   3  571.04   25.50
   1 -11   3  585.44   38.00
  -1 -11  -3  604.04   30.60
  -1 -11  -3  575.94   24.00
   1 -11   3  583.94   23.80
   1 -11   3  548.55   31.90
  -1  11  -3  569.64   24.10
  -1  11  -3  608.54   36.30
   1  11   3  574.44   39.30
   1  11   3  566.84   24.00
  -1 -11  -1  246.08   13.50
   1 -11   1  314.17   34.50
   1 -11   1  277.07   14.10
   1 -11   1  265.57   19.40
   1 -11   1  273.57   12.10
  -1 -11  -1  252.67   12.50
   1  11   1  268.97   12.80
   1  11   1  246.58   26.70
  -1  11  -1  256.07   27.60
  -1 -11   1  265.47   29.20
   1 -11  -1  241.38   11.20
  -1 -11   1  257.17   13.20
  -1 -11   1  258.67   19.00
   1 -11  -1  238.38   13.10
   1 -11  -1  178.28   17.30
  -1 -11   1  258.47   12.00
   1  11  -1  245.58   25.60
  -1  11   1  190.58   24.80
  -1  11   1  253.47   12.10
   1  11  -1  237.08   11.90
  -1 -11   3  614.74   32.50
   1 -11  -3  558.04   24.90
  -1 -11   3  603.94   38.30
  -1 -11   3  554.54   24.30
   1 -11  -3  592.64   23.30
  -1 -11   3  555.24   25.10
   1 -11  -3  529.35   29.60
   1  11  -3  565.34   24.00
  -1  11   3  541.35   23.80
  -1  11   3  680.43   43.90
   1  11  -3  627.34   36.30
   1 -11  -5 2151.58   88.99
   1 -11  -5 2173.18   82.09
  -1 -11   5 2114.29   83.79
   1 -11  -5 2205.88   83.59
  -1 -11   5 2158.28   91.79
  -1 -11   5 2108.99   83.29
  -1 -11   5 2244.68   96.69
   1  11  -5 2188.28   92.89
  -1  11   5 2072.09   82.49
  -1  11   5 2342.87  107.29
   1  11  -5 2147.39   82.69
   1 -11  -7   47.70    6.30
   1 -11  -7   46.00    9.40
  -1 -11   7   48.40    6.70
  -1 -11   7   54.89   11.90
  -1 -11   7   56.79    6.80
   1 -11  -7   52.29    5.40
   1  11  -7   45.10    9.40
   1  11  -7   54.09    5.80
  -1  11   7   42.30    5.40
  -1  11   7   41.10   17.80
  -1 -11   9   15.80    5.10
   1 -11  -9   19.50    4.50
   1 -11  -9   32.80    5.80
  -1  11   9   22.40    4.60
   1  11  -9   18.80    4.60
  -1  11   9    2.60   13.10
  -1 -11  11   96.99    9.40
   1 -11 -11  115.39    9.40
   1 -11 -11  127.19    9.50
  -1  11  11   90.29    8.10
  -1  11  11  136.39   29.00
  -1 -11  13   94.29    9.80
   1 -11 -13  114.99   10.10
  -1  11  13  133.69   28.60
  -1  11  13   89.29    8.40
  -1 -11  15   55.69    8.60
   1 -11 -15   71.69    9.20
  -1  11  15   55.89    7.90
  -1 -11  17   15.60    7.10
   1 -11 -17   16.10    7.30
  -1  11  17    0.00    5.60
   1 -11 -19   50.39    9.80
  -1 -11  19   48.80    9.70
  -1  11  19   59.69    9.00
   1 -13  17   10.30    8.30
  -1 -13 -17    5.00    7.40
   1  13  17   12.80    7.20
  -1 -13 -15   65.09    9.50
   1 -13  15   74.39   10.60
   1  13  15   64.79    9.00
  -1 -13 -13    9.90    6.20
  -1 -13 -13   14.40    6.00
   1 -13  13   15.50    6.80
   1  13  13   11.30    5.80
  -1 -13 -11   45.50    7.20
  -1 -13 -11   58.49    7.60
   1 -13  11   80.09    9.50
  -1  13 -11   64.29    7.50
   1  13  11   49.10    7.00
  -1 -13  -9   26.10    6.20
   1 -13   9   21.40    5.80
  -1 -13  -9   24.20    5.40
   1  13   9   10.60    5.10
   1  13   9    9.80   16.30
  -1  13  -9    9.10    4.70
  -1 -13  -7    7.30    4.00
   1 -13   7   -4.50    9.20
  -1 -13  -7   16.30    8.70
  -1 -13  -7    8.00    4.70
   1 -13   7    9.20   10.00
   1 -13   7    9.30    5.40
   1  13   7    1.80   11.60
   1  13   7    8.50    4.30
  -1  13  -7    9.70    4.50
  -1  13  -7   12.20    8.40
  -1 -13  -5  106.59    8.20
   1 -13   5   95.19   15.60
   1 -13   5  119.79   10.40
  -1 -13  -5   84.39   12.80
  -1 -13  -5  117.89    9.40
   1 -13   5  106.89    8.30
   1  13   5  113.79   23.00
   1  13   5   81.39    7.50
  -1  13  -5  104.59   16.80
  -1  13  -5  118.09    8.80
   1 -13   3   67.89   12.30
  -1 -13  -3   65.59   12.40
  -1 -13  -3   67.09    7.50
  -1 -13  -3   80.79    7.00
   1 -13   3  108.09    9.20
   1 -13   3   97.79    7.00
   1  13   3   84.69    7.30
   1  13   3   75.89   18.00
  -1  13  -3   85.69   16.40
  -1  13  -3   74.69    6.90
   1 -13   1   39.00    4.60
   1 -13   1   52.99   11.70
   1 -13   1   41.30    6.30
  -1 -13  -1   64.49   12.00
  -1 -13  -1   71.79    7.70
  -1 -13  -1   62.29    6.00
   1  13   1   54.89    6.00
  -1  13  -1   66.69   16.40
   1  13   1   80.89   18.40
  -1  13  -1   51.99    5.90
  -1 -13   1   44.00    5.50
   1 -13  -1   82.79    8.30
   1 -13  -1   64.59    5.30
  -1 -13   1   46.70   10.80
  -1 -13   1   54.79    7.20
   1 -13  -1   82.29   13.40
   1  13  -1   69.79   16.60
  -1  13   1   66.19    6.40
  -1  13   1   86.29   18.70
  -1 -13   3  111.49    9.30
   1 -13  -3   62.49    5.70
  -1 -13   3   91.49   13.60
  -1 -13   3   88.09    7.30
   1 -13  -3   77.49    8.30
  -1  13   3  103.99    8.00
   1  13  -3   83.49    7.30
  -1  13   3   81.59   19.30
   1  13  -3   67.69   15.50
   1 -13  -5   96.19    9.00
   1 -13  -5   79.79   12.00
   1 -13  -5  114.79    7.50
  -1 -13   5  119.19    9.20
  -1 -13   5  120.69   10.10
  -1 -13   5   90.79   18.20
  -1 -13   5  102.39   15.20
  -1  13   5  104.09    8.10
  -1  13   5  100.39   22.50
   1  13  -5  124.89   17.10
   1  13  -5   94.49    7.80
  -1 -13   7    3.00    4.60
   1 -13  -7    8.20    5.20
  -1 -13   7   13.20    8.50
  -1 -13   7    9.30    4.90
   1 -13  -7   11.00    3.70
   1  13  -7   14.30    4.60
  -1  13   7   -9.70   12.80
   1  13  -7   11.70    8.40
  -1  13   7   -2.50    4.00
  -1 -13   9   21.10    6.00
   1 -13  -9   15.30    4.60
   1 -13  -9   20.40    5.90
  -1  13   9   -6.50    6.70
  -1  13   9   11.10    4.90
  -1 -13  11   65.49    8.70
   1 -13 -11   58.69    7.10
  -1  13  11   53.59    7.10
  -1  13  11   66.19   25.30
   1 -13 -13   15.30    5.60
  -1 -13  13   22.80    7.10
  -1  13  13    5.00    5.40
  -1 -13  15   67.59    9.50
   1 -13 -15   67.19    9.00
  -1  13  15   59.69    8.20
  -1 -13  17    6.30    7.40
   1 -13 -17    6.60    6.60
  -1  13  17    3.50    6.20
  -1 -15 -17    7.30    7.30
   1 -15  17   13.20    8.90
   1  15  17    6.90    7.60
  -1 -15 -15   -3.20    6.30
   1 -15  15    5.60    7.70
   1  15  15    7.30    6.80
   1 -15  13  101.49   11.60
  -1 -15 -13   95.89   10.20
   1  15  13  132.19   11.30
   1 -15  11   37.60    8.10
  -1 -15 -11   25.10    7.20
  -1 -15 -11   27.60    6.70
   1  15  11   30.20    7.00
   1 -15   9   38.80    7.90
   1 -15   9   25.90   12.10
  -1 -15  -9   27.00    6.00
  -1 -15  -9   40.20    7.20
  -1  15  -9   38.30    6.90
   1  15   9   20.10    6.00
   1 -15   7   62.79    8.40
   1 -15   7   64.79   15.00
  -1 -15  -7   52.79    6.80
  -1 -15  -7   54.99    7.90
   1  15   7   62.19    7.80
  -1  15  -7   92.39   16.20
   1  15   7   43.70   19.40
  -1  15  -7   78.19    8.30
   1 -15   5  203.18   14.10
  -1 -15  -5  213.38   12.30
   1 -15   5  216.48   12.70
  -1 -15  -5  216.28   14.00
  -1 -15  -5  212.18   21.80
   1 -15   5  224.08   24.10
   1  15   5  222.28   13.00
   1  15   5  221.88   32.10
  -1  15  -5  217.18   12.80
  -1  15  -5  289.17   28.50
   1 -15   3  369.96   31.80
   1 -15   3  381.66   18.20
  -1 -15  -3  408.86   28.20
  -1 -15  -3  402.46   18.80
  -1 -15  -3  427.06   20.50
   1 -15   3  385.56   20.40
  -1  15  -3  441.86   34.20
   1  15   3  474.15   46.30
  -1  15  -3  395.86   19.10
   1  15   3  373.66   18.90
  -1 -15  -1  127.59   10.70
  -1 -15  -1  110.19   16.40
  -1 -15  -1  129.19    8.70
   1 -15   1   96.49   15.80
   1 -15   1  138.39   11.50
   1 -15   1  119.99    8.40
  -1  15  -1  104.69    8.90
  -1  15  -1   83.59   18.20
   1  15   1  124.09   22.30
   1 -15  -1  118.29   10.60
  -1 -15   1  114.79   10.60
   1 -15  -1  163.68   19.40
   1 -15  -1  127.29    8.20
  -1 -15   1  110.29    8.60
  -1 -15   1  133.09   18.40
  -1  15   1  162.48   26.70
   1  15  -1  139.79   23.30
  -1  15   1  127.29    9.90
   1  15  -1  105.49    9.10
  -1 -15   3  353.06   27.30
  -1 -15   3  373.56   18.40
   1 -15  -3  397.36   17.40
  -1 -15   3  344.47   19.40
   1 -15  -3  391.36   20.00
  -1  15   3  369.06   18.30
  -1  15   3  477.35   40.80
   1  15  -3  382.56   18.30
   1  15  -3  377.36   31.50
  -1 -15   5  215.28   14.40
   1 -15  -5  215.88   11.70
   1 -15  -5  200.88   14.20
  -1 -15   5  218.68   13.30
  -1 -15   5  299.77   27.90
   1  15  -5  231.68   13.20
   1  15  -5  252.37   26.70
  -1  15   5  260.07   34.20
  -1  15   5  216.48   12.90
  -1 -15   7   31.60   12.70
  -1 -15   7   83.69    8.70
   1 -15  -7   47.60    7.80
  -1 -15   7   82.39    9.20
   1 -15  -7   59.09    6.30
  -1  15   7   84.79   23.20
  -1  15   7   68.09    7.70
  -1 -15   9   44.20    7.80
  -1 -15   9   22.40   12.10
   1 -15  -9   35.10    5.80
   1 -15  -9   35.70    8.30
  -1  15   9   34.90    6.60
  -1 -15  11   35.00    7.60
   1 -15 -11   30.50    6.10
  -1  15  11   27.90    6.70
   1 -15 -13  110.39   10.40
  -1 -15  13  124.39   12.20
  -1  15  13  121.29   10.90
  -1 -15  15   14.00    7.80
   1 -15 -15   11.70    7.30
  -1  15  15    5.30    6.30
  -1 -15  17    7.40    8.40
  -1  15  17    1.00    7.10
  -1 -17 -15   45.50   13.90
   1 -17  15   46.10   10.90
   1  17  15   36.10    9.00
   1 -17  13   69.79   11.10
  -1 -17 -13   48.20    8.60
   1  17  13   55.29    8.80
  -1 -17 -11   20.80    6.50
  -1 -17 -11   12.20    7.20
   1 -17  11   33.60    8.70
   1  17  11   20.50    7.20
   1 -17   9   53.99    9.00
  -1 -17  -9   31.20    6.60
  -1 -17  -9   33.30    8.10
   1  17   9   31.10    7.20
  -1 -17  -7   36.60    6.40
  -1 -17  -7   35.30    8.00
   1 -17   7   38.70    8.20
  -1  17  -7   41.60    7.10
   1  17   7   40.10    7.20
   1 -17   5  289.87   17.50
  -1 -17  -5  276.47   15.50
  -1 -17  -5  280.27   17.30
   1  17   5  282.07   16.30
  -1  17  -5  273.97   30.80
  -1  17  -5  310.07   16.20
  -1 -17  -3  109.89    9.30
   1 -17   3  107.49   11.50
  -1 -17  -3   94.89   10.30
   1  17   3  127.59   10.70
   1  17   3  128.99   27.50
  -1  17  -3  121.49   22.00
  -1  17  -3  111.49    9.60
  -1 -17  -1   31.80    7.20
  -1 -17  -1   69.49   16.00
  -1 -17  -1   41.80    6.10
   1 -17   1   29.90    7.40
  -1  17  -1   63.79   19.40
  -1  17  -1   54.39    7.50
   1  17   1   29.40    6.90
   1  17   1   46.10   18.50
  -1 -17   1   43.90    7.90
  -1 -17   1   21.10   11.10
  -1 -17   1   43.90    6.40
   1 -17  -1   37.30    7.40
   1  17  -1   67.99   18.70
  -1  17   1   83.59   20.90
  -1  17   1   44.70    7.10
   1  17  -1   62.79    7.80
  -1 -17   3  133.09   19.60
   1 -17  -3  121.89   11.60
  -1 -17   3  114.99    9.60
  -1 -17   3  119.19   11.40
  -1  17   3  110.99    9.80
   1  17  -3   97.59    9.20
   1  17  -3  131.29   22.90
   1 -17  -5  277.27   17.60
  -1 -17   5  289.57   15.50
  -1 -17   5  275.47   28.70
  -1 -17   5  274.97   17.20
  -1  17   5  252.97   15.70
   1 -17  -7   45.20    8.70
  -1 -17   7   35.70    7.30
  -1 -17   7   56.69   16.30
  -1 -17   7   58.79    9.00
  -1  17   7   37.00    7.10
  -1 -17   9    8.20   12.20
  -1 -17   9   28.00    7.50
  -1  17   9   24.90    6.70
  -1 -17  11   37.40    8.30
  -1 -17  11    1.90   12.60
  -1  17  11   18.30    6.70
  -1 -17  13   30.70   16.90
  -1 -17  13   66.49    9.80
  -1  17  13   60.19    9.00
  -1 -17  15   64.29   10.20
  -1  17  15   33.90    8.60
   1 -19  11   28.10    9.10
   1  19  11   19.60    8.30
  -1 -19  -9   -5.30    7.20
   1 -19   9   12.30    7.60
   1  19   9    1.70    6.80
   1 -19   7   37.70    8.60
  -1 -19  -7   24.30    8.40
   1  19   7   25.50    7.70
  -1 -19  -5    3.80    6.70
   1 -19   5   20.50    7.50
   1  19   5    1.20    6.10
  -1  19  -5   -1.10    5.80
   1 -19   3   18.30    7.70
  -1 -19  -3    7.60    7.20
  -1  19  -3   13.90    6.40
   1  19   3   11.50    6.60
  -1  19  -3   17.00   15.70
   1 -19   1    6.20    6.80
  -1 -19  -1   -6.90    6.20
   1  19   1    2.50    6.20
  -1  19  -1    5.90    6.00
  -1 -19   1   11.50    6.90
   1 -19  -1    5.90    6.70
  -1  19   1    1.10    6.10
   1  19  -1   -1.10    6.90
   1 -19  -3   10.70    7.10
  -1 -19   3   22.90    7.60
  -1  19   3   20.70    6.60
   1  19  -3   21.80   14.60
   1 -19  -5   -1.80    7.10
  -1 -19   5   13.20    7.00
  -1 -19   5   14.90   17.50
  -1  19   5   -1.20    6.00
  -1 -19   7   34.00   16.70
  -1 -19   7   13.80    7.60
  -1  19   7   39.30    8.00
  -1 -19   9   10.50    7.40
  -1  19   9    8.20    6.60
  -1 -19  11   33.20    9.00
  -1  19  11   13.40    7.50
   1 -21   9   13.80    8.50
  -1 -21  -9    8.20    8.50
   1  21   9    7.10    7.70
   1 -21   7    5.70    7.80
  -1 -21  -7   14.60    8.70
   1  21   7    4.50    7.50
   1 -21   5   76.89   11.40
  -1 -21  -5   64.79   10.60
   1  21   5   62.99   10.20
   1 -21   3   83.09   11.30
  -1 -21  -3   78.19   11.40
  -1  21  -3   99.89   10.70
   1  21   3   93.19   11.50
  -1 -21  -1   16.30    7.70
   1 -21   1   13.00    8.00
  -1  21  -1    5.20    7.00
  -1 -21   1   10.20    7.70
   1 -21  -1   11.70    8.10
  -1  21   1   12.00    7.30
   1 -21  -3   88.29   12.20
  -1 -21   3   76.09   10.70
  -1  21   3  106.69   11.30
  -1 -21   5   75.89   10.80
  -1  21   5   53.19    9.20
  -1 -21   7   11.20    7.90
  -1  21   7   17.40    7.80
  -1 -21   9    4.80    8.20
  -1  21   9    1.80    7.50
   2   0  22    9.60    7.40
   2   0  20    3.50    6.20
   2   0  18   64.39    8.40
  -2   0 -16   92.09    8.00
   2   0  16   91.59    8.40
   2   0  14    7.50    8.80
   2   0  14   16.20    4.60
  -2   0 -14   13.10    4.30
  -2   0 -14   12.30    6.30
  -2   0 -12  620.04   25.60
  -2   0 -12  632.14   30.80
   2   0  12  614.74   26.20
   2   0  12  621.24   34.20
   2   0  10  426.76   24.60
  -2   0 -10  438.66   17.90
   2   0  10  413.06   18.10
  -2   0 -10  398.76   22.00
   2   0   8  100.79    6.10
  -2   0  -8  106.09    9.20
  -2   0  -8   99.19    5.80
   2   0   8  110.69   11.50
  -2   0  -6   91.19    8.10
  -2   0  -6  109.99    5.40
   2   0   6   98.49    5.60
   2   0   6  109.59    9.20
   2   0   4 3060.79  122.09
  -2   0  -4 3237.78  118.69
   2   0   4 3168.48  118.89
  -2   0  -4 3251.47  118.79
  -2   0  -4 3222.38  121.99
  -2   0  -2    9.40    1.30
   2   0   2    1.90    1.20
  -2   0  -2    9.00    1.00
  -2   0  -2   15.50    2.10
  -2   0  -2    8.30    0.90
   2   0   2    4.60    0.90
  -2   0  -2    8.10    2.30
  -2   0   0 1356.56   49.50
  -2   0   0 1351.16   49.60
   2   0   0 1340.77   51.79
   2   0   0 1256.87   49.50
  -2   0   2    3.70    1.70
   2   0  -2    5.50    1.90
  -2   0   2    3.40    1.00
  -2   0   4 3183.88  119.59
  -2   0   4 3157.58  122.59
   2   0  -4 3258.97  123.99
  -2   0   4 3200.28  119.69
   2   0  -4 3386.56  119.79
  -2   0   4 3180.68  121.09
  -2   0   6   81.09    4.20
  -2   0   6   87.59    4.40
   2   0  -6   99.09    8.50
  -2   0   6   84.29    8.30
  -2   0   6   84.39    6.80
   2   0  -6   81.69    4.30
  -2   0   8   90.49   10.20
   2   0  -8   99.89    9.70
  -2   0   8  108.59    5.50
   2   0  -8   94.09    5.30
  -2   0   8   97.39    5.20
   2   0 -10  448.06   17.90
  -2   0  10  367.96   23.80
   2   0 -10  419.76   21.50
  -2   0  10  425.76   17.90
  -2   0  10  452.85   17.80
  -2   0  12  569.84   31.50
  -2   0  12  549.35   24.00
   2   0 -12  587.84   27.90
  -2   0  12  609.24   23.90
   2   0 -12  598.74   24.00
  -2   0  14   11.20    8.40
  -2   0  14   11.10    3.70
  -2   0  16   81.69    7.50
  -2   0  18   50.19    6.80
  -2   0  20    1.90    5.50
  -2   0  22    0.70    5.90
   2  -2  22   21.00    8.10
   2   2  22    7.90    7.60
   2  -2  20   31.00    7.60
   2   2  20   39.00    7.60
   2  -2  18    8.40    5.70
   2   2  18   15.50    6.00
   2  -2  16   20.40    5.50
  -2  -2 -16   37.20    5.90
   2   2  16   26.20   13.20
   2   2  16   38.20    6.30
  -2   2 -16   28.60    5.60
   2  -2  14  350.46   24.30
  -2  -2 -14  367.06   16.50
   2  -2  14  332.27   16.90
  -2   2 -14  346.27   16.30
   2   2  14  354.16   28.60
   2   2  14  317.37   16.40
   2  -2  12   12.70    3.90
  -2  -2 -12    7.70    6.30
   2  -2  12   -1.40    4.20
  -2  -2 -12   10.50    3.60
   2  -2  12    7.90    6.40
   2   2  12   -1.00    7.80
   2   2  12    5.60    3.40
  -2   2 -12   12.50    3.50
   2  -2  10  180.78   10.00
   2  -2  10  201.58   13.10
   2  -2  10  195.28   14.20
  -2  -2 -10  201.78    9.70
  -2  -2 -10  212.58   15.30
   2   2  10  191.78    9.90
   2   2  10  181.68   19.00
  -2   2 -10  177.98    9.50
  -2   2 -10  176.18   12.40
  -2  -2  -8   74.09    5.40
   2  -2   8  101.59    9.00
  -2  -2  -8   87.89    9.00
  -2  -2  -8   98.49   11.10
   2  -2   8  103.09    6.10
   2  -2   8  122.19    9.00
   2   2   8   82.09   11.40
  -2   2  -8   83.59    5.50
   2   2   8  104.89    6.20
   2  -2   6 1175.08   46.70
   2  -2   6 1182.88   46.80
  -2  -2  -6 1099.19   43.30
  -2  -2  -6 1062.19   48.40
   2  -2   6 1142.69   43.60
   2   2   6 1108.99   49.60
   2   2   6 1171.28   43.50
  -2   2  -6 1132.29   43.30
  -2  -2  -4  172.78   11.10
  -2  -2  -4  154.88    7.70
   2  -2   4  148.49    9.50
  -2  -2  -4  168.98    7.00
  -2  -2  -4  164.28    7.10
   2  -2   4  139.69    7.10
   2  -2   4  165.78    9.70
  -2  -2  -4  163.68    9.10
   2   2   4  182.88    7.20
  -2   2  -4  150.28    7.10
  -2   2  -4  144.59    9.70
   2   2   4  162.28   11.50
  -2  -2  -2  197.18    7.70
  -2  -2  -2  199.88   11.20
   2  -2   2  153.68    7.70
  -2  -2  -2  190.98    7.70
  -2  -2  -2  190.08    8.20
  -2  -2  -2  202.98    9.20
   2  -2   2  150.58   10.00
  -2   2  -2  229.28    7.90
   2   2   2  153.58    7.60
  -2   2  -2  223.48    7.90
  -2   2  -2  233.88   11.10
   2   2   2  152.38   10.60
  -2  -2   0 1490.25   57.69
   2  -2   0 1474.15   54.69
   2  -2   0 1433.66   58.59
  -2  -2   0 1483.15   54.69
  -2  -2   0 1400.26   55.49
   2  -2   0 1490.45   54.99
  -2  -2   0 1467.45   54.79
  -2  -2   0 1419.66   55.99
  -2   2   0 1485.95   54.89
   2   2   0 1490.95   54.89
  -2   2   0 1529.25   54.69
   2   2   0 1461.45   57.69
  -2   2   0 1476.45   58.69
  -2   2   0 1526.05   54.89
   2  -2  -2  218.78   12.40
  -2  -2   2  174.68    7.80
  -2  -2   2  166.98    8.40
   2  -2  -2  210.08    7.40
  -2   2   2  160.78    7.00
  -2   2   2  160.28   11.10
  -2   2   2  167.08    6.80
  -2   2   2  172.98    8.20
  -2  -2   4  168.18    7.20
   2  -2  -4  186.58    7.30
  -2  -2   4  167.78    6.80
  -2  -2   4  169.88    8.10
   2  -2  -4  171.08   13.50
  -2   2   4  164.58   12.90
   2   2  -4  152.98    7.80
   2   2  -4  162.38    7.00
  -2   2   4  196.18    7.10
  -2   2   4  185.08    8.80
   2   2  -4  152.28    7.50
  -2   2   4  187.08    7.30
   2  -2  -6 1046.10   40.90
  -2  -2   6 1074.59   40.70
   2  -2  -6  955.40   48.40
  -2  -2   6 1136.99   41.20
  -2  -2   6 1140.69   40.70
  -2   2   6 1059.89   40.80
   2   2  -6 1084.99   40.80
  -2   2   6 1080.19   40.90
   2   2  -6 1081.69   41.20
  -2   2   6 1047.30   49.90
  -2  -2   8  114.99    5.80
  -2  -2   8  115.19    5.90
   2  -2  -8  113.89   13.20
   2   2  -8   89.09    5.40
  -2   2   8   91.79   14.20
   2   2  -8  100.09    5.40
  -2   2   8  103.59    5.50
  -2   2   8   94.79    5.50
  -2  -2  10  158.28    8.80
  -2  -2  10  159.68    9.40
   2  -2 -10  195.78   15.60
   2  -2 -10  168.08    8.70
  -2  -2  10  179.18    8.50
  -2   2  10  188.28    8.80
   2   2 -10  175.28    8.80
  -2   2  10  202.68    8.90
   2   2 -10  177.48    8.70
  -2   2  10  150.28   19.50
   2  -2 -12   11.40    3.40
  -2  -2  12   13.20    3.90
   2  -2 -12    3.40    6.00
  -2  -2  12   10.60    3.00
  -2  -2  12    7.70    2.70
  -2   2  12    9.60    3.00
  -2   2  12    8.80    3.00
   2   2 -12   17.10    3.30
   2   2 -12    9.90    3.00
  -2   2  12   10.10    9.30
  -2  -2  14  338.67   16.20
  -2   2  14  331.97   27.70
  -2   2  14  353.46   16.10
  -2  -2  16   32.30    5.30
  -2   2  16   19.80    4.90
  -2  -2  18    8.00    5.10
  -2   2  18    9.50    4.90
  -2  -2  20   31.40    7.00
  -2   2  20   27.40    6.60
  -2  -2  22   16.20    7.00
  -2   2  22   11.30    6.70
   2  -4  22   16.20    8.30
   2   4  22   25.70    8.30
   2  -4  20   -0.50    6.70
   2   4  20   -5.70    5.70
   2  -4  18  226.28   15.10
   2   4  18  227.48   14.40
   2  -4  16    2.70    4.60
  -2  -4 -16    0.20    4.30
  -2   4 -16   -2.70    4.00
   2   4  16   -4.80   10.50
   2   4  16    2.70    4.50
   2  -4  14    1.90    4.20
  -2  -4 -14    8.80    4.40
  -2   4 -14    7.00    4.10
   2   4  14    1.60    4.00
   2   4  14   13.60   11.10
   2  -4  12  141.19   13.50
  -2  -4 -12  126.39   13.50
  -2  -4 -12  121.69    8.30
   2  -4  12  122.59    8.80
   2  -4  12  133.29   11.00
   2   4  12  119.29    8.40
   2   4  12  134.19   20.30
  -2   4 -12  132.99    8.20
   2  -4  10  529.45   25.80
  -2  -4 -10  529.25   30.50
   2  -4  10  512.75   22.60
  -2  -4 -10  517.15   22.10
   2  -4  10  533.65   25.40
  -2  -4 -10  520.75   26.40
   2   4  10  540.45   34.20
  -2   4 -10  548.75   22.10
   2   4  10  537.85   22.40
   2  -4   8  672.83   31.40
  -2  -4  -8  746.33   32.60
   2  -4   8  683.73   31.30
  -2  -4  -8  712.03   28.30
  -2  -4  -8  727.33   36.70
   2  -4   8  682.33   28.60
   2   4   8  734.93   38.70
   2   4   8  732.13   28.40
  -2   4  -8  698.33   28.10
  -2  -4  -6    6.90    4.80
  -2  -4  -6    5.90    3.40
   2  -4   6   10.50    3.80
  -2  -4  -6    0.90    2.00
  -2  -4  -6    1.90    1.90
   2  -4   6    9.00    2.30
   2   4   6    6.70    2.10
   2   4   6    6.80    5.70
  -2   4  -6    5.70    2.10
  -2   4  -6    4.70    3.20
  -2  -4  -4  752.42   28.30
   2  -4   4  730.23   32.10
  -2  -4  -4  691.13   28.80
  -2  -4  -4  749.13   28.20
   2  -4   4  738.83   28.60
  -2  -4  -4  726.03   34.90
  -2  -4  -4  712.83   30.90
   2   4   4  733.73   28.30
  -2   4  -4  723.83   28.30
  -2   4  -4  718.23   31.90
  -2  -4  -2 3057.29  116.09
  -2  -4  -2 3175.38  115.99
   2  -4   2 3110.59  120.99
  -2  -4  -2 2989.40  118.39
  -2  -4  -2 3014.50  122.09
  -2  -4  -2 3081.89  116.59
   2  -4   2 3170.78  116.49
   2   4   2 3116.89  115.99
   2   4   2 3165.18  122.59
  -2   4  -2 2997.10  116.09
  -2   4  -2 3250.97  116.49
  -2   4  -2 3144.79  120.99
  -2   4  -2 3201.18  115.69
  -2  -4   0 1309.77   53.79
   2  -4   0 1269.97   49.40
   2  -4   0 1281.27   55.29
  -2  -4   0 1330.47   48.90
  -2  -4   0 1272.27   51.39
  -2  -4   0 1318.07   48.90
  -2  -4   0 1294.47   49.50
   2  -4   0 1275.67   51.99
   2   4   0 1263.77   53.59
  -2   4   0 1315.17   55.59
  -2   4   0 1349.86   48.90
   2   4   0 1317.97   48.90
  -2   4   0 1291.27   49.40
  -2  -4   2 3109.49  111.59
  -2  -4   2 3053.99  115.09
  -2  -4   2 3049.40  112.59
  -2  -4   2 3110.09  111.89
   2  -4  -2 2869.81  112.29
   2  -4  -2 2714.33  120.39
  -2   4   2 2952.90  112.29
  -2   4   2 3099.59  111.79
   2   4  -2 2993.60  115.39
   2   4  -2 3016.70  111.79
  -2  -4   4  705.93   27.70
  -2  -4   4  702.23   27.70
  -2  -4   4  703.13   27.00
  -2  -4   4  715.93   26.40
   2  -4  -4  661.33   36.90
   2  -4  -4  676.63   26.90
   2   4  -4  700.33   28.80
  -2   4   4  685.43   27.00
   2   4  -4  699.93   26.50
  -2   4   4  651.43   26.50
  -2   4   4  696.03   37.50
  -2  -4   6   12.20    2.30
  -2  -4   6    7.70    1.50
   2  -4  -6    3.50    1.80
   2  -4  -6   19.40    7.50
  -2   4   6   11.60    1.90
  -2   4   6    9.30    7.90
  -2   4   6    9.80    2.00
   2   4  -6    4.30    1.50
   2  -4  -8  697.83   38.90
  -2  -4   8  667.23   28.50
   2  -4  -8  746.13   28.30
  -2  -4   8  717.33   27.80
  -2   4   8  655.03   42.10
  -2   4   8  746.43   28.10
   2   4  -8  680.03   27.90
  -2   4   8  753.02   28.30
  -2  -4  10  506.75   20.30
  -2  -4  10  512.95   21.30
   2  -4 -10  518.45   31.40
  -2   4  10  471.75   20.70
   2   4 -10  538.55   20.70
  -2   4  10  504.95   20.90
  -2   4  10  425.06   34.70
   2  -4 -12  124.89   16.30
  -2  -4  12  120.49    8.20
   2  -4 -12  133.99    8.10
  -2   4  12   95.29   19.20
  -2   4  12  115.79    7.40
   2   4 -12  113.09    7.30
  -2  -4  14    6.80    3.90
  -2   4  14    6.70    3.60
  -2   4  14    7.50   12.20
  -2  -4  16   -2.00    3.90
  -2   4  16    4.10    4.10
  -2  -4  18  218.58   14.30
  -2   4  18  239.98   13.90
  -2  -4  20   -2.70    5.40
  -2   4  20   -3.60    5.50
  -2  -4  22   23.00    7.40
  -2   4  22   19.60    6.80
   2  -6  20   81.29   10.70
   2   6  20   63.09    9.10
   2  -6  18  133.99   12.30
   2   6  18  119.59   10.90
  -2  -6 -16   92.79    8.80
   2  -6  16   97.29    9.90
   2   6  16   47.50   18.90
   2   6  16   77.49    8.20
  -2   6 -16   94.09    8.70
   2  -6  14   30.90    6.20
  -2  -6 -14   24.50    5.20
   2   6  14   12.70   13.50
  -2   6 -14   23.80    5.10
   2   6  14   18.00    4.90
   2  -6  12  372.86   20.40
  -2  -6 -12  360.46   16.90
   2  -6  12  352.76   17.20
   2  -6  12  334.77   21.00
  -2  -6 -12  329.47   21.60
   2   6  12  366.06   31.80
   2   6  12  348.77   16.80
  -2   6 -12  349.87   16.50
  -2  -6 -10  324.57   15.60
   2  -6  10  310.27   15.00
  -2  -6 -10  313.87   14.50
  -2  -6 -10  308.77   19.40
   2  -6  10  301.07   17.60
   2  -6  10  311.07   17.40
   2   6  10  307.07   14.50
  -2   6 -10  298.97   14.30
   2   6  10  277.27   29.10
   2  -6   8 2249.87   92.49
  -2  -6  -8 2310.57   92.79
  -2  -6  -8 2294.77   89.09
  -2  -6  -8 2468.95  105.49
   2  -6   8 2218.88   88.69
  -2  -6  -8 2441.76   88.29
   2   6   8 2263.17   88.09
  -2   6  -8 2369.56   88.19
  -2   6  -8 2402.46   92.39
   2   6   8 2254.27  102.09
  -2  -6  -6   12.80    4.50
  -2  -6  -6    4.60    2.50
   2  -6   6   15.30    3.10
   2  -6   6   10.10    4.70
  -2  -6  -6    2.50    5.50
  -2   6  -6   11.70    4.50
   2   6   6   17.80    3.00
   2   6   6   12.70    6.70
  -2   6  -6   11.40    2.80
   2  -6   4   28.70    3.70
   2  -6   4   31.50    6.50
  -2  -6  -4   37.30    3.60
  -2  -6  -4   49.99    4.40
  -2  -6  -4   37.90    5.80
  -2  -6  -4   35.20    9.10
  -2   6  -4   30.20    3.40
   2   6   4   36.20    3.40
  -2   6  -4   33.10    6.40
   2   6   4   24.60    8.70
  -2  -6  -2  771.72   31.00
  -2  -6  -2  771.02   34.00
  -2  -6  -2  768.22   30.40
  -2  -6  -2  742.03   38.80
  -2  -6  -2  775.82   30.70
   2  -6   2  786.52   38.40
   2  -6   2  846.12   31.50
  -2   6  -2  808.02   31.40
   2   6   2  771.12   39.50
  -2   6  -2  775.42   37.80
  -2   6  -2  819.12   30.70
   2   6   2  794.02   30.50
  -2  -6   0 6737.03  248.58
  -2  -6   0 6772.42  256.77
   2  -6   0 6704.53  259.27
  -2  -6   0 6688.03  248.88
   2  -6   0 6686.63  247.68
  -2  -6   0 6867.21  252.57
   2  -6   0 6563.84  252.57
   2  -6   0 6595.04  249.28
  -2  -6   0 6811.92  248.28
   2   6   0 6763.32  256.57
  -2   6   0 6563.24  248.38
   2   6   0 6543.15  248.38
  -2   6   0 6599.64  258.87
  -2   6   0 6854.11  249.28
  -2   6   0 6604.84  247.58
  -2  -6   2  756.92   29.40
  -2  -6   2  787.22   28.90
   2  -6  -2  709.63   32.20
   2  -6  -2  723.23   28.40
  -2  -6   2  743.83   29.70
  -2  -6   2  751.42   33.60
   2  -6  -2  745.73   40.90
   2  -6  -2  713.53   29.70
  -2  -6   2  783.62   35.30
   2   6  -2  713.43   34.80
  -2   6   2  705.23   40.20
  -2   6   2  761.72   28.90
  -2   6   2  815.12   30.00
   2   6  -2  721.63   29.00
  -2  -6   4   35.40    5.80
   2  -6  -4   57.59   12.60
  -2  -6   4   37.00    3.10
   2  -6  -4   53.29    4.30
  -2  -6   4   41.00    4.00
  -2  -6   4   41.00    4.50
   2  -6  -4   49.50    6.30
   2   6  -4   40.40    6.80
  -2   6   4   12.00    6.90
   2   6  -4   35.80    3.20
  -2   6   4   30.10    3.50
  -2   6   4   35.60    3.20
   2  -6  -6    7.00    2.40
   2  -6  -6    7.00    3.60
  -2  -6   6   10.40    2.80
  -2  -6   6   17.60    2.20
   2  -6  -6   16.10    9.00
  -2  -6   6   12.40    2.90
  -2  -6   6    9.90    3.30
   2   6  -6   12.70    3.60
  -2   6   6   13.30    2.40
  -2   6   6    5.50    9.10
  -2   6   6   16.10    2.90
   2   6  -6   15.50    2.50
   2  -6  -8 2353.86   89.69
  -2  -6   8 2263.17   90.09
   2  -6  -8 2399.56  105.49
   2  -6  -8 2485.35   93.69
  -2  -6   8 2368.26   88.99
  -2   6   8 2090.99  107.79
  -2   6   8 2455.85   89.39
   2   6  -8 2378.96   89.19
  -2   6   8 2418.56   89.79
  -2  -6  10  314.27   13.30
  -2  -6  10  301.97   14.50
   2  -6 -10  295.57   14.10
  -2   6  10  300.57   14.00
   2   6 -10  297.57   13.50
  -2   6  10  279.87   32.90
  -2   6  10  305.87   13.80
  -2  -6  12  310.67   15.50
  -2   6  12  320.67   14.80
  -2   6  12  326.87   36.50
  -2  -6  14   21.60    5.00
  -2   6  14   23.10   15.60
  -2   6  14   28.50    4.60
  -2  -6  16   78.89    8.50
  -2   6  16   72.89   21.50
  -2   6  16   89.39    7.90
  -2  -6  18  153.88   12.00
  -2   6  18  135.79   10.70
  -2  -6  20   82.99    9.70
  -2   6  20   72.39    8.80
  -2  -8 -20   10.70    8.90
   2  -8  20   11.20    7.90
   2   8  20    7.50    6.90
  -2  -8 -18   25.10    7.90
   2  -8  18   36.90    8.30
   2   8  18   21.30    6.90
  -2  -8 -16    0.90    6.40
  -2  -8 -16   -1.70    5.10
   2  -8  16    3.80    5.90
   2   8  16   -0.10    5.10
   2   8  16    7.00   15.70
   2  -8  14   10.80    5.50
  -2  -8 -14    8.60    5.20
  -2  -8 -14   13.60    6.50
   2   8  14   10.80    5.10
  -2   8 -14    8.40    4.50
   2   8  14    2.30   12.70
  -2  -8 -12   49.40   10.60
  -2  -8 -12   40.90    6.20
  -2  -8 -12   50.69    6.90
   2  -8  12   42.00    6.70
   2   8  12   49.10    6.30
   2   8  12   27.50   14.10
  -2   8 -12   59.19    6.60
  -2  -8 -10  701.73   30.10
  -2  -8 -10  716.83   31.00
   2  -8  10  746.43   31.00
  -2  -8 -10  749.42   36.00
   2  -8  10  743.43   33.70
   2  -8  10  687.13   35.40
   2   8  10  651.13   45.90
  -2   8 -10  742.23   34.10
   2   8  10  728.13   30.10
  -2   8 -10  751.02   30.00
  -2  -8  -8   13.20    6.10
   2  -8   8   25.20    4.80
  -2  -8  -8   13.70    4.00
   2  -8   8   18.00    6.60
  -2   8  -8   -1.30    4.00
   2   8   8   20.80    3.90
   2   8   8   25.60   12.30
  -2   8  -8    9.60    3.30
  -2  -8  -6   30.20    4.40
   2  -8   6   44.90    9.30
  -2  -8  -6   28.10    6.90
  -2  -8  -6   28.00    4.10
   2  -8   6   32.50    4.70
   2   8   6   19.60    3.60
   2   8   6   26.50   10.60
  -2   8  -6   47.60    8.60
  -2   8  -6   43.70    4.40
   2  -8   4  133.59    8.50
  -2  -8  -4  171.48   20.40
  -2  -8  -4  139.79    7.80
  -2  -8  -4  145.59    7.80
  -2  -8  -4  138.09   12.30
   2  -8   4  128.79   15.90
  -2   8  -4  135.09    7.70
   2   8   4  138.89   18.10
  -2   8  -4  143.99   15.10
   2   8   4  141.29    7.50
   2  -8   2  153.88   14.80
  -2  -8  -2  127.89    7.20
  -2  -8  -2  129.49    7.30
   2  -8   2  112.59    7.80
  -2  -8  -2  137.99   18.30
   2  -8   2  161.08   18.60
  -2  -8  -2  146.59   12.60
  -2  -8  -2  145.49    7.30
   2  -8   2  119.39    6.40
   2   8   2  113.09    6.70
  -2   8  -2  150.28   16.60
  -2   8  -2  136.19    7.20
   2   8   2  130.99   16.50
  -2  -8   0  196.68   13.80
  -2  -8   0  196.48    9.60
  -2  -8   0  188.78    9.50
   2  -8   0  190.08   10.30
   2  -8   0  194.98    8.40
  -2  -8   0  203.58    9.10
   2  -8   0  191.98   21.50
  -2  -8   0  211.98   18.30
   2  -8   0  180.28   13.70
  -2   8   0  196.58    9.30
   2   8   0  187.88    9.10
  -2   8   0  194.78   21.50
   2   8   0  188.58   16.80
  -2  -8   2  103.39    7.00
   2  -8  -2  125.69   11.40
  -2  -8   2  114.79    7.10
  -2  -8   2  106.89   14.20
  -2  -8   2   99.99   11.70
  -2  -8   2  122.59    6.30
   2  -8  -2  108.49    5.50
   2  -8  -2  118.29    7.40
   2  -8  -2  127.89   19.40
  -2   8   2  106.39    7.20
   2   8  -2  118.39   14.20
  -2   8   2  118.99    6.30
  -2   8   2  118.09   18.50
   2   8  -2  123.89    6.60
  -2  -8   4  128.99    8.20
  -2  -8   4  126.79    6.90
   2  -8  -4  129.19   19.80
  -2  -8   4  121.19    7.80
   2  -8  -4  147.59    8.10
   2  -8  -4  148.49   10.80
   2  -8  -4  144.09    6.80
  -2  -8   4  122.09   13.60
  -2   8   4  145.09    7.20
   2   8  -4  127.99   14.20
  -2   8   4  131.99    8.00
  -2   8   4  136.39   20.60
   2   8  -4  124.49    7.10
   2  -8  -6   27.70    3.70
  -2  -8   6   50.29    5.10
  -2  -8   6   33.90    4.80
  -2  -8   6   35.90    3.50
   2  -8  -6   26.80    4.10
  -2  -8   6   44.30    7.00
   2  -8  -6   19.00    5.70
  -2   8   6   28.80    4.10
  -2   8   6   51.99   15.50
  -2   8   6   30.60    3.80
   2   8  -6   45.60    4.30
   2   8  -6   53.39    8.00
   2  -8  -8    5.60    4.80
   2  -8  -8   11.90    3.30
  -2  -8   8   19.30    4.00
  -2  -8   8   22.80    3.10
  -2  -8   8   15.10    3.60
  -2   8   8   17.40    3.30
  -2   8   8   16.40    3.50
  -2   8   8   37.20   15.60
   2   8  -8    7.00    2.90
   2   8  -8    7.70    3.10
   2  -8 -10  740.63   29.20
  -2  -8  10  693.73   29.70
  -2   8  10  665.23   28.50
  -2   8  10  647.64   50.29
   2   8 -10  720.23   28.60
  -2  -8  12   40.30    6.20
  -2   8  12   52.99    6.00
  -2   8  12   46.50   18.80
  -2  -8  14    1.40    4.50
  -2   8  14    3.70    3.90
  -2   8  14   16.30   15.80
  -2  -8  16    4.10    5.30
  -2   8  16    2.10    4.40
  -2   8  16   10.50   16.50
  -2  -8  18   24.90    7.00
  -2   8  18   37.00    6.50
  -2  -8  20    3.30    6.60
  -2   8  20   13.00    6.20
  -2 -10 -20    7.90    9.00
   2 -10  20    7.50    8.20
   2  10  20    9.10    7.20
  -2 -10 -18    1.40    8.00
   2 -10  18   -0.20    7.10
   2  10  18    5.00    6.10
  -2 -10 -16    1.60    6.90
   2 -10  16   15.30    7.10
  -2 -10 -16    7.30    6.30
   2  10  16    7.10    6.10
  -2 -10 -14  114.59   11.60
  -2 -10 -14  151.68   11.40
   2 -10  14  129.09   12.00
   2  10  14  100.99    9.90
   2  10  14  119.39   27.00
  -2  10 -14  114.49   10.10
  -2 -10 -12   52.99    6.80
  -2 -10 -12   34.70    6.40
   2 -10  12   36.30    7.00
   2  10  12   53.99    6.80
   2  10  12   32.00   16.40
  -2  10 -12   56.09    6.50
  -2 -10 -10   33.40    5.50
   2 -10  10   23.50    5.50
  -2 -10 -10   39.40   10.20
  -2  10 -10   33.50    5.50
   2  10  10   29.20   14.40
  -2  10 -10   27.60    7.50
   2  10  10   23.20    5.10
  -2 -10  -8   44.40    5.50
   2 -10   8   38.60   10.70
  -2 -10  -8   39.20    8.30
  -2 -10  -8   56.39    6.10
   2 -10   8   52.29    6.50
   2  10   8    6.50    9.60
  -2  10  -8   53.09    9.70
   2  10   8   36.20    5.40
  -2  10  -8   47.30    5.90
  -2 -10  -6  447.16   20.20
  -2 -10  -6  428.76   19.90
  -2 -10  -6  476.75   25.60
   2 -10   6  492.85   30.50
   2 -10   6  470.45   21.10
  -2  10  -6  426.46   27.10
  -2  10  -6  438.66   19.70
   2  10   6  481.85   35.30
   2  10   6  456.35   19.70
   2 -10   4  297.47   15.70
  -2 -10  -4  345.87   14.90
   2 -10   4  302.47   21.40
  -2 -10  -4  303.37   19.60
   2 -10   4  318.97   25.70
  -2 -10  -4  328.87   15.00
   2  10   4  305.67   14.50
  -2  10  -4  325.57   23.80
   2  10   4  331.67   27.60
  -2  10  -4  304.37   14.50
   2 -10   2  192.88   17.60
   2 -10   2  200.48   11.60
   2 -10   2  205.98   23.00
   2 -10   2  202.98    9.60
  -2 -10  -2  207.78   11.00
  -2 -10  -2  212.78   15.50
  -2 -10  -2  221.88   10.80
   2  10   2  215.38   10.50
  -2  10  -2  220.38   23.30
  -2  10  -2  196.88   10.50
   2  10   2  201.68   25.00
  -2 -10   0  511.75   20.60
  -2 -10   0  463.05   33.10
   2 -10   0  499.05   19.80
   2 -10   0  547.85   36.40
   2 -10   0  509.65   22.10
  -2 -10   0  456.85   26.50
   2 -10   0  440.26   26.50
  -2 -10   0  513.85   21.20
  -2 -10   0  488.75   21.40
   2  10   0  460.05   32.20
   2  10   0  507.35   20.80
  -2  10   0  445.16   32.80
  -2  10   0  487.05   20.70
   2 -10  -2  221.08   11.80
  -2 -10   2  186.68   10.80
  -2 -10   2  210.28   11.40
   2 -10  -2  221.78    9.50
  -2 -10   2  215.18   10.30
   2 -10  -2  198.78   15.00
  -2 -10   2  191.88   22.10
  -2 -10   2  237.78   20.30
  -2  10   2  202.18   25.20
   2  10  -2  231.18   20.50
  -2  10   2  212.78   10.50
   2  10  -2  226.28   10.70
   2 -10  -4  350.36   13.80
   2 -10  -4  314.27   15.40
  -2 -10   4  289.87   15.20
  -2 -10   4  315.37   21.30
   2 -10  -4  344.37   19.60
  -2 -10   4  312.87   23.70
  -2 -10   4  308.47   15.30
  -2 -10   4  319.47   14.20
  -2  10   4  319.67   15.60
   2  10  -4  312.57   14.50
   2  10  -4  352.76   24.10
  -2  10   4  304.17   14.30
  -2  10   4  340.07   35.90
  -2 -10   6  486.15   19.00
   2 -10  -6  417.86   19.80
   2 -10  -6  431.46   24.50
  -2 -10   6  449.36   26.30
   2 -10  -6  441.76   18.80
  -2 -10   6  428.76   20.20
  -2 -10   6  458.25   20.50
  -2  10   6  474.15   20.80
  -2  10   6  428.66   36.50
   2  10  -6  463.35   26.30
  -2  10   6  424.26   19.00
   2  10  -6  429.86   19.20
   2 -10  -8   60.19    5.70
  -2 -10   8   39.00    7.50
  -2 -10   8   56.19    6.40
   2 -10  -8   57.39    6.40
  -2  10   8   46.50    5.30
  -2  10   8   53.59   17.80
   2  10  -8   50.99    5.60
   2  10  -8   43.40    7.30
  -2 -10  10   36.50    6.00
   2 -10 -10   40.40    5.70
   2 -10 -10   41.70    5.90
  -2  10  10   27.20    4.90
  -2  10  10   19.20   15.60
  -2 -10  12   55.99    7.20
   2 -10 -12   48.10    6.60
  -2  10  12   36.50    5.50
  -2  10  12   55.49   21.50
  -2 -10  14  103.39    9.70
  -2  10  14   90.79    8.40
  -2  10  14   97.79   27.30
  -2 -10  16    9.70    6.00
  -2  10  16   10.30    5.20
  -2 -10  18    5.60    6.40
  -2  10  18    3.20    5.50
  -2 -10  20    2.90    6.90
  -2  10  20    7.10    6.50
   2 -12  18    6.90    8.00
  -2 -12 -18    1.90    6.60
   2  12  18    2.10    7.00
  -2 -12 -16   12.30    6.90
   2 -12  16   28.10    8.40
   2  12  16   37.60    7.70
   2 -12  14    8.50    6.50
  -2 -12 -14   -4.60    5.90
  -2 -12 -14   11.40    6.10
   2  12  14    9.10    5.60
  -2 -12 -12   35.60    7.00
  -2 -12 -12   52.79    7.50
   2 -12  12   46.60    8.10
  -2  12 -12   77.19    8.50
   2  12  12   40.40    6.80
   2  12  12   41.10   32.00
  -2 -12 -10  137.09   11.00
  -2 -12 -10  115.89   10.00
   2 -12  10  129.59   11.50
   2  12  10  150.58   10.80
  -2  12 -10  150.48   10.80
  -2 -12  -8   66.39    7.30
   2 -12   8   97.79    9.50
  -2 -12  -8   98.79   14.10
  -2 -12  -8   85.29    8.10
   2 -12   8  114.49   17.40
  -2  12  -8   69.49   12.60
   2  12   8   92.79    8.10
  -2  12  -8   73.09    7.40
   2  12   8  111.49   24.00
  -2 -12  -6    1.80    3.50
  -2 -12  -6    3.30    6.90
   2 -12   6    8.20    4.50
  -2 -12  -6   -1.60    3.80
   2 -12   6   24.90    9.10
   2 -12   6   17.80   11.80
   2  12   6    9.80    4.20
   2  12   6   -2.30   10.90
  -2  12  -6    5.10    7.70
  -2  12  -6    2.80    3.70
  -2 -12  -4  324.47   15.80
   2 -12   4  301.97   16.40
  -2 -12  -4  335.77   15.50
   2 -12   4  276.97   25.00
  -2 -12  -4  323.77   21.50
   2  12   4  353.26   35.90
  -2  12  -4  291.57   15.00
  -2  12  -4  369.16   27.10
   2  12   4  318.27   15.30
   2 -12   2    8.90    2.80
  -2 -12  -2   15.10    4.50
  -2 -12  -2    6.40    3.40
   2 -12   2    0.50    4.20
   2 -12   2    3.70    6.20
  -2 -12  -2    6.90    6.50
   2  12   2    3.90    3.30
  -2  12  -2    7.10    3.50
   2  12   2    4.90    8.80
  -2  12  -2    0.70    8.70
  -2 -12   0  342.47   16.40
   2 -12   0  336.77   16.80
  -2 -12   0  340.97   22.80
  -2 -12   0  311.47   15.60
   2 -12   0  326.27   14.30
   2 -12   0  304.07   22.00
   2  12   0  324.87   28.60
   2  12   0  344.37   15.70
  -2  12   0  335.77   15.50
  -2  12   0  405.36   31.90
  -2 -12   2    5.90    3.90
   2 -12  -2    6.10    6.10
   2 -12  -2    2.80    4.00
   2 -12  -2   10.00    2.50
  -2 -12   2   -0.30    6.40
  -2 -12   2   11.60    3.80
  -2  12   2    1.80    3.40
  -2  12   2    3.60   11.40
   2  12  -2   14.10    3.90
   2  12  -2   22.90   10.60
  -2 -12   4  295.67   15.70
   2 -12  -4  341.37   21.20
  -2 -12   4  288.17   16.00
  -2 -12   4  291.97   25.60
   2 -12  -4  343.17   14.20
   2 -12  -4  345.97   16.60
  -2 -12   4  295.47   22.80
  -2  12   4  318.97   15.00
   2  12  -4  322.17   25.90
   2  12  -4  319.17   15.20
  -2  12   4  359.06   37.90
  -2 -12   6    4.60    4.20
   2 -12  -6   -3.60    2.60
  -2 -12   6   10.40    4.40
   2 -12  -6    2.00    3.70
  -2 -12   6    9.50    7.90
  -2 -12   6   -3.10    7.20
  -2  12   6    6.30   11.70
   2  12  -6    9.70    7.40
  -2  12   6    2.10    3.50
   2  12  -6    3.00    3.60
  -2 -12   8   95.69    8.60
  -2 -12   8   70.79    7.80
   2 -12  -8   84.39    8.50
   2 -12  -8   80.89    6.60
  -2  12   8   78.09    7.10
  -2  12   8   21.60   11.90
  -2 -12  10  123.39   10.20
   2 -12 -10  115.29    8.70
  -2  12  10  143.69   30.00
  -2  12  10  111.59    8.80
   2 -12 -12   38.40    6.40
  -2 -12  12   55.59    7.70
  -2  12  12   14.20   18.10
  -2  12  12   32.30    5.80
   2 -12 -14    9.60    5.70
  -2 -12  14    7.80    6.10
  -2  12  14    9.30    5.40
   2 -12 -16   30.90    7.50
  -2 -12  16   27.80    7.40
  -2  12  16   36.10    6.80
  -2 -12  18    2.70    6.60
   2 -12 -18   -4.20    6.60
  -2  12  18    2.40    6.10
  -2 -14 -16   16.20    8.10
   2 -14  16    3.70    8.10
   2  14  16   -5.90    6.40
  -2 -14 -14   28.00    8.00
   2 -14  14   46.60    9.40
  -2 -14 -14   38.50    8.20
   2  14  14   30.30    7.60
  -2 -14 -12  106.69   10.50
  -2 -14 -12  115.29   11.00
   2 -14  12  114.19   12.00
  -2  14 -12  109.89   10.40
   2  14  12   68.19    8.90
   2 -14  10    0.90    5.80
  -2 -14 -10   -3.00    5.10
  -2 -14 -10    2.50    5.00
   2  14  10    4.00    5.10
  -2  14 -10    1.20    5.20
   2 -14   8  192.58   23.50
  -2 -14  -8  158.88   11.30
  -2 -14  -8  175.88   12.80
   2 -14   8  172.98   13.70
  -2 -14  -8  223.28   23.10
  -2  14  -8  155.08   19.40
   2  14   8  163.78   11.60
   2  14   8  120.69   26.30
  -2  14  -8  165.18   11.70
   2 -14   6   54.19   14.00
  -2 -14  -6   59.59   13.20
  -2 -14  -6   44.10    6.80
  -2 -14  -6   50.49    6.60
   2 -14   6   59.49    8.20
  -2  14  -6   41.20   12.10
   2  14   6   30.20   17.00
  -2  14  -6   51.19    6.60
   2  14   6   48.10    6.60
   2 -14   4    1.80    5.10
  -2 -14  -4    7.50    5.10
  -2 -14  -4    6.80    8.20
   2 -14   4    0.80    8.00
  -2 -14  -4    2.90    4.00
  -2  14  -4   16.30   10.60
   2  14   4    7.00   12.10
  -2  14  -4    6.20    4.30
   2  14   4   -2.40    3.80
   2 -14   2  128.09   10.80
  -2 -14  -2  121.49   10.20
   2 -14   2  113.79   16.10
   2 -14   2  101.69    7.50
  -2 -14  -2  128.29    9.00
  -2 -14  -2   86.29   14.70
   2  14   2   93.19   21.00
  -2  14  -2  148.49   22.30
  -2  14  -2  132.39    9.20
   2  14   2  140.09    9.90
  -2 -14   0   51.49    6.90
  -2 -14   0   51.49    6.10
   2 -14   0   67.49    8.00
   2 -14   0   62.29    5.20
   2 -14   0   43.30   10.10
  -2 -14   0   69.79   13.50
   2  14   0   49.50    6.00
   2  14   0   65.19   17.60
  -2  14   0   50.09    6.00
  -2  14   0   59.49   16.30
   2 -14  -2  117.39    7.10
  -2 -14   2  114.79   10.20
   2 -14  -2  104.99    9.70
  -2 -14   2  129.49   17.80
  -2 -14   2  119.09    9.00
  -2  14   2  140.89   25.30
   2  14  -2   98.79   18.70
   2  14  -2   99.09    8.10
  -2  14   2  102.89    8.40
  -2 -14   4    2.50    8.90
  -2 -14   4    3.40    4.70
  -2 -14   4    4.10    4.10
   2 -14  -4    9.50    5.20
   2 -14  -4    9.60    3.10
   2  14  -4    2.20    9.70
   2  14  -4    0.60    4.10
  -2  14   4    7.80    4.10
  -2  14   4    1.60   13.10
   2 -14  -6   62.89    8.10
  -2 -14   6   28.20   11.30
   2 -14  -6   43.90    4.90
  -2 -14   6   43.00    7.40
  -2 -14   6   49.90    6.70
  -2  14   6   38.40    5.80
   2  14  -6   25.80   10.30
  -2  14   6   39.10   16.80
  -2 -14   8  148.39   21.50
  -2 -14   8  168.78   12.50
  -2 -14   8  147.89   12.30
   2 -14  -8  173.88   10.20
  -2  14   8  177.78   11.20
  -2  14   8  158.68   30.10
  -2 -14  10    5.70    5.30
   2 -14 -10    5.30    4.30
  -2  14  10    0.40    4.60
   2 -14 -12   97.09    9.00
  -2 -14  12  105.49   10.50
  -2  14  12   87.39    8.80
   2 -14 -14   46.20    7.40
  -2 -14  14   36.40    7.90
  -2  14  14   38.80    7.30
  -2 -14  16    3.10    6.50
  -2  14  16    7.40    6.40
  -2 -16 -16   -5.70    6.50
   2 -16  16   -4.50    8.00
   2  16  16    3.00    7.60
   2 -16  14   54.99   10.20
  -2 -16 -14   45.90    9.00
  -2 -16 -14   66.19   11.20
   2  16  14   34.30    8.40
  -2 -16 -12    4.60    5.50
   2 -16  12    2.60    7.40
   2  16  12    5.30    6.40
  -2 -16 -10  102.49   10.80
   2 -16  10  125.39   12.00
  -2 -16 -10   95.09    9.70
   2  16  10   94.89   10.20
  -2  16 -10  133.49   11.40
  -2 -16  -8  170.98   12.40
  -2 -16  -8  166.18   13.20
   2 -16   8  179.88   14.40
   2  16   8  203.78   13.40
  -2  16  -8  205.98   13.00
  -2 -16  -6   18.20    6.80
   2 -16   6   40.90    8.10
  -2 -16  -6   16.90    5.50
   2  16   6   39.80    7.10
  -2  16  -6   47.90   14.30
  -2  16  -6   38.10    6.40
  -2 -16  -4   -1.80    8.10
  -2 -16  -4   -0.20    5.20
   2 -16   4    0.50    5.90
  -2 -16  -4   -0.60    4.30
  -2  16  -4   -1.50    4.40
   2  16   4    2.60   12.90
   2  16   4    7.80    5.20
  -2  16  -4    2.70   10.50
  -2 -16  -2  230.18   14.10
  -2 -16  -2  212.98   15.00
   2 -16   2  254.97   15.70
  -2 -16  -2  259.27   26.30
  -2  16  -2  286.87   14.80
  -2  16  -2  280.17   30.90
   2  16   2  232.38   32.20
   2  16   2  244.98   14.40
  -2 -16   0   89.69    9.70
   2 -16   0   96.59    9.90
  -2 -16   0   61.59   14.20
  -2 -16   0  122.49    9.20
  -2  16   0  100.59    8.90
   2  16   0  124.29   10.00
   2  16   0   94.89   21.90
  -2  16   0  114.69   23.10
  -2 -16   2  248.58   15.40
   2 -16  -2  228.28   15.40
  -2 -16   2  241.48   13.90
  -2 -16   2  202.78   23.00
  -2  16   2  237.38   14.20
   2  16  -2  262.87   14.20
  -2  16   2  224.68   32.00
   2  16  -2  320.17   33.80
   2 -16  -4   -4.60    5.70
  -2 -16   4    6.40   10.00
  -2 -16   4    8.20    5.10
  -2 -16   4   -2.00    5.10
  -2  16   4   -3.50    4.40
  -2  16   4   -7.60   14.70
   2  16  -4   -2.90    9.70
   2 -16  -6   32.20    8.20
  -2 -16   6   32.90    6.70
  -2 -16   6   38.00    7.20
  -2 -16   6    2.30   10.40
  -2  16   6   29.80    6.40
  -2 -16   8  161.98   23.80
  -2 -16   8  202.18   14.10
  -2 -16   8  192.38   14.30
  -2  16   8  195.38   13.10
  -2 -16  10  105.49   10.80
  -2 -16  10   73.69   18.00
  -2  16  10   84.19    9.10
  -2 -16  12    8.80    6.30
  -2 -16  12    5.30   11.70
  -2  16  12   11.60    6.00
  -2 -16  14   70.79    9.60
  -2  16  14   54.49    8.50
  -2 -16  16    2.10    7.00
  -2  16  16   -5.60    6.50
  -2 -18 -12   11.00    6.80
   2 -18  12   25.70    9.30
   2  18  12   31.50    8.10
  -2 -18 -10   40.70    7.90
  -2 -18 -10   54.59    9.70
   2 -18  10   52.19    9.70
   2  18  10   48.30    9.10
  -2 -18  -8   39.50    8.20
  -2 -18  -8   23.70    6.40
   2 -18   8   41.40    9.00
  -2  18  -8   40.30    7.40
   2  18   8   37.30    7.90
  -2 -18  -6    1.50    5.20
  -2 -18  -6    4.90    6.40
   2 -18   6    0.30    6.50
   2  18   6   10.50    6.40
  -2  18  -6    2.80    5.50
   2 -18   4   54.99    9.20
  -2 -18  -4   42.20    8.70
  -2 -18  -4   58.69    7.50
  -2  18  -4   47.10    7.80
  -2  18  -4   43.90   14.80
   2  18   4   67.89    8.80
  -2 -18  -2    3.90    6.20
  -2 -18  -2    3.90    5.00
   2 -18   2    5.40    6.00
  -2 -18  -2    3.10   10.90
  -2  18  -2    7.10   13.40
   2  18   2   -2.50    5.70
  -2  18  -2   -3.40    5.30
  -2 -18   0  132.49   10.80
  -2 -18   0  140.89   21.30
  -2 -18   0  141.59   12.50
   2 -18   0  137.89   12.50
   2  18   0  162.48   28.80
  -2  18   0  124.39   10.60
  -2 -18   2    1.60    5.00
   2 -18  -2    4.70    6.50
  -2 -18   2   -1.20    5.70
  -2 -18   2    3.50    9.30
   2  18  -2    2.00   13.40
  -2  18   2   -7.50    4.90
   2 -18  -4   45.00    9.10
  -2 -18   4   46.20    7.50
  -2 -18   4   54.99   15.10
  -2 -18   4   41.30    8.20
  -2  18   4   45.30    7.60
  -2 -18   6   13.20   12.10
  -2 -18   6    3.90    6.30
  -2 -18   6    3.40    5.70
  -2  18   6    6.50    5.90
  -2 -18   8   25.70    7.50
  -2 -18   8   38.80    8.30
  -2 -18   8   18.80   13.00
  -2  18   8   23.50    6.70
  -2 -18  10   56.59    9.20
  -2 -18  10   53.69   17.00
  -2  18  10   49.70    8.40
  -2 -18  12    5.70   14.60
  -2 -18  12    9.30    7.60
  -2  18  12    3.70    6.50
   2 -20  10    5.10    8.40
  -2 -20 -10   -0.20    8.00
   2  20  10    1.60    7.40
  -2 -20  -8   -7.40    6.90
   2 -20   8   -6.90    7.30
   2  20   8   -5.30    7.20
  -2  20  -8    3.30    8.20
  -2 -20  -6    3.90    7.10
   2 -20   6    4.90    7.40
  -2  20  -6    8.00    6.80
   2  20   6   -4.30    6.80
   2 -20   4   16.30    8.30
  -2 -20  -4   32.70    8.30
  -2  20  -4   28.20    7.70
  -2 -20  -2   12.70    7.50
   2 -20   2   10.40    7.50
  -2  20  -2    5.30    6.70
  -2 -20   0   24.80    7.80
   2 -20   0   16.90    7.50
  -2  20   0   15.60    6.90
   2 -20  -2   13.90   11.20
  -2 -20   2   11.40    7.60
  -2  20   2    7.60    6.30
  -2 -20   4   16.70    7.30
  -2 -20   4    4.50   14.40
  -2  20   4   20.50    7.10
  -2 -20   6   -0.30   13.40
  -2 -20   6    4.20    7.00
  -2  20   6    8.70    6.70
  -2 -20   8  -14.30   12.50
  -2 -20   8    8.60    7.60
  -2  20   8   -1.10    6.40
  -2 -20  10   14.10    8.00
  -2 -20  10  -12.30   15.00
  -2  20  10    8.30    7.60
  -2 -22  -6    7.00    8.60
   2 -22   6   16.20    9.00
  -2  22  -6    9.50    8.20
   2 -22   4    1.90    8.00
  -2 -22  -4    3.10    8.00
  -2  22  -4   11.00    7.40
   2 -22   2   22.80    9.10
  -2 -22  -2   18.40    8.50
  -2  22  -2   19.60    8.00
  -2 -22   0   10.30    8.00
  -2  22   0   15.70    7.80
  -2 -22   2   19.60    8.30
  -2  22   2   27.60    8.50
  -2 -22   4    1.40    7.10
  -2  22   4   16.80    7.90
  -2 -22   6   23.10    8.10
  -2  22   6    6.00    7.80
   3  -1  21   -9.50    6.30
   3   1  21    1.90    6.70
   3  -1  19    0.90    6.00
   3   1  19    4.90    6.10
   3  -1  17   -1.80    4.80
  -3  -1 -17    7.60    4.90
  -3   1 -17    1.80    4.50
   3   1  17   -0.80    5.00
  -3  -1 -15  517.35   23.60
   3  -1  15  555.84   34.70
   3  -1  15  560.14   24.50
  -3   1 -15  538.85   23.70
   3   1  15  505.55   24.20
   3   1  15  573.74   36.90
   3  -1  13   92.49   14.10
  -3  -1 -13  120.19    8.20
   3  -1  13  100.79    8.60
   3  -1  13   83.19   12.10
  -3   1 -13   92.19    7.70
   3   1  13   97.69   15.60
  -3   1 -13   98.49   11.40
   3   1  13   83.29    7.80
   3  -1  11   12.10    3.50
  -3  -1 -11   28.40    4.10
  -3  -1 -11   25.50    7.30
   3  -1  11    6.30    6.00
  -3   1 -11   25.50    6.50
  -3   1 -11   24.80    3.90
   3   1  11   14.50    7.70
   3   1  11   10.80    3.50
   3  -1   9   70.79    9.90
   3  -1   9   60.09    5.00
  -3  -1  -9   52.89    4.80
  -3  -1  -9   45.20    8.20
   3   1   9   46.70    9.20
  -3   1  -9   45.30    7.40
  -3   1  -9   52.79    4.70
   3   1   9   58.09    5.20
   3  -1   7   79.39    9.20
   3  -1   7   58.09    4.80
  -3  -1  -7   56.99    8.30
   3  -1   7   76.19    9.10
  -3  -1  -7   60.99    4.60
  -3  -1  -7   80.39    8.50
  -3   1  -7   96.89    9.40
  -3   1  -7   80.19    4.70
   3   1   7   63.89    9.10
   3   1   7   67.79    5.20
  -3  -1  -5 1792.72   67.89
   3  -1   5 1776.72   72.29
  -3  -1  -5 1797.62   67.79
  -3  -1  -5 1789.02   68.59
   3  -1   5 1786.62   72.19
  -3  -1  -5 1770.62   72.59
  -3  -1  -5 1870.81   70.69
   3  -1   5 1804.82   68.09
   3   1   5 1837.72   73.49
   3   1   5 1843.12   67.99
  -3   1  -5 1758.92   67.79
  -3   1  -5 1742.43   71.79
  -3   1  -5 1881.21   67.99
   3  -1   3  388.86   19.10
  -3  -1  -3  397.96   15.50
   3  -1   3  404.76   15.70
  -3  -1  -3  350.66   17.20
  -3  -1  -3  400.56   16.30
   3  -1   3  381.96   19.20
  -3  -1  -3  401.66   15.50
  -3  -1  -3  364.86   19.20
  -3   1  -3  426.76   15.60
   3   1   3  382.16   15.50
  -3   1  -3  424.56   16.00
  -3   1  -3  411.46   15.60
  -3  -1  -1  187.58   10.80
  -3  -1  -1  192.48    8.40
  -3  -1  -1  194.38    8.00
  -3  -1  -1  191.98    7.10
  -3  -1  -1  194.88    7.10
  -3   1  -1  176.88    7.20
  -3   1  -1  166.28    7.10
  -3   1  -1  182.28    7.70
  -3   1  -1  176.38   10.80
  -3  -1   1  131.69    6.00
  -3  -1   1  127.69    6.60
   3  -1  -1  191.28   10.10
  -3   1   1  138.99    6.50
  -3   1   1  140.69    6.20
  -3   1   1  153.78    9.60
   3   1  -1  174.18    9.00
  -3  -1   3  432.66   17.40
   3  -1  -3  413.86   20.80
  -3  -1   3  435.86   18.90
  -3   1   3  417.66   17.00
   3   1  -3  452.35   19.40
  -3   1   3  418.36   20.50
  -3   1   3  422.76   17.10
   3  -1  -5 1708.53   72.79
  -3  -1   5 1726.33   68.19
   3  -1  -5 1811.32   65.99
  -3   1   5 1774.52   71.19
   3   1  -5 1739.73   69.49
  -3   1   5 1842.52   67.69
   3   1  -5 1743.83   65.79
  -3  -1   7   72.89    6.00
   3  -1  -7   70.59    4.20
   3  -1  -7   75.49   10.50
  -3  -1   7   84.89    3.80
  -3  -1   7   79.69    4.10
   3   1  -7   94.29    4.30
  -3   1   7   70.59    4.00
   3   1  -7  103.19    9.50
  -3   1   7   61.49    6.50
  -3   1   7   53.69    8.20
  -3   1   7   70.19    3.90
  -3  -1   9   74.39    4.00
  -3  -1   9   64.49    4.30
   3  -1  -9   37.10    8.20
   3  -1  -9   43.00    4.00
  -3  -1   9   70.99    6.90
  -3  -1   9   69.99    7.50
  -3   1   9   58.19    4.00
   3   1  -9   50.49    6.90
  -3   1   9   63.59    4.10
  -3   1   9   58.49    7.10
   3   1  -9   55.19    4.20
  -3   1   9   56.89    9.60
  -3  -1  11   21.10    5.00
  -3  -1  11   19.40    2.90
   3  -1 -11   29.30    3.70
  -3  -1  11   12.10    2.90
   3  -1 -11   30.00    7.70
   3   1 -11   42.80    5.90
   3   1 -11   36.00    3.70
  -3   1  11   17.80    2.90
  -3   1  11    9.80    6.50
  -3   1  11   21.10    3.10
   3  -1 -13   78.79   11.20
  -3  -1  13   98.99    9.40
  -3  -1  13   75.39    6.20
  -3   1  13   83.29    6.40
  -3   1  13   99.59   13.70
  -3  -1  15  551.04   23.00
  -3   1  15  515.95   22.80
  -3  -1  17    0.80    3.90
  -3   1  17    6.80    4.10
  -3  -1  19    7.20    4.80
  -3   1  19    3.90    4.60
  -3  -1  21    0.60    5.20
  -3   1  21   -6.50    4.90
   3  -3  21   57.59    9.60
   3   3  21   35.60    8.00
   3  -3  19   10.40    6.70
   3   3  19    0.10    5.60
   3  -3  17    9.50    5.50
  -3  -3 -17    7.20    5.10
   3   3  17    3.60    5.20
  -3   3 -17    9.20    5.10
  -3  -3 -15   28.20    5.50
   3  -3  15   50.39    6.90
   3   3  15   22.30    5.50
  -3   3 -15   33.10    5.30
   3   3  15   30.60   14.20
   3  -3  13  937.31   44.20
  -3  -3 -13  989.80   39.10
   3  -3  13 1005.80   47.10
   3  -3  13  935.81   39.60
  -3   3 -13 1034.60   39.10
   3   3  13  923.21   52.39
   3   3  13  935.41   39.30
   3  -3  11   65.39   10.20
   3  -3  11   62.59    9.20
  -3  -3 -11   79.09   10.80
  -3  -3 -11   65.49    5.90
   3  -3  11   65.99    6.20
  -3   3 -11   84.09    6.30
   3   3  11   67.49   13.90
   3   3  11   80.29    7.00
  -3  -3  -9  761.52   31.70
  -3  -3  -9  805.82   36.20
   3  -3   9  841.72   32.40
  -3  -3  -9  812.62   39.40
   3  -3   9  783.72   36.70
   3  -3   9  824.92   36.60
  -3   3  -9  800.92   31.70
   3   3   9  785.92   41.20
   3   3   9  784.22   32.00
   3  -3   7 1879.51   75.59
   3  -3   7 1865.51   75.49
  -3  -3  -7 1881.51   74.89
   3  -3   7 1903.91   71.39
  -3  -3  -7 1899.61   70.99
  -3  -3  -7 1820.12   71.99
  -3  -3  -7 1794.62   77.89
  -3   3  -7 1870.61   70.99
   3   3   7 1900.81   71.19
   3   3   7 1915.71   79.89
   3  -3   5  908.61   38.80
  -3  -3  -5  845.12   37.30
  -3  -3  -5  883.91   40.70
   3  -3   5  910.21   39.00
  -3  -3  -5  876.81   35.40
  -3  -3  -5  874.91   34.50
   3  -3   5  902.71   34.90
  -3  -3  -5  913.21   34.50
  -3   3  -5  912.51   34.60
   3   3   5  884.51   34.60
  -3   3  -5  899.51   39.20
  -3   3  -5  922.21   34.80
   3   3   5  948.81   42.00
  -3  -3  -3 3084.59  109.29
   3  -3   3 2807.12  113.89
   3  -3   3 2868.91  109.59
  -3  -3  -3 2950.80  111.69
  -3  -3  -3 3008.40  115.19
  -3  -3  -3 2884.81  109.29
  -3  -3  -3 2925.21  110.09
   3   3   3 2958.80  109.39
  -3   3  -3 2987.60  114.29
  -3   3  -3 2846.82  109.39
   3   3   3 2844.52  115.19
  -3   3  -3 3014.60  109.49
  -3  -3  -1  859.31   32.20
  -3  -3  -1  830.92   34.20
  -3  -3  -1  842.32   33.20
  -3  -3  -1  830.62   36.80
   3  -3   1  875.41   37.60
   3  -3   1  881.11   32.70
  -3  -3  -1  864.21   32.30
  -3   3  -1  867.01   32.50
  -3   3  -1  890.31   32.10
  -3   3  -1  830.42   32.40
   3   3   1  837.72   32.30
  -3   3  -1  840.72   37.50
   3   3   1  885.51   37.30
   3  -3  -1  777.72   36.60
   3  -3  -1  816.92   30.70
  -3  -3   1  814.52   31.90
  -3  -3   1  842.92   34.50
  -3  -3   1  818.72   32.90
   3  -3  -1  821.52   31.20
   3   3  -1  830.32   34.60
  -3   3   1  807.82   30.80
  -3   3   1  787.82   33.30
  -3   3   1  825.32   30.70
   3   3  -1  852.31   30.80
   3  -3  -3 3061.39  120.19
  -3  -3   3 2912.21  113.89
  -3  -3   3 3006.10  112.89
   3  -3  -3 3063.19  112.09
   3   3  -3 3049.59  111.39
  -3   3   3 2955.40  111.49
   3   3  -3 3004.90  114.09
  -3   3   3 2989.40  111.39
  -3   3   3 2963.50  119.29
  -3   3   3 3035.70  113.69
   3  -3  -5  857.91   43.50
  -3  -3   5  875.01   32.90
  -3  -3   5  838.32   34.70
  -3  -3   5  885.21   32.70
   3  -3  -5  892.11   33.60
   3   3  -5  879.01   34.50
   3   3  -5  872.61   33.10
  -3   3   5  839.12   42.00
  -3   3   5  922.31   35.70
   3   3  -5  891.71   34.80
  -3   3   5  866.41   33.00
  -3   3   5  868.31   33.50
   3  -3  -7 1786.32   69.29
   3  -3  -7 1830.52   81.09
  -3  -3   7 1851.41   69.29
  -3  -3   7 1962.10   68.79
  -3   3   7 1838.82   69.29
   3   3  -7 1854.91   68.99
  -3   3   7 1800.22   80.19
  -3   3   7 1867.71   72.19
  -3   3   7 1740.23   68.89
   3  -3  -9  758.42   30.60
   3  -3  -9  783.02   41.20
  -3  -3   9  809.12   30.10
  -3  -3   9  793.02   30.80
  -3   3   9  730.13   30.30
  -3   3   9  780.52   34.40
  -3   3   9  778.12   42.50
  -3   3   9  780.22   30.60
   3   3  -9  810.62   30.40
  -3  -3  11   66.19    4.60
  -3  -3  11   62.49    5.30
   3  -3 -11   67.09    5.50
   3  -3 -11   58.79   11.80
  -3   3  11   69.39    5.20
  -3   3  11   66.29   14.10
  -3   3  11   73.19    5.40
   3   3 -11   63.49    5.20
   3  -3 -13  949.31   47.10
  -3  -3  13  915.61   37.40
  -3   3  13  907.21   50.69
  -3   3  13  957.00   37.10
  -3  -3  15   30.30    4.90
  -3   3  15   12.70    4.00
  -3  -3  17    3.10    4.30
  -3   3  17   -0.70    3.80
  -3  -3  19    6.30    5.00
  -3   3  19    2.50    4.60
  -3  -3  21   52.69    7.50
  -3   3  21   40.90    7.00
   3  -5  21   55.89    9.90
   3   5  21   59.09    9.40
   3  -5  19   76.09   10.00
   3   5  19   72.39    9.00
  -3  -5 -17    2.90    5.30
   3  -5  17   11.90    6.00
   3   5  17   -3.70   13.10
  -3   5 -17    5.00    5.40
   3   5  17    4.10    5.30
   3  -5  15   25.50    5.80
  -3  -5 -15   37.90    6.00
  -3   5 -15   31.10    5.60
   3   5  15   24.30    5.60
   3   5  15   17.10   14.60
   3  -5  13  352.86   17.30
   3  -5  13  380.66   22.70
  -3  -5 -13  314.97   16.40
  -3  -5 -13  336.77   22.60
  -3   5 -13  322.97   16.30
   3   5  13  357.36   30.60
   3   5  13  373.96   17.20
   3  -5  11  523.85   27.80
  -3  -5 -11  562.34   23.40
   3  -5  11  547.85   27.90
  -3  -5 -11  536.15   24.70
   3  -5  11  549.45   23.90
  -3  -5 -11  573.74   28.90
   3   5  11  550.44   23.40
  -3   5 -11  536.75   23.10
   3   5  11  551.94   36.40
   3  -5   9    6.00    4.90
   3  -5   9   15.40    3.80
  -3  -5  -9   15.00    3.70
  -3  -5  -9   20.90    5.90
   3  -5   9   25.80    6.20
  -3  -5  -9   14.70    4.30
   3   5   9   21.40    3.80
   3   5   9   14.20    9.40
  -3   5  -9   14.50    3.30
  -3  -5  -7  125.99    7.20
  -3  -5  -7  128.09    8.30
   3  -5   7  105.89   11.30
  -3  -5  -7  130.39   15.10
   3  -5   7  116.39    7.40
  -3  -5  -7  146.39   12.40
  -3   5  -7  114.79   11.60
   3   5   7  122.29    7.10
  -3   5  -7  120.39    7.00
   3   5   7  120.89   16.20
  -3  -5  -5 1335.57   53.39
   3  -5   5 1409.96   58.99
   3  -5   5 1343.97   53.89
  -3  -5  -5 1461.85   53.39
  -3  -5  -5 1415.66   54.39
  -3  -5  -5 1422.76   57.29
  -3  -5  -5 1400.56   62.19
  -3   5  -5 1408.66   53.59
  -3   5  -5 1416.86   58.99
   3   5   5 1459.65   63.39
   3   5   5 1397.46   53.49
  -3  -5  -3  535.45   21.40
  -3  -5  -3  497.45   28.00
  -3  -5  -3  521.25   21.10
   3  -5   3  630.04   28.10
  -3  -5  -3  497.15   22.10
   3  -5   3  587.64   22.00
  -3  -5  -3  486.95   24.20
   3   5   3  611.84   29.60
  -3   5  -3  558.04   27.50
  -3   5  -3  515.75   21.70
  -3   5  -3  516.25   21.50
   3   5   3  577.34   21.40
   3  -5   1  752.92   30.00
  -3  -5  -1  783.52   29.40
   3  -5   1  732.03   36.20
  -3  -5  -1  783.02   30.30
  -3  -5  -1  728.03   32.30
  -3  -5  -1  763.42   29.30
   3  -5   1  761.52   33.60
  -3  -5  -1  783.82   35.90
   3   5   1  786.22   29.40
  -3   5  -1  725.53   36.20
  -3   5  -1  758.72   29.50
  -3   5  -1  784.32   29.90
   3   5   1  787.82   36.20
  -3   5  -1  761.42   28.60
  -3  -5   1  744.53   29.20
  -3  -5   1  754.72   30.50
  -3  -5   1  798.42   33.10
   3  -5  -1  756.32   38.00
   3  -5  -1  754.82   30.20
  -3  -5   1  758.02   29.30
  -3  -5   1  760.52   34.50
  -3   5   1  811.82   30.00
  -3   5   1  771.32   29.40
  -3   5   1  807.12   38.80
   3   5  -1  755.52   34.60
   3   5  -1  769.82   29.50
  -3  -5   3  527.35   20.30
  -3  -5   3  545.95   21.80
  -3  -5   3  555.94   20.10
   3  -5  -3  507.95   21.20
  -3  -5   3  540.75   24.00
   3  -5  -3  517.35   31.00
  -3   5   3  529.45   20.30
  -3   5   3  381.66   28.30
   3   5  -3  514.65   24.50
   3   5  -3  503.85   20.40
  -3   5   3  558.74   21.20
  -3  -5   5 1399.76   51.99
  -3  -5   5 1366.66   53.89
  -3  -5   5 1355.26   52.49
   3  -5  -5 1371.16   52.89
  -3  -5   5 1389.56   53.99
   3  -5  -5 1422.26   66.69
  -3   5   5 1379.56   52.19
  -3   5   5 1397.66   52.99
  -3   5   5 1393.16   65.99
   3   5  -5 1402.26   55.29
   3   5  -5 1372.66   52.29
   3  -5  -7  108.39    6.30
  -3  -5   7  111.79    6.40
   3  -5  -7  108.99   17.30
  -3  -5   7  101.29    7.80
  -3  -5   7  112.49    5.30
   3   5  -7  107.39    5.70
  -3   5   7   99.99    5.70
  -3   5   7  112.79   18.70
  -3   5   7  105.49    6.30
   3  -5  -9   15.00    2.90
   3  -5  -9   15.60    9.30
  -3  -5   9   11.40    2.10
  -3  -5   9   13.60    3.10
  -3   5   9   16.10   11.00
   3   5  -9   20.40    3.00
  -3   5   9   11.20    2.70
  -3   5   9   10.70    2.40
   3  -5 -11  538.05   22.10
  -3  -5  11  520.35   22.20
  -3  -5  11  518.05   21.10
   3  -5 -11  638.24   42.30
  -3   5  11  521.55   21.60
  -3   5  11  495.35   37.30
  -3   5  11  499.65   21.80
  -3  -5  13  321.57   15.60
  -3   5  13  330.77   15.10
  -3   5  13  330.77   34.70
  -3  -5  15   33.70    5.50
  -3   5  15   33.10    5.00
  -3   5  15   26.80   14.50
  -3  -5  17    4.00    4.60
  -3   5  17    1.70    4.10
  -3  -5  19   72.79    8.20
  -3   5  19   63.79    7.70
  -3  -5  21   63.99    8.10
  -3   5  21   48.90    7.30
  -3  -7 -21    0.10    8.70
   3  -7  21    0.00    7.90
   3   7  21    1.80    7.00
   3  -7  19    3.40    7.30
  -3  -7 -19   15.20    8.30
   3   7  19   -0.30    6.20
   3  -7  17   34.20    7.70
  -3  -7 -17   15.10    7.30
  -3  -7 -17   25.50    6.50
   3   7  17   16.10    6.60
   3   7  17   12.80   17.60
  -3   7 -17   12.50    6.10
   3  -7  15    7.80    5.30
  -3  -7 -15    0.70    4.40
  -3  -7 -15    6.10    5.60
   3   7  15   19.10   15.30
   3   7  15    5.20    5.30
  -3   7 -15    8.40    5.40
  -3  -7 -13  244.48   13.40
   3  -7  13  214.18   13.70
  -3  -7 -13  230.78   15.20
  -3  -7 -13  270.17   19.80
   3   7  13  243.78   13.50
   3   7  13  241.08   31.30
  -3   7 -13  244.48   13.20
  -3  -7 -11    6.90    6.80
   3  -7  11   -3.00    3.40
  -3  -7 -11   -0.40    3.80
   3  -7  11    4.90    5.70
   3  -7  11   -0.50    5.00
  -3  -7 -11    1.60    4.50
   3   7  11   -1.80    3.30
  -3   7 -11    2.00    3.70
   3   7  11   -0.90    9.20
   3  -7   9  359.16   17.40
  -3  -7  -9  388.76   16.90
   3  -7   9  344.87   21.70
   3  -7   9  358.46   21.00
  -3  -7  -9  393.26   22.30
  -3  -7  -9  398.26   18.00
   3   7   9  375.56   30.80
  -3   7  -9  366.56   16.80
  -3   7  -9  350.26   21.40
   3   7   9  401.86   17.10
   3  -7   7   26.40    7.30
  -3  -7  -7   55.69    5.40
  -3  -7  -7   56.29    8.40
  -3  -7  -7   49.10    4.80
   3  -7   7   25.30    4.60
  -3   7  -7   57.19    5.20
  -3   7  -7   39.10    8.00
   3   7   7   42.60    4.90
  -3  -7  -5   88.39   14.50
   3  -7   5  109.99    7.20
   3  -7   5   94.39   11.70
  -3  -7  -5  104.29    6.80
  -3  -7  -5  126.39   12.00
   3   7   5   86.39   14.10
   3   7   5  111.29    6.40
  -3   7  -5   79.79   10.90
  -3   7  -5  101.09    6.40
  -3  -7  -3  828.62   31.30
   3  -7   3  780.12   32.30
  -3  -7  -3  777.22   32.10
  -3  -7  -3  798.22   41.50
   3  -7   3  746.63   39.20
  -3  -7  -3  780.52   31.50
  -3  -7  -3  823.92   35.80
   3   7   3  809.62   31.50
  -3   7  -3  800.92   31.70
  -3   7  -3  844.52   32.40
   3   7   3  851.01   42.50
  -3   7  -3  831.32   39.90
   3  -7   1  119.99   11.60
  -3  -7  -1  149.79   12.30
  -3  -7  -1  127.09    6.40
  -3  -7  -1  124.39    7.40
   3  -7   1  131.39    7.60
  -3  -7  -1  123.49    6.60
   3  -7   1  124.29   14.90
  -3  -7  -1  145.79   16.00
  -3   7  -1  132.69    5.40
  -3   7  -1  132.49   15.30
   3   7   1  109.59    6.40
   3   7   1  102.89   13.70
  -3   7  -1  136.89    6.70
  -3   7  -1  147.39    7.70
   3  -7  -1  109.19    4.70
   3  -7  -1   99.79   15.30
   3  -7  -1  113.69   10.70
  -3  -7   1  148.69   12.70
  -3  -7   1  119.59    5.70
  -3  -7   1  107.09    6.00
   3  -7  -1  111.29    7.00
  -3  -7   1  122.39   13.20
  -3  -7   1  120.49    6.90
   3   7  -1  115.59    6.00
  -3   7   1  105.69    5.80
  -3   7   1  108.39    6.90
   3   7  -1  108.79   12.80
  -3   7   1  109.39   15.00
  -3  -7   3  789.12   37.40
   3  -7  -3  840.02   46.50
   3  -7  -3  839.02   33.00
   3  -7  -3  835.62   31.40
  -3  -7   3  791.42   37.30
  -3  -7   3  821.32   32.30
  -3  -7   3  801.72   33.20
  -3  -7   3  823.52   31.80
  -3   7   3  880.81   47.10
   3   7  -3  806.72   32.10
  -3   7   3  854.61   33.10
  -3   7   3  828.32   32.00
   3   7  -3  842.62   38.90
   3  -7  -5   88.19    6.30
   3  -7  -5   77.49   15.40
  -3  -7   5  105.59    6.20
  -3  -7   5   99.69    7.20
  -3  -7   5  109.59    8.80
  -3  -7   5  104.59    5.30
  -3   7   5   97.29   17.20
  -3   7   5  105.69    6.70
  -3   7   5  103.39    5.70
   3   7  -5   86.99    5.70
   3   7  -5  107.99   10.80
  -3  -7   7   34.80    4.30
  -3  -7   7   40.90    3.50
   3  -7  -7   63.49    5.30
  -3  -7   7   40.80    4.30
  -3  -7   7   33.20    5.10
  -3   7   7   37.10    3.80
  -3   7   7   34.40    4.40
   3   7  -7   46.80    4.10
   3   7  -7   45.20    6.00
  -3   7   7   49.40   15.20
   3  -7  -9  385.46   17.00
  -3  -7   9  366.76   15.70
  -3  -7   9  385.86   17.20
  -3   7   9  404.76   16.30
   3   7  -9  349.27   16.20
  -3   7   9  377.56   16.80
  -3   7   9  382.36   34.30
  -3  -7  11    5.20    3.30
  -3   7  11    0.00    2.60
  -3   7  11   -1.80   10.30
  -3  -7  13  211.98   12.30
  -3   7  13  221.28   11.40
  -3   7  13  242.58   33.00
  -3  -7  15    3.20    4.40
  -3   7  15   -1.80   13.90
  -3   7  15   12.40    4.10
  -3  -7  17   32.00    6.20
  -3   7  17   15.10    4.90
  -3  -7  19   14.10    5.90
  -3   7  19    8.10    5.20
  -3  -7  21  -11.70    5.30
  -3   7  21    1.70    5.60
   3  -9  19   -0.70    7.50
  -3  -9 -19    0.70    7.50
   3   9  19   -1.50    6.20
   3  -9  17   -4.30    6.50
  -3  -9 -17    0.40    5.70
  -3  -9 -17    3.90    7.40
   3   9  17   -5.10    5.80
  -3  -9 -15  118.89   12.30
  -3  -9 -15  126.29   10.40
   3  -9  15  118.19   11.80
   3   9  15   98.29   24.90
  -3   9 -15  130.59   10.90
   3   9  15  111.49   10.20
  -3  -9 -13   97.79   10.00
   3  -9  13  107.79   10.30
  -3  -9 -13   85.09    8.40
   3   9  13   91.49    8.70
   3   9  13  102.49   22.50
  -3   9 -13   88.49    8.50
   3  -9  11   21.20    7.40
  -3  -9 -11   13.20    5.10
   3  -9  11   21.60    5.60
  -3  -9 -11   42.30   10.40
  -3  -9 -11   19.70    5.10
  -3   9 -11   22.70    5.00
   3   9  11   17.90    4.90
   3   9  11   18.10   13.70
   3  -9   9   17.20    7.40
  -3  -9  -9   18.70    7.90
   3  -9   9   17.60    4.80
  -3  -9  -9   21.60    4.90
  -3  -9  -9   25.30    4.60
   3   9   9   30.30    5.10
   3   9   9   25.80   13.30
  -3   9  -9   15.70    4.40
  -3   9  -9   15.30    6.70
  -3  -9  -7   19.60    4.50
  -3  -9  -7   19.90    6.80
   3  -9   7   20.10    8.20
   3  -9   7   28.00    5.20
  -3   9  -7   24.60    7.70
   3   9   7   23.80    4.20
  -3   9  -7   23.90    4.10
   3   9   7   24.80   11.60
   3  -9   5  540.95   25.00
   3  -9   5  560.14   33.40
  -3  -9  -5  590.84   29.70
  -3  -9  -5  605.64   24.40
  -3  -9  -5  616.14   25.00
   3   9   5  592.44   24.20
  -3   9  -5  591.24   24.30
  -3   9  -5  606.74   33.00
   3   9   5  504.75   36.20
  -3  -9  -3  191.38   10.10
  -3  -9  -3  173.28    9.40
  -3  -9  -3  184.88    8.90
   3  -9   3  182.28   19.90
   3  -9   3  223.68   19.10
  -3  -9  -3  147.59   14.00
   3  -9   3  188.28   10.50
  -3   9  -3  180.58    9.50
   3   9   3  213.78   22.80
   3   9   3  180.18    9.20
  -3   9  -3  196.68   20.50
   3  -9   1   24.80    9.80
  -3  -9  -1   34.70   10.50
   3  -9   1   27.20    4.30
  -3  -9  -1   24.40    4.00
  -3  -9  -1   32.10    4.00
  -3  -9  -1   30.90    3.40
  -3  -9  -1   25.70    6.70
   3  -9   1   29.50    7.60
   3   9   1   16.00    2.90
  -3   9  -1   48.40    4.30
   3   9   1   18.90    8.70
  -3   9  -1   33.70   10.20
  -3   9  -1   43.70    5.20
   3  -9  -1   26.50   10.80
   3  -9  -1   17.50    1.90
  -3  -9   1    4.60    6.80
  -3  -9   1   14.30    3.30
  -3  -9   1   12.20    6.20
   3  -9  -1   13.30    4.90
  -3  -9   1   23.50    3.90
  -3  -9   1   20.70    2.90
   3  -9  -1   21.00    4.10
  -3   9   1   13.00    3.80
   3   9  -1   38.00    3.90
   3   9  -1   14.80    8.40
  -3   9   1   -8.60    6.10
  -3   9   1   13.00    2.80
  -3  -9   3  178.38    9.80
   3  -9  -3  196.58    8.30
   3  -9  -3  227.58   14.30
  -3  -9   3  186.78   10.50
   3  -9  -3  190.68   10.50
  -3  -9   3  198.78    9.10
  -3  -9   3  191.68   16.60
  -3  -9   3  217.98   18.20
   3   9  -3  180.48    9.50
  -3   9   3  177.78   10.40
  -3   9   3  177.18    9.10
   3   9  -3  183.78   16.60
  -3   9   3  247.98   27.80
  -3  -9   5  582.94   30.30
  -3  -9   5  595.64   23.90
  -3  -9   5  586.04   25.00
  -3  -9   5  578.44   25.80
   3  -9  -5  616.94   23.80
   3  -9  -5  624.84   29.30
   3  -9  -5  571.94   25.20
   3   9  -5  543.45   31.30
   3   9  -5  607.74   24.40
  -3   9   5  636.04   25.60
  -3   9   5  602.14   24.20
  -3  -9   7   26.00    3.30
  -3  -9   7   23.10    5.40
  -3  -9   7   18.70    3.90
   3  -9  -7   23.90    4.10
   3  -9  -7   24.20    3.60
  -3  -9   7   20.20    5.20
  -3   9   7   21.60    3.50
  -3   9   7   19.70    4.10
   3   9  -7   30.00    4.10
   3   9  -7   24.40    6.30
  -3   9   7   19.60   12.30
  -3  -9   9   26.00    4.70
   3  -9  -9   26.50    4.50
  -3   9   9   20.50    3.80
  -3   9   9   15.00   13.80
  -3  -9  11   26.30    5.00
  -3   9  11   20.10    4.20
  -3   9  11    6.60   12.40
  -3  -9  13   90.69    8.40
  -3   9  13  139.19   27.10
  -3   9  13   81.69    7.20
  -3  -9  15  118.69   10.00
  -3   9  15  107.59   27.10
  -3   9  15  129.09    9.50
  -3  -9  17    4.30    5.20
  -3   9  17   -2.20    4.40
  -3  -9  19   11.30    6.10
  -3   9  19    2.70    5.40
   3 -11  19   -1.70    8.20
  -3 -11 -19    9.60    9.00
   3  11  19    0.60    6.70
  -3 -11 -17   -0.80    6.40
  -3 -11 -17    3.70    6.70
   3 -11  17    4.20    7.50
   3  11  17    4.20    6.50
  -3 -11 -15  207.48   14.60
   3 -11  15  211.98   15.80
  -3 -11 -15  213.78   16.10
   3  11  15  210.48   14.50
  -3  11 -15  206.18   14.30
  -3 -11 -13    1.80    5.10
   3 -11  13   14.50    6.20
  -3 -11 -13   -2.00    4.90
  -3  11 -13    3.90    4.90
   3  11  13    4.20    5.10
  -3 -11 -11    5.60    4.80
   3 -11  11    6.30    5.40
  -3 -11 -11   13.80    5.10
  -3 -11 -11   13.30    8.60
   3  11  11    8.60   12.90
  -3  11 -11   13.80    5.20
   3  11  11    7.40    4.90
   3 -11   9   82.89    9.00
  -3 -11  -9   92.19    8.70
  -3 -11  -9   95.39   13.70
   3 -11   9   92.59   15.70
   3  11   9  117.39   23.40
  -3  11  -9   94.89    8.00
  -3  11  -9   87.99   13.30
   3  11   9   92.19    8.10
   3 -11   7    5.10    8.20
  -3 -11  -7    6.50    3.90
  -3 -11  -7   -1.60    3.80
  -3 -11  -7   10.50    7.30
   3 -11   7    3.40    4.30
  -3  11  -7   -5.40    6.70
   3  11   7    2.80    3.80
  -3  11  -7    3.70    3.90
   3  11   7   10.80   10.80
   3 -11   5  507.95   31.40
  -3 -11  -5  539.45   23.30
  -3 -11  -5  509.05   23.40
  -3 -11  -5  534.15   29.60
   3 -11   5  563.14   24.50
   3  11   5  587.74   39.40
  -3  11  -5  573.94   33.90
   3  11   5  541.45   23.10
  -3  11  -5  529.25   23.10
  -3 -11  -3   22.10    7.40
   3 -11   3   17.90    7.20
   3 -11   3   21.00    4.70
  -3 -11  -3   10.60    3.60
  -3 -11  -3   12.30    4.00
  -3  11  -3   14.80    3.60
   3  11   3    8.80    9.00
  -3  11  -3    3.40    8.40
   3  11   3   13.80    3.70
   3 -11   1  149.69   10.40
  -3 -11  -1  153.68    9.50
   3 -11   1  146.09   15.80
  -3 -11  -1  172.08    8.80
   3 -11   1  150.98    7.70
  -3 -11  -1  226.48   19.70
  -3 -11  -1  180.68    9.80
  -3  11  -1  160.68    9.30
  -3  11  -1  195.08   23.50
   3  11   1  187.28   23.60
  -3 -11   1  178.18   10.60
  -3 -11   1  186.98    9.40
   3 -11  -1  205.58   11.50
   3 -11  -1  214.08   15.80
  -3 -11   1  176.68   10.50
  -3 -11   1  147.59   16.80
  -3 -11   1  157.68   21.50
   3 -11  -1  192.08    8.30
  -3  11   1  215.98   27.60
  -3  11   1  176.68    9.80
   3  11  -1  159.08   20.30
  -3  11   1  196.78   14.00
   3  11  -1  178.48    9.80
  -3 -11   3   15.10    3.90
   3 -11  -3   11.80    2.20
  -3 -11   3    6.10    6.60
  -3 -11   3   21.30    3.40
  -3 -11   3   12.80    4.00
   3 -11  -3   19.30    6.50
  -3 -11   3   14.90    8.70
   3 -11  -3    8.70    4.10
  -3  11   3   22.10   11.30
   3  11  -3    8.50    8.40
  -3  11   3    8.40    4.60
   3  11  -3   18.60    3.80
  -3  11   3    8.80    3.20
   3 -11  -5  548.95   23.70
  -3 -11   5  501.45   23.30
   3 -11  -5  530.05   21.50
  -3 -11   5  528.25   30.90
  -3 -11   5  554.14   24.00
  -3 -11   5  525.15   30.80
  -3  11   5  538.75   22.40
   3  11  -5  508.25   31.90
  -3  11   5  473.75   41.60
   3  11  -5  541.15   22.60
  -3 -11   7    3.80    4.20
  -3 -11   7    8.50    4.00
  -3 -11   7    7.50    5.90
   3 -11  -7    1.30    2.60
   3 -11  -7   -3.20    3.50
  -3  11   7    1.90    3.20
   3  11  -7    1.70    5.50
  -3  11   7    2.80   11.10
  -3 -11   9   95.29    8.20
   3 -11  -9   79.79    6.90
  -3  11   9   95.69    7.30
  -3  11   9   78.69   21.90
  -3 -11  11    5.60    4.50
   3 -11 -11   10.40    4.50
  -3  11  11    6.40   14.70
  -3  11  11    5.60    4.00
   3 -11 -13    0.40    4.60
  -3 -11  13    3.60    4.60
  -3  11  13    0.00    4.20
  -3  11  13   -3.70   13.10
   3 -11 -15  207.28   13.70
  -3 -11  15  220.48   13.70
  -3  11  15  177.18   12.10
   3 -11 -17   -1.10    5.90
  -3 -11  17    6.30    5.60
  -3  11  17   11.80    5.30
   3 -11 -19    0.80    7.20
  -3 -11  19    5.40    6.10
  -3  11  19    4.70    5.80
  -3 -13 -17   23.70    9.00
   3 -13  17   36.60    9.50
   3  13  17   21.20    8.00
  -3 -13 -15    2.90    6.70
   3 -13  15    0.30    7.00
  -3 -13 -15    1.40    7.00
   3  13  15    6.70    6.40
  -3 -13 -13  243.68   15.90
  -3 -13 -13  311.07   17.90
   3 -13  13  251.67   17.50
   3  13  13  279.97   16.40
  -3  13 -13  288.57   16.50
   3 -13  11  112.09   11.50
  -3 -13 -11  114.39   10.00
  -3 -13 -11   98.09   10.10
   3  13  11  138.39   10.80
  -3  13 -11  122.79    9.90
   3 -13   9    2.20    5.30
  -3 -13  -9    4.70    4.90
  -3 -13  -9   -9.80    7.30
  -3 -13  -9    6.20    4.50
   3  13   9   17.10    5.60
  -3  13  -9    2.20    4.90
   3  13   9   11.20   15.40
  -3  13  -9    4.20    8.60
  -3 -13  -7  696.33   30.30
  -3 -13  -7  690.63   30.40
  -3 -13  -7  705.13   37.90
   3 -13   7  719.83   31.70
  -3  13  -7  706.83   30.10
  -3  13  -7  694.03   40.20
   3  13   7  696.33   49.90
   3  13   7  716.93   30.10
   3 -13   5  995.20   42.70
   3 -13   5 1048.50   51.89
  -3 -13  -5 1060.19   49.70
  -3 -13  -5 1027.90   41.60
  -3 -13  -5  964.40   41.50
  -3  13  -5 1012.20   41.20
  -3  13  -5 1079.69   54.89
   3  13   5 1026.40   61.69
   3  13   5 1005.40   41.10
  -3 -13  -3 1037.70   50.09
  -3 -13  -3 1017.00   42.40
  -3 -13  -3 1061.59   42.50
   3 -13   3 1035.70   43.50
   3 -13   3 1060.79   51.99
  -3  13  -3 1023.80   41.80
  -3  13  -3 1115.79   57.79
   3  13   3 1029.50   41.90
   3 -13   1   26.30    5.20
   3 -13   1   21.10    9.00
  -3 -13  -1   13.90    7.60
  -3 -13  -1   15.70    4.70
  -3 -13  -1   18.60    4.90
   3 -13   1   22.00    3.30
   3  13   1   15.70    4.10
   3  13   1   14.80   10.90
  -3  13  -1   25.30    4.70
  -3  13  -1   35.80   13.10
  -3 -13   1   20.90    9.00
  -3 -13   1   25.90    5.40
  -3 -13   1   18.80    4.70
   3 -13  -1   13.80    5.10
   3 -13  -1   12.50    2.60
   3  13  -1   26.90   12.10
  -3  13   1    7.00   12.30
  -3  13   1   16.20    4.20
   3  13  -1   21.50    4.30
  -3 -13   3 1047.00   51.59
   3 -13  -3 1050.79   40.50
   3 -13  -3 1035.30   43.40
  -3 -13   3 1004.60   42.90
  -3 -13   3 1032.00   42.80
   3  13  -3 1098.29   42.20
   3  13  -3 1063.29   56.49
  -3  13   3 1021.20   41.90
  -3  13   3 1173.18   65.79
   3 -13  -5 1001.10   39.00
  -3 -13   5  946.81   51.59
   3 -13  -5 1018.50   41.80
  -3 -13   5 1053.69   51.19
  -3 -13   5  956.40   41.20
  -3 -13   5 1030.50   41.70
   3  13  -5  960.20   52.29
  -3  13   5 1170.68   66.29
  -3  13   5  975.40   40.20
  -3 -13   7  754.52   41.00
   3 -13  -7  694.53   29.10
  -3 -13   7  705.43   31.20
  -3 -13   7  701.03   31.60
  -3  13   7  726.13   30.00
  -3  13   7  837.42   57.69
  -3 -13   9   11.40    5.20
   3 -13  -9    7.10    3.70
  -3 -13   9   -1.10    5.30
  -3  13   9   18.20   18.60
  -3  13   9    6.80    4.20
   3 -13 -11  122.29    9.30
  -3 -13  11  129.69   10.60
  -3  13  11  107.19    9.00
   3 -13 -13  271.77   15.00
  -3 -13  13  272.47   15.60
  -3  13  13  239.68   14.60
  -3 -13  15    8.10    5.80
   3 -13 -15    1.10    9.00
  -3  13  15   -4.10    5.10
  -3 -13  17   39.10    7.40
  -3  13  17   20.30    6.50
  -3 -15 -15   37.20    8.40
  -3 -15 -15   10.70    7.60
   3 -15  15   26.20    9.00
   3  15  15   16.20    7.40
  -3 -15 -13    2.80    6.20
  -3 -15 -13   -2.00    6.20
   3 -15  13   19.90    8.70
   3  15  13    9.20    6.60
  -3  15 -13    0.60    6.20
  -3 -15 -11   42.90    8.30
  -3 -15 -11   49.40    7.80
   3 -15  11   45.50    8.80
   3  15  11   34.40    7.80
  -3  15 -11   49.99    7.90
   3 -15   9    8.40    6.60
  -3 -15  -9    7.50    5.40
  -3 -15  -9    1.40    5.00
  -3  15  -9   12.60    5.80
   3  15   9   12.10    5.90
  -3 -15  -7   10.50    9.80
   3 -15   7   20.00    6.50
  -3 -15  -7   22.50    5.80
  -3 -15  -7    5.00    5.20
  -3  15  -7   30.40    6.00
  -3  15  -7   14.40   11.20
   3  15   7   28.30    6.30
  -3 -15  -5    6.80    5.30
   3 -15   5   17.30    6.50
  -3 -15  -5    8.30    4.90
  -3 -15  -5   17.30    9.80
  -3  15  -5    7.80   10.00
  -3  15  -5    2.30    4.60
   3  15   5   22.60   15.10
   3  15   5    7.90    4.80
  -3 -15  -3   20.70    5.70
  -3 -15  -3    4.00    4.70
  -3 -15  -3   11.50    9.30
   3 -15   3   23.10    6.30
   3  15   3   25.70    5.70
  -3  15  -3    8.00    4.80
   3  15   3   25.00   15.70
  -3  15  -3   19.60   11.40
  -3 -15  -1    1.60    9.30
  -3 -15  -1   -1.40    4.70
   3 -15   1    6.90    5.30
  -3 -15  -1    4.80    4.70
   3  15   1    9.70    4.80
  -3  15  -1   25.50   14.50
   3  15   1   10.50   12.80
  -3  15  -1   10.30    4.70
  -3 -15   1    2.20    8.70
  -3 -15   1    1.90    4.50
   3 -15  -1    3.10    5.20
  -3 -15   1    2.80    5.10
   3  15  -1    6.40   12.10
  -3  15   1   14.00    4.90
   3  15  -1    4.60    5.20
  -3  15   1    9.90   12.50
   3 -15  -3    7.90    5.30
  -3 -15   3   20.40    5.80
  -3 -15   3   18.30    5.40
  -3 -15   3   34.10   11.60
   3  15  -3    6.90   10.40
  -3  15   3   29.80    5.60
  -3  15   3   15.30   15.50
  -3 -15   5    6.60    5.40
  -3 -15   5   -3.80    4.80
  -3 -15   5   11.20   10.30
  -3  15   5    2.90   15.90
   3  15  -5   12.20   10.80
  -3  15   5    8.10    4.60
  -3 -15   7   11.80    5.90
  -3 -15   7   15.70    6.10
  -3 -15   7   -4.80    9.70
  -3  15   7    8.70    4.90
  -3 -15   9   12.10    5.80
  -3 -15   9   -7.70    9.40
  -3 -15   9   -4.30    5.80
  -3  15   9    7.80    5.00
  -3 -15  11   53.89    8.10
  -3 -15  11   28.30   14.00
  -3  15  11   39.30    6.80
  -3 -15  13   10.70    6.30
  -3  15  13   11.40    6.00
  -3 -15  15   40.10    7.80
  -3  15  15    6.70    6.50
  -3 -17 -13   18.10    8.30
   3 -17  13   36.10    9.60
  -3 -17 -13   12.50    7.40
   3  17  13   33.90    8.60
  -3 -17 -11   60.09    9.00
   3 -17  11   77.79   11.00
  -3  17 -11  100.89   10.60
   3  17  11   65.39    9.40
  -3 -17  -9   39.10    7.70
   3 -17   9   43.20    8.80
  -3 -17  -9   34.80    7.90
  -3  17  -9   40.80    7.60
   3  17   9   45.00    8.20
  -3 -17  -7   85.39    9.70
   3 -17   7   81.49   10.60
  -3 -17  -7   97.69    9.70
  -3  17  -7   86.79    8.90
   3  17   7   77.89    9.10
   3 -17   5   28.20    7.50
  -3 -17  -5   24.80    6.40
  -3 -17  -5   21.80    7.10
  -3 -17  -5   30.60   13.50
  -3  17  -5   57.79   17.10
   3  17   5   31.80    7.00
  -3  17  -5   22.60    6.20
   3 -17   3   40.40    7.60
  -3 -17  -3   38.50    6.90
  -3 -17  -3   34.20   13.00
  -3 -17  -3   39.40    7.40
  -3  17  -3   29.00    6.30
  -3  17  -3   46.40   16.80
  -3 -17  -1  188.08   13.20
  -3 -17  -1  166.68   12.00
   3 -17   1  153.38   13.40
  -3 -17  -1  214.08   24.70
  -3  17  -1  164.58   12.30
  -3  17  -1  172.78   26.70
   3  17   1  196.28   30.10
   3 -17  -1  190.28   14.70
  -3 -17   1  195.78   12.70
  -3 -17   1  173.88   22.30
  -3 -17   1  183.18   13.20
  -3  17   1  172.88   12.40
   3  17  -1  179.28   28.20
  -3  17   1  182.88   33.20
  -3 -17   3   62.19   16.30
  -3 -17   3   35.70    6.80
  -3 -17   3   31.50    7.20
  -3  17   3   27.00    6.00
   3  17  -3   34.50   15.70
  -3 -17   5   29.60    7.00
  -3 -17   5   28.00   13.40
  -3 -17   5   32.20    7.10
  -3  17   5   19.30    6.10
  -3 -17   7   96.19   18.30
  -3 -17   7   80.89    9.80
  -3 -17   7   98.89   10.40
  -3  17   7  108.89    9.80
  -3 -17   9   72.19   18.40
  -3 -17   9   38.30    8.40
  -3 -17   9   36.60    7.80
  -3  17   9   39.90    7.40
  -3 -17  11   86.59    9.90
  -3 -17  11   62.89   18.60
  -3  17  11   58.09    8.40
  -3 -17  13   41.80   17.20
  -3 -17  13   33.50    7.90
  -3  17  13   34.80    7.70
   3 -19  11   25.80    9.50
  -3 -19 -11   22.30    7.50
  -3  19 -11   17.10    9.80
   3  19  11   23.50    9.10
   3 -19   9   26.00    8.80
  -3 -19  -9    7.30    7.40
  -3 -19  -9    6.80    6.40
  -3  19  -9    9.40    6.80
  -3 -19  -7   -2.60    6.60
   3 -19   7   -2.00    7.30
  -3 -19  -7    1.70    5.80
  -3  19  -7   -0.60    6.20
   3 -19   5   51.49    9.60
  -3 -19  -5   45.60    7.90
  -3 -19  -5   53.19    9.30
  -3  19  -5   58.69    8.40
  -3 -19  -3   43.80    7.50
   3 -19   3   37.80    8.40
  -3 -19  -3   28.40    8.00
  -3  19  -3   46.50    8.00
  -3 -19  -1   -2.20    6.20
   3 -19   1   13.60    7.40
  -3 -19  -1   -2.00    5.40
  -3 -19  -1    7.60   11.90
  -3  19  -1   -7.90    5.50
  -3 -19   1   10.00   12.50
  -3 -19   1   -2.60    6.00
  -3 -19   1    6.90    5.70
  -3  19   1    5.60    5.90
  -3 -19   3   34.40    8.20
  -3 -19   3   38.20    7.50
  -3 -19   3   35.90   14.20
  -3  19   3   44.50    7.80
  -3 -19   5   48.40    8.50
  -3 -19   5   51.59   15.90
  -3 -19   5   52.09    8.40
  -3  19   5   59.89    8.50
  -3 -19   7    6.70    6.60
  -3 -19   7   -0.70    6.20
  -3 -19   7   -5.30   12.00
  -3  19   7   -3.30    5.80
  -3 -19   9   23.50   14.20
  -3 -19   9   10.60    6.60
  -3  19   9   13.30    6.80
  -3 -19  11   31.40    8.40
  -3 -19  11   59.29   19.00
  -3  19  11   12.00    7.00
  -3 -21  -7   55.49   10.70
   3 -21   7   65.49   11.10
  -3  21  -7   47.40    9.00
  -3 -21  -5   43.20    9.80
   3 -21   5   39.90    9.80
  -3  21  -5   53.59    9.30
  -3 -21  -3   -9.90    6.90
  -3  21  -3    5.80    7.10
  -3 -21  -1   40.80    9.10
  -3  21  -1   49.20    8.80
  -3 -21   1   62.19    9.80
  -3  21   1   37.20    8.60
  -3 -21   3    3.70    6.90
  -3  21   3    2.60    6.70
  -3 -21   5   48.50    9.20
  -3 -21   5   35.50   16.30
  -3  21   5   41.80    8.60
  -3 -21   7   65.99    9.80
  -3 -21   7   58.69   20.30
  -3  21   7   49.70    9.10
   4   0  22   38.60    9.30
   4   0  20  351.76   20.30
   4   0  18   -3.10    5.20
  -4   0 -18    2.60    5.20
  -4   0 -16  443.66   21.60
   4   0  16  479.35   22.40
   4   0  16  537.25   52.69
   4   0  14  299.47   25.50
   4   0  14  351.56   17.40
  -4   0 -14  356.56   16.60
  -4   0 -12   74.89    6.70
   4   0  12   80.79    7.10
   4   0  12   85.09   13.70
  -4   0 -10  103.99   12.30
   4   0  10   93.99    7.00
   4   0  10   99.59   13.50
  -4   0 -10   85.69    6.40
   4   0   8   14.90    5.90
  -4   0  -8   14.20    5.30
  -4   0  -8   14.70    2.90
   4   0   8   18.50    3.30
   4   0   6  191.28   15.10
  -4   0  -6  274.87   11.70
  -4   0  -6  248.18   10.40
  -4   0  -6  256.37   15.70
   4   0   6  203.08   10.60
  -4   0  -6  252.57   10.50
   4   0   4 1106.69   45.30
  -4   0  -4 1022.60   44.60
  -4   0  -4 1004.10   39.60
  -4   0  -4 1003.90   40.40
  -4   0  -4 1031.30   39.60
   4   0   4 1063.29   45.40
   4   0   4 1098.19   39.90
  -4   0  -2 2973.80  106.09
   4   0   2 2798.62  111.29
   4   0   2 2847.11  106.29
  -4   0  -2 2790.32  106.09
  -4   0  -2 2927.11  107.09
   4   0   2 2801.42  111.59
  -4   0   0  495.25   22.90
   4   0   0  493.15   23.10
   4   0   0  466.65   22.40
  -4   0   0  471.85   18.80
  -4   0   0  457.95   18.60
  -4   0   2 2998.00  114.79
   4   0  -2 3006.90  115.09
  -4   0   2 2902.31  110.99
  -4   0   4 1064.49   40.50
   4   0  -4  980.10   43.90
  -4   0   4 1062.99   43.60
  -4   0   4 1058.09   39.90
  -4   0   6  222.88   11.00
  -4   0   6  212.48   13.20
   4   0  -6  257.27   15.70
   4   0  -8   15.10    6.20
  -4   0   8   20.30    5.10
  -4   0   8   19.60    4.00
   4   0  -8   14.60    2.20
  -4   0  10   86.99    4.40
   4   0 -10   76.79    5.30
  -4   0  10   88.19    4.60
   4   0 -10   68.59   10.30
  -4   0  10   86.29    9.00
  -4   0  10   72.39    9.00
   4   0 -12   63.79    9.80
  -4   0  12   67.99    5.10
  -4   0  12   88.89   10.20
  -4   0  12   80.99    4.90
  -4   0  14  340.87   15.10
  -4   0  16  417.46   18.40
  -4   0  18    0.50    3.60
  -4   0  20  350.96   16.80
  -4   0  22   29.90    5.40
   4  -2  22   -4.50    7.30
   4   2  22    8.50    7.30
   4  -2  20   48.60    8.90
   4   2  20   30.80    8.00
   4  -2  18  103.79   10.90
  -4  -2 -18  145.09   11.40
   4   2  18  105.49   10.30
  -4   2 -18  129.39   10.20
   4  -2  16  230.98   14.00
  -4  -2 -16  238.48   13.50
  -4   2 -16  232.68   13.30
   4   2  16  211.58   27.50
   4   2  16  223.68   13.80
   4  -2  14   46.10   12.20
   4  -2  14   66.49    7.50
  -4  -2 -14   61.19    6.90
  -4   2 -14   68.59    7.00
   4   2  14   56.69   14.60
   4   2  14   49.60    6.80
   4  -2  12   82.99   13.00
   4  -2  12   90.29   12.40
  -4  -2 -12  101.29    7.50
   4  -2  12   74.39    7.30
  -4   2 -12  101.09    7.40
   4   2  12   92.29   15.80
   4   2  12  117.89    8.50
   4  -2  10 1202.98   46.40
   4  -2  10 1201.68   52.39
  -4  -2 -10 1173.18   56.29
   4  -2  10 1136.79   52.69
  -4  -2 -10 1151.88   45.70
   4   2  10 1206.88   56.19
  -4   2 -10 1154.68   45.70
   4   2  10 1170.48   46.10
   4  -2   8  663.23   31.00
   4  -2   8  617.54   25.30
  -4  -2  -8  619.14   29.00
  -4  -2  -8  621.84   24.80
  -4  -2  -8  589.34   31.50
   4  -2   8  601.04   30.60
   4   2   8  615.94   32.90
  -4   2  -8  625.34   24.80
   4   2   8  597.44   25.00
  -4  -2  -6  182.98    8.60
  -4  -2  -6  158.28   11.20
   4  -2   6  195.48   13.60
  -4  -2  -6  174.58    9.70
  -4  -2  -6  173.28   13.90
  -4  -2  -6  179.98    8.50
   4  -2   6  197.68    9.10
   4  -2   6  211.38   13.80
   4   2   6  173.68   14.20
   4   2   6  183.38    8.80
  -4   2  -6  192.78    8.70
  -4   2  -6  208.98    8.90
  -4  -2  -4 1711.23   61.39
  -4  -2  -4 1703.83   62.59
   4  -2   4 1599.14   66.59
  -4  -2  -4 1675.23   67.59
   4  -2   4 1625.94   67.09
  -4  -2  -4 1714.33   64.29
   4  -2   4 1572.74   61.69
  -4  -2  -4 1664.23   61.39
  -4   2  -4 1559.94   61.49
  -4   2  -4 1630.94   61.49
  -4   2  -4 1518.85   61.79
  -4   2  -4 1559.24   66.99
   4   2   4 1698.83   61.59
  -4  -2  -2 2642.04  100.69
   4  -2   2 2575.64   95.19
  -4  -2  -2 2481.55   95.89
  -4  -2  -2 2592.44   94.79
   4  -2   2 2580.84  100.89
  -4  -2  -2 2530.55   96.89
  -4  -2  -2 2473.65   94.79
  -4   2  -2 2530.15   95.29
  -4   2  -2 2550.04   94.89
  -4   2  -2 2531.05  100.69
   4   2   2 2646.34   94.99
   4   2   2 2568.54  100.69
  -4   2  -2 2475.65   94.99
  -4  -2   0 6141.19  226.48
  -4  -2   0 6099.79  226.38
   4  -2   0 6010.00  225.18
   4  -2   0 5893.01  231.08
  -4  -2   0 6221.98  230.08
  -4   2   0 6194.98  225.58
   4   2   0 6021.20  229.98
   4  -2  -2 2449.75   95.99
  -4  -2   2 2391.46   90.69
  -4   2   2 2489.85   90.79
  -4   2   2 2460.25   95.69
   4   2  -2 2335.97   93.09
   4   2  -2 2347.27   93.59
  -4   2   2 2362.16   89.79
  -4  -2   4 1599.04   62.99
   4  -2  -4 1749.62   69.89
   4   2  -4 1574.54   64.99
  -4   2   4 1703.03   68.39
  -4   2   4 1677.93   63.09
   4   2  -4 1604.64   64.39
  -4  -2   6  165.68    9.20
  -4  -2   6  176.48    9.70
   4  -2  -6  185.18   15.70
   4  -2  -6  175.38    7.90
  -4   2   6  164.78   13.40
   4   2  -6  186.78   10.90
  -4   2   6  145.49    9.10
   4  -2  -8  630.84   35.10
  -4  -2   8  615.84   25.80
   4  -2  -8  624.94   24.10
  -4   2   8  606.54   23.30
  -4   2   8  565.84   31.40
  -4   2   8  623.44   27.20
  -4   2   8  584.24   23.20
   4   2  -8  638.94   28.80
   4   2  -8  637.34   23.90
  -4  -2  10 1140.19   42.00
  -4  -2  10 1099.99   42.40
   4  -2 -10 1056.79   53.29
  -4  -2  10 1129.59   44.20
   4   2 -10 1128.39   42.80
  -4   2  10 1153.38   52.09
  -4   2  10 1056.59   42.30
  -4   2  10 1108.59   46.80
   4   2 -10 1105.49   45.60
  -4   2  10 1150.38   42.60
   4  -2 -12  121.09   15.60
  -4  -2  12   87.79    6.00
  -4  -2  12   92.69    6.60
  -4  -2  12   94.69    5.50
  -4   2  12   77.59   13.10
  -4   2  12  109.99    6.10
  -4   2  12  104.29    5.90
  -4  -2  14   57.89    5.30
  -4   2  14   49.99   12.40
  -4   2  14   58.99    5.10
  -4  -2  16  200.98   11.10
  -4   2  16  223.68   11.20
  -4  -2  18  122.39    8.80
  -4   2  18  121.09    8.60
  -4  -2  20   43.50    5.90
  -4   2  20   39.60    5.90
  -4  -2  22   11.80    4.80
  -4   2  22    8.50    4.90
   4  -4  20    2.80    6.60
  -4  -4 -20   10.90    8.70
   4   4  20   16.80    7.10
   4  -4  18   21.80    6.60
  -4  -4 -18    4.80    5.60
   4   4  18    5.00    6.10
  -4   4 -18    5.80    5.80
  -4  -4 -16   -6.50    4.60
   4  -4  16   -1.80    4.70
  -4   4 -16   -1.10    4.50
   4   4  16    2.90   12.20
   4   4  16    2.30    5.20
   4  -4  14  236.98   13.70
  -4  -4 -14  222.88   15.10
  -4  -4 -14  239.78   13.10
   4  -4  14  244.88   20.70
   4   4  14  226.78   13.20
   4   4  14  245.98   29.00
  -4   4 -14  234.98   13.00
   4  -4  12  149.39   10.10
   4  -4  12  152.98   15.70
   4  -4  12  144.59   15.20
  -4  -4 -12  151.38    9.40
  -4  -4 -12  155.98   10.90
  -4  -4 -12  200.58   18.00
   4   4  12  170.38   22.40
   4   4  12  158.08   10.20
  -4   4 -12  140.99    9.30
   4  -4  10    2.40    3.50
   4  -4  10   -2.30    4.60
  -4  -4 -10   -2.10    4.40
   4  -4  10    1.90    5.20
  -4  -4 -10   14.50    3.50
  -4  -4 -10   10.30    4.40
   4   4  10    7.60    8.20
  -4   4 -10    5.50    3.20
   4   4  10    2.00    3.20
   4  -4   8  271.07   17.40
  -4  -4  -8  261.17   13.70
  -4  -4  -8  242.08   12.00
   4  -4   8  288.17   17.90
  -4  -4  -8  284.57   21.20
  -4  -4  -8  270.77   16.50
   4  -4   8  265.67   12.70
   4   4   8  268.57   12.50
   4   4   8  268.67   21.40
  -4   4  -8  262.07   12.20
  -4  -4  -6  626.94   26.10
   4  -4   6  625.94   25.40
   4  -4   6  626.74   30.60
  -4  -4  -6  607.34   32.60
  -4  -4  -6  619.14   24.80
   4  -4   6  635.74   30.40
  -4  -4  -6  650.73   24.80
  -4  -4  -6  639.94   28.70
  -4   4  -6  620.74   25.10
   4   4   6  602.74   33.30
  -4   4  -6  602.24   24.90
   4   4   6  617.74   25.00
  -4   4  -6  649.24   31.10
  -4  -4  -4  164.68    7.90
   4  -4   4  166.68    8.40
  -4  -4  -4  175.88    9.00
  -4  -4  -4  182.18   11.00
   4  -4   4  186.98   13.10
  -4  -4  -4  169.38   13.80
  -4  -4  -4  166.78    7.70
  -4   4  -4  185.38   13.80
   4   4   4  168.28    8.00
  -4   4  -4  190.68    8.30
  -4   4  -4  191.98    8.40
   4   4   4  163.68   14.00
  -4  -4  -2   52.79    3.20
  -4  -4  -2   51.09    3.10
  -4  -4  -2   76.39    6.80
  -4  -4  -2   61.79    4.40
  -4  -4  -2   41.70    7.70
  -4   4  -2   51.29    3.50
  -4   4  -2   44.50    7.80
  -4   4  -2   52.89    3.50
  -4   4  -2   53.69    3.10
  -4  -4   0  188.38    7.30
  -4  -4   0  199.58    9.20
   4  -4   0  185.28   13.70
  -4  -4   0  178.68    7.20
  -4  -4   0  173.08    9.90
  -4  -4   0  168.48   12.10
   4  -4   0  184.08    8.20
  -4   4   0  186.88    7.20
   4   4   0  186.18    7.80
  -4   4   0  178.18   13.60
   4   4   0  186.38   12.80
  -4   4   0  184.48    7.70
  -4   4   0  190.58    7.60
  -4  -4   2   12.40    3.60
  -4  -4   2   17.00    4.40
  -4  -4   2   10.90    2.70
   4  -4  -2   53.69    9.40
  -4   4   2   15.00    1.30
  -4   4   2   20.80    3.90
  -4   4   2   14.30    1.30
   4   4  -2   48.70    6.40
  -4   4   2    3.90    3.70
   4  -4  -4  170.98   18.10
  -4  -4   4  174.98    9.00
  -4  -4   4  165.58    9.90
   4  -4  -4  160.38    7.70
   4   4  -4  175.28   10.40
  -4   4   4  163.78    6.50
  -4   4   4  160.38    6.60
  -4   4   4  159.68   16.70
  -4   4   4  162.78    9.70
   4   4  -4  175.68   10.50
   4  -4  -6  570.94   35.40
   4  -4  -6  597.34   23.70
  -4  -4   6  570.04   25.20
   4   4  -6  604.74   25.60
   4   4  -6  590.44   23.20
  -4   4   6  602.14   22.90
  -4   4   6  627.44   34.50
   4   4  -6  617.54   25.50
  -4   4   6  620.34   23.30
  -4   4   6  592.64   26.30
   4  -4  -8  289.97   24.50
  -4  -4   8  287.17   11.00
  -4  -4   8  295.17   11.20
   4  -4  -8  277.37   12.30
   4   4  -8  277.27   11.90
  -4   4   8  263.27   11.50
  -4   4   8  285.17   15.50
  -4   4   8  310.57   23.50
   4   4  -8  277.47   12.20
  -4   4   8  282.07   12.20
   4  -4 -10    9.50    2.90
  -4  -4  10    2.70    2.10
  -4  -4  10    1.40    1.50
   4  -4 -10   11.30    8.60
  -4   4  10    0.60    1.80
   4   4 -10    3.60    2.30
  -4   4  10    4.50    7.90
  -4   4  10    1.70    2.20
   4  -4 -12  186.18   21.80
  -4  -4  12  151.38    7.30
  -4  -4  12  139.69    8.20
  -4   4  12  150.98    7.90
  -4   4  12  141.79    8.20
  -4   4  12  220.88   24.20
  -4  -4  14  215.08   11.10
  -4   4  14  253.97   27.20
  -4   4  14  204.48   10.60
  -4  -4  16    0.10    3.50
  -4   4  16   -0.40    3.10
  -4  -4  18   10.50    4.50
  -4   4  18    7.60    4.10
  -4  -4  20   13.90    4.90
  -4   4  20   15.80    4.90
  -4  -6 -20   -7.70    8.30
   4  -6  20   -7.40    6.80
   4   6  20    3.30    6.70
  -4  -6 -18    6.90    7.40
   4  -6  18    0.70    6.20
  -4  -6 -18   -4.30    5.70
   4   6  18    7.70    6.40
  -4   6 -18   15.00    6.50
   4  -6  16  429.56   22.40
  -4  -6 -16  461.75   21.70
  -4  -6 -16  482.35   24.90
   4   6  16  429.56   44.50
   4   6  16  447.56   21.90
  -4   6 -16  438.76   21.50
   4  -6  14   10.90    5.20
  -4  -6 -14   -3.90    5.40
  -4  -6 -14    6.60    8.50
  -4  -6 -14    1.80    4.20
   4   6  14    4.60   12.90
  -4   6 -14   14.40    5.20
   4   6  14   12.70    5.50
  -4  -6 -12   17.20    5.40
  -4  -6 -12   15.10    7.40
  -4  -6 -12   14.80    4.60
   4  -6  12   48.70    9.70
   4  -6  12   36.10    5.60
   4  -6  12   30.10    8.10
  -4   6 -12   32.60    5.40
   4   6  12   23.70    5.10
   4   6  12   18.60   12.90
   4  -6  10   38.60    8.30
  -4  -6 -10   32.40    4.90
   4  -6  10   48.20    5.80
  -4  -6 -10   14.60    6.90
   4  -6  10   53.59    9.50
  -4  -6 -10   26.20    5.40
   4   6  10   22.20   10.40
  -4   6 -10   41.60    5.20
   4   6  10   59.49    6.10
  -4  -6  -8 1112.09   48.60
  -4  -6  -8 1044.60   43.20
   4  -6   8 1164.28   44.10
  -4  -6  -8 1031.60   44.40
   4  -6   8 1163.78   50.29
   4  -6   8 1165.48   49.80
   4   6   8 1089.99   55.89
  -4   6  -8 1095.19   43.40
  -4   6  -8 1141.19   50.19
   4   6   8 1091.09   43.40
   4  -6   6  552.24   28.70
  -4  -6  -6  526.15   22.10
  -4  -6  -6  530.15   21.80
  -4  -6  -6  526.05   26.60
  -4  -6  -6  549.74   23.40
   4  -6   6  560.24   22.80
  -4   6  -6  539.95   28.80
   4   6   6  563.64   32.80
   4   6   6  537.25   22.20
  -4   6  -6  541.15   22.30
  -4  -6  -4  585.24   21.90
  -4  -6  -4  547.55   26.10
  -4  -6  -4  586.74   31.20
  -4  -6  -4  526.15   23.00
   4  -6   4  534.75   29.10
   4  -6   4  541.45   22.70
  -4  -6  -4  538.35   22.00
   4   6   4  537.45   30.90
  -4   6  -4  567.14   22.60
  -4   6  -4  533.85   29.10
   4   6   4  546.65   22.10
  -4   6  -4  555.44   22.30
  -4  -6  -2  154.98   15.60
  -4  -6  -2  120.59    6.50
  -4  -6  -2  139.99    6.50
  -4  -6  -2  119.89    7.50
   4  -6   2  142.39    7.50
   4  -6   2  164.48   16.00
  -4  -6  -2  137.49    9.90
  -4   6  -2  140.89    7.10
   4   6   2  122.39   13.90
   4   6   2  135.09    6.60
  -4   6  -2  136.49    6.70
  -4   6  -2  132.29    5.60
  -4   6  -2  142.69   15.30
  -4  -6   0  130.59    7.60
  -4  -6   0  154.68   12.60
   4  -6   0  128.09    7.20
  -4  -6   0  126.99    6.20
   4  -6   0  150.28   16.00
  -4  -6   0  123.89    9.60
  -4   6   0  142.59    6.50
   4   6   0  134.49    6.50
   4   6   0  129.79   13.30
  -4   6   0  146.79   16.10
  -4   6   0  144.29    7.00
  -4  -6   2  125.09   10.70
   4  -6  -2  103.29    6.80
  -4  -6   2  128.39   11.40
   4  -6  -2  111.89    5.10
  -4  -6   2  117.99    7.70
  -4  -6   2  116.69    5.50
   4  -6  -2  104.69   14.50
  -4  -6   2  135.59    5.50
  -4   6   2  122.89    5.80
  -4   6   2  125.99   16.30
  -4   6   2  149.19   13.00
   4   6  -2  126.99   12.30
   4   6  -2  132.69    6.10
  -4   6   2  130.49    6.50
  -4  -6   4  559.84   22.00
   4  -6  -4  615.94   36.20
  -4  -6   4  568.94   22.20
  -4  -6   4  533.55   26.20
   4  -6  -4  565.14   23.50
  -4  -6   4  596.74   24.70
   4   6  -4  580.14   22.70
  -4   6   4  621.54   36.20
  -4   6   4  587.04   23.30
  -4   6   4  602.54   26.90
  -4   6   4  593.54   22.40
   4   6  -4  563.14   27.30
  -4  -6   6  519.25   20.00
   4  -6  -6  511.75   35.40
   4  -6  -6  484.75   21.00
  -4  -6   6  517.55   22.60
  -4  -6   6  511.65   19.60
  -4  -6   6  516.05   22.50
   4   6  -6  513.95   22.90
  -4   6   6  514.95   24.60
  -4   6   6  517.45   34.90
  -4   6   6  503.55   20.10
   4   6  -6  517.45   24.00
  -4   6   6  521.65   21.20
   4   6  -6  505.65   20.40
   4  -6  -8 1107.79   65.19
  -4  -6   8 1132.79   41.10
  -4  -6   8 1080.79   41.70
  -4  -6   8 1046.60   44.10
   4  -6  -8 1049.99   42.40
   4   6  -8 1085.49   41.80
  -4   6   8 1043.50   41.60
  -4   6   8 1146.39   42.70
  -4   6   8 1089.69   46.40
  -4   6   8 1098.39   59.69
  -4  -6  10   35.90    4.10
  -4   6  10   16.90   12.10
  -4   6  10   32.10    3.50
  -4   6  10   30.10    4.20
  -4  -6  12   43.00    3.80
  -4  -6  12   44.40    5.00
  -4   6  12   26.20   13.10
  -4   6  12   28.50    4.00
  -4  -6  14    9.20    3.70
  -4   6  14    4.00   12.30
  -4   6  14   12.90    3.50
  -4  -6  16  463.55   20.50
  -4   6  16  447.86   20.10
  -4  -6  18    8.50    4.40
  -4   6  18    9.80    4.60
  -4  -6  20   -2.60    4.20
  -4   6  20    0.90    4.30
  -4  -8 -20    3.00    9.00
   4  -8  20    3.70    8.00
   4   8  20    3.10    7.00
  -4  -8 -18   28.30    9.00
   4  -8  18   36.40    8.60
  -4  -8 -18   28.80    7.40
   4   8  18   26.20    7.20
  -4   8 -18   20.90    7.20
  -4  -8 -16  447.26   23.80
   4  -8  16  437.36   22.60
  -4  -8 -16  448.76   21.50
   4   8  16  411.86   21.90
  -4   8 -16  432.46   21.50
  -4  -8 -14   51.19    6.80
  -4  -8 -14   64.19    8.70
   4  -8  14   61.99    8.20
  -4   8 -14   66.89    7.50
   4   8  14   69.19    7.50
   4   8  14   64.59   20.50
   4  -8  12   85.59   12.50
  -4  -8 -12   79.89    9.20
  -4  -8 -12   81.59   13.30
  -4  -8 -12   85.29    7.90
   4  -8  12   72.59    8.20
  -4   8 -12   78.59    7.30
   4   8  12   67.99    7.50
   4   8  12   70.09   17.90
  -4  -8 -10  356.76   16.60
   4  -8  10  367.46   17.40
   4  -8  10  364.56   22.50
  -4  -8 -10  338.37   17.40
   4  -8  10  326.37   22.60
  -4  -8 -10  337.97   22.20
   4   8  10  279.67   31.90
  -4   8 -10  346.27   16.50
  -4   8 -10  334.27   22.40
   4   8  10  350.36   16.50
  -4  -8  -8 3272.67  126.09
  -4  -8  -8 3465.15  131.59
  -4  -8  -8 3236.78  124.79
   4  -8   8 3271.27  133.29
   4  -8   8 3220.08  125.59
  -4   8  -8 3245.58  124.89
   4   8   8 3375.76  124.99
  -4   8  -8 3397.86  132.89
  -4  -8  -6   70.79    5.70
  -4  -8  -6   63.69    6.40
  -4  -8  -6   63.29    9.30
  -4  -8  -6   79.39    6.10
   4  -8   6   60.59   11.20
   4  -8   6   56.29    6.20
   4   8   6   53.99   14.00
   4   8   6   62.09    5.70
  -4   8  -6   87.49    6.20
  -4   8  -6   62.49   11.00
  -4  -8  -4   68.29    6.10
   4  -8   4   64.49   11.60
   4  -8   4   68.19    6.40
  -4  -8  -4   73.89    4.90
  -4  -8  -4   75.19    9.60
  -4   8  -4   70.29    5.50
  -4   8  -4   80.99    6.70
   4   8   4   78.79    5.40
   4   8   4   92.19   15.60
  -4   8  -4   66.09   11.80
  -4  -8  -2   49.00   11.40
  -4  -8  -2   69.99    4.50
  -4  -8  -2   76.59    9.40
  -4  -8  -2   72.49    4.90
   4  -8   2   76.69    6.20
  -4  -8  -2   75.19    6.20
   4  -8   2   67.09   10.20
   4  -8   2   72.69   13.10
  -4   8  -2   64.49    3.30
  -4   8  -2   68.39    5.90
   4   8   2   66.29   11.80
   4   8   2   62.49    4.70
  -4   8  -2   56.59   11.20
  -4   8  -2   49.50    4.60
   4  -8   0 1365.56   53.59
  -4  -8   0 1372.66   52.39
  -4  -8   0 1396.36   52.29
   4  -8   0 1344.47   57.89
  -4  -8   0 1297.47   61.69
  -4  -8   0 1384.46   57.79
  -4  -8   0 1408.16   53.79
   4  -8   0 1315.97   64.79
  -4   8   0 1380.96   65.79
   4   8   0 1262.07   61.69
  -4   8   0 1505.15   53.59
  -4   8   0 1378.96   52.39
   4   8   0 1343.77   52.49
  -4  -8   2   54.69    4.30
  -4  -8   2   50.29    8.70
  -4  -8   2   59.89    9.90
   4  -8  -2   57.99    2.70
   4  -8  -2   78.79    6.40
   4  -8  -2   67.59   14.50
  -4  -8   2   51.79    3.90
  -4  -8   2   41.00    5.00
  -4   8   2   48.00   11.90
   4   8  -2   60.69    4.60
   4   8  -2   58.59   10.40
  -4   8   2   64.79    5.60
  -4   8   2   58.39    4.20
  -4  -8   4   91.69    7.60
   4  -8  -4   89.99    6.90
  -4  -8   4   89.59   11.30
  -4  -8   4   86.49    4.80
   4  -8  -4   85.19    4.80
  -4  -8   4   80.29   10.00
  -4  -8   4   89.39    5.50
  -4   8   4   90.59    5.40
  -4   8   4   94.99    6.80
   4   8  -4   95.99   12.30
   4   8  -4   87.39    5.60
  -4  -8   6   58.09    7.50
  -4  -8   6   66.19    6.90
   4  -8  -6   69.59    5.90
  -4  -8   6   67.29    4.30
  -4  -8   6   66.19    5.30
  -4   8   6  108.09   20.80
   4   8  -6   95.29    5.60
  -4   8   6   61.39    6.00
  -4   8   6   71.29    4.90
   4   8  -6   89.79   10.50
  -4  -8   8 3266.97  122.59
  -4  -8   8 3214.68  123.59
   4  -8  -8 3353.16  124.29
  -4  -8   8 3354.06  125.89
   4   8  -8 3174.38  124.29
   4   8  -8 3324.37  124.69
  -4   8   8 3133.49  123.09
   4   8  -8 3441.16  126.39
  -4   8   8 3159.18  145.99
  -4   8   8 3393.86  124.49
  -4  -8  10  329.27   14.10
  -4  -8  10  320.97   15.30
  -4   8  10  373.66   39.10
  -4   8  10  343.77   14.80
  -4  -8  12   76.69    6.70
  -4   8  12   68.89    5.90
  -4   8  12   69.69   20.80
  -4  -8  14   82.19    7.10
  -4   8  14   64.59   20.90
  -4   8  14   60.19    6.00
  -4  -8  16  411.76   19.40
  -4   8  16  413.76   19.00
  -4   8  16  484.35   67.39
  -4  -8  18   28.50    5.50
  -4   8  18   17.40    5.20
  -4  -8  20    4.40    4.50
  -4   8  20    4.90    5.10
   4 -10  18   19.60    8.70
  -4 -10 -18   20.50    7.30
  -4 -10 -18   16.30    8.30
   4  10  18   29.20    8.10
  -4 -10 -16  139.79   12.20
  -4 -10 -16  158.18   14.60
   4 -10  16  216.38   15.80
   4  10  16  211.18   14.50
  -4  10 -16  215.68   14.00
  -4 -10 -14    0.70    6.50
   4 -10  14    7.20    6.30
  -4 -10 -14    2.60    5.00
  -4  10 -14    1.40    5.40
   4  10  14    3.60    5.50
  -4 -10 -12   33.10   10.80
  -4 -10 -12   17.00    5.50
  -4 -10 -12   29.90    7.20
   4 -10  12   31.60    6.70
   4  10  12   38.30    6.40
   4  10  12    9.90   15.10
  -4  10 -12   39.30    6.40
  -4 -10 -10   67.59    8.40
   4 -10  10   77.59    8.30
  -4 -10 -10   87.09    7.80
  -4 -10 -10   87.49   13.30
  -4  10 -10   97.09    8.40
   4  10  10   56.49   18.10
  -4  10 -10   67.89   12.10
  -4 -10  -8  675.03   29.70
  -4 -10  -8  651.63   28.60
  -4 -10  -8  656.53   34.80
   4 -10   8  686.23   29.90
   4  10   8  707.53   46.00
  -4  10  -8  696.73   37.30
  -4  10  -8  684.43   28.60
   4  10   8  711.43   28.80
  -4 -10  -6   16.70    7.50
   4 -10   6   34.00    5.60
  -4 -10  -6   33.80    5.40
  -4  10  -6   39.80   10.80
   4  10   6    8.50   10.20
   4  10   6   24.20    4.20
  -4  10  -6   22.90    4.40
   4 -10   4   17.00    7.40
   4 -10   4   12.50    4.30
  -4 -10  -4   14.70    4.10
  -4 -10  -4   11.90    2.70
  -4 -10  -4   11.50    3.60
  -4 -10  -4   17.10    7.20
   4  10   4   17.70    3.50
   4  10   4   16.90   10.70
  -4  10  -4    9.70    3.40
  -4  10  -4    1.10    7.90
   4 -10   2    4.10    3.40
  -4 -10  -2    2.20    2.20
   4 -10   2   -0.90    5.00
  -4 -10  -2    2.90    3.00
  -4 -10  -2    5.10    3.60
  -4 -10  -2    4.80    5.20
   4  10   2    5.80    2.80
   4  10   2    0.30    8.70
  -4  10  -2    7.80    9.00
  -4  10  -2    1.70    2.90
  -4  10  -2   -2.30    3.40
  -4 -10   0  154.48   15.50
  -4 -10   0  147.09   19.20
   4 -10   0  151.98   14.80
  -4 -10   0  135.19    8.40
  -4 -10   0  165.08    8.10
  -4 -10   0  151.28    9.40
   4 -10   0  157.38    9.80
  -4  10   0  142.49   19.90
  -4  10   0  151.38    9.70
  -4  10   0  142.39    8.40
   4  10   0  157.78    8.50
   4  10   0  163.78   19.30
   4 -10  -2    4.40    3.60
  -4 -10   2    8.50    7.00
  -4 -10   2   -1.20    5.40
   4 -10  -2   -0.90    4.00
  -4 -10   2    2.10    2.20
  -4 -10   2    3.10    2.60
   4 -10  -2    2.90    1.20
  -4 -10   2    4.80    3.40
  -4  10   2   -3.20    8.60
   4  10  -2    9.90    7.70
  -4  10   2    1.80    2.50
   4  10  -2    0.90    2.50
  -4  10   2    0.70    3.40
  -4 -10   4    6.30    3.20
  -4 -10   4   15.00    7.10
   4 -10  -4   11.30    3.80
  -4 -10   4   12.90    4.30
  -4 -10   4   14.60    2.70
  -4 -10   4    2.30    5.90
   4 -10  -4   12.80    2.10
  -4  10   4   14.40    4.10
   4  10  -4   -0.50    6.20
   4  10  -4    9.00    3.00
  -4  10   4   21.40    3.40
  -4  10   4   17.80   11.60
  -4 -10   6   28.10    3.30
   4 -10  -6   19.60    3.00
  -4 -10   6   20.60    7.90
  -4 -10   6   29.80    4.50
   4 -10  -6   22.10    4.50
  -4 -10   6   28.50    6.90
  -4 -10   6   15.00    4.60
   4  10  -6   17.70    4.30
   4  10  -6   14.70    6.70
  -4  10   6   13.90    3.30
  -4  10   6    4.20   11.00
  -4 -10   8  703.13   29.10
  -4 -10   8  725.43   31.20
   4 -10  -8  691.93   28.40
  -4  10   8  661.83   28.20
   4  10  -8  735.93   34.10
  -4  10   8  683.33   50.19
  -4 -10  10   85.09    7.10
  -4  10  10   41.50   18.90
  -4  10  10   61.09    5.80
  -4 -10  12   32.50    5.40
  -4  10  12   36.60   20.00
  -4  10  12   21.90    4.50
  -4 -10  14   -0.10    3.90
  -4  10  14    3.20    3.90
  -4  10  14   -0.50   17.10
  -4 -10  16  189.48   11.80
  -4  10  16  185.58   11.40
  -4 -10  18   17.00    5.00
  -4  10  18   16.70    5.50
  -4 -12 -18   -2.80    8.40
  -4 -12 -18   -8.90    6.30
   4 -12  18   12.90    8.50
   4  12  18    3.40    7.40
   4 -12  16    5.30    7.50
  -4 -12 -16   24.30    6.90
  -4 -12 -16   13.50    7.40
  -4  12 -16   12.60    6.90
   4  12  16   11.00    6.70
   4 -12  14   15.50    7.20
  -4 -12 -14   15.80    6.30
  -4 -12 -14   16.70    6.90
   4  12  14    5.50    6.40
  -4  12 -14    7.90    6.40
   4 -12  12   -6.00    5.40
  -4 -12 -12    3.60    5.30
  -4 -12 -12    4.20    6.00
   4  12  12    9.40    5.40
  -4  12 -12    5.10    5.40
  -4 -12 -10   37.30    6.60
  -4 -12 -10   51.59    6.90
   4 -12  10   34.50    7.10
  -4 -12 -10   43.30   12.20
   4  12  10   19.00   16.70
   4  12  10   43.00    6.70
  -4  12 -10   27.90   11.50
  -4  12 -10   39.90    6.40
   4 -12   8  108.19   10.20
  -4 -12  -8  108.49    9.60
  -4 -12  -8   89.99    8.40
  -4 -12  -8  123.89   16.10
   4  12   8  112.59    9.00
   4  12   8  125.39   24.50
  -4  12  -8   86.09   14.90
  -4  12  -8  108.29    8.90
  -4 -12  -6   67.09    7.20
  -4 -12  -6   79.19   12.50
   4 -12   6   88.89    8.60
  -4 -12  -6   85.99    7.80
  -4  12  -6   87.39    7.40
  -4  12  -6   86.79   15.40
   4  12   6   79.69   19.10
   4  12   6   83.49    7.60
  -4 -12  -4   39.70   10.10
   4 -12   4   31.30    6.00
  -4 -12  -4   38.50    5.50
  -4 -12  -4   34.50    5.60
   4  12   4   41.40   14.40
  -4  12  -4   46.40   13.40
  -4  12  -4   45.90    5.70
   4  12   4   29.60    4.70
   4 -12   2   10.10    4.60
  -4 -12  -2   23.10    5.00
  -4 -12  -2   12.90    7.30
  -4 -12  -2   17.00    4.30
  -4  12  -2   12.80   10.00
   4  12   2   17.50   10.90
   4  12   2    7.50    3.70
  -4  12  -2    8.40    3.60
  -4 -12   0 1036.10   49.00
  -4 -12   0 1006.90   41.60
   4 -12   0 1036.60   42.20
  -4 -12   0  984.90   40.80
  -4  12   0 1021.30   40.50
  -4  12   0 1018.80   57.69
   4  12   0 1104.39   56.39
   4  12   0  990.00   40.60
  -4 -12   2   21.80    5.30
  -4 -12   2   24.70    9.20
  -4 -12   2   19.30    4.40
   4 -12  -2   25.20    5.10
   4  12  -2   11.80    3.80
   4  12  -2    7.60    8.80
  -4  12   2   11.10    3.60
  -4  12   2   13.80   12.20
  -4 -12   4   25.70    5.10
  -4 -12   4   39.10    9.70
  -4 -12   4   26.50    5.80
   4 -12  -4   50.69    5.30
   4 -12  -4   38.40    5.70
  -4 -12   4   39.60   10.90
  -4  12   4   38.40    4.70
   4  12  -4   24.90   10.00
  -4  12   4   25.30   14.90
   4 -12  -6   76.69    5.70
  -4 -12   6  112.69    9.80
  -4 -12   6   97.49   14.40
  -4 -12   6   82.09    7.60
   4  12  -6   90.59   14.30
  -4  12   6  102.49   23.50
  -4  12   6   79.29    6.90
  -4 -12   8  107.19   16.40
  -4 -12   8  106.59    8.70
  -4 -12   8  103.09   10.10
   4 -12  -8   99.69    7.20
  -4  12   8  112.69    8.10
  -4  12   8  116.19   26.60
  -4 -12  10   35.50    5.90
   4 -12 -10   41.60    5.40
  -4  12  10   33.60   18.90
  -4  12  10   31.50    5.10
   4 -12 -12   -3.60    4.10
  -4 -12  12    6.20    4.40
  -4  12  12    1.60    4.00
   4 -12 -14   10.70    6.00
  -4 -12  14   11.10    5.00
  -4  12  14   10.90    4.80
  -4 -12  16    4.70    4.90
  -4  12  16   13.50    5.20
  -4 -12  18    1.90    5.00
  -4  12  18   -1.60    5.20
  -4 -14 -16   65.29    9.90
   4 -14  16   39.50    9.90
  -4 -14 -16   28.20    9.00
   4  14  16   55.29    9.70
  -4 -14 -14   15.80    7.80
  -4 -14 -14   26.10    7.60
   4 -14  14   18.40    8.40
  -4  14 -14   24.50    7.30
   4  14  14   22.80    7.40
  -4 -14 -12   11.10    6.40
  -4 -14 -12   14.40    7.10
   4 -14  12   18.00    7.40
  -4  14 -12    8.00    5.90
   4  14  12   11.50    6.40
  -4 -14 -10  120.69   21.50
  -4 -14 -10  115.59   10.40
   4 -14  10  105.99   11.50
  -4 -14 -10  128.39   11.30
  -4  14 -10   94.29    9.40
   4  14  10  123.09   10.30
   4 -14   8  220.18   15.50
  -4 -14  -8  274.67   24.40
  -4 -14  -8  238.18   14.80
   4  14   8  259.97   14.60
  -4  14  -8  224.58   25.20
  -4  14  -8  266.87   14.40
  -4 -14  -6   21.60    9.80
   4 -14   6   19.10    6.30
  -4 -14  -6   23.90    6.00
  -4 -14  -6   11.20    5.00
   4  14   6   29.80   14.90
  -4  14  -6   30.50    5.60
  -4  14  -6   27.20   11.80
   4  14   6   27.70    5.90
  -4 -14  -4   53.99   11.80
  -4 -14  -4   49.60    7.00
   4 -14   4   48.50    7.70
  -4 -14  -4   33.50    6.00
  -4  14  -4   59.39   16.00
   4  14   4   45.90   16.90
   4  14   4   41.10    5.90
  -4  14  -4   58.99    6.80
   4 -14   2  745.03   31.10
  -4 -14  -2  626.04   29.20
  -4 -14  -2  663.73   29.80
  -4 -14  -2  673.23   38.00
   4  14   2  682.53   47.20
  -4  14  -2  687.53   45.20
  -4  14  -2  653.73   28.80
   4  14   2  717.53   29.40
  -4 -14   0  236.28   23.10
  -4 -14   0  289.47   15.40
  -4 -14   0  266.37   14.80
   4 -14   0  274.47   15.70
  -4  14   0  296.77   33.30
   4  14   0  255.67   30.80
  -4  14   0  287.37   14.50
  -4 -14   2  662.03   29.00
  -4 -14   2  641.84   28.50
  -4 -14   2  645.24   37.50
   4 -14  -2  644.94   29.40
   4  14  -2  662.63   43.50
  -4  14   2  636.84   27.70
  -4  14   2  726.23   49.80
  -4 -14   4   56.49    6.90
  -4 -14   4   32.20    6.50
  -4 -14   4   50.69   12.50
  -4  14   4   42.80    5.50
  -4  14   4   82.49   22.60
   4  14  -4   47.70   13.60
  -4 -14   6   24.00   11.40
  -4 -14   6   29.00    6.80
  -4 -14   6   22.80    5.60
  -4  14   6   45.80   18.90
  -4  14   6   36.20    5.40
  -4 -14   8  250.57   16.00
  -4 -14   8  247.98   14.40
  -4 -14   8  266.57   26.80
  -4  14   8  251.77   13.70
  -4 -14  10   90.19   17.00
  -4 -14  10  105.99    9.70
  -4  14  10   97.59    8.60
  -4 -14  12   18.80    5.70
  -4  14  12    8.70    5.10
  -4 -14  14   29.40    6.40
  -4  14  14   23.40    6.10
  -4 -14  16   80.09    8.40
  -4  14  16   54.59    7.80
  -4 -16 -14   71.49   10.40
   4 -16  14   92.19   12.80
  -4 -16 -14   59.79    9.80
  -4  16 -14   86.39   10.60
   4  16  14   58.89   10.20
   4 -16  12   43.40    9.80
  -4 -16 -12   26.30    7.60
  -4 -16 -12   14.40    7.20
  -4  16 -12   32.20    8.00
   4  16  12   22.40    8.60
   4 -16  10    4.70    7.10
  -4 -16 -10   18.10    6.40
  -4 -16 -10    7.10    6.60
  -4  16 -10   13.70    6.30
   4 -16   8  170.68   14.20
  -4 -16  -8  204.48   24.00
  -4 -16  -8  149.88   12.40
  -4 -16  -8  167.68   12.90
  -4  16  -8  134.69   11.20
  -4 -16  -6  174.68   13.40
   4 -16   6  214.58   14.70
  -4 -16  -6  180.58   22.20
  -4 -16  -6  198.38   13.40
  -4  16  -6  160.28   12.20
  -4  16  -6  178.98   24.80
  -4 -16  -4   18.70    5.80
  -4 -16  -4    8.30    5.70
  -4 -16  -4    3.20    9.80
   4 -16   4    1.90    5.80
  -4  16  -4    8.90   12.20
  -4  16  -4   14.90    5.30
   4  16   4   25.50   19.30
  -4 -16  -2  257.47   25.80
  -4 -16  -2  168.48   12.40
   4 -16   2  122.79   12.20
  -4 -16  -2  199.18   12.80
  -4  16  -2  158.98   11.70
  -4  16  -2  194.38   27.80
   4  16   2  179.38   28.30
  -4 -16   0  251.67   14.80
  -4 -16   0  298.77   28.30
  -4 -16   0  238.48   14.80
  -4  16   0  232.68   14.10
  -4  16   0  239.18   32.10
   4  16   0  247.08   31.50
  -4 -16   2  174.48   22.00
  -4 -16   2  160.08   12.00
  -4 -16   2  150.78   11.90
  -4  16   2  169.08   29.40
   4  16  -2  235.18   29.00
  -4  16   2  155.38   11.00
  -4 -16   4    8.90    5.50
  -4 -16   4    5.50    5.40
  -4 -16   4    3.20   10.50
  -4  16   4    4.50    4.70
   4  16  -4    5.00   12.10
  -4 -16   6  199.58   13.40
  -4 -16   6  196.88   14.00
  -4 -16   6  193.18   23.70
  -4  16   6  182.38   12.30
  -4 -16   8  190.48   12.90
  -4 -16   8  175.48   14.00
  -4 -16   8  192.98   24.90
  -4  16   8  151.08   11.70
  -4 -16  10   36.90   14.50
  -4 -16  10   16.70    6.00
  -4  16  10   10.80    5.40
  -4 -16  12   36.40    7.20
  -4 -16  12   21.60   15.30
  -4  16  12   23.00    6.40
  -4 -16  14   53.59   17.00
  -4 -16  14   70.59    8.80
  -4  16  14   48.90    8.00
   4 -18  12  103.69   13.00
  -4 -18 -12  105.59   12.20
  -4 -18 -12   91.99   11.10
  -4  18 -12  109.89   11.30
   4 -18  10   18.40    8.50
  -4 -18 -10   21.30    7.80
  -4 -18 -10    2.50    6.60
  -4  18 -10    7.80    6.70
   4 -18   8   55.49   10.40
  -4 -18  -8   42.00    7.90
  -4 -18  -8   47.90    9.10
  -4  18  -8   59.89    8.40
   4 -18   6   14.90    7.70
  -4 -18  -6   11.90    6.40
  -4 -18  -6    7.80    6.60
  -4  18  -6   17.60    6.50
  -4 -18  -4  114.69   10.90
  -4 -18  -4  175.28   23.40
  -4 -18  -4  113.89   11.50
   4 -18   4  108.49   12.90
  -4  18  -4  129.39   11.20
  -4 -18  -2   13.30   12.30
  -4 -18  -2    6.10    6.00
  -4 -18  -2   -2.20    5.70
  -4  18  -2   16.20    6.00
  -4 -18   0  100.09   10.70
  -4 -18   0  131.59   20.60
  -4 -18   0  104.39   10.40
   4  18   0  116.39   27.80
  -4  18   0  123.69   10.70
  -4 -18   2    4.00    5.70
  -4 -18   2    0.10    5.40
  -4 -18   2    8.10   11.70
   4  18  -2   17.20   15.00
  -4  18   2    7.70    5.50
  -4 -18   4  108.69   11.00
  -4 -18   4  127.09   19.60
  -4 -18   4  121.99   11.40
  -4  18   4  113.89   10.30
  -4 -18   6    6.50    6.00
  -4 -18   6    6.40    6.50
  -4 -18   6   -1.20   10.60
  -4  18   6   18.20    6.30
  -4 -18   8   60.99    8.40
  -4 -18   8   69.09   17.40
  -4 -18   8   63.39    9.30
  -4  18   8   63.79    8.50
  -4 -18  10   17.00   14.70
  -4 -18  10   22.70    7.20
  -4  18  10   11.60    6.40
  -4 -18  12   92.59   21.20
  -4 -18  12  110.89   11.30
  -4  18  12  112.59   11.00
  -4 -20 -10    9.10    8.50
   4 -20  10   18.40    9.20
  -4  20 -10    8.70    7.40
   4 -20   8    0.20    8.20
  -4 -20  -8   15.80    7.60
  -4 -20  -8   -6.60    7.60
  -4  20  -8   10.10    7.00
  -4 -20  -6   -2.80    7.00
  -4 -20  -6   -5.70    6.20
  -4  20  -6    9.00    6.50
  -4 -20  -4   32.20    8.50
  -4 -20  -4   35.30    8.20
  -4  20  -4   25.90    7.40
  -4 -20  -2   12.60   14.70
  -4 -20  -2   13.70    6.70
  -4 -20  -2   21.00    7.70
  -4  20  -2   30.20    7.60
  -4 -20   0   21.70   15.10
  -4 -20   0   34.40    7.70
  -4 -20   0   25.50    7.70
  -4  20   0   25.00    7.50
  -4 -20   2   22.90    7.70
  -4 -20   2   27.80    7.80
  -4 -20   2   10.70   13.20
  -4  20   2   17.20    7.10
  -4 -20   4   41.70    8.40
  -4 -20   4   54.59   16.40
  -4 -20   4   23.30    7.70
  -4  20   4   38.20    7.90
  -4 -20   6    7.60    6.70
  -4 -20   6    4.30   13.70
  -4 -20   6   -1.00    6.50
  -4  20   6   -1.00    6.40
  -4 -20   8    4.70   13.30
  -4 -20   8    5.70    6.50
  -4 -20   8  -12.20    6.60
  -4  20   8    5.40    6.60
  -4 -20  10   18.10    7.40
  -4 -20  10    9.10   15.10
  -4 -22  -4   -4.10    7.40
  -4  22  -4    5.70    7.40
  -4 -22  -2    0.50    7.70
  -4  22  -2    7.20    7.40
  -4 -22   0    2.20    7.40
  -4  22   0   11.20    7.40
  -4 -22   2    7.20    7.30
  -4  22   2    2.20    7.00
  -4 -22   4   -1.20    7.10
  -4 -22   4   -9.10   13.50
  -4  22   4   -3.50    6.90
  -5  -1 -21   77.89   10.00
   5  -1  21   66.29   10.10
   5   1  21   61.89    9.90
  -5   1 -21   55.59    9.50
  -5  -1 -19  115.69   10.40
   5  -1  19  107.19   11.30
  -5   1 -19  105.39   10.10
   5   1  19   88.49   10.30
   5  -1  17    5.40    5.60
  -5  -1 -17   19.60    6.20
  -5   1 -17   27.80    6.30
   5   1  17   14.60    5.80
   5  -1  15   20.50   11.20
   5  -1  15   19.50    5.40
  -5  -1 -15   15.80    5.10
   5   1  15   23.30    5.70
   5   1  15   12.30   11.30
  -5   1 -15   26.30    5.50
   5  -1  13  137.79   18.20
  -5  -1 -13  123.29    8.90
   5  -1  13  114.99    9.10
   5   1  13  140.49   19.10
  -5   1 -13  119.39    8.80
   5   1  13  130.29    9.50
  -5  -1 -11  547.25   24.00
   5  -1  11  584.44   33.00
   5  -1  11  584.04   24.70
   5   1  11  594.34   34.70
   5   1  11  578.24   24.70
  -5   1 -11  581.04   24.10
  -5  -1  -9  282.37   12.40
   5  -1   9  249.68   12.80
   5  -1   9  238.58   18.70
  -5  -1  -9  314.57   14.50
   5  -1   9  243.78   18.60
  -5   1  -9  244.28   12.20
   5   1   9  282.77   12.90
   5   1   9  260.77   20.40
   5  -1   7  118.09   12.60
  -5  -1  -7  127.59    8.10
   5  -1   7  115.29    7.00
  -5  -1  -7  128.59    6.50
  -5  -1  -7  115.69    6.50
   5  -1   7  111.99   12.80
   5   1   7   96.09   12.40
  -5   1  -7  124.89    6.70
  -5   1  -7  129.69    7.80
  -5   1  -7  126.69    6.60
   5   1   7  107.79    7.00
  -5  -1  -5   34.70    2.80
   5  -1   5   23.30    6.50
  -5  -1  -5   42.10    5.80
   5  -1   5   12.80    5.30
  -5  -1  -5   32.20    6.80
  -5  -1  -5   35.00    4.00
  -5  -1  -5   36.80    3.00
   5  -1   5   31.90    3.20
   5   1   5   15.80    5.80
  -5   1  -5   28.40    2.80
   5   1   5   16.50    2.70
  -5   1  -5   23.30    3.40
  -5   1  -5   23.80    2.70
  -5  -1  -3  556.44   23.00
  -5  -1  -3  577.34   24.20
  -5  -1  -3  562.94   27.80
  -5  -1  -3  583.24   21.60
  -5  -1  -3  557.14   21.60
   5  -1   3  532.05   27.90
   5  -1   3  573.74   22.10
  -5   1  -3  557.84   22.60
   5   1   3  614.24   28.40
   5   1   3  555.14   28.30
   5   1   3  580.54   21.90
  -5   1  -3  550.24   21.70
  -5   1  -3  540.95   21.60
   5  -1   1  677.43   30.40
  -5  -1  -1  587.64   24.70
  -5  -1  -1  566.54   24.30
  -5   1  -1  616.04   24.10
   5   1   1  628.24   29.20
  -5   1  -1  647.24   29.80
   5   1   1  603.24   29.30
  -5  -1   1  560.04   21.40
   5  -1  -1  495.85   26.80
  -5  -1   1  568.74   22.40
   5   1  -1  555.54   27.00
  -5   1   1  555.64   21.90
   5   1  -1  589.84   26.50
  -5   1   1  523.75   27.00
  -5  -1   3  514.55   24.90
   5  -1  -3  524.15   26.40
  -5  -1   3  531.15   21.70
  -5   1   3  543.25   21.30
  -5   1   3  510.05   25.80
   5   1  -3  473.85   25.10
  -5   1   3  556.84   20.70
   5  -1  -5   50.29    8.60
  -5  -1   5   19.80    4.60
  -5  -1   5   17.80    3.10
  -5   1   5   11.90    5.00
  -5   1   5   15.50    2.70
   5   1  -5   24.90    5.60
  -5  -1   7  121.69    9.40
   5  -1  -7  132.39   14.90
  -5   1   7  129.79   11.30
   5   1  -7  127.49   12.60
  -5   1   7  123.79    8.00
  -5  -1   9  270.57   14.90
   5  -1  -9  287.27   21.40
  -5  -1   9  251.47   13.90
   5   1  -9  269.47   18.50
  -5   1   9  247.88   17.10
  -5   1   9  253.27   14.20
  -5  -1  11  543.55   24.20
   5  -1 -11  498.25   30.40
   5   1 -11  477.05   26.50
  -5   1  11  482.85   26.90
  -5   1  13  139.19   14.60
  -5  -3 -21  131.79   12.80
  -5  -3 -21  165.18   16.90
   5  -3  21  127.09   12.70
   5   3  21  109.89   12.10
  -5  -3 -19   35.50    7.50
  -5  -3 -19   40.60    9.30
   5  -3  19   17.20    7.30
   5   3  19   36.70    7.90
  -5   3 -19   31.40    7.20
  -5  -3 -17   32.60    6.70
   5  -3  17   31.90    7.00
  -5  -3 -17   21.40    8.00
   5   3  17   17.70   15.00
  -5   3 -17   38.40    6.50
   5   3  17   21.60    6.40
  -5  -3 -15    4.80    6.40
   5  -3  15    9.80    5.10
   5  -3  15   -1.30   13.60
  -5  -3 -15    6.30    4.90
   5   3  15   -2.90   11.10
   5   3  15    8.20    5.20
  -5   3 -15   10.40    4.60
  -5  -3 -13  526.05   24.10
   5  -3  13  492.35   22.60
   5  -3  13  444.86   29.40
  -5  -3 -13  486.65   21.80
   5   3  13  492.45   22.30
   5   3  13  516.35   35.00
  -5   3 -13  487.45   21.80
   5  -3  11  285.77   14.40
  -5  -3 -11  289.57   13.80
   5  -3  11  269.97   20.40
  -5  -3 -11  333.57   19.40
  -5   3 -11  282.17   13.80
   5   3  11  301.67   24.80
   5   3  11  268.47   14.20
  -5  -3  -9  587.74   24.30
  -5  -3  -9  569.94   29.00
   5  -3   9  610.74   25.10
   5  -3   9  591.04   31.20
   5  -3   9  591.74   31.50
  -5   3  -9  581.94   24.50
   5   3   9  610.04   35.00
   5   3   9  613.04   24.80
  -5  -3  -7   34.80    4.60
  -5  -3  -7   45.20    3.80
  -5  -3  -7   40.30    6.50
   5  -3   7   14.70    6.50
  -5  -3  -7   44.50    3.90
   5  -3   7   19.90    3.70
  -5  -3  -7   35.80    8.40
   5  -3   7   21.90    7.20
   5   3   7   15.50    7.40
  -5   3  -7   31.90    3.70
   5   3   7   25.50    3.70
  -5   3  -7   50.79    4.30
  -5  -3  -5 1602.14   57.89
  -5  -3  -5 1502.15   57.79
  -5  -3  -5 1525.05   65.69
   5  -3   5 1545.85   64.89
  -5  -3  -5 1551.24   59.29
   5  -3   5 1512.05   58.29
  -5  -3  -5 1487.75   61.39
   5  -3   5 1544.65   64.99
   5   3   5 1550.64   58.09
  -5   3  -5 1565.04   58.09
   5   3   5 1455.75   65.99
  -5   3  -5 1554.34   65.39
  -5   3  -5 1520.25   57.99
  -5   3  -5 1460.65   58.39
  -5  -3  -3  286.27   13.50
  -5  -3  -3  300.07   12.00
  -5  -3  -3  293.77   18.70
   5  -3   3  309.77   18.80
   5  -3   3  298.77   12.70
  -5  -3  -3  296.87   12.00
  -5  -3  -3  292.97   14.90
  -5   3  -3  319.67   12.40
   5   3   3  310.57   12.40
  -5   3  -3  309.17   12.70
   5   3   3  317.67   19.50
  -5   3  -3  305.97   18.70
  -5   3  -3  281.47   12.30
  -5  -3  -1  836.42   33.80
  -5  -3  -1  875.31   38.80
   5  -3   1  881.11   32.60
  -5  -3  -1  843.02   34.50
   5  -3   1  865.11   39.80
  -5   3  -1  868.51   32.00
   5   3   1  825.82   32.30
   5   3   1  837.52   38.80
  -5   3  -1  828.72   39.50
  -5   3  -1  869.91   32.00
  -5   3  -1  863.21   32.60
  -5  -3   1  850.31   37.00
  -5  -3   1  834.42   33.10
  -5  -3   1  857.71   33.20
   5  -3  -1  824.12   39.00
   5   3  -1  855.31   37.10
  -5   3   1  790.82   31.70
   5   3  -1  831.32   37.60
   5  -3  -3  364.76   21.50
  -5  -3   3  308.37   14.70
   5   3  -3  322.67   17.40
  -5   3   3  343.47   20.70
  -5   3   3  338.17   15.30
   5   3  -3  329.47   17.90
  -5  -3   5 1464.55   57.49
   5  -3  -5 1444.96   65.89
  -5   3   5 1501.85   57.79
   5   3  -5 1539.45   59.29
  -5   3   5 1461.05   64.39
   5   3  -5 1436.76   59.79
  -5  -3   7   22.30    4.10
   5  -3  -7   45.10   11.40
  -5   3   7   28.20    8.20
   5   3  -7   48.40    6.60
   5   3  -7   52.89    5.90
  -5   3   7   31.00    5.00
   5  -3  -9  583.54   23.50
   5  -3  -9  615.44   37.30
   5   3  -9  580.94   27.70
  -5   3   9  578.64   33.00
  -5   3   9  588.14   26.90
   5   3  -9  589.64   25.00
   5  -3 -11  274.47   24.70
  -5   3  11  265.57   21.80
   5   3 -11  302.57   13.20
  -5   3  13  471.45   18.90
  -5   3  13  511.75   31.10
  -5   3  13  472.85   18.60
  -5   3  15    6.50    2.40
  -5   3  15    7.00    2.70
  -5   3  17   31.70    3.80
  -5   3  19   38.60    3.90
  -5  -5 -21   42.60    8.90
  -5  -5 -21   73.29   13.30
   5  -5  21   56.69   10.40
   5   5  21   52.79    9.60
  -5  -5 -19   88.89   12.60
   5  -5  19   94.99   11.10
  -5  -5 -19   77.99   10.20
   5   5  19   83.29   10.30
  -5   5 -19  106.29   10.70
   5  -5  17   90.99   10.20
  -5  -5 -17   65.89   10.20
  -5  -5 -17   82.79    8.70
  -5   5 -17  101.49    9.70
   5   5  17   90.89   22.60
   5   5  17   72.29    8.90
  -5  -5 -15  136.29   10.40
   5  -5  15  142.69   11.80
  -5  -5 -15  142.89   13.60
  -5   5 -15  138.19   10.60
   5   5  15  158.68   26.10
   5   5  15  134.89   10.90
   5  -5  13  114.39   15.20
  -5  -5 -13  111.99   14.60
  -5  -5 -13  105.29   10.70
   5  -5  13   98.19    9.00
  -5  -5 -13  111.39    8.60
  -5   5 -13   99.09    8.70
   5   5  13  141.99   10.30
   5   5  13   83.69   19.30
   5  -5  11  852.91   36.40
  -5  -5 -11  851.71   41.50
   5  -5  11  927.31   43.80
  -5  -5 -11  927.41   35.80
  -5  -5 -11  888.41   37.80
   5   5  11  877.21   49.90
  -5   5 -11  837.32   35.60
   5   5  11  893.31   36.10
   5  -5   9  108.49    8.00
  -5  -5  -9  124.39   13.30
  -5  -5  -9  112.69    7.40
   5  -5   9  113.69   13.60
  -5  -5  -9  115.49    8.70
   5  -5   9  118.59   14.00
   5   5   9  124.29    7.90
  -5   5  -9  108.49    7.60
   5   5   9  113.39   17.00
  -5  -5  -7  437.26   23.50
  -5  -5  -7  422.46   20.30
   5  -5   7  459.65   25.80
  -5  -5  -7  470.25   18.90
  -5  -5  -7  423.56   18.90
   5  -5   7  479.35   26.40
   5  -5   7  494.85   20.00
  -5   5  -7  451.45   26.30
   5   5   7  473.25   19.40
  -5   5  -7  474.55   19.50
  -5   5  -7  436.56   19.20
  -5  -5  -5  459.15   18.80
  -5  -5  -5  435.16   22.60
  -5  -5  -5  464.25   27.80
   5  -5   5  442.76   25.60
  -5  -5  -5  462.25   18.60
   5  -5   5  443.06   19.40
  -5  -5  -5  448.96   20.30
  -5   5  -5  478.25   19.20
   5   5   5  482.95   28.30
  -5   5  -5  493.65   26.70
   5   5   5  480.85   19.10
  -5   5  -5  461.45   19.10
  -5  -5  -3   10.70    2.90
   5  -5   3   41.70    8.70
  -5  -5  -3   10.70    5.80
  -5  -5  -3   15.30    2.00
  -5  -5  -3   15.70    4.40
  -5  -5  -3   13.40    2.10
   5   5   3   37.20    8.40
  -5   5  -3   19.20    2.20
  -5   5  -3   23.60    2.80
  -5   5  -3   18.20    7.30
  -5   5  -3   18.30    2.60
  -5  -5  -1  711.93   30.00
  -5  -5  -1  702.33   28.40
  -5  -5  -1  755.02   34.60
  -5  -5  -1  696.33   26.40
   5  -5   1  664.53   27.30
   5  -5   1  632.24   34.60
  -5  -5  -1  716.73   26.50
  -5   5  -1  699.03   26.90
   5   5   1  715.73   26.90
  -5   5  -1  687.33   26.70
   5   5   1  663.43   34.00
  -5   5  -1  689.63   26.20
  -5   5  -1  685.93   35.70
   5  -5  -1  680.53   25.40
  -5  -5   1  655.03   31.90
  -5  -5   1  683.73   28.00
  -5  -5   1  673.33   29.30
   5  -5  -1  679.93   26.70
   5  -5  -1  672.53   35.60
   5   5  -1  682.93   32.60
   5   5  -1  666.23   26.10
  -5   5   1  677.33   25.60
  -5   5   1  693.93   36.00
  -5   5   1  686.93   25.80
  -5  -5   3   43.70    4.60
   5  -5  -3    9.10    2.40
   5  -5  -3   20.00    8.10
  -5  -5   3   47.20    6.50
  -5  -5   3   29.70    5.90
  -5   5   3   25.60    4.80
  -5   5   3   28.30    8.50
   5   5  -3   12.80    5.00
   5  -5  -5  458.85   30.70
   5  -5  -5  453.35   19.10
  -5  -5   5  466.75   20.80
   5   5  -5  477.15   22.70
   5   5  -5  473.45   22.60
  -5   5   5  452.15   29.10
  -5   5   5  476.35   22.00
  -5  -5   7  457.45   20.20
   5  -5  -7  409.56   31.30
   5  -5  -7  416.76   17.90
   5   5  -7  434.56   20.30
   5   5  -7  431.66   20.30
  -5   5   7  425.36   28.90
  -5   5   7  429.26   21.10
   5   5  -9  117.89    7.30
  -5   5   9  131.69    5.70
  -5   5   9  156.78   13.40
  -5   5   9  141.09   19.00
  -5   5   9  126.39    6.00
   5   5  -9  129.89    8.20
  -5   5  11  899.61   49.40
  -5   5  11  893.41   33.70
  -5   5  11  823.62   33.00
  -5   5  13  101.19    5.80
  -5   5  13   97.39   17.90
  -5   5  13  103.99    6.80
  -5   5  15  110.09    6.60
  -5   5  17   92.39    6.40
  -5   5  19   78.49    6.00
  -5  -7 -19   25.00    7.40
   5  -7  19   16.10    8.10
  -5  -7 -19   16.50    9.50
   5   7  19    6.40    7.00
  -5   7 -19   27.60    7.80
  -5  -7 -17   -0.50    5.60
  -5  -7 -17    9.80    8.60
   5  -7  17    9.20    6.20
  -5   7 -17    2.60    5.60
   5   7  17    1.10    5.80
   5  -7  15   46.70    7.50
  -5  -7 -15   32.00    6.50
  -5  -7 -15   68.19   10.40
  -5   7 -15   72.39    8.10
   5   7  15   50.79   18.50
   5   7  15   51.79    7.80
  -5  -7 -13  389.16   17.90
  -5  -7 -13  389.26   20.10
   5  -7  13  344.27   26.80
   5  -7  13  375.76   18.90
  -5  -7 -13  374.46   25.00
  -5   7 -13  379.06   18.10
   5   7  13  350.06   18.10
   5   7  13  283.97   33.70
   5  -7  11  217.18   18.60
  -5  -7 -11  236.58   14.00
  -5  -7 -11  234.28   12.20
  -5  -7 -11  225.78   19.70
   5  -7  11  220.28   13.00
   5   7  11  249.88   29.20
   5   7  11  208.38   12.40
  -5   7 -11  239.08   12.60
  -5  -7  -9   52.69    9.70
   5  -7   9   50.39   10.20
  -5  -7  -9   52.79    6.60
  -5  -7  -9   64.99    5.90
   5  -7   9   35.00    5.30
  -5   7  -9   60.09   10.70
  -5   7  -9   39.50    5.10
   5   7   9   48.90    5.60
   5   7   9   44.30   13.00
  -5  -7  -7    8.10    2.60
  -5  -7  -7   10.20    3.20
   5  -7   7    1.80    3.10
  -5  -7  -7    7.70    3.70
  -5  -7  -7   13.60    5.90
   5  -7   7   10.40    6.50
  -5   7  -7   21.60    3.80
  -5   7  -7    7.00    6.60
   5   7   7   11.10    8.90
   5   7   7    8.10    3.40
  -5  -7  -5 1418.36   53.09
  -5  -7  -5 1395.56   53.29
  -5  -7  -5 1371.26   58.09
  -5  -7  -5 1348.17   54.59
   5  -7   5 1344.37   53.99
   5  -7   5 1480.85   63.29
   5   7   5 1385.16   65.19
   5   7   5 1350.46   53.29
  -5   7  -5 1395.36   53.49
  -5   7  -5 1435.96   53.89
  -5   7  -5 1333.87   62.19
  -5  -7  -3  596.84   23.20
  -5  -7  -3  579.24   24.90
   5  -7   3  578.74   24.30
  -5  -7  -3  578.94   33.20
  -5  -7  -3  564.64   27.80
   5  -7   3  566.14   32.30
  -5  -7  -3  592.64   23.30
   5   7   3  560.64   23.40
  -5   7  -3  609.54   33.60
  -5   7  -3  560.44   23.50
  -5   7  -3  627.74   24.00
   5   7   3  617.94   33.80
  -5   7  -3  582.54   22.60
  -5  -7  -1   27.90    5.90
   5  -7   1    9.90    3.10
  -5  -7  -1   31.00    4.30
  -5  -7  -1   21.80    6.90
  -5  -7  -1   27.80    2.70
  -5  -7  -1   27.30    2.70
   5  -7   1    9.40    6.50
  -5   7  -1   41.30    3.50
   5   7   1   11.40    6.30
  -5   7  -1   36.60    3.60
  -5   7  -1   36.10   10.20
  -5  -7   1   13.20    1.80
  -5  -7   1    7.30    1.60
   5  -7  -1   28.70    3.70
  -5  -7   1    8.70    4.40
   5  -7  -1   43.50   10.40
  -5  -7   1   13.20    3.50
  -5  -7   1    1.20    4.90
   5   7  -1   26.70    2.80
   5   7  -1   38.80    8.20
  -5   7   1   23.10    9.10
  -5   7   1   18.60    2.70
  -5   7   1   15.60    2.30
  -5  -7   3  614.54   29.60
   5  -7  -3  611.14   24.10
  -5  -7   3  602.14   26.00
   5  -7  -3  607.74   25.20
  -5  -7   3  630.94   30.20
  -5  -7   3  600.24   23.10
  -5   7   3  604.54   29.40
  -5   7   3  594.74   23.70
   5   7  -3  620.54   30.90
   5   7  -3  643.84   24.20
  -5   7   3  604.04   24.20
  -5  -7   5 1399.36   57.89
   5  -7  -5 1376.56   54.39
  -5  -7   5 1436.96   55.79
   5   7  -5 1431.26   53.49
  -5   7   5 1452.25   58.79
  -5   7   5 1329.87   68.99
  -5   7   5 1363.66   52.89
  -5   7   5 1396.96   53.59
   5   7  -5 1435.36   59.39
   5  -7  -7   11.50    3.20
  -5  -7   7    0.60    3.40
  -5   7   7   -1.60    9.40
   5   7  -7    9.30    4.00
   5   7  -7    6.90    4.60
  -5   7   7   13.00    5.10
  -5   7   7    3.20    1.80
   5   7  -7    6.20    2.40
  -5   7   7    1.00    2.50
  -5  -7   9   33.20    6.10
  -5   7   9   63.09   16.50
  -5   7   9   51.19    3.90
  -5   7   9   72.69    5.50
  -5  -7  11  231.68    9.60
  -5   7  11  243.68   11.90
  -5   7  11  219.78   10.50
  -5   7  11  312.87   34.10
  -5  -7  13  349.37   14.70
  -5  -7  13  370.86   14.40
  -5   7  13  364.96   15.50
  -5   7  13  355.06   38.10
  -5  -7  15   56.99    4.10
  -5   7  15   48.30   17.40
  -5   7  15   47.70    5.00
  -5   7  17    2.00    3.40
  -5   7  19   25.60    4.40
  -5  -9 -19   -1.40    6.40
  -5  -9 -19   -4.80    7.50
   5  -9  19    2.30    7.90
  -5   9 -19    3.70    6.90
   5   9  19   -6.70    6.60
  -5  -9 -17    4.50    8.20
  -5  -9 -17   -6.40    5.50
   5  -9  17    3.50    7.00
  -5   9 -17    5.40    6.70
   5   9  17   -4.70    6.50
   5  -9  15   -1.00    6.20
  -5  -9 -15    5.20    5.40
  -5  -9 -15   11.00    6.60
  -5   9 -15   12.60    6.30
   5   9  15   11.90    6.10
   5  -9  13   56.69    8.20
  -5  -9 -13   95.99   15.50
  -5  -9 -13   44.80    7.70
  -5  -9 -13   56.69    7.10
   5   9  13   48.30    7.20
  -5   9 -13   43.80    6.80
   5   9  13   59.69   18.40
   5  -9  11    8.90    5.00
   5  -9  11    6.00    7.80
  -5  -9 -11   -5.80    4.30
  -5  -9 -11    9.70    8.50
  -5  -9 -11    7.30    4.40
   5   9  11   -4.40   11.40
  -5   9 -11    7.90    4.60
   5   9  11    1.10    4.30
   5  -9   9  139.49   10.30
  -5  -9  -9  120.59    9.30
  -5  -9  -9  134.79   15.20
  -5  -9  -9  157.88   11.10
   5   9   9  139.89    9.70
  -5   9  -9  152.88    9.90
  -5   9  -9  152.58   17.60
  -5  -9  -7  152.38   10.60
  -5  -9  -7  132.69    8.70
  -5  -9  -7  169.98   15.40
   5  -9   7  136.79    9.80
  -5   9  -7  161.58   17.80
   5   9   7  147.29   21.30
   5   9   7  155.08    9.20
  -5   9  -7  136.89    9.00
  -5  -9  -5  314.87   14.60
   5  -9   5  332.27   16.00
  -5  -9  -5  328.67   20.40
  -5  -9  -5  325.87   16.10
   5   9   5  319.77   14.70
  -5   9  -5  334.67   24.80
  -5   9  -5  328.57   15.00
   5   9   5  317.87   27.50
  -5  -9  -3   32.90    7.70
  -5  -9  -3   29.60    4.80
   5  -9   3   17.20    4.40
  -5  -9  -3   30.40    3.40
  -5  -9  -3   28.30    3.80
   5  -9   3   24.50    7.80
  -5   9  -3   40.90   11.00
   5   9   3   26.80   10.60
  -5   9  -3   34.10    4.70
   5   9   3   22.50    3.60
  -5   9  -3   33.20    4.10
   5  -9   1  108.89    8.00
  -5  -9  -1  118.59    8.60
  -5  -9  -1   99.09    6.10
  -5  -9  -1  132.99   13.30
   5  -9   1  135.49   14.00
  -5   9  -1  116.69    6.90
   5   9   1  134.89   17.90
   5   9   1  107.59    6.70
  -5   9  -1  135.29    8.00
  -5   9  -1  114.09   17.20
   5  -9  -1   68.49    6.70
  -5  -9   1   88.29   13.20
  -5  -9   1  114.39   12.60
  -5  -9   1   98.29    5.60
  -5  -9   1   84.79    7.50
  -5  -9   1   94.29    5.40
  -5   9   1  115.59    7.10
  -5   9   1   88.09    5.80
  -5   9   1   78.79   15.80
   5   9  -1   95.79    6.20
   5   9  -1   93.69   14.80
  -5  -9   3   15.80    6.40
  -5  -9   3   31.60    8.10
  -5  -9   3   17.10    4.40
  -5  -9   3   20.90    3.00
   5  -9  -3   31.10    1.90
  -5  -9   3   26.90    2.80
   5  -9  -3   35.40    2.20
   5  -9  -3   35.20    4.70
   5   9  -3   36.20    9.50
  -5   9   3   30.70   13.00
  -5   9   3   22.90    4.10
   5   9  -3   23.30    3.60
  -5   9   3   30.50    3.40
  -5  -9   5  327.27   13.90
  -5  -9   5  336.57   13.50
   5  -9  -5  334.27   15.90
  -5  -9   5  368.86   17.20
  -5  -9   5  341.57   21.60
  -5  -9   5  354.66   20.20
   5  -9  -5  323.67   13.80
   5   9  -5  347.47   22.20
  -5   9   5  315.57   14.10
  -5   9   5  337.47   35.90
   5   9  -5  326.97   14.70
  -5   9   5  329.77   15.50
  -5  -9   7  138.09   11.10
  -5  -9   7  126.69    7.10
  -5  -9   7  144.69    6.50
  -5  -9   7  129.19   10.70
  -5   9   7  118.39   23.90
  -5   9   7  139.99    7.40
  -5   9   7  144.89    9.00
   5   9  -7  157.58   13.50
  -5  -9   9  141.69    7.40
  -5  -9   9  142.69    6.60
  -5  -9   9  123.89   10.70
  -5   9   9  157.08   26.00
  -5   9   9  122.89    7.50
  -5  -9  11    2.20    2.70
  -5   9  11    2.20    2.70
  -5   9  11   -0.40   12.90
  -5  -9  13   57.89    5.10
  -5   9  13   46.30   19.40
  -5   9  13   54.09    5.30
  -5  -9  15    5.90    3.10
  -5   9  15   27.40   17.50
  -5   9  15    8.50    3.70
  -5  -9  17    8.70    2.90
  -5   9  17    4.40    3.90
  -5   9  19    3.40    4.00
  -5 -11 -17   26.60    9.80
  -5 -11 -17   47.10    8.60
   5 -11  17   46.40   10.10
   5  11  17   45.20    9.20
  -5  11 -17   56.19    9.30
  -5 -11 -15    4.40    5.70
  -5 -11 -15   -3.90    7.20
   5 -11  15   10.10    7.30
  -5  11 -15   10.00    6.20
   5  11  15    1.70    6.30
  -5 -11 -13  330.17   19.50
   5 -11  13  330.47   18.90
  -5 -11 -13  295.67   17.00
   5  11  13  319.27   17.50
  -5  11 -13  319.37   17.30
  -5 -11 -11  872.21   36.60
  -5 -11 -11  773.02   34.50
  -5 -11 -11  791.72   42.50
   5 -11  11  867.11   36.30
   5  11  11  796.62   34.70
   5  11  11  747.03   60.49
  -5  11 -11  836.12   34.70
  -5 -11  -9  128.49    9.50
  -5 -11  -9  100.59    9.80
   5 -11   9  127.19   11.00
  -5 -11  -9   99.49   15.20
   5  11   9   78.59   20.10
   5  11   9  122.39    9.50
  -5  11  -9  142.19   10.20
  -5  11  -9  113.29   16.70
  -5 -11  -7  364.06   17.90
  -5 -11  -7  351.26   23.20
   5 -11   7  334.17   17.60
  -5 -11  -7  357.86   16.50
  -5  11  -7  317.97   16.50
  -5  11  -7  322.47   26.00
   5  11   7  390.86   38.30
   5  11   7  336.67   16.50
  -5 -11  -5  972.20   44.60
  -5 -11  -5  902.21   38.30
  -5 -11  -5  890.51   37.20
   5 -11   5  892.51   38.50
  -5  11  -5 1063.89   52.09
   5  11   5 1005.20   55.99
  -5  11  -5  896.11   37.30
   5  11   5  911.91   37.30
  -5 -11  -3 1157.88   52.89
  -5 -11  -3 1093.69   47.00
  -5 -11  -3 1169.28   46.00
   5 -11   3 1196.98   47.50
  -5  11  -3 1164.68   46.00
   5  11   3 1158.68   46.00
   5  11   3 1205.18   62.79
  -5  11  -3 1247.68   61.59
  -5 -11  -1  429.86   20.80
   5 -11   1  451.95   20.90
  -5 -11  -1  459.85   19.30
  -5 -11  -1  468.25   26.60
  -5  11  -1  413.06   19.20
   5  11   1  444.16   19.50
  -5  11  -1  492.35   34.60
   5  11   1  480.35   32.70
  -5 -11   1  436.76   20.40
   5 -11  -1  420.56   20.20
  -5 -11   1  431.96   26.10
  -5 -11   1  472.25   18.20
  -5 -11   1  398.86   18.30
  -5  11   1  416.16   33.90
   5  11  -1  415.46   30.20
   5  11  -1  414.16   18.70
  -5  11   1  435.76   18.50
  -5 -11   3 1147.09   56.19
  -5 -11   3 1227.58   45.50
  -5 -11   3 1223.98   54.89
  -5 -11   3 1195.08   46.00
   5 -11  -3 1113.59   47.40
  -5 -11   3 1237.78   48.10
  -5  11   3 1116.99   45.70
   5  11  -3 1168.08   57.89
  -5  11   3 1178.18   66.19
  -5 -11   5  914.21   46.30
  -5 -11   5  959.60   45.50
  -5 -11   5  928.71   37.40
  -5 -11   5  988.60   39.80
  -5 -11   5  964.60   36.80
  -5  11   5  866.11   57.79
   5  11  -5  983.40   48.40
  -5  11   5  931.01   37.30
   5 -11  -7  367.46   16.40
  -5 -11   7  318.77   15.10
  -5 -11   7  295.27   23.30
  -5 -11   7  311.97   17.70
   5  11  -7  339.77   25.40
  -5  11   7  366.36   41.80
  -5  11   7  334.57   14.90
   5 -11  -9  109.19    7.80
  -5 -11   9  114.89    7.80
  -5 -11   9  114.69   10.60
  -5  11   9  108.69    7.60
  -5  11   9   76.59   23.70
  -5 -11  11  815.72   32.60
  -5  11  11  738.93   59.39
  -5  11  11  798.62   32.40
  -5 -11  13  320.07   14.70
  -5  11  13  306.07   14.80
  -5  11  13  245.58   42.30
  -5 -11  15    5.00    3.70
  -5  11  15    8.20    4.10
  -5 -11  17   49.30    4.90
  -5  11  17   43.90    5.90
   5 -13  17   11.70    8.70
  -5 -13 -17   15.20    8.40
  -5 -13 -17   31.20    7.90
  -5  13 -17   25.20    8.40
   5 -13  15   -2.80    7.60
  -5 -13 -15   15.00    6.70
  -5 -13 -15   11.80    8.20
  -5  13 -15   11.20    6.90
   5 -13  13   17.80    7.90
  -5 -13 -13   18.10    6.40
  -5 -13 -13   26.30    8.40
  -5  13 -13   32.20    7.40
  -5 -13 -11   39.70    7.10
  -5 -13 -11   41.30    7.90
   5 -13  11   42.90    8.20
  -5 -13 -11   42.80   13.10
  -5  13 -11   32.80    6.70
  -5 -13  -9  145.69   18.10
  -5 -13  -9  131.29   11.40
   5 -13   9  125.59   11.90
  -5 -13  -9  146.59   11.00
  -5  13  -9  117.29   18.50
  -5  13  -9  166.88   11.90
  -5 -13  -7   37.30    6.20
   5 -13   7   25.70    6.60
  -5 -13  -7   48.70    7.50
  -5 -13  -7   41.50   11.40
  -5  13  -7   56.89    7.10
  -5  13  -7   60.89   15.00
   5  13   7   25.30   15.20
   5 -13   5  366.46   19.50
  -5 -13  -5  418.26   19.70
  -5 -13  -5  385.26   26.10
   5  13   5  428.16   37.00
  -5  13  -5  351.46   18.00
  -5  13  -5  393.86   31.00
  -5 -13  -3  129.79   16.80
  -5 -13  -3   98.39    9.20
  -5 -13  -3  107.49    8.60
   5 -13   3  114.09   10.30
  -5  13  -3  103.99    8.20
   5  13   3  140.39   23.00
  -5  13  -3  132.39   20.80
   5 -13   1  492.25   22.90
  -5 -13  -1  475.15   22.40
  -5 -13  -1  463.25   29.60
  -5 -13  -1  484.05   21.40
  -5  13  -1  456.85   21.10
  -5  13  -1  481.05   37.00
   5  13   1  527.45   36.80
  -5 -13   1  506.45   21.60
  -5 -13   1  494.35   30.40
  -5 -13   1  477.35   22.50
  -5  13   1  462.15   38.10
   5  13  -1  541.85   36.30
  -5  13   1  448.36   21.00
  -5 -13   3  129.19    8.40
  -5 -13   3   97.09    9.40
  -5 -13   3  152.48   18.00
  -5  13   3  114.79   22.60
   5  13  -3  105.99   18.20
  -5  13   3   89.09    7.50
  -5 -13   5  359.16   26.20
  -5 -13   5  373.06   17.30
  -5 -13   5  362.16   19.10
  -5  13   5  400.76   42.90
   5  13  -5  376.56   28.70
  -5  13   5  353.36   16.70
  -5 -13   7   38.10    5.70
  -5 -13   7   46.90    7.10
  -5 -13   7   33.60   11.50
  -5  13   7   18.30   11.90
  -5  13   7   42.00    5.30
  -5 -13   9  119.29   18.30
  -5 -13   9  133.49    9.60
  -5 -13   9  121.49   11.50
  -5  13   9  132.19    8.90
  -5  13   9  123.69   33.30
  -5 -13  11   40.60    6.00
  -5  13  11   42.80    5.60
  -5 -13  13   29.10    5.50
  -5  13  13   23.30    5.10
  -5 -13  15   10.30    4.70
  -5  13  15    8.20    4.60
  -5 -13  17   28.90    4.90
  -5  13  17   20.10    5.50
   5 -15  15   30.00    9.80
  -5 -15 -15   41.70   10.00
  -5 -15 -15   38.30    8.70
  -5  15 -15   45.00    9.20
  -5 -15 -13    3.70    6.70
   5 -15  13    7.60    7.70
  -5 -15 -13    7.80    7.50
  -5  15 -13    1.60    6.50
  -5 -15 -11   31.90    7.30
   5 -15  11   28.00    8.20
  -5 -15 -11    8.90    6.40
  -5  15 -11   24.00    7.10
  -5 -15  -9   19.30   11.20
  -5 -15  -9   28.60    7.30
  -5 -15  -9   22.10    6.50
   5 -15   9   24.20    7.00
  -5  15  -9   10.20    5.90
  -5 -15  -7  128.79   11.90
  -5 -15  -7  151.08   19.70
  -5 -15  -7  129.99   11.00
   5 -15   7  145.39   12.60
  -5  15  -7  159.48   23.20
  -5  15  -7  147.79   10.80
  -5 -15  -5   15.30   11.00
  -5 -15  -5   22.30    6.40
   5 -15   5   26.00    6.70
  -5 -15  -5   22.10    5.80
  -5  15  -5   28.10    5.80
   5  15   5   27.00   19.10
  -5  15  -5   24.70   12.30
  -5 -15  -3    2.30    5.30
  -5 -15  -3   12.40    9.30
  -5 -15  -3    4.20    4.60
  -5  15  -3    1.00    4.70
   5  15   3   -1.70   11.40
  -5  15  -3    4.90   12.00
  -5 -15  -1   93.79   15.90
  -5 -15  -1   58.89    7.40
  -5 -15  -1   70.09    8.60
   5  15   1   58.39   17.70
  -5  15  -1   53.39    6.70
  -5  15  -1   75.99   19.40
  -5 -15   1   86.29   16.90
  -5 -15   1   56.09    7.20
  -5 -15   1   70.89    8.40
  -5  15   1   71.39   20.50
   5  15  -1   58.79   17.70
  -5  15   1   75.19    7.30
  -5 -15   3    6.70    4.90
  -5 -15   3   12.10    4.90
  -5 -15   3   20.00   10.00
  -5  15   3   -8.60   11.50
  -5  15   3    2.90    4.20
   5  15  -3    4.20   11.40
  -5 -15   5   14.30    5.10
  -5 -15   5   40.00    7.60
  -5 -15   5    1.60    9.40
  -5  15   5   26.20    5.20
  -5 -15   7  122.99   11.60
  -5 -15   7  122.59   10.10
  -5 -15   7  111.79   17.90
  -5  15   7  137.49    9.80
  -5 -15   9   13.00    7.10
  -5 -15   9    0.60   10.40
  -5 -15   9   15.80    5.50
  -5  15   9   16.40    5.00
  -5 -15  11   35.20   14.50
  -5 -15  11   25.20    5.80
  -5  15  11   18.20    5.40
  -5 -15  13   10.60   12.00
  -5 -15  13   13.10    5.40
  -5  15  13    1.00    4.90
  -5 -15  15   41.50    6.40
  -5  15  15   38.30    6.50
  -5 -17 -13  -13.90    6.70
  -5 -17 -13   -1.50    7.30
   5 -17  13    8.70    8.80
  -5  17 -13    0.90    6.80
  -5 -17 -11   -0.80    5.80
  -5 -17 -11   -0.60    6.40
   5 -17  11   -2.70    8.20
  -5  17 -11    5.10    6.50
  -5 -17  -9   -0.30    6.50
  -5 -17  -9   -1.70    6.10
  -5  17  -9    0.80    5.80
  -5 -17  -7    9.60    6.20
  -5 -17  -7    2.10   11.30
  -5  17  -7   11.90    5.80
  -5 -17  -5  123.59   20.00
  -5 -17  -5   73.49    9.10
  -5 -17  -5   83.89    9.80
  -5  17  -5   77.39    8.60
  -5  17  -5   74.79   19.60
  -5 -17  -3   -1.70    5.40
  -5 -17  -3    4.20   10.90
  -5 -17  -3   -0.30    5.20
  -5  17  -3    6.00    5.30
  -5 -17  -1   11.20   11.90
  -5 -17  -1   -6.90    5.40
  -5 -17  -1   -4.60    5.10
   5  17   1   -9.10   13.40
  -5  17  -1    1.30    5.10
  -5 -17   1    5.10    5.80
  -5 -17   1    3.80    5.50
  -5 -17   1   -9.60    9.90
   5  17  -1   -8.40   11.00
  -5  17   1   -1.40    4.90
  -5 -17   3   -0.10    5.80
  -5 -17   3    2.20    5.40
  -5 -17   3   -9.40    9.20
  -5  17   3   -6.00    4.50
  -5 -17   5   79.39   10.00
  -5 -17   5  102.59   18.30
  -5 -17   5   85.59    9.10
  -5  17   5   69.09    8.00
  -5 -17   7    2.80   11.70
  -5 -17   7    5.40    6.70
  -5 -17   7    6.50    5.70
  -5  17   7    4.80    5.10
  -5 -17   9    0.70    5.50
  -5 -17   9   15.20   12.80
  -5 -17   9  -12.80    6.30
  -5  17   9   -5.40    4.80
  -5 -17  11   20.90   13.40
  -5 -17  11    7.50    5.90
  -5  17  11    4.00    5.50
  -5 -17  13   14.60   14.30
  -5 -17  13   -0.20    5.50
  -5  17  13   -8.30    5.10
  -5 -19 -11   63.69   10.30
  -5 -19 -11   55.99   10.20
  -5  19 -11   61.09    9.30
  -5 -19  -9   -5.40    7.00
  -5 -19  -9    4.90    6.80
  -5  19  -9    2.70    6.60
  -5 -19  -7   10.10    7.30
  -5  19  -7    3.00    6.20
  -5 -19  -5  119.29   12.00
  -5 -19  -5  128.99   12.40
  -5 -19  -5  114.49   20.80
  -5  19  -5  121.79   11.10
  -5 -19  -3  167.08   23.80
  -5 -19  -3  122.79   12.10
  -5 -19  -3  111.69   11.60
  -5  19  -3  154.18   12.40
  -5 -19  -1    1.10   13.10
  -5 -19  -1   17.00    6.90
  -5 -19  -1    8.40    6.60
  -5  19  -1   17.10    6.40
  -5 -19   1   13.00    6.50
  -5 -19   1    4.10    6.20
  -5 -19   1   17.70   14.10
  -5  19   1   10.80    6.40
  -5 -19   3  148.39   12.30
  -5 -19   3  169.68   24.40
  -5 -19   3  152.28   13.10
  -5  19   3  107.69   10.60
  -5 -19   5  105.39   19.90
  -5 -19   5  122.39   12.50
  -5 -19   5  116.89   11.40
  -5  19   5  121.19   10.70
  -5 -19   7    7.20   13.30
  -5 -19   7   13.40    6.70
  -5 -19   7   10.00    7.30
  -5  19   7   15.30    6.50
  -5 -19   9   -0.80    6.90
  -5 -19   9    8.50    6.30
  -5 -19   9  -10.70   11.90
  -5  19   9    0.40    5.90
  -5 -19  11   79.99   20.20
  -5 -19  11   78.39    9.50
  -5  19  11   69.79    9.10
  -5 -21  -5  122.19   12.70
  -5 -21  -5  123.29   13.20
  -5  21  -5  118.89   11.80
  -5 -21  -3  101.49   12.30
  -5 -21  -3  101.19   11.50
  -5  21  -3   98.69   10.80
  -5 -21  -1   41.20    8.70
  -5 -21  -1   19.40   16.10
  -5 -21  -1   34.30    8.30
  -5  21  -1   27.30    8.00
  -5 -21   1   22.40    8.00
  -5 -21   1   26.60    7.90
  -5 -21   1   30.80   16.80
  -5  21   1   19.50    7.40
  -5 -21   3  108.79   22.20
  -5 -21   3  111.39   11.90
  -5 -21   3   97.09   11.30
  -5  21   3  108.99   11.10
  -5 -21   5  156.98   13.00
  -5 -21   5  164.08   25.40
  -5 -21   5  129.89   13.00
  -5  21   5  112.39   11.70
   6   0  20   17.40    7.70
  -6   0 -20   48.80    8.60
  -6   0 -18    6.00    5.60
   6   0  18   15.20    6.60
   6   0  16  291.87   30.80
  -6   0 -16  263.17   15.50
   6   0  16  316.67   16.70
  -6   0 -14   63.59    7.30
   6   0  14   65.89    7.70
   6   0  14   65.39   15.10
  -6   0 -12   11.30    4.70
   6   0  12   11.30    4.70
  -6   0 -12   12.30    4.20
   6   0  12   21.50    9.60
  -6   0 -10  672.23   29.90
  -6   0 -10  690.93   28.30
   6   0  10  717.83   28.90
   6   0  10  694.83   38.30
   6   0   8  882.71   45.50
  -6   0  -8  987.10   36.90
  -6   0  -8  934.21   36.80
   6   0   8  963.40   37.30
  -6   0  -8  909.31   38.40
   6   0   6   53.19   10.00
   6   0   6   78.99    6.00
   6   0   6   68.69   10.60
  -6   0  -6   98.29    5.50
  -6   0  -6   97.29    6.60
  -6   0  -6  106.59    5.40
   6   0   4   31.20    7.60
   6   0   4   11.60    4.80
  -6   0  -4   13.90    1.90
   6   0   4   24.50    2.80
  -6   0  -4   16.80    3.10
  -6   0  -4   14.60    1.80
   6   0   2   11.70    1.60
   6   0   2   14.70    5.90
  -6   0  -2    4.50    2.10
   6   0   2   16.90    6.00
  -6   0   0 3266.57  120.89
  -6   0   0 3237.18  127.19
   6   0   0 3189.18  126.39
   6   0   0 3167.68  127.19
  -6   0   2   14.20    2.60
   6   0  -2    3.20    4.70
  -6   0   2    7.80    4.30
  -6   0   4   35.50    4.10
  -6   0   4   37.40    2.70
   6   0  -4   21.50    6.30
  -6   0   4   34.00    6.80
  -6   0   6   85.39    6.10
  -6   0   6  103.79    7.00
   6   0  -6  123.99   13.20
  -6   0   6   98.69   10.90
   6   0  -8  930.01   45.30
  -6   0   8  938.41   42.10
  -6   0   8  950.10   38.40
  -6   0  10  707.53   30.10
   6   0 -10  619.74   36.30
  -6   0  10  678.13   32.20
  -6   0  12   13.00    6.00
   6  -2  20    1.50    7.10
  -6  -2 -20    2.60    6.60
  -6  -2 -20   12.10    9.20
   6   2  20   -6.90    6.50
  -6   2 -20    0.30    6.30
   6  -2  18   -1.40    5.70
  -6  -2 -18   -5.40    5.30
  -6  -2 -18    4.50    6.90
  -6   2 -18    5.20    5.70
   6   2  18   -1.50    6.10
   6  -2  16  100.39   10.20
  -6  -2 -16  114.59    9.70
  -6  -2 -16  134.59   13.10
   6   2  16  106.29   10.50
   6   2  16   65.39   18.00
  -6   2 -16  118.59    9.70
   6  -2  14  117.29   10.30
  -6  -2 -14  111.59    8.90
   6  -2  14   98.29   17.30
  -6  -2 -14  115.29   11.20
  -6   2 -14  117.39    9.50
   6   2  14  130.89   10.40
   6   2  14  101.09   18.20
  -6  -2 -12  105.59   10.20
  -6  -2 -12   89.99    7.50
   6  -2  12  122.79    9.40
   6  -2  12  115.59   16.50
   6   2  12  119.19    9.10
  -6   2 -12  102.59    8.00
   6   2  12  132.29   19.60
   6  -2  10   33.40    5.10
  -6  -2 -10   29.80    4.30
  -6  -2 -10   23.30    5.40
   6  -2  10   11.50    7.90
  -6   2 -10   24.10    3.90
   6   2  10   24.70    9.60
   6   2  10   24.30    4.70
  -6  -2  -8  904.51   35.00
  -6  -2  -8  869.61   39.70
  -6  -2  -8  884.91   36.80
   6  -2   8  882.61   35.60
   6  -2   8  872.51   43.30
  -6  -2  -8  922.41   35.00
   6   2   8  862.01   35.30
  -6   2  -8  871.11   35.10
  -6   2  -8  918.91   35.20
  -6   2  -8  909.61   36.40
   6   2   8  872.51   44.90
   6  -2   6  381.26   15.30
  -6  -2  -6  331.67   14.50
  -6  -2  -6  314.77   15.90
  -6  -2  -6  348.07   14.50
   6  -2   6  384.86   22.80
   6  -2   6  370.06   22.50
  -6  -2  -6  324.07   18.20
   6   2   6  298.57   22.10
  -6   2  -6  348.67   15.70
  -6   2  -6  364.16   14.70
   6   2   6  355.46   15.00
  -6   2  -6  351.66   14.70
  -6  -2  -4   95.19    8.30
  -6  -2  -4  102.79    4.70
   6  -2   4   99.79   11.90
  -6  -2  -4  100.39    4.80
   6  -2   4   87.99    5.50
   6  -2   4   78.89   11.00
  -6  -2  -4   99.69    6.50
  -6  -2  -4  133.59   13.70
   6   2   4   90.39   11.70
  -6   2  -4   88.29    4.80
   6   2   4   99.59    5.30
  -6   2  -4   90.79    6.00
  -6   2  -4   84.89   11.90
  -6   2  -4   86.09    5.00
  -6  -2  -2  399.56   17.30
   6  -2   2  416.86   23.40
  -6  -2  -2  375.46   17.90
  -6  -2  -2  394.66   22.60
   6  -2   2  415.26   16.00
  -6   2  -2  408.66   23.50
   6   2   2  398.86   23.40
   6   2   2  423.06   23.20
   6   2   2  400.66   15.80
  -6   2  -2  383.76   16.40
   6  -2   0  486.85   27.00
  -6  -2   0  484.45   20.90
  -6  -2   0  490.95   20.60
   6   2   0  520.45   26.40
   6   2   0  530.05   26.00
  -6   2   0  495.65   20.00
  -6  -2   2  377.06   15.40
  -6  -2   2  395.16   16.60
   6  -2  -2  350.46   22.10
   6   2  -2  387.26   21.40
  -6   2   2  365.66   21.70
  -6   2   2  374.06   15.60
   6   2  -2  361.06   20.20
   6  -2  -4  111.39   13.00
  -6  -2   4  104.39    7.20
  -6   2   4  111.69   12.30
   6   2  -4   92.89   10.50
  -6   2   4  106.09    6.50
  -6   2   4  110.89    6.20
   6   2  -4   99.69   10.20
   6  -2  -6  298.77   21.80
  -6  -2   6  351.36   18.10
  -6  -2   6  333.17   15.30
   6   2  -6  331.77   18.70
  -6   2   6  274.27   19.80
  -6   2   6  305.87   14.70
   6   2  -6  320.07   17.40
  -6  -2   8  856.61   37.70
   6  -2  -8  890.01   45.90
   6   2  -8  882.31   37.40
  -6   2   8  873.91   36.20
   6   2  -8  874.51   40.30
  -6   2   8  847.32   41.60
  -6  -2  10   16.20    4.80
   6  -2 -10   12.70    9.40
  -6  -2  10   23.10    5.10
  -6   2  10   18.80    7.50
  -6   2  10   19.10    5.10
   6   2 -10   25.10    7.80
   6  -2 -12   65.99   20.70
  -6   2  12  105.59   13.80
  -6  -4 -20    3.80    9.20
   6  -4  20   -3.40    6.70
  -6  -4 -20    4.80    7.00
   6   4  20   -3.70    6.80
  -6   4 -20   -2.00    6.50
   6  -4  18    9.70    7.00
  -6  -4 -18   16.30    6.40
  -6  -4 -18   22.70    8.90
  -6   4 -18   12.40    6.30
   6   4  18   30.50    7.80
   6  -4  16   78.49    9.40
  -6  -4 -16   78.49   10.80
  -6  -4 -16   64.49    7.70
   6   4  16   64.39   19.40
  -6   4 -16   81.29    8.90
   6   4  16   61.99    8.50
   6  -4  14   30.70    6.30
  -6  -4 -14   37.50    6.40
   6  -4  14   31.20   11.40
  -6  -4 -14   54.79    8.80
  -6   4 -14   57.39    7.00
   6   4  14   37.70    6.50
   6   4  14   39.10   15.10
  -6  -4 -12  137.09   15.30
  -6  -4 -12  129.89    8.80
   6  -4  12   92.89   14.80
   6  -4  12  117.59    9.50
   6   4  12  117.89    9.40
   6   4  12  151.28   21.70
  -6   4 -12  145.99    9.20
   6  -4  10   95.09    7.90
  -6  -4 -10   71.49    6.10
   6  -4  10   70.79   11.90
  -6  -4 -10   68.79   10.40
   6   4  10   61.99    6.10
   6   4  10   74.79   14.40
  -6   4 -10   80.39    6.50
   6  -4   8   44.70    5.10
  -6  -4  -8   41.40    8.10
  -6  -4  -8   40.90    4.10
  -6  -4  -8   47.40    4.70
   6  -4   8   57.39   11.10
   6   4   8   70.79   14.10
  -6   4  -8   59.89    5.20
   6   4   8   63.59    5.70
  -6   4  -8   45.30    4.90
  -6  -4  -6  115.69   11.10
  -6  -4  -6  141.69    9.00
   6  -4   6  152.78   15.50
   6  -4   6  140.99    8.10
   6  -4   6  145.29   15.90
  -6  -4  -6  137.69    7.40
  -6  -4  -6  163.28    7.40
  -6   4  -6  151.58    7.70
  -6   4  -6  134.29    7.70
   6   4   6  189.28   19.90
  -6   4  -6  134.29    8.00
   6   4   6  160.48    8.00
  -6   4  -6  163.18   16.70
   6  -4   4  483.65   27.50
  -6  -4  -4  507.85   21.00
  -6  -4  -4  466.15   18.80
   6  -4   4  500.15   19.70
  -6  -4  -4  422.06   26.70
  -6  -4  -4  484.15   18.80
  -6  -4  -4  449.66   22.40
  -6   4  -4  489.05   19.50
  -6   4  -4  496.25   19.20
   6   4   4  433.66   27.30
  -6   4  -4  480.05   19.20
  -6   4  -4  455.45   27.20
   6   4   4  463.95   19.20
  -6  -4  -2   30.50    4.80
  -6  -4  -2   29.00    1.80
  -6  -4  -2   27.10    3.90
  -6  -4  -2   21.80    6.50
   6  -4   2   11.10    2.40
   6  -4   2    6.30    5.60
  -6  -4  -2   25.10    1.80
  -6   4  -2   28.40    2.20
  -6   4  -2   23.20    2.10
  -6   4  -2   30.60    2.70
  -6   4  -2   24.80    7.30
   6   4   2    8.60    5.50
  -6  -4   0  587.04   24.80
   6  -4   0  595.94   32.00
  -6  -4   0  584.54   25.30
  -6  -4   0  615.04   30.30
   6  -4   0  579.54   23.20
  -6   4   0  583.54   23.00
  -6   4   0  619.14   32.10
   6   4   0  628.04   30.30
  -6  -4   2   11.50    3.30
   6  -4  -2   43.20    9.30
  -6  -4   2    8.50    3.20
  -6  -4   2    3.90    4.30
  -6   4   2    1.30    5.20
   6   4  -2   27.50    6.70
   6   4  -2   37.80    7.80
  -6   4   2   12.40    1.90
  -6  -4   4  486.65   21.30
   6  -4  -4  463.65   29.40
  -6   4   4  476.65   21.80
  -6   4   4  460.85   28.20
   6   4  -4  486.95   24.30
   6   4  -4  487.05   24.80
  -6  -4   6  129.69    8.70
   6  -4  -6  127.69   17.00
   6   4  -6  132.69   10.30
   6   4  -6  134.29   10.90
  -6   4   6  124.99    9.20
  -6   4   6  140.49   16.80
  -6  -4   8   43.00    5.60
   6  -4  -8   62.59   14.20
  -6   4   8   52.89    6.80
  -6   4   8   58.99   12.00
   6   4  -8   32.80    6.70
   6   4  -8   35.70    5.80
  -6   4  10   73.49   13.50
   6   4 -10   64.39    6.50
  -6   4  12  135.39   18.60
  -6  -6 -20   19.20    7.50
  -6  -6 -20   29.80   11.00
   6  -6  20   30.10    9.20
  -6   6 -20   33.20    8.40
   6   6  20    8.50    7.60
  -6  -6 -18    9.50    8.10
  -6  -6 -18   12.90    6.50
   6  -6  18    7.40    6.80
  -6   6 -18   18.80    6.80
   6   6  18   20.90    7.30
  -6  -6 -16   85.09   11.40
  -6  -6 -16   78.19    8.50
   6  -6  16   82.59    9.70
  -6   6 -16   86.69    8.90
   6   6  16   77.79    9.20
  -6  -6 -14  158.58   11.00
  -6  -6 -14  156.08   13.30
  -6  -6 -14  204.78   20.90
   6  -6  14  122.59   10.70
  -6   6 -14  136.99   10.30
   6   6  14  132.59   23.10
   6   6  14  140.89   11.00
  -6  -6 -12    9.40    5.00
  -6  -6 -12  -11.00    5.70
  -6  -6 -12   -2.40    3.60
   6  -6  12   -3.60    7.50
   6  -6  12    3.30    4.50
  -6   6 -12    8.90    4.30
   6   6  12   -1.70    4.30
   6   6  12   -0.40   11.20
  -6  -6 -10   16.40    7.70
  -6  -6 -10   24.10    5.80
   6  -6  10   24.80    5.00
   6  -6  10    8.30    7.80
  -6  -6 -10   16.20    4.20
   6   6  10   18.80    4.30
  -6   6 -10   17.20    4.30
   6   6  10   25.80   12.10
  -6  -6  -8   76.29    7.70
   6  -6   8   90.49   13.30
  -6  -6  -8   80.69   10.90
   6  -6   8  117.29    8.30
  -6  -6  -8   65.69    5.80
   6   6   8   85.09    6.80
  -6   6  -8   62.59   12.20
  -6   6  -8   80.89    6.60
  -6  -6  -6  453.45   18.10
  -6  -6  -6  426.96   18.20
   6  -6   6  440.56   19.20
  -6  -6  -6  424.46   23.10
  -6  -6  -6  447.36   20.10
  -6   6  -6  419.46   18.50
   6   6   6  455.85   29.60
   6   6   6  435.46   18.60
  -6   6  -6  449.95   27.50
  -6   6  -6  425.86   18.60
   6  -6   4   20.50    3.60
  -6  -6  -4   34.90    3.30
  -6  -6  -4   33.40    6.80
  -6  -6  -4   34.70    5.00
  -6  -6  -4   32.10    2.90
  -6   6  -4   26.40    8.80
  -6   6  -4   22.60    3.30
   6   6   4   24.50    8.50
  -6   6  -4   31.50    3.10
   6   6   4   29.70    3.30
  -6   6  -4   35.00    3.70
  -6  -6  -2  568.94   26.80
   6  -6   2  587.54   36.70
  -6  -6  -2  603.54   24.80
   6  -6   2  528.15   23.40
  -6  -6  -2  597.94   22.30
  -6  -6  -2  590.24   31.80
  -6  -6  -2  594.94   22.40
  -6   6  -2  576.04   32.70
   6   6   2  567.54   32.30
  -6   6  -2  584.94   22.10
  -6   6  -2  567.54   22.70
   6   6   2  553.54   22.80
  -6   6  -2  575.24   22.80
  -6  -6   0  184.28   10.20
   6  -6   0  199.38   22.10
   6  -6   0  179.58    9.00
  -6  -6   0  178.88   11.70
  -6  -6   0  175.98   14.40
  -6   6   0  179.98    7.90
  -6   6   0  206.98   20.90
  -6   6   0  175.28    7.70
   6   6   0  187.88   15.90
   6   6   0  189.58    8.30
   6  -6  -2  644.84   23.90
   6  -6  -2  633.14   25.40
  -6  -6   2  605.74   31.10
  -6  -6   2  600.24   26.70
  -6  -6   2  610.84   28.60
   6   6  -2  691.73   32.60
  -6   6   2  615.74   29.90
  -6  -6   4   15.00    5.50
  -6  -6   4   15.30    5.20
   6  -6  -4   38.50    4.20
  -6  -6   4   21.90    4.70
   6   6  -4   35.70    7.30
   6   6  -4   35.10    7.20
  -6   6   4   23.20   10.40
  -6   6   4   31.20    6.00
   6  -6  -6  430.36   18.30
  -6  -6   6  433.26   20.20
  -6   6   6  433.56   30.10
  -6   6   6  430.86   21.80
   6   6  -6  395.96   21.90
   6   6  -6  456.75   22.70
  -6  -6   8   81.39    8.20
  -6   6   8   88.19   16.80
   6   6  -8   69.59    8.00
   6   6  -8   76.59    8.30
  -6   6  10   17.10   12.30
  -6   6  12   -3.30    9.00
  -6   6  14   93.39   18.60
   6  -8  18   47.90    9.30
  -6  -8 -18   45.50   10.30
  -6  -8 -18   39.00    8.00
  -6   8 -18   69.89    9.70
  -6  -8 -16   24.40    7.90
  -6  -8 -16   16.40    6.30
   6  -8  16   15.00    6.80
  -6   8 -16   19.50    6.60
  -6  -8 -14   -4.30    8.20
  -6  -8 -14   -2.90    4.90
  -6  -8 -14   -0.70    5.90
   6  -8  14    8.30    5.60
  -6   8 -14    2.40    5.40
   6   8  14    3.20    5.10
   6  -8  12   10.20    4.90
  -6  -8 -12   12.70    6.00
  -6  -8 -12   12.00    4.50
   6  -8  12    6.20    8.60
  -6  -8 -12   13.20    8.60
  -6   8 -12   22.50    5.30
   6   8  12    3.50    4.50
   6   8  12    9.80   13.30
   6  -8  10  147.29   17.30
  -6  -8 -10  156.58    9.40
  -6  -8 -10  153.08   17.10
  -6  -8 -10  150.58   11.70
   6  -8  10  141.49   10.30
   6   8  10  144.79    9.70
  -6   8 -10  114.19   16.20
  -6   8 -10  129.89    9.80
   6   8  10  123.69   21.30
   6  -8   8  156.88   10.60
  -6  -8  -8  220.18   18.30
  -6  -8  -8  191.18   11.80
  -6  -8  -8  185.98   10.00
  -6   8  -8  170.48   10.30
  -6   8  -8  179.48   19.40
   6   8   8  189.18   10.50
   6   8   8  159.08   22.30
  -6  -8  -6    4.40    5.80
  -6  -8  -6    7.50    3.10
   6  -8   6    3.10    3.60
  -6  -8  -6   12.10    4.10
  -6   8  -6   14.30    3.60
   6   8   6    7.10    3.20
  -6   8  -6    1.60    6.70
   6   8   6   -5.90    7.50
  -6  -8  -4  399.56   21.10
   6  -8   4  351.46   16.40
  -6  -8  -4  359.76   15.00
  -6  -8  -4  340.07   17.00
  -6  -8  -4  361.36   15.20
   6   8   4  369.16   26.60
  -6   8  -4  328.07   15.40
   6   8   4  353.86   15.50
  -6   8  -4  351.16   15.80
  -6   8  -4  356.16   25.60
  -6   8  -4  351.26   14.50
  -6  -8  -2  988.80   38.10
  -6  -8  -2 1017.50   38.20
   6  -8   2 1046.10   39.80
  -6  -8  -2  990.20   43.60
  -6  -8  -2  933.31   40.30
  -6   8  -2 1008.70   38.90
   6   8   2  967.70   49.90
  -6   8  -2  964.20   38.50
   6   8   2 1004.20   38.60
  -6   8  -2  949.11   50.59
  -6  -8   0  354.16   13.90
  -6  -8   0  339.77   13.80
   6  -8   0  341.07   15.70
  -6  -8   0  346.07   19.80
  -6  -8   0  356.66   16.90
  -6  -8   0  336.07   23.50
  -6   8   0  326.87   14.70
  -6   8   0  336.97   14.40
  -6   8   0  407.16   27.90
   6   8   0  332.47   14.60
   6   8   0  375.66   24.10
  -6  -8   2 1001.40   46.20
  -6  -8   2  973.80   36.40
   6  -8  -2  986.60   39.10
  -6  -8   2  979.00   40.00
  -6  -8   2  954.00   43.50
  -6   8   2  975.30   37.70
  -6   8   2  968.80   37.30
  -6   8   2  995.60   53.19
   6   8  -2  973.90   46.80
   6   8  -2  970.30   37.90
   6  -8  -4  338.37   16.10
  -6  -8   4  357.36   21.00
  -6  -8   4  332.57   20.80
  -6  -8   4  339.47   17.20
  -6   8   4  342.97   13.90
  -6   8   4  281.17   26.20
   6   8  -4  351.36   22.10
  -6   8   4  356.86   14.40
  -6   8   4  352.76   20.80
   6   8  -4  368.96   14.90
  -6  -8   6    6.30    4.10
  -6  -8   6    6.10    4.80
  -6  -8   6   10.80    6.30
   6   8  -6   22.00    7.20
  -6   8   6    6.30    1.80
  -6   8   6    6.20    9.70
  -6   8   6    3.00    1.90
  -6  -8   8  176.88   11.90
   6   8  -8  199.48   14.20
  -6   8   8  171.08    7.80
  -6   8   8  187.28    8.30
  -6   8   8  162.98   24.90
  -6  -8  10  154.38   12.60
  -6   8  10  162.38   26.30
  -6   8  10  136.99    6.50
  -6   8  10  140.39    7.00
  -6   8  12    7.70    2.50
  -6   8  12    3.10   12.90
  -6   8  12    7.50    2.10
  -6   8  14   13.20   14.40
  -6   8  14    1.70    1.90
  -6 -10 -18    4.50    6.50
  -6 -10 -18   12.40    9.00
   6 -10  18   11.40    8.40
  -6  10 -18    7.40    6.90
  -6 -10 -16   26.30    9.70
  -6 -10 -16   29.60    7.60
   6 -10  16   24.70    8.20
  -6  10 -16   29.90    7.50
  -6 -10 -14   16.90    7.60
   6 -10  14   25.90    7.50
  -6 -10 -14   15.00    5.80
  -6  10 -14   27.30    6.60
  -6 -10 -12   44.80    6.70
   6 -10  12   70.19    8.90
  -6 -10 -12   56.59    9.10
  -6 -10 -12   56.89   13.10
  -6  10 -12   71.89    8.10
  -6 -10 -10   34.90    5.80
  -6 -10 -10   32.10    6.70
  -6 -10 -10   24.20   10.10
   6 -10  10   47.90    7.30
   6  10  10   40.30   16.50
  -6  10 -10   22.50   10.60
  -6  10 -10   42.70    6.40
  -6 -10  -8   64.29    7.50
  -6 -10  -8   44.40    5.80
  -6 -10  -8   58.09   11.10
   6 -10   8   56.69    7.30
  -6  10  -8   41.20   11.60
   6  10   8   56.59   15.90
  -6  10  -8   60.39    6.30
  -6 -10  -6  160.18   16.40
   6 -10   6  136.09    9.60
  -6 -10  -6  105.59    7.90
  -6 -10  -6   89.79    8.70
   6  10   6  136.99   21.30
  -6  10  -6  118.09    8.10
   6  10   6  114.79    8.20
  -6  10  -6  126.69   18.60
   6 -10   4   78.39    7.50
  -6 -10  -4   52.39    6.70
  -6 -10  -4   63.99    5.70
  -6 -10  -4   57.39   10.10
  -6  10  -4   60.59   14.40
   6  10   4   74.19    6.10
   6  10   4   78.29   16.90
  -6  10  -4   61.59    5.70
   6 -10   2  103.59    8.60
  -6 -10  -2  126.19    6.90
  -6 -10  -2  124.39    7.20
  -6 -10  -2  138.19    9.70
  -6 -10  -2  137.79   13.90
  -6  10  -2  141.49   20.30
  -6  10  -2  118.39    7.60
   6  10   2  122.99   18.60
   6  10   2  111.29    7.50
  -6 -10   0  262.57   11.50
  -6 -10   0  235.98   17.90
   6 -10   0  258.97   13.70
  -6 -10   0  251.27   14.30
  -6 -10   0  252.67   11.60
   6  10   0  277.47   23.70
  -6  10   0  268.37   13.00
  -6  10   0  301.87   30.30
  -6  10   0  253.47   12.00
  -6 -10   2  118.69   13.90
  -6 -10   2  121.79    9.90
   6 -10  -2  135.89   13.80
  -6 -10   2  119.99    6.20
  -6  10   2  150.78   22.70
  -6  10   2  116.19    6.90
  -6  10   2  137.49    8.10
   6  10  -2  158.58   18.90
  -6 -10   4   61.69    7.30
  -6 -10   4   68.99    3.90
  -6 -10   4   55.49   10.30
  -6 -10   4   34.10    9.40
   6  10  -4   65.89   12.50
  -6  10   4   45.40   15.20
  -6  10   4   80.89    5.20
  -6  10   4   82.39    6.40
  -6 -10   6  103.39   13.70
  -6 -10   6  108.89   12.90
  -6 -10   6  111.79   10.20
  -6 -10   6  112.69    4.70
  -6  10   6  114.39   23.40
   6  10  -6  122.09   14.70
  -6  10   6   94.99    6.10
  -6  10   6   97.19    7.50
  -6 -10   8   70.79    8.80
  -6  10   8   44.90   18.70
  -6  10   8   57.89    4.70
  -6 -10  10   29.40    7.30
  -6  10  10   31.70    3.70
  -6  10  10   37.30   16.70
  -6  10  12   26.10   15.30
  -6  10  12   54.99    4.60
  -6  10  14   20.70    3.60
  -6  10  14   18.20   18.60
  -6  10  16   18.00    3.50
   6 -12  16   -1.00    8.00
  -6 -12 -16   17.50    9.00
  -6 -12 -16   -2.80    6.20
  -6  12 -16    8.40    7.50
  -6 -12 -14    2.00    5.70
   6 -12  14    9.40    7.50
  -6 -12 -14    6.20    7.80
  -6  12 -14    2.50    6.00
   6 -12  12   23.10    7.90
  -6 -12 -12   35.00    6.50
  -6 -12 -12   27.10    7.50
  -6 -12 -12   20.70   10.90
  -6  12 -12   29.50    6.60
  -6 -12 -10   36.00   10.80
  -6 -12 -10   46.00    6.70
   6 -12  10   33.20    7.80
  -6 -12 -10   37.10    7.90
  -6  12 -10   32.90    6.40
  -6  12 -10   52.49   13.50
  -6 -12  -8   -0.80    4.30
   6 -12   8    0.80    5.20
  -6 -12  -8    0.90    5.30
  -6 -12  -8   12.30    8.40
  -6  12  -8    5.60    4.40
  -6  12  -8    0.00    8.90
   6  12   8    8.50   12.90
  -6 -12  -6    3.40    7.70
   6 -12   6   -5.70    4.40
  -6 -12  -6    5.30    4.00
  -6 -12  -6    1.40    4.90
  -6  12  -6    5.80   10.00
   6  12   6   -4.00   10.60
  -6  12  -6    3.50    4.00
  -6 -12  -4   86.89    8.60
  -6 -12  -4   92.69    7.50
  -6 -12  -4   90.39   13.70
   6 -12   4   88.69   13.20
  -6  12  -4   89.09    7.50
   6  12   4  139.59   22.70
  -6  12  -4  118.39   20.30
  -6 -12  -2   33.90    4.70
  -6 -12  -2   28.50    5.80
  -6 -12  -2   39.90    9.50
  -6  12  -2   31.10   13.10
   6  12   2   34.90   13.70
  -6  12  -2   29.40    4.80
  -6 -12   0   16.30    5.70
  -6 -12   0   18.40    8.70
   6  12   0   11.40   11.10
  -6  12   0    1.90    3.20
  -6  12   0    6.10   10.90
  -6 -12   2   33.50   10.30
  -6 -12   2   38.00    6.50
  -6 -12   2   49.90    4.80
  -6  12   2   37.10    4.50
   6  12  -2   50.59   13.60
  -6  12   2   20.80   13.00
  -6 -12   4   95.89    6.50
  -6 -12   4   76.19   13.30
  -6 -12   4   87.29    8.80
  -6  12   4   91.69    6.70
   6  12  -4   78.59   15.10
  -6  12   4  102.99   21.80
  -6 -12   6   -2.70    2.50
  -6 -12   6    6.50    7.90
  -6 -12   6    6.30    5.40
  -6  12   6    7.80    3.10
  -6  12   6    2.60    7.80
  -6 -12   8    6.00    8.40
  -6 -12   8    8.00    5.90
  -6 -12   8    1.20    2.70
  -6  12   8    8.00   15.70
  -6  12   8    1.50    3.00
  -6 -12  10   39.00    7.70
  -6 -12  10   47.10    4.50
  -6 -12  10   47.10    3.90
  -6  12  10   41.90    4.80
  -6  12  10   26.80   29.60
  -6  12  12   22.80    4.20
  -6  12  14    1.90    3.40
  -6  12  16    3.90    3.60
  -6 -14 -16   30.10   10.20
  -6 -14 -16   32.10    8.20
  -6  14 -16   38.10    8.90
  -6 -14 -14    4.00    6.50
  -6 -14 -14    0.40    7.80
  -6  14 -14   13.90    7.10
  -6 -14 -12   22.50    6.60
  -6 -14 -12   15.10    7.90
  -6  14 -12    9.70    6.30
  -6 -14 -10    7.20    6.40
  -6 -14 -10   -2.30    5.20
  -6 -14 -10   -7.10    9.60
  -6  14 -10    3.30    5.30
  -6 -14  -8  130.19   11.90
  -6 -14  -8  108.09    9.70
  -6 -14  -8  126.69   18.40
  -6  14  -8  124.19   10.20
  -6  14  -8   89.29   19.00
  -6 -14  -6   18.80    5.40
  -6 -14  -6   13.30    6.40
  -6 -14  -6    7.30    9.70
  -6  14  -6   14.50    5.30
  -6  14  -6   -1.40   11.00
  -6 -14  -4   -5.10    4.80
  -6 -14  -4   11.80    4.80
  -6 -14  -4   21.30   10.00
   6  14   4    0.80   12.20
  -6  14  -4   -2.30   10.00
  -6  14  -4    1.30    4.20
  -6 -14  -2   26.20   10.10
  -6 -14  -2   27.60    6.70
   6  14   2   21.90   14.20
  -6  14  -2   36.50    5.80
  -6  14  -2   45.80   16.90
  -6 -14   0   27.70    6.90
  -6 -14   0   41.50    5.60
  -6 -14   0   27.00   11.00
  -6  14   0   32.50   16.00
   6  14   0   36.70   14.90
  -6  14   0   24.60    5.00
  -6 -14   2   25.80    4.80
  -6 -14   2   29.70    6.40
  -6 -14   2   23.10   10.70
   6  14  -2   28.60   12.90
  -6  14   2   22.20   14.90
  -6  14   2   17.10    4.60
  -6 -14   4    9.00    4.10
  -6 -14   4    9.70    6.10
  -6 -14   4   14.80    9.80
  -6  14   4    6.40    4.00
  -6  14   4    4.70   13.90
   6  14  -4    9.00   11.10
  -6 -14   6    7.10    6.30
  -6 -14   6   13.50    4.30
  -6 -14   6   -1.40    8.60
  -6  14   6    8.70    4.00
  -6 -14   8  113.69    8.10
  -6 -14   8  118.39   11.40
  -6 -14   8  101.29   17.50
  -6  14   8  105.69    8.00
  -6 -14  10   -5.10    8.60
  -6 -14  10   -3.40    6.90
  -6 -14  10    1.20    3.50
  -6  14  10   -2.60    3.70
  -6 -14  12   11.40   11.60
  -6 -14  12   18.40    3.60
  -6  14  12   18.90    4.70
  -6  14  14   15.40    4.60
  -6  14  16   42.20    5.70
  -6 -16 -14    9.60    8.40
  -6 -16 -14    2.00    7.00
  -6  16 -14    8.20    7.70
  -6 -16 -12   -3.10    6.60
  -6 -16 -12   -4.00    6.30
  -6  16 -12   -1.20    6.20
  -6 -16 -10    1.70    6.20
  -6 -16 -10   -3.80   13.50
  -6 -16 -10   -9.40    5.60
  -6  16 -10   -0.40    5.80
  -6 -16  -8  230.38   25.70
  -6 -16  -8  243.68   16.30
  -6 -16  -8  201.68   14.30
  -6  16  -8  224.98   14.10
  -6 -16  -6   31.10    6.80
  -6 -16  -6   11.90   10.90
  -6 -16  -6    8.50    6.00
  -6  16  -6   34.60   14.30
  -6  16  -6   19.10    5.80
  -6 -16  -4   38.30   13.10
  -6 -16  -4   21.80    7.30
  -6  16  -4   28.90   17.40
  -6  16  -4   18.00    5.80
  -6 -16  -2   36.20    7.80
  -6 -16  -2   20.70   12.80
  -6 -16  -2   34.90    6.30
  -6  16  -2   31.30    6.30
   6  16   2   36.60   16.60
  -6 -16   0   30.20   12.80
  -6 -16   0   28.40    7.40
  -6 -16   0   48.80    6.70
   6  16   0   47.80   16.90
  -6  16   0   40.50    6.30
  -6 -16   2   30.20    5.80
  -6 -16   2   16.20   11.60
  -6 -16   2   42.20    8.20
  -6  16   2   37.50    6.00
   6  16  -2   27.90   15.30
  -6 -16   4   28.10   12.20
  -6 -16   4   23.10    5.60
  -6 -16   4   29.20    7.50
  -6  16   4   20.50    5.40
  -6 -16   6   12.80   11.30
  -6 -16   6   20.30    7.30
  -6 -16   6   24.00    5.70
  -6  16   6    8.60    4.80
  -6 -16   8  237.78   13.30
  -6 -16   8  236.28   16.50
  -6 -16   8  177.48   23.00
  -6  16   8  210.68   12.80
  -6 -16  10    2.20    6.70
  -6 -16  10   10.00    4.70
  -6 -16  10   -9.90   11.50
  -6  16  10    0.10    4.40
  -6 -16  12    1.40    4.10
  -6 -16  12   16.20   13.30
  -6  16  12   -0.10    4.60
  -6 -16  14   -4.40   13.30
  -6  16  14   11.60    5.10
  -6 -18 -10    3.00    7.60
  -6 -18 -10    0.00    6.70
  -6  18 -10   -1.50    6.30
  -6 -18  -8   34.40   17.10
  -6 -18  -8   38.10    8.30
  -6 -18  -8   20.40    7.60
  -6  18  -8   17.40    6.80
  -6 -18  -6   10.80    6.70
  -6 -18  -6    8.10   13.30
  -6 -18  -6   13.00    7.50
  -6  18  -6   15.20    6.50
  -6 -18  -4   25.80    7.90
  -6 -18  -4    6.80   12.30
  -6  18  -4   18.30    6.60
  -6 -18  -2   -0.40   11.50
  -6 -18  -2   -0.90    5.40
  -6 -18  -2    4.30    6.50
  -6  18  -2    5.00    5.70
  -6 -18   0   92.59   19.10
  -6 -18   0   55.29    8.10
  -6 -18   0   75.79    9.90
  -6  18   0   62.09    8.20
  -6 -18   2   -0.10   11.60
  -6 -18   2    3.10    5.40
  -6 -18   2   -1.10    6.50
  -6  18   2   -0.90    5.20
  -6 -18   4   11.80   12.70
  -6 -18   4   -1.70    5.60
  -6 -18   4    8.20    7.00
  -6  18   4   24.40    6.10
  -6 -18   6    7.10    5.80
  -6 -18   6   50.59   15.60
  -6 -18   6   18.30    7.60
  -6  18   6   12.00    5.80
  -6 -18   8   36.90   15.50
  -6 -18   8   31.10    8.80
  -6 -18   8   23.40    6.50
  -6  18   8   29.20    6.40
  -6 -18  10   12.10   12.60
  -6 -18  10    8.50    8.30
  -6 -18  10    4.50    5.40
  -6  18  10    7.60    5.60
  -6 -20  -8  -14.10    6.70
  -6 -20  -8   -4.60    7.10
  -6  20  -8    7.20    7.10
  -6 -20  -6    6.70    7.40
  -6 -20  -6    5.10    7.60
  -6  20  -6   -1.60    6.60
  -6 -20  -4   10.50    7.80
  -6 -20  -4    4.10   14.20
  -6  20  -4    5.20    6.80
  -6 -20  -2   19.80   14.60
  -6 -20  -2   18.50    7.60
  -6 -20  -2   16.80    7.50
  -6  20  -2   19.50    7.20
  -6 -20   0    0.40   12.30
  -6 -20   0   -0.70    6.20
  -6 -20   0    0.70    7.00
  -6  20   0   11.50    6.90
  -6 -20   2   28.40   15.40
  -6 -20   2   17.70    7.90
  -6 -20   2   26.70    7.50
  -6  20   2   27.70    7.20
  -6 -20   4    8.50    7.40
  -6 -20   4   -6.90   12.00
  -6 -20   4   17.70    7.30
  -6  20   4    5.70    6.40
  -6 -20   6   26.90   14.60
  -6 -20   6    9.80    6.70
  -6 -20   6    7.90    7.60
  -6  20   6   -2.60    5.90
  -6 -20   8   -1.40    6.00
  -6 -20   8    3.00    7.80
  -6 -20   8    3.20   14.30
  -6  20   8   -3.00    5.70
  -7  -1 -19    2.60    6.10
  -7  -1 -19    6.80    8.80
  -7   1 -19   -0.10    7.30
  -7   1 -19    3.60    6.30
  -7  -1 -17   15.90    5.80
  -7  -1 -17    1.60    7.00
  -7   1 -17    5.60    7.60
  -7   1 -17    8.00    5.60
  -7  -1 -15   49.80    9.50
  -7  -1 -15   57.29    7.10
   7  -1  15   57.79   16.20
  -7   1 -15   70.79    9.80
  -7   1 -15   61.89    7.50
   7   1  15   74.99   17.80
  -7  -1 -13   13.10    4.50
   7  -1  13   21.70   11.20
  -7  -1 -13   16.40    6.40
   7  -1  13   25.20    5.80
  -7   1 -13   15.90    5.60
   7   1  13   13.80   11.70
   7   1  13   22.70    5.70
  -7   1 -13   20.60    5.00
   7  -1  11    1.00    8.00
  -7  -1 -11   11.40    3.70
  -7  -1 -11    9.80    5.10
   7  -1  11    7.20    4.30
   7   1  11    6.10    9.20
  -7   1 -11    9.30    5.30
  -7   1 -11   10.00    3.70
   7   1  11    0.00    3.70
  -7  -1  -9   11.50    3.10
  -7  -1  -9   19.50    4.50
   7  -1   9    4.20    7.70
   7  -1   9   17.50    4.00
   7   1   9   17.30    4.00
   7   1   9   14.40    8.50
  -7   1  -9   10.50    4.20
  -7   1  -9   13.80    3.50
  -7  -1  -7  134.49    7.00
   7  -1   7  149.59   16.30
   7  -1   7  137.59    8.00
  -7  -1  -7  127.69    7.10
  -7  -1  -7  132.59    9.10
  -7   1  -7  126.99    7.10
  -7   1  -7  132.59    7.30
   7   1   7  145.29    8.00
   7   1   7  145.49   16.80
  -7   1  -7  135.59    8.70
   7  -1   5  958.90   35.80
  -7  -1  -5  932.21   35.00
   7  -1   5  908.61   44.40
  -7  -1  -5  861.01   35.00
  -7  -1  -5  911.31   37.00
  -7   1  -5  960.30   35.10
  -7   1  -5  910.11   36.70
  -7   1  -5  887.41   35.10
   7   1   5  900.11   44.20
   7   1   5  911.41   35.60
  -7  -1  -3  209.38   11.60
  -7  -1  -3  208.08   10.30
   7  -1   3  200.78   16.70
   7  -1   3  191.28    8.90
   7   1   3  193.78   16.30
  -7   1  -3  210.18   10.00
   7   1   3  187.48    8.70
  -7  -1  -1  188.38   10.20
  -7  -1  -1  191.58   10.10
   7  -1   1  203.48   15.60
   7  -1   1  195.98   15.80
   7   1   1  191.78   15.70
  -7   1  -1  225.88   10.00
   7   1   1  206.88   15.40
  -7  -1   1  176.98    8.10
   7  -1  -1  161.78   16.50
  -7  -1   1  174.68    9.40
  -7   1   1  159.48    8.80
   7   1  -1  203.68   15.00
   7   1  -1  193.38   14.10
  -7   1   1  144.59   15.10
  -7  -1   3  206.28   10.80
  -7  -1   3  224.28   15.50
   7  -1  -3  230.78   17.20
   7   1  -3  229.88   16.40
  -7   1   3  180.38   15.30
  -7   1   3  191.68   10.20
   7   1  -3  217.08   15.00
  -7  -1   5  880.91   35.50
  -7  -1   5  880.91   40.30
   7  -1  -5  881.31   43.00
  -7   1   5  856.21   35.10
  -7   1   5  892.31   34.20
   7   1  -5  880.61   41.50
  -7   1   5  864.41   41.40
  -7  -1   7  127.79   12.60
   7  -1  -7  105.69   14.60
  -7  -1   7  131.09    8.40
  -7  -1   7  124.59    7.50
   7   1  -7  127.69   14.00
  -7   1   7  119.29   13.50
  -7   1   7  134.09    7.90
   7  -1  -9   23.50    9.40
  -7  -1   9   17.90    4.20
  -7  -1   9   10.30    5.30
   7   1  -9   14.80    7.50
  -7   1   9   11.50    4.20
  -7   1   9   17.20    7.00
   7  -1 -11    3.30    8.70
  -7  -1  11    1.50    4.80
  -7   1  11    4.40    5.80
  -7  -3 -19   27.30    7.60
  -7  -3 -19   30.50   10.30
  -7   3 -19   28.40    7.80
  -7  -3 -17    2.30    5.70
  -7  -3 -17    2.90    7.50
  -7   3 -17    5.80    5.80
  -7  -3 -15    2.50    4.80
   7  -3  15   11.20   10.50
  -7  -3 -15    2.90    6.70
   7   3  15   -7.00    9.90
  -7   3 -15    7.20    5.30
  -7  -3 -13   -2.90    4.00
   7  -3  13   -4.90    4.30
   7  -3  13    7.80    9.20
  -7  -3 -13   -4.80    4.80
   7   3  13   -2.50   10.00
  -7   3 -13    1.80    4.30
  -7  -3 -11  248.98   12.20
   7  -3  11  237.88   21.30
  -7  -3 -11  224.18   14.40
   7  -3  11  240.68   13.10
  -7   3 -11  224.68   12.20
   7   3  11  228.48   12.90
  -7   3 -11  219.08   13.50
   7   3  11  247.78   25.70
  -7  -3  -9  164.58    9.20
   7  -3   9  159.48   10.10
  -7  -3  -9  182.58   11.50
   7  -3   9  159.68   17.90
  -7  -3  -9  226.38   18.00
   7   3   9  176.68   10.00
   7   3   9  167.88   20.10
  -7   3  -9  173.18   10.80
  -7   3  -9  172.58    9.60
  -7  -3  -7  119.49    6.70
  -7  -3  -7  117.59    8.50
   7  -3   7  111.19   14.40
  -7  -3  -7  114.89   11.60
  -7  -3  -7  121.49    6.50
   7  -3   7  133.19    7.90
   7   3   7  118.29    7.30
  -7   3  -7   97.59    7.50
  -7   3  -7  110.39    6.80
  -7   3  -7  107.59    6.60
   7  -3   5  126.79   15.00
  -7  -3  -5  144.29    6.40
  -7  -3  -5  125.89   10.90
  -7  -3  -5  125.49    6.40
  -7  -3  -5  139.89    9.00
   7  -3   5  123.59    7.40
   7   3   5  142.69   16.60
  -7   3  -5  136.89    7.90
  -7   3  -5  141.39    6.90
  -7   3  -5  121.89   15.40
   7   3   5  129.59    7.10
  -7   3  -5  128.99    6.60
  -7  -3  -3   53.69    6.80
   7  -3   3   74.29    4.70
  -7  -3  -3   52.89    5.70
  -7   3  -3   57.39    3.30
  -7   3  -3   61.79    3.30
   7   3   3   74.89    4.30
   7   3   3   67.49   10.70
  -7   3  -3   62.09    4.80
  -7   3  -3   44.40    9.40
  -7  -3  -1   50.79    5.00
  -7  -3  -1   52.69    5.60
   7  -3   1   45.70    9.60
  -7  -3  -1   40.80    8.10
  -7   3  -1   54.39    4.20
  -7   3  -1   38.10    8.50
   7   3   1   35.60    8.20
   7   3   1   37.80    8.70
  -7  -3   1   39.00    4.40
  -7  -3   1   36.40    4.70
   7  -3  -1   37.40    9.40
  -7   3   1   32.10    3.40
  -7   3   1   33.70    8.60
   7   3  -1   59.29   10.10
   7   3  -1   66.69    9.90
   7  -3  -3   45.30   10.20
  -7  -3   3   67.09    6.30
  -7  -3   3   75.39    5.60
  -7   3   3   58.69   10.90
  -7   3   3   60.29    4.60
   7   3  -3   38.10    7.60
   7   3  -3   37.20    7.90
  -7   3   3   63.89    6.70
  -7  -3   5  142.79    9.20
   7  -3  -5  159.48   18.00
   7   3  -5  140.69   13.90
  -7   3   5  151.88    9.10
   7   3  -5  148.59   12.30
  -7   3   5  128.19   15.50
  -7  -3   7   94.69    8.30
   7  -3  -7   96.19   15.20
  -7   3   7   97.79   14.10
   7   3  -7  143.29   12.10
   7   3  -7  104.29   10.50
  -7   3   7  111.99    8.20
   7  -3  -9  181.78   26.00
   7   3  -9  176.48   12.40
  -7   3   9  159.48   11.30
  -7   3   9  185.68   19.00
   7   3  -9  166.38   14.30
  -7   3  11  237.88   20.00
  -7   3  13    8.50   12.80
  -7  -5 -19   31.90    9.80
  -7  -5 -19   48.80    8.70
  -7   5 -19   40.80    8.40
  -7  -5 -17   61.69    8.60
  -7  -5 -17   64.59   10.50
  -7   5 -17   66.09    8.30
  -7  -5 -15    2.10    4.90
  -7  -5 -15    2.40    6.90
  -7   5 -15    7.20    5.20
  -7  -5 -13   -2.80    4.80
   7  -5  13   -2.90    8.90
   7  -5  13    3.60    5.60
  -7  -5 -13   10.70    8.00
  -7  -5 -13    3.50    4.30
   7   5  13    1.10   10.70
  -7   5 -13    9.80    5.10
  -7  -5 -11   17.10    7.80
  -7  -5 -11    1.80    2.00
   7  -5  11    1.90    8.00
   7  -5  11    4.60    4.60
  -7  -5 -11   14.50    4.20
   7   5  11   15.40   10.70
  -7   5 -11   13.80    4.30
  -7  -5  -9  250.57   18.30
   7  -5   9  286.77   14.30
  -7  -5  -9  280.47   13.30
   7  -5   9  265.67   21.90
   7   5   9  284.27   13.90
  -7   5  -9  279.97   13.50
   7   5   9  270.57   28.10
  -7   5  -9  281.57   14.30
   7  -5   7  495.65   30.80
   7  -5   7  534.25   22.90
  -7  -5  -7  564.04   21.90
  -7  -5  -7  557.74   22.00
  -7  -5  -7  539.15   27.60
  -7   5  -7  508.25   22.30
   7   5   7  531.35   22.40
   7   5   7  524.45   34.40
  -7   5  -7  550.54   22.90
  -7   5  -7  505.55   31.50
  -7  -5  -5   14.20    4.10
  -7  -5  -5   15.20    5.70
  -7  -5  -5   12.00    2.30
  -7  -5  -5   11.40    2.10
   7  -5   5   14.10    3.20
  -7   5  -5   10.30    2.80
  -7   5  -5   12.70    2.90
  -7   5  -5   11.40    2.60
   7   5   5   20.20    3.30
  -7   5  -5   18.20    7.40
   7   5   5    5.80    7.40
  -7  -5  -3   11.80    1.70
  -7  -5  -3   14.00    1.70
  -7  -5  -3   18.00    5.20
  -7  -5  -3   22.50    4.40
   7  -5   3    7.00    2.60
   7   5   3    6.50    2.10
  -7   5  -3   12.10    2.40
  -7   5  -3   12.70    2.10
   7   5   3    4.40    6.70
  -7   5  -3   18.50    8.70
  -7   5  -3   15.20    2.30
  -7  -5  -1  122.99    9.50
  -7  -5  -1  134.69    8.90
  -7  -5  -1  146.29   15.80
   7  -5   1  143.69    7.30
   7   5   1  137.29   15.50
  -7   5  -1  157.58   17.80
  -7   5  -1  134.69    6.50
  -7  -5   1  143.79   14.70
  -7  -5   1  118.79    8.80
  -7  -5   1  127.99    8.60
  -7   5   1  143.79   16.70
   7   5  -1  128.49   13.90
  -7   5   1  136.29    6.20
  -7  -5   3    7.40    3.80
  -7  -5   3    4.70    3.70
  -7   5   3   -0.40    6.50
   7   5  -3    4.00    5.30
  -7   5   3    1.80    4.30
   7   5  -3    1.30    5.10
  -7  -5   5    3.60    4.00
  -7  -5   5   15.10    4.10
  -7   5   5   12.70    4.30
  -7   5   5    8.00    7.30
   7   5  -5   19.10    6.10
   7   5  -5   10.60    5.80
  -7  -5   7  564.54   25.80
  -7   5   7  576.14   35.60
  -7   5   7  572.74   27.10
   7   5  -7  614.84   29.20
   7   5  -7  569.74   28.00
  -7  -5   9  263.57   14.70
  -7   5   9  247.38   25.20
   7   5  -9  279.77   15.80
  -7   5  11   10.00    9.80
  -7   5  13    3.40    9.10
  -7  -7 -19   17.10    7.50
  -7  -7 -19   12.70    8.90
  -7   7 -19    4.30    7.20
  -7  -7 -17    2.20    6.10
  -7  -7 -17    8.80    8.40
  -7   7 -17   -0.80    5.90
  -7  -7 -15    8.10    7.20
  -7  -7 -15    2.20    9.30
  -7  -7 -15    2.70    5.00
  -7   7 -15    1.20    5.30
  -7  -7 -13   60.89   12.90
  -7  -7 -13   57.39    9.40
   7  -7  13   81.79   14.90
  -7  -7 -13   54.29    6.70
   7   7  13   32.60   17.10
  -7   7 -13   66.09    7.50
   7  -7  11  185.48   17.10
  -7  -7 -11  168.18   10.70
   7  -7  11  230.88   22.70
  -7  -7 -11  180.48   18.30
  -7  -7 -11  201.28   13.80
   7   7  11  154.18   24.30
  -7   7 -11  176.78   11.20
   7  -7   9   23.10    9.40
   7  -7   9   31.70    5.60
  -7  -7  -9   23.80    4.30
  -7  -7  -9   30.60    8.80
  -7  -7  -9   36.20    6.60
   7   7   9   -1.10    5.80
  -7   7  -9   25.60    4.80
  -7   7  -9   23.20    9.80
  -7  -7  -7   21.20    7.50
  -7  -7  -7   16.20    3.50
  -7  -7  -7   16.60    5.10
   7  -7   7   25.80    4.70
   7   7   7   20.10    6.50
   7   7   7   15.00   10.20
  -7   7  -7   14.20    3.40
  -7   7  -7   20.80    4.10
  -7   7  -7   13.60    7.70
  -7  -7  -5   16.80    2.60
  -7  -7  -5   17.10    2.90
  -7  -7  -5    9.10    6.00
   7  -7   5   12.50    3.80
  -7  -7  -5   14.70    4.10
  -7   7  -5   16.30    3.20
  -7   7  -5   20.60    3.40
  -7   7  -5   18.10    2.90
   7   7   5    9.90    3.30
   7   7   5    5.40    8.10
  -7   7  -5    1.20    7.80
   7  -7   3  149.29    8.40
  -7  -7  -3  130.29    9.10
  -7  -7  -3  132.59   12.60
  -7  -7  -3  148.99    6.80
  -7  -7  -3  125.19    6.50
  -7   7  -3  134.69    7.20
  -7   7  -3  145.59    6.40
   7   7   3  153.28   18.00
   7   7   3  128.59    7.40
  -7   7  -3  137.29    7.20
  -7   7  -3  132.69   17.20
  -7  -7  -1  356.96   17.20
  -7  -7  -1  325.17   19.00
   7  -7   1  364.56   16.00
  -7   7  -1  349.37   26.20
  -7   7  -1  365.46   14.60
  -7   7  -1  356.96   14.50
   7   7   1  359.06   15.10
   7   7   1  353.96   24.40
  -7  -7   1  346.77   19.10
  -7  -7   1  350.76   23.00
  -7  -7   1  389.16   17.40
   7  -7  -1  335.07   15.60
   7   7  -1  340.07   23.40
  -7   7   1  359.46   13.60
  -7   7   1  340.67   13.50
  -7   7   1  366.16   27.00
   7  -7  -3  123.79    8.00
  -7  -7   3  163.88   10.30
  -7  -7   3  137.49   14.60
  -7  -7   3  137.19   12.70
   7   7  -3  133.79   15.10
  -7   7   3  158.98   14.40
  -7  -7   5    9.80    5.50
  -7  -7   5    7.60    4.10
  -7   7   5    8.20    5.20
  -7   7   5    5.00    8.50
   7   7  -5   11.80    6.40
   7   7  -5   10.30    5.90
  -7  -7   7   16.50    5.40
   7   7  -7   15.90    5.80
  -7   7   7   18.40   11.10
   7   7  -7    9.70    5.80
  -7  -7   9   29.20    6.30
  -7   7   9   29.20   13.30
  -7   7  11  182.38   25.20
  -7   7  13   39.50   15.50
  -7  -9 -17   10.50    9.20
  -7  -9 -17    3.50    6.20
  -7   9 -17   16.70    7.00
  -7  -9 -15    2.40    7.90
  -7  -9 -15   11.30    6.10
  -7   9 -15    2.80    5.70
  -7  -9 -13   -3.00    5.90
  -7  -9 -13   -9.30    8.90
  -7  -9 -13   -8.30    4.30
  -7   9 -13   -2.30    5.10
  -7  -9 -11   27.70   10.90
  -7  -9 -11   27.20    6.90
   7  -9  11   28.80   10.80
  -7  -9 -11   20.00    5.30
  -7   9 -11   28.90    5.90
  -7  -9  -9   23.30    4.70
  -7  -9  -9   35.70    7.10
  -7  -9  -9   14.00    8.10
   7   9   9   19.60   12.70
  -7   9  -9   32.20   11.30
  -7   9  -9   30.30    5.40
  -7  -9  -7   55.09   10.80
  -7  -9  -7   50.69    5.40
  -7  -9  -7   64.39    7.90
  -7   9  -7   97.99   16.30
  -7   9  -7   71.99    6.60
   7   9   7   75.39   16.70
  -7  -9  -5    6.60    4.50
  -7  -9  -5    7.70    2.90
  -7  -9  -5    7.00    6.40
   7   9   5   13.40   10.70
  -7   9  -5   10.60    9.40
  -7   9  -5    7.80    3.20
  -7  -9  -3    6.50    6.20
  -7  -9  -3   10.90    2.40
  -7  -9  -3   13.40    4.60
  -7  -9  -3    8.60    2.40
  -7   9  -3    7.70    3.00
   7   9   3   16.50    9.60
  -7   9  -3   -5.40    6.80
  -7  -9  -1   60.59    3.90
  -7  -9  -1   45.70    8.40
  -7  -9  -1   49.40    6.50
  -7  -9  -1   61.39    4.00
  -7   9  -1   58.59    4.90
  -7   9  -1   73.49   16.40
  -7   9  -1   56.89    4.60
   7   9   1   39.20   11.20
  -7  -9   1   53.79    9.50
  -7  -9   1   49.30    6.50
  -7   9   1   48.90    3.80
  -7   9   1   41.20    3.90
   7   9  -1   49.60   11.80
  -7   9   1   45.90   13.00
  -7  -9   3    2.30    5.80
  -7  -9   3   10.10    5.00
  -7  -9   3    1.90    6.20
  -7   9   3    7.00    2.00
   7   9  -3    3.90    7.40
  -7   9   3   17.60   12.10
  -7   9   3   10.20    1.90
  -7  -9   5   12.60    5.20
  -7  -9   5   15.40    6.90
  -7  -9   5   10.50    6.70
  -7   9   5   10.90    1.60
  -7   9   5   10.60    1.50
  -7   9   5    2.90   10.10
   7   9  -5    6.90    7.00
  -7  -9   7   53.09    7.60
  -7  -9   7   47.90   10.00
  -7   9   7   48.20   16.30
   7   9  -7   60.99   10.80
  -7  -9   9   29.20    7.20
  -7   9   9   11.10   14.20
  -7   9  11   28.30   16.80
  -7   9  13   -3.60   12.90
  -7 -11 -17   11.20    6.80
  -7 -11 -17    3.60    9.30
  -7  11 -17    0.60    6.80
  -7 -11 -15   29.30    7.20
  -7 -11 -15   43.00    9.30
  -7  11 -15   37.20    7.60
  -7 -11 -13   10.60   11.20
  -7 -11 -13    5.90    5.60
  -7 -11 -13   19.40    8.10
  -7  11 -13   14.60    6.00
  -7 -11 -11    9.70    4.90
  -7 -11 -11   12.30    6.20
  -7 -11 -11    0.50    9.60
   7 -11  11    5.50    9.70
  -7  11 -11    7.70    5.30
  -7  11 -11   18.90   11.30
  -7 -11  -9   17.30    4.90
  -7 -11  -9   31.10   10.60
  -7 -11  -9   18.80    6.10
  -7  11  -9   18.80    5.40
  -7  11  -9   21.70   10.70
  -7 -11  -7   21.10    9.00
  -7 -11  -7   14.90    4.30
  -7 -11  -7    7.20    5.00
  -7  11  -7    3.70    9.40
   7  11   7   13.90   12.90
  -7  11  -7   12.80    4.50
  -7 -11  -5  427.86   26.10
  -7 -11  -5  409.76   18.40
  -7 -11  -5  407.36   20.60
  -7  11  -5  405.16   18.70
   7  11   5  467.25   36.30
  -7  11  -5  432.26   32.80
  -7 -11  -3  103.19    7.10
  -7 -11  -3  119.59   14.30
  -7 -11  -3  124.69   10.40
  -7  11  -3  109.59   19.80
  -7  11  -3   99.49    7.60
   7  11   3  135.89   21.60
  -7 -11  -1   11.60    4.90
  -7 -11  -1    4.80    2.80
  -7 -11  -1    6.10    6.80
   7  11   1    9.60    9.20
  -7  11  -1   11.80   10.50
  -7  11  -1    5.30    3.20
  -7 -11   1    2.20    2.00
  -7 -11   1   -0.30    4.90
  -7 -11   1   -5.10    5.50
  -7 -11   1    2.40    2.10
  -7  11   1    3.00    2.60
  -7  11   1    7.90   11.00
   7  11  -1    7.50    9.70
  -7 -11   3  105.09    4.60
  -7 -11   3   85.39    8.80
  -7 -11   3  131.79   15.40
  -7 -11   3  103.69    4.70
   7  11  -3  139.09   18.60
  -7  11   3   99.99   21.70
  -7  11   3   99.99    6.30
  -7 -11   5  373.86   25.50
  -7 -11   5  418.46   20.90
   7  11  -5  388.86   27.70
  -7  11   5  393.56   16.40
  -7 -11   7   11.20    5.60
  -7 -11   7    6.10    7.80
  -7  11   7   11.70    2.60
  -7  11   7   20.50   14.90
  -7 -11   9   11.70    9.20
  -7 -11   9   16.40    6.90
  -7  11   9    9.60   15.40
  -7  11   9   21.50    2.80
  -7 -11  11   12.10    7.50
  -7  11  11   10.00    2.00
  -7 -13 -15   14.10    9.00
  -7 -13 -15   -4.90    6.30
  -7  13 -15   20.10    7.50
  -7 -13 -13   24.90    8.60
  -7 -13 -13   22.50    6.50
  -7  13 -13   20.30    6.80
  -7 -13 -11   -7.60    9.40
  -7 -13 -11   -6.30    6.70
  -7 -13 -11    1.50    5.10
  -7  13 -11    3.80    5.50
  -7 -13  -9   -4.80    4.50
  -7 -13  -9    4.90    9.70
  -7 -13  -9    1.40    6.10
  -7  13  -9   -1.00   10.20
  -7  13  -9    2.30    4.90
  -7 -13  -7   46.50    7.50
  -7 -13  -7   35.80   11.40
  -7 -13  -7   45.20    6.40
  -7  13  -7   37.60    6.20
  -7  13  -7   32.30   12.80
  -7 -13  -5   -3.60    8.10
  -7 -13  -5    9.20    4.50
  -7 -13  -5   18.10    6.40
  -7  13  -5    6.10   11.90
  -7  13  -5   11.90    4.60
   7  13   5   19.90   16.10
  -7 -13  -3   21.80    6.30
  -7 -13  -3   13.40    4.00
  -7 -13  -3   22.70   10.40
  -7  13  -3   22.80    4.70
   7  13   3    0.60   13.30
  -7  13  -3   21.90   13.80
  -7 -13  -1  104.09    7.50
  -7 -13  -1  109.59   14.70
  -7 -13  -1  128.49   11.30
  -7  13  -1  108.59   22.30
   7  13   1  134.79   21.90
  -7  13  -1   96.29    7.70
  -7 -13   1  100.99    7.00
  -7 -13   1   92.99   15.00
  -7 -13   1   92.39   10.10
  -7  13   1  119.19    7.80
   7  13  -1   86.89   18.00
  -7  13   1  124.79   23.30
  -7 -13   3   19.20    3.40
  -7 -13   3   19.80   10.40
  -7 -13   3   18.50    6.40
  -7  13   3   18.40    4.00
   7  13  -3   30.30   12.10
  -7  13   3   13.20   15.10
  -7 -13   5   16.90    2.30
  -7 -13   5   10.20    9.70
  -7 -13   5   12.30    6.40
  -7 -13   5   13.60    2.40
  -7  13   5   31.50   17.60
  -7  13   5   15.40    3.60
  -7 -13   7   25.30   10.50
  -7 -13   7   32.30    8.00
  -7  13   7   36.30    4.40
  -7 -13   9   -0.90    8.20
  -7 -13   9   -1.70    6.20
  -7  13   9    3.50    3.20
  -7 -13  11    3.00    7.40
  -7 -13  11   12.10   10.70
  -7  13  11   -0.60    2.90
  -7  13  13   16.70    3.30
  -7 -15 -13   -0.20    6.90
  -7 -15 -13   -1.10    6.30
  -7  15 -13   11.10    6.80
  -7 -15 -11   12.70    6.40
  -7 -15 -11   23.60    8.30
  -7 -15 -11   -6.00   11.00
  -7  15 -11   10.70    6.30
  -7 -15  -9   19.30   12.90
  -7 -15  -9   20.10    7.20
  -7 -15  -9   23.50    6.70
  -7  15  -9   26.00    6.60
  -7 -15  -7   11.40    6.90
  -7 -15  -7   -2.30    5.10
  -7 -15  -7    3.10   10.40
  -7  15  -7    6.50   12.80
  -7  15  -7    2.80    4.80
  -7 -15  -5    2.10    4.60
  -7 -15  -5   -7.90    9.50
  -7 -15  -5   -3.80    5.00
  -7  15  -5    0.00    4.60
  -7  15  -5   12.30   14.90
  -7 -15  -3    1.30    5.40
  -7 -15  -3    7.10    4.40
  -7 -15  -3    5.80    9.50
  -7  15  -3    7.90    4.80
  -7 -15  -1   73.79   14.50
  -7 -15  -1   78.79    9.50
  -7 -15  -1   97.79    8.00
  -7  15  -1   74.39    7.50
   7  15   1  103.19   22.60
  -7 -15   1   67.39    9.10
  -7 -15   1   80.79   15.90
   7  15  -1   80.49   18.60
  -7  15   1   78.99    7.30
  -7 -15   3    8.80    5.90
  -7 -15   3   17.80   10.90
  -7  15   3    3.20    4.10
   7  15  -3   -3.70   11.20
  -7 -15   5    0.80    5.40
  -7 -15   5   -6.30    9.60
  -7  15   5   -0.20    3.70
  -7 -15   7   12.90   10.30
  -7 -15   7    0.10    6.70
  -7  15   7   -2.70    3.60
  -7 -15   9   48.00   14.50
  -7 -15   9   18.30    8.10
  -7  15   9   29.50    4.90
  -7 -15  11   10.90    8.20
  -7 -15  11   21.80   13.00
  -7  15  11   10.00    4.00
  -7 -15  13   -2.10   11.10
  -7  15  13    1.20    3.50
  -7 -17 -11   40.50    9.70
  -7 -17 -11   38.80    8.70
  -7  17 -11   44.20    8.20
  -7 -17  -9   43.80   15.20
  -7 -17  -9   25.20    8.50
  -7 -17  -9   14.40    7.00
  -7  17  -9   13.10    6.60
  -7 -17  -7   40.80   14.50
  -7 -17  -7   45.50    9.60
  -7 -17  -7   68.39    8.70
  -7  17  -7   50.89    7.90
  -7 -17  -5   10.20    6.00
  -7 -17  -5   21.50    8.00
  -7 -17  -5    4.90   11.80
  -7  17  -5   17.20    6.10
  -7 -17  -3   48.30    7.60
  -7 -17  -3   67.49   16.20
  -7 -17  -3   61.29    9.10
  -7  17  -3   62.99    8.10
  -7 -17  -1   60.89    7.60
  -7 -17  -1   85.49    9.80
  -7 -17  -1   33.80   14.50
  -7  17  -1   70.29    8.10
  -7 -17   1   64.69    9.50
  -7 -17   1   96.79   18.70
   7  17  -1   62.69   20.10
  -7  17   1   73.39    7.80
  -7 -17   3   56.99    7.30
  -7 -17   3   60.39    8.90
  -7 -17   3   63.49   16.50
  -7  17   3   72.29    7.50
  -7 -17   5   16.50    7.00
  -7 -17   5   59.19   14.80
  -7 -17   5    4.20    4.70
  -7  17   5    9.70    5.00
  -7 -17   7   66.79   10.30
  -7 -17   7   60.99   16.90
  -7 -17   7   47.50    5.90
  -7  17   7   56.39    6.80
  -7 -17   9   15.90    8.50
  -7 -17   9    8.90   12.50
  -7  17   9   15.00    5.10
  -7 -17  11   25.00    9.50
  -7 -17  11   65.49   17.10
  -7  17  11   41.20    6.00
  -7 -19  -9    1.80    7.60
  -7 -19  -9    8.80    8.40
  -7  19  -9    7.20    6.90
  -7 -19  -7   22.90    7.60
  -7 -19  -7    1.10   13.40
  -7 -19  -7    4.70    7.30
  -7  19  -7    3.60    6.60
  -7 -19  -5    6.70    8.20
  -7 -19  -5    9.80    6.80
  -7 -19  -5   49.60   16.50
  -7  19  -5   13.30    6.80
  -7 -19  -3   10.90    6.40
  -7 -19  -3    9.10   14.20
  -7 -19  -3    0.10    7.10
  -7  19  -3   -0.40    6.00
  -7 -19  -1    2.70   13.30
  -7 -19  -1   10.20    7.70
  -7  19  -1   20.50    6.60
  -7 -19   1   29.70   14.50
  -7 -19   1    4.50    7.40
  -7  19   1   10.50    5.90
  -7 -19   3    5.50   12.60
  -7 -19   3    4.50    7.80
  -7 -19   3    2.40    6.00
  -7  19   3   12.90    6.00
  -7 -19   5   22.50   15.20
  -7 -19   5   17.40    8.30
  -7 -19   5   11.90    6.00
  -7  19   5    8.00    5.60
  -7 -19   7    8.80    7.70
  -7 -19   7   -9.30    4.80
  -7 -19   7    3.70   12.80
  -7  19   7    4.00    5.40
  -7 -19   9   10.90    8.70
  -7 -19   9    2.00   12.30
  -7  19   9    4.00    5.50
  -7 -21  -1    6.90    7.90
  -7 -21  -1   14.40   15.30
  -7  21  -1   20.30    7.60
  -7 -21   1    7.60    7.90
  -7 -21   1   24.40   16.10
  -7  21   1    8.30    6.90
  -8   0 -20   59.39   12.50
  -8   0 -20   37.40    8.20
  -8   0 -18    7.60    8.70
  -8   0 -18   -6.40    5.70
   8   0  16   56.39   18.40
  -8   0 -16   78.09    8.40
  -8   0 -16   90.29   11.90
  -8   0 -14    6.90    6.00
   8   0  14    4.80   10.30
  -8   0 -14    3.80    4.70
  -8   0 -12   43.80    7.60
  -8   0 -12   46.80    5.60
   8   0  12   36.60   12.50
  -8   0 -10   97.59    7.20
  -8   0 -10  100.09    9.00
   8   0  10   96.79   15.70
  -8   0  -8  394.16   18.80
  -8   0  -8  402.26   16.90
   8   0   8  375.96   27.00
  -8   0  -6 1483.55   57.49
  -8   0  -6 1524.15   55.19
   8   0   6 1528.05   56.29
   8   0   6 1288.27   65.29
  -8   0  -6 1409.96   55.29
   8   0   4 1405.16   63.59
   8   0   4 1422.86   53.79
  -8   0  -4 1394.56   55.09
   8   0   2   28.60    8.70
  -8   0  -2   14.60    3.40
  -8   0   0 2350.26   89.09
   8   0   0 2317.37   96.49
  -8   0   2   18.30    6.70
   8   0  -2    7.70    5.90
  -8   0   2   17.80    3.60
   8   0  -2   23.20    8.30
  -8   0   4 1382.06   61.49
  -8   0   4 1394.46   54.89
   8   0  -4 1430.26   63.19
  -8   0   6 1458.55   56.29
  -8   0   6 1412.26   54.39
   8   0  -6 1434.46   64.29
  -8   0   6 1403.86   62.19
  -8   0   8  404.06   18.60
   8   0  -8  435.56   27.60
  -8   0   8  424.56   24.40
  -8   0  10  109.19   12.90
   8   0 -10   94.29   17.10
  -8   0  10   98.09    9.00
  -8  -2 -20   -0.10    9.50
  -8  -2 -20    6.00    6.90
  -8   2 -20    2.90    7.00
  -8   2 -20    4.00   10.30
  -8  -2 -18   10.20    8.10
  -8  -2 -18    8.80    6.10
  -8   2 -18   19.10    8.70
  -8   2 -18    3.40    6.10
  -8  -2 -16  342.17   21.60
  -8  -2 -16  346.67   17.90
  -8   2 -16  332.17   21.30
  -8   2 -16  343.27   18.10
   8  -2  14  113.59   19.90
  -8  -2 -14  114.19   12.00
  -8  -2 -14  128.49    9.60
  -8   2 -14  101.89    9.00
  -8   2 -14  125.79   12.20
   8   2  14  118.99   21.40
   8  -2  12   21.60   11.80
  -8  -2 -12   21.60    6.00
  -8  -2 -12   30.60    5.10
  -8   2 -12   40.20    7.10
  -8   2 -12   50.79    6.10
   8   2  12   38.20   13.40
  -8  -2 -10   18.70    5.10
   8  -2  10   -0.10    7.30
  -8  -2 -10   14.80    3.70
   8   2  10   12.00    9.90
  -8   2 -10   11.70    3.80
  -8   2 -10   12.10    4.90
  -8  -2  -8 1010.30   41.70
  -8  -2  -8  978.80   39.40
   8  -2   8 1082.99   51.29
  -8   2  -8  982.80   39.60
   8   2   8 1047.30   52.49
  -8   2  -8 1016.40   41.20
  -8  -2  -6  127.29    9.20
  -8  -2  -6   89.39    5.50
   8  -2   6   75.89   12.60
   8  -2   6   93.49    6.80
  -8  -2  -6  108.69    5.40
  -8  -2  -6   96.49   10.20
  -8   2  -6   92.79    5.80
  -8   2  -6   95.49    7.60
   8   2   6   91.09    6.50
  -8   2  -6  111.09    5.70
   8   2   6   75.39   13.20
   8  -2   4   36.70    9.40
   8  -2   4   66.19    5.10
  -8  -2  -4   63.59    7.60
  -8  -2  -4   44.30    5.30
  -8   2  -4   55.29    3.20
   8   2   4   66.99    4.70
   8   2   4   56.89   10.80
  -8   2  -4   57.39    3.10
  -8   2  -4   68.79    5.80
   8  -2   2  227.08   18.00
  -8  -2  -2  230.08   12.10
  -8  -2  -2  230.08   12.50
  -8   2  -2  239.78   11.30
   8   2   2  211.78   17.80
  -8   2  -2  249.78   19.10
  -8  -2   0 2200.38   84.49
  -8  -2   0 2146.09   83.89
  -8   2   0 2201.48   83.49
  -8   2   0 2240.18   93.29
   8   2   0 2224.58   91.49
  -8  -2   2  247.18   12.40
  -8  -2   2  231.48   10.60
   8   2  -2  272.87   18.80
  -8   2   2  211.78   17.90
  -8   2   2  243.18   11.60
   8   2  -2  266.27   18.00
  -8  -2   4   58.59    6.30
   8   2  -4   71.09   11.60
   8   2  -4   56.39    9.40
  -8   2   4   74.79    6.60
  -8   2   4   68.59    5.60
  -8   2   4   67.39   11.90
  -8  -2   6   88.09    7.70
   8   2  -6   93.99   11.10
  -8   2   6   87.09    7.10
  -8   2   6  101.49   13.40
   8   2  -6   94.09   12.40
  -8  -2   8 1033.80   42.30
  -8  -2   8 1031.80   41.00
   8   2  -8 1013.80   45.80
  -8   2   8  995.10   49.20
   8   2  -8 1017.90   48.20
  -8   2   8 1049.30   41.80
  -8  -2  10   14.60    4.50
  -8   2  10    8.50    4.50
   8   2 -10    4.10    5.60
  -8   2  10   19.40    8.20
  -8   2  12   20.90    9.50
  -8  -4 -18    3.00    9.10
  -8  -4 -18   -0.50    6.10
  -8   4 -18    5.80    6.20
  -8   4 -18    2.30    8.40
  -8  -4 -16   13.30    5.70
  -8  -4 -16   20.60    8.50
  -8   4 -16    9.20    7.40
  -8   4 -16   20.50    6.10
   8  -4  14   39.80   12.90
  -8  -4 -14   54.19    6.90
  -8  -4 -14   26.60    8.10
  -8   4 -14   38.60    7.90
  -8   4 -14   39.40    6.40
   8  -4  12  154.18   19.80
  -8  -4 -12  132.19   12.10
  -8  -4 -12  124.89    9.20
  -8   4 -12  120.99   11.00
  -8   4 -12  134.59    9.70
   8   4  12  147.89   23.30
  -8  -4 -10    6.70    5.40
   8  -4  10    2.10    8.50
  -8  -4 -10    1.00    6.10
  -8  -4 -10    3.60    3.60
  -8   4 -10    9.70    4.60
   8   4  10    6.30   10.60
  -8   4 -10    5.10    3.70
  -8  -4  -8  100.29   12.20
  -8  -4  -8   89.99    8.60
   8  -4   8   73.89   14.60
  -8  -4  -8   91.89    6.30
  -8   4  -8   85.19    6.60
  -8   4  -8   77.09    7.30
  -8  -4  -6  110.59   11.80
  -8  -4  -6  108.19    5.90
  -8  -4  -6   98.99    8.40
   8  -4   6  129.89   16.60
   8  -4   6  109.99    8.40
  -8  -4  -6  112.59    5.80
   8   4   6  115.29   16.50
  -8   4  -6  102.89    7.40
  -8   4  -6   94.19    6.30
  -8   4  -6   99.59    6.10
  -8  -4  -4    4.10    3.20
  -8  -4  -4    0.80    1.20
   8  -4   4    6.70    2.70
  -8  -4  -4   -0.40    4.20
  -8  -4  -4    2.60    1.30
  -8   4  -4   -0.70    1.70
  -8   4  -4    3.80    7.10
   8   4   4   12.30    2.70
   8   4   4   14.10    7.70
  -8   4  -4    1.50    2.50
  -8   4  -4    4.00    1.60
  -8  -4  -2   17.20    4.70
   8  -4   2   25.70    3.20
  -8  -4  -2   15.60    3.90
   8   4   2   19.70    7.80
  -8   4  -2   21.30    3.10
  -8   4  -2   35.80    9.80
  -8  -4   0  615.84   26.60
  -8  -4   0  600.14   26.40
   8   4   0  638.64   33.50
  -8   4   0  601.24   24.50
  -8   4   0  652.43   35.40
  -8  -4   2   15.90    4.50
  -8  -4   2   18.30    3.70
  -8   4   2    5.20    6.80
   8   4  -2    7.00    6.30
   8   4  -2   17.10    7.40
  -8   4   2   14.80    2.70
  -8  -4   4    5.80    3.70
  -8  -4   4    4.70    3.20
   8   4  -4    5.20    5.80
  -8   4   4   14.10    7.80
  -8   4   4    9.60    4.50
   8   4  -4    5.90    5.40
  -8  -4   6   97.79    9.00
   8   4  -6  118.09   13.40
  -8   4   6  116.29   15.90
  -8   4   6  113.19    9.80
   8   4  -6   85.49   11.10
  -8  -4   8   87.29    8.90
   8   4  -8   90.69   10.70
  -8   4   8  114.29   16.80
  -8   4   8  100.69    9.50
   8   4  -8   81.49   11.30
  -8   4  10    4.40    8.50
  -8   4  12  132.59   18.40
  -8  -6 -18  138.89   12.30
  -8  -6 -18  120.79   14.20
  -8   6 -18  136.49   12.20
  -8  -6 -16   26.90    6.50
  -8  -6 -16   22.00    8.80
  -8   6 -16   31.30    7.20
  -8  -6 -14   93.39    8.90
   8  -6  14   76.59   19.00
  -8  -6 -14   85.79   10.60
  -8  -6 -14   82.29   13.60
  -8   6 -14   94.19   10.80
  -8   6 -14   79.89    8.70
   8  -6  12   -0.40    9.20
  -8  -6 -12   23.20    5.30
  -8  -6 -12    7.20    4.40
  -8  -6 -12   16.50    9.40
   8   6  12    6.10   12.90
  -8   6 -12   11.80    5.50
  -8   6 -12   23.90    5.20
  -8  -6 -10  405.46   24.30
   8  -6  10  360.16   27.60
  -8  -6 -10  381.06   17.10
  -8   6 -10  363.16   17.40
   8   6  10  365.56   32.20
  -8   6 -10  344.17   18.20
   8  -6   8  607.14   35.30
  -8  -6  -8  558.84   30.00
  -8  -6  -8  555.04   23.50
  -8   6  -8  571.84   24.10
  -8   6  -8  577.04   24.70
   8   6   8  551.44   37.40
  -8  -6  -6  564.44   23.40
  -8  -6  -6  605.94   29.70
  -8  -6  -6  604.14   23.40
   8   6   6  558.84   36.40
  -8   6  -6  575.14   24.00
  -8   6  -6  591.04   24.40
  -8   6  -6  609.14   36.00
  -8  -6  -4   68.39    9.20
  -8  -6  -4   59.39    3.80
  -8  -6  -4   54.89    3.70
  -8  -6  -4   60.59    6.70
  -8   6  -4   60.79    4.50
  -8   6  -4   58.49    4.70
  -8   6  -4   58.19    4.40
  -8   6  -4   61.39   12.50
   8   6   4   53.99   12.90
  -8  -6  -2  288.17   16.80
  -8  -6  -2  298.67   15.40
  -8   6  -2  292.17   12.60
  -8   6  -2  312.67   24.00
   8   6   2  340.97   23.60
  -8   6  -2  301.27   11.90
  -8   6  -2  304.57   11.90
  -8  -6   0  789.22   33.70
  -8  -6   0  783.52   34.80
   8  -6   0  833.32   33.80
  -8   6   0  787.02   30.50
   8   6   0  799.52   41.20
  -8   6   0  812.82   44.30
  -8  -6   2  295.97   15.30
  -8  -6   2  300.07   16.10
   8   6  -2  291.77   21.10
  -8  -6   4   79.49    8.90
  -8  -6   4   59.09    7.00
  -8   6   4   45.90    8.20
  -8   6   4   30.20   12.20
   8   6  -4   58.79   10.50
   8   6  -4   59.19   10.50
  -8  -6   6  557.74   26.30
  -8  -6   6  545.15   28.00
   8   6  -6  614.74   30.70
   8   6  -6  600.84   30.90
  -8   6   6  596.84   36.90
  -8   6   6  587.24   28.20
  -8  -6   8  577.04   27.00
   8   6  -8  623.44   30.00
  -8   6   8  573.34   38.30
  -8   6  10  347.17   29.70
  -8   6  12   33.90   13.70
  -8  -8 -18   76.59    9.90
  -8  -8 -18   63.39   11.50
  -8   8 -18   69.29    9.90
  -8  -8 -16   39.80    7.70
  -8  -8 -16   41.00   10.40
  -8   8 -16   44.10    7.80
  -8  -8 -14   47.00   10.00
  -8  -8 -14   59.99   14.40
  -8  -8 -14   68.69    8.20
  -8   8 -14   70.19    8.20
  -8  -8 -12  105.69   11.40
  -8  -8 -12  116.99    9.30
   8  -8  12  115.59   18.50
  -8  -8 -12   82.89   14.20
  -8   8 -12  102.99    9.10
  -8  -8 -10   31.20    5.00
   8  -8  10   23.70   11.00
  -8  -8 -10   27.80    9.80
  -8  -8 -10   23.10    6.40
  -8   8 -10   19.90    5.20
  -8   8 -10   24.40    5.30
   8   8  10   14.60   12.80
   8  -8   8  764.82   44.80
  -8  -8  -8  808.72   33.40
  -8  -8  -8  837.32   36.10
  -8  -8  -8  868.21   41.20
  -8   8  -8  855.41   34.00
  -8   8  -8  821.82   34.50
   8   8   8  843.22   50.79
  -8   8  -8  854.01   47.00
  -8  -8  -6  757.72   31.80
  -8  -8  -6  797.32   34.80
  -8  -8  -6  783.92   38.60
  -8   8  -6  867.91   32.70
   8   8   6  786.22   46.80
  -8   8  -6  848.32   45.70
  -8  -8  -4   94.69    5.60
  -8  -8  -4   99.09    5.70
  -8  -8  -4   85.99    8.40
  -8  -8  -4  130.49   13.40
   8   8   4  117.29   18.10
  -8   8  -4   95.49   16.80
  -8   8  -4   96.59    6.40
  -8  -8  -2  146.39   13.50
  -8  -8  -2  139.29   10.30
  -8   8  -2  128.19    6.90
  -8   8  -2  133.39   19.50
  -8   8  -2  132.39    6.80
   8   8   2  114.99   16.90
  -8  -8   0  251.67   14.30
  -8  -8   0  258.57   16.60
   8   8   0  247.38   22.10
  -8   8   0  264.67   10.50
  -8   8   0  245.18   26.50
  -8   8   0  263.87   10.40
  -8  -8   2  123.39   12.10
  -8  -8   2   98.89    9.40
   8   8  -2  136.69   16.60
  -8   8   2  123.69   20.30
  -8  -8   4   97.39    9.20
  -8  -8   4   98.39   11.70
  -8  -8   4  110.29   13.90
   8   8  -4   94.69   13.60
  -8   8   4  120.59   20.00
   8   8  -4   92.99   13.60
  -8  -8   6  806.62   39.60
  -8  -8   6  875.61   36.60
   8   8  -6  789.22   43.50
   8   8  -6  863.61   41.20
  -8   8   6  789.92   50.29
  -8  -8   8  843.12   37.10
  -8  -8   8  831.42   40.70
  -8   8   8  847.22   52.39
  -8  -8  10   14.10    6.10
  -8   8  10   27.00   15.30
  -8   8  12  106.99   21.80
  -8   8  14   69.49   27.70
  -8 -10 -16    0.30    6.00
  -8 -10 -16    1.70    8.40
  -8  10 -16   -4.60    6.30
  -8 -10 -14   12.40   11.20
  -8 -10 -14    6.50    7.80
  -8 -10 -14    1.50    5.50
  -8  10 -14   11.50    6.10
  -8 -10 -12  202.88   13.00
  -8 -10 -12  225.28   22.50
  -8 -10 -12  226.38   16.70
  -8  10 -12  185.88   13.20
  -8 -10 -10    6.70    4.50
  -8 -10 -10   16.10    9.90
   8 -10  10   16.10   10.70
  -8 -10 -10   -5.00    6.00
  -8  10 -10    5.00    4.60
  -8  10 -10   11.60   10.30
  -8 -10  -8   35.70    5.30
  -8 -10  -8   25.00    9.90
  -8 -10  -8   26.90    6.90
   8  10   8   11.00   11.60
  -8  10  -8    6.90   10.30
  -8  10  -8   18.80    4.70
  -8 -10  -6   91.99    7.00
  -8 -10  -6   98.79    9.90
  -8 -10  -6   90.39   13.60
  -8  10  -6   95.29    7.60
   8  10   6  102.29   19.60
  -8  10  -6   80.89   17.00
  -8 -10  -4  896.61   41.30
  -8 -10  -4  806.92   32.90
  -8 -10  -4  816.32   36.10
  -8  10  -4  867.81   49.40
  -8  10  -4  839.62   33.60
   8  10   4  843.42   49.80
  -8 -10  -2   -3.30    4.70
  -8 -10  -2   10.90    7.00
  -8 -10  -2   -2.70    1.80
  -8 -10  -2   -0.30    1.90
  -8  10  -2   -6.10    8.80
  -8  10  -2   -0.50    2.60
   8  10   2    0.80    8.50
  -8 -10   0   11.50    6.80
  -8 -10   0    9.60    5.10
   8  10   0   13.70    9.80
  -8  10   0    7.60    2.50
  -8  10   0   20.70   13.00
  -8  10   0    7.70    2.60
  -8 -10   2    7.40    4.70
  -8 -10   2    5.80    6.30
  -8  10   2    7.90   11.20
   8  10  -2    7.10    9.00
  -8  10   2   -1.10    1.80
  -8  10   2    1.70    1.80
  -8 -10   4  857.81   41.40
  -8 -10   4  863.51   36.70
   8  10  -4  786.52   43.80
  -8 -10   6   83.89    9.80
  -8 -10   6   75.49   12.30
  -8  10   6   93.09   21.70
   8  10  -6  105.09   16.50
  -8 -10   8   23.20    6.90
  -8 -10   8   32.90   10.00
  -8  10   8   23.50   14.80
  -8 -10  10    6.00    6.70
  -8 -10  10   -0.30    7.90
  -8  10  10    6.80   15.30
  -8 -12 -16   29.10    9.60
  -8 -12 -16   10.70    7.60
  -8  12 -16   28.80    8.20
  -8 -12 -14   27.30   15.20
  -8 -12 -14   39.80    7.60
  -8 -12 -14   36.40    9.40
  -8  12 -14   44.60    7.90
  -8 -12 -12   -6.90    7.00
  -8 -12 -12    4.90    5.40
  -8 -12 -12    6.00   11.10
  -8  12 -12    3.20    5.70
  -8 -12 -10   36.20   12.40
  -8 -12 -10   33.20    8.20
  -8 -12 -10   28.00    6.00
  -8  12 -10   19.20   12.50
  -8  12 -10   49.99    7.00
  -8 -12  -8   55.69    8.80
  -8 -12  -8   61.79   13.80
  -8 -12  -8   68.89    7.10
  -8  12  -8   38.10    6.20
  -8  12  -8   63.49   16.00
  -8 -12  -6   47.20   11.80
  -8 -12  -6   56.99    6.10
  -8 -12  -6   51.99    8.50
  -8  12  -6   69.79    6.80
  -8  12  -6  114.29   20.40
  -8 -12  -4    5.00    3.30
  -8 -12  -4    2.90    5.50
  -8 -12  -4    1.10    8.00
  -8  12  -4    6.60   11.70
  -8  12  -4    3.00    3.80
   8  12   4    9.70   13.80
  -8 -12  -2  152.38    8.30
  -8 -12  -2  147.59   17.50
  -8 -12  -2  159.08   12.90
   8  12   2  157.48   23.30
  -8  12  -2  139.89   23.10
  -8  12  -2  158.08    9.20
  -8 -12   0    5.30    2.20
  -8 -12   0   -0.10    4.80
  -8 -12   0    1.30    2.00
  -8 -12   0    0.80    7.30
  -8  12   0    6.80    3.10
  -8  12   0   -6.40   10.20
   8  12   0   -0.40   10.30
  -8 -12   2  184.88   12.80
  -8 -12   2  150.58   17.90
  -8  12   2  171.28    8.90
  -8  12   2  168.58   26.80
   8  12  -2  185.98   23.20
  -8 -12   4   13.40    8.60
  -8 -12   4    3.10    4.90
  -8  12   4    4.90   13.10
  -8  12   4    5.90    2.50
   8  12  -4   -5.90    8.30
  -8 -12   6   73.39    9.70
  -8 -12   6   65.29   12.60
  -8  12   6   56.69    4.00
  -8  12   6   56.79    4.10
  -8 -12   8   32.30   11.20
  -8 -12   8   45.30    8.90
  -8 -12  10   28.20    8.00
  -8 -12  10   38.60   12.20
  -8 -12  12    9.80   10.60
  -8 -14 -14    6.20    6.80
  -8 -14 -14    5.60    9.00
  -8  14 -14    9.70    7.20
  -8 -14 -12    1.20   12.30
  -8 -14 -12    3.30    6.00
  -8 -14 -12    3.50    7.10
  -8  14 -12    1.00    5.70
  -8 -14 -10   -0.50   10.10
  -8 -14 -10   -7.90    6.70
  -8 -14 -10   -0.30    5.10
  -8  14 -10    2.90    5.30
  -8 -14  -8   69.29   15.90
  -8 -14  -8   74.69    8.00
  -8 -14  -8   75.89   10.10
  -8  14  -8   74.19    8.40
  -8 -14  -6    9.80    4.60
  -8 -14  -6   -0.30    9.30
  -8 -14  -6    6.00    6.50
  -8  14  -6    7.20    4.80
  -8 -14  -4   13.20    9.90
  -8 -14  -4   30.40    7.30
  -8 -14  -4   14.80    4.40
  -8  14  -4   24.30    5.30
  -8 -14  -2    0.20    3.50
  -8 -14  -2    8.30    8.70
  -8 -14  -2   -0.90    6.00
  -8  14  -2    1.40    3.80
   8  14   2    2.80   13.00
  -8 -14   0  266.87   17.10
  -8 -14   0  263.37   25.30
  -8 -14   0  247.38   12.00
   8  14   0  266.77   30.60
  -8  14   0  249.28   12.90
  -8 -14   2   12.30   10.20
  -8 -14   2    2.30    2.40
  -8 -14   2    2.40    5.60
   8  14  -2    1.70   11.90
  -8  14   2   -1.30    3.40
  -8 -14   4   26.40    6.90
  -8 -14   4   21.10   11.10
  -8  14   4   25.10    4.10
  -8 -14   6    7.10    6.90
  -8 -14   6    6.70    9.80
  -8  14   6    6.80    3.10
  -8 -14   8   74.39   10.20
  -8 -14   8   54.29   13.90
  -8  14   8   80.09    5.60
  -8 -14  10    5.00   11.00
  -8 -14  10    3.90    6.90
  -8 -14  12   -0.80   11.00
  -8 -14  14   34.70   14.70
  -8 -16 -12   -4.00    7.30
  -8 -16 -12    2.20    6.50
  -8  16 -12   -7.70    6.20
  -8 -16 -10    4.00    7.70
  -8 -16 -10   19.70    6.80
  -8 -16 -10    0.30   11.90
  -8  16 -10   15.10    6.40
  -8 -16  -8  242.68   26.00
  -8 -16  -8  240.48   17.60
  -8 -16  -8  222.18   14.60
  -8  16  -8  237.58   14.90
  -8 -16  -6    7.90   11.60
  -8 -16  -6   -0.20    6.30
  -8 -16  -6    2.10    5.00
  -8  16  -6    2.10    5.30
  -8 -16  -4    1.90    4.90
  -8 -16  -4    2.50   10.70
  -8 -16  -4    6.60    7.40
  -8  16  -4   -2.80    4.90
  -8 -16  -2   38.50    6.00
  -8 -16  -2   39.00    8.50
  -8 -16  -2   55.99   14.60
  -8  16  -2   41.10    6.40
  -8 -16   0  304.37   15.00
  -8 -16   0  324.87   29.00
  -8 -16   0  325.57   19.80
  -8  16   0  300.47   15.70
  -8 -16   2   31.30    7.80
  -8 -16   2   47.20   13.90
  -8 -16   2   35.50    4.60
  -8  16   2   36.70    5.70
  -8 -16   4   24.10   12.00
  -8 -16   4    2.80    6.50
  -8 -16   4    1.00    2.50
  -8  16   4   -0.10    3.90
  -8 -16   6   -3.20    6.30
  -8 -16   6    7.00   10.40
  -8  16   6    2.60    3.70
  -8 -16   8  219.18   24.90
  -8 -16   8  260.67   18.30
  -8  16   8  213.38   11.50
  -8 -16  10   18.10   11.70
  -8 -16  10   22.50    9.30
  -8  16  10   11.50    3.50
  -8 -16  12    2.40   11.80
  -8 -18  -8  116.29   11.40
  -8 -18  -8   94.79   12.50
  -8 -18  -8  101.29   20.60
  -8  18  -8   97.69   10.20
  -8 -18  -6    9.90    6.50
  -8 -18  -6   10.70    8.40
  -8 -18  -6   -4.60   12.00
  -8  18  -6    7.20    6.20
  -8 -18  -4   13.60    6.10
  -8 -18  -4   11.90    8.50
  -8 -18  -4   47.40   16.10
  -8  18  -4   24.90    6.50
  -8 -18  -2    3.80    5.00
  -8 -18  -2   -6.60    7.30
  -8 -18  -2   -4.80   12.10
  -8  18  -2   -2.30    5.30
  -8 -18   0   59.19    6.90
  -8 -18   0   54.29   16.00
  -8 -18   0   51.19   10.00
  -8  18   0   58.59    7.60
  -8 -18   2   -2.80    4.00
  -8 -18   2    5.40    7.80
  -8 -18   2    7.90   12.60
  -8  18   2   -5.60    4.60
  -8 -18   4   27.60    8.80
  -8 -18   4   15.80    3.90
  -8 -18   4    9.30   12.50
  -8  18   4   16.00    5.30
  -8 -18   6   20.50   13.50
  -8 -18   6    4.40    7.90
  -8  18   6    4.60    4.60
  -8 -18   8  139.19   23.00
  -8 -18   8  109.89   13.20
  -8  18   8   76.99    7.30
  -8 -20  -4   25.70    7.20
  -8 -20  -4    5.30    8.50
  -8 -20  -4   10.20   15.00
  -8  20  -4   24.50    7.40
  -8 -20  -2   13.40    6.20
  -8 -20  -2    5.70    7.80
  -8 -20  -2    7.50   14.70
  -8  20  -2   13.00    6.70
  -8 -20   0    5.00   13.50
  -8 -20   0    3.50    8.10
  -8 -20   0   -4.20    5.10
  -8  20   0    2.70    6.00
  -8 -20   2   25.30   15.70
  -8 -20   2    5.50    5.10
  -8 -20   2   -1.10    7.80
  -8  20   2   12.30    6.10
  -8 -20   4   11.90    4.60
  -8 -20   4   21.50   15.60
  -8 -20   4   24.80    8.80
  -8  20   4   25.00    6.60
  -9  -1 -19   20.80    9.10
  -9  -1 -19   -2.40    6.50
  -9   1 -19   -1.20    6.40
  -9   1 -19   -1.10    8.00
  -9  -1 -17   11.90    6.10
  -9  -1 -17   12.80    8.70
  -9   1 -17   16.30    6.40
  -9   1 -17    5.40    8.00
  -9  -1 -15   -0.20    7.00
  -9  -1 -15   -7.60    4.50
  -9   1 -15   -3.40    6.40
  -9   1 -15   -0.30    5.00
   9  -1  13    9.50   11.80
  -9  -1 -13   11.50    6.50
  -9  -1 -13   23.80    5.30
  -9   1 -13   21.10    6.60
  -9   1 -13   18.70    5.20
   9   1  13   22.80   13.70
  -9  -1 -11    4.00    3.80
   9  -1  11   -1.30    8.80
  -9  -1 -11   13.00    5.70
   9   1  11  -16.00    9.40
  -9   1 -11    5.10    3.80
  -9   1 -11    1.30    4.40
  -9  -1  -9   20.60    3.70
   9  -1   9   13.70   10.20
  -9  -1  -9   14.00    5.30
  -9   1  -9   11.90    4.80
  -9   1  -9   22.40    3.80
   9   1   9   12.10    9.80
  -9  -1  -7   81.19    5.20
   9  -1   7   77.69   14.40
  -9  -1  -7   87.89    8.30
  -9  -1  -7   83.89    5.50
  -9   1  -7   95.79    5.50
  -9   1  -7   80.79    5.70
  -9   1  -7   93.89    8.20
  -9  -1  -5  166.78   10.60
   9  -1   5  202.58   21.50
  -9   1  -5  183.98    7.20
  -9   1  -5  166.78   10.30
  -9   1  -5  173.48    7.20
   9   1   5  194.58   21.10
  -9  -1  -3   94.09    7.60
   9  -1   3   53.19   11.70
  -9   1  -3   83.69    7.00
   9   1   3   89.19   13.40
  -9  -1  -1  160.38    9.80
   9  -1   1  138.99   17.00
  -9   1  -1  141.59    8.90
   9   1   1  154.28   17.50
  -9  -1   1  156.08    9.30
   9  -1  -1  107.49   14.20
  -9   1   1  129.59   15.60
  -9   1   1  143.59    8.70
   9   1  -1  130.79   15.30
  -9  -1   3   64.89    6.60
   9   1  -3   94.99   12.60
  -9   1   3   99.89   13.80
  -9   1   3   78.19    6.50
  -9  -1   5  186.68   16.10
  -9  -1   5  190.48   11.10
  -9   1   5  158.58    9.90
  -9   1   5  150.08   17.10
   9   1  -5  188.68   15.90
  -9  -1   7   99.39   13.00
  -9  -1   7   82.79    5.60
  -9  -1   7   73.49    7.50
   9   1  -7  105.19   16.60
  -9   1   7   84.19    6.60
  -9   1   7   82.49   13.00
   9   1  -7  112.79   13.30
  -9  -1   9   13.50    3.70
  -9  -1   9    7.30    6.60
  -9   1   9   17.60    8.20
  -9   1   9   15.20    4.30
   9   1  -9   14.30    7.20
  -9   1  11   -0.50    7.30
  -9  -3 -19  183.98   18.20
  -9  -3 -19  132.29   12.40
  -9   3 -19  178.78   14.20
  -9   3 -19  215.28   19.30
  -9  -3 -17   35.10    9.40
  -9  -3 -17   17.70    6.40
  -9   3 -17   33.80    7.30
  -9   3 -17   24.30    9.70
  -9  -3 -15    4.00    5.00
  -9  -3 -15    4.50    7.30
   9  -3  15   -9.70   12.60
  -9   3 -15    1.90    5.10
  -9   3 -15    0.90    6.70
  -9  -3 -13  243.98   13.70
   9  -3  13  222.28   26.30
  -9  -3 -13  257.07   16.50
  -9   3 -13  253.07   16.30
  -9   3 -13  272.57   14.10
   9  -3  11  628.34   39.50
  -9  -3 -11  591.94   26.30
  -9  -3 -11  637.44   29.20
  -9   3 -11  669.23   26.90
  -9   3 -11  626.94   28.60
   9   3  11  610.74   41.00
   9  -3   9   78.29   15.90
  -9  -3  -9   82.19    6.40
  -9  -3  -9   95.79    9.40
   9   3   9   61.79   16.30
  -9   3  -9   88.09    8.20
  -9   3  -9   93.69    6.90
   9  -3   7  305.47   23.70
  -9  -3  -7  272.17   15.10
  -9  -3  -7  243.68   17.70
  -9  -3  -7  279.27   12.40
  -9  -3  -7  284.17   12.20
  -9   3  -7  283.27   12.80
   9   3   7  341.07   26.60
  -9   3  -7  307.77   14.80
  -9  -3  -5  759.22   34.20
  -9  -3  -5  709.63   32.00
   9   3   5  776.82   42.00
  -9   3  -5  786.82   28.80
  -9   3  -5  751.72   31.10
  -9   3  -5  748.43   28.90
  -9  -3  -3  934.41   38.00
  -9  -3  -3  918.81   39.00
   9  -3   3  880.91   46.30
  -9   3  -3  935.01   47.70
   9   3   3  940.61   47.50
  -9   3  -3  900.11   36.60
  -9  -3  -1   31.70    5.40
  -9  -3  -1   32.00    5.20
  -9   3  -1   22.40    9.60
   9   3   1   35.30   10.50
  -9   3  -1   23.80    3.80
  -9  -3   1   24.90    4.00
  -9  -3   1   40.60    5.60
   9   3  -1   31.50    8.90
  -9   3   1   30.70    3.90
  -9   3   1   19.90    9.00
  -9  -3   3  920.11   37.80
  -9  -3   3  908.01   35.70
  -9   3   3  929.11   47.40
  -9   3   3  910.61   36.20
   9   3  -3  898.11   43.90
  -9  -3   5  799.52   33.40
  -9  -3   5  755.82   30.90
   9   3  -5  808.92   38.50
  -9   3   5  772.92   31.50
   9   3  -5  772.12   40.70
  -9   3   5  783.42   33.20
  -9   3   5  743.83   41.50
  -9  -3   7  287.17   15.50
   9   3  -7  264.47   20.00
  -9   3   7  270.77   22.50
  -9   3   7  273.07   14.60
   9   3  -7  268.07   19.00
  -9  -3   9  108.19   10.00
   9   3  -9   89.59   11.60
  -9   3   9   70.19   13.90
  -9   3   9   80.99    8.70
  -9   3  11  623.14   36.90
  -9  -5 -17    5.10    7.90
  -9  -5 -17   13.80    6.60
  -9   5 -17   26.40    7.30
  -9   5 -17    7.30    8.40
  -9  -5 -15    6.80    6.90
  -9  -5 -15    3.20    5.40
  -9   5 -15    6.10    5.70
  -9   5 -15   -1.30    6.50
  -9  -5 -13  278.67   17.90
   9  -5  13  258.17   28.10
  -9  -5 -13  245.28   14.20
  -9   5 -13  282.87   16.80
  -9   5 -13  244.28   14.30
  -9  -5 -11  311.57   15.20
  -9  -5 -11  315.27   18.40
  -9  -5 -11  300.17   22.40
   9  -5  11  312.57   29.80
  -9   5 -11  309.87   17.00
   9   5  11  298.47   32.10
  -9   5 -11  303.77   15.40
  -9  -5  -9   -6.80    6.30
  -9  -5  -9    0.40    4.60
   9  -5   9    5.20    9.30
  -9  -5  -9    0.50    3.10
  -9   5  -9    0.90    3.60
  -9   5  -9    3.90    3.50
   9   5   9   -2.60    4.90
  -9  -5  -7  114.89   12.90
  -9  -5  -7   84.89    5.80
  -9  -5  -7   88.49    8.90
   9  -5   7   78.99   14.40
  -9   5  -7  103.49    6.70
  -9   5  -7   85.19    7.40
   9   5   7   74.49   15.50
  -9  -5  -5 1546.75   61.59
  -9  -5  -5 1612.44   65.39
  -9  -5  -5 1684.13   61.69
   9  -5   5 1655.83   75.49
  -9  -5  -5 1633.34   67.99
   9   5   5 1662.83   77.09
  -9   5  -5 1693.33   62.19
  -9   5  -5 1679.13   62.29
  -9   5  -5 1682.33   76.89
  -9   5  -5 1644.64   63.49
  -9  -5  -3  680.83   31.90
  -9  -5  -3  728.23   30.60
   9   5   3  680.33   39.30
  -9   5  -3  686.33   40.40
  -9   5  -3  713.13   28.20
  -9  -5  -1   23.30    5.20
  -9  -5  -1   27.00    5.40
  -9   5  -1   14.40    2.70
   9   5   1   23.60    8.90
  -9   5  -1   24.40    9.60
  -9  -5   1   17.80    4.60
  -9  -5   1   17.40    5.10
  -9   5   1    0.90    3.90
  -9   5   1   22.20    3.00
   9   5  -1   12.30    7.30
  -9  -5   3  716.33   30.20
  -9  -5   3  665.03   29.00
   9   5  -3  744.63   36.70
  -9   5   3  590.44   38.80
  -9  -5   5 1620.44   65.29
  -9  -5   5 1591.84   64.79
   9   5  -5 1595.04   70.49
  -9   5   5 1735.63   67.29
  -9   5   5 1647.54   76.49
   9   5  -5 1623.04   72.39
  -9  -5   7   76.79    9.50
  -9  -5   7  106.59    9.80
  -9   5   7   99.49   10.40
  -9   5   7  114.09   18.00
   9   5  -7   96.79   14.70
   9   5  -7   98.49   12.50
  -9  -5   9    1.20    5.40
  -9   5   9    5.20    9.10
  -9   5  11  332.07   28.50
  -9  -7 -17   32.70   10.70
  -9  -7 -17   31.70    7.40
  -9   7 -17   36.20    7.80
  -9  -7 -15   36.20    6.90
  -9  -7 -15   35.60    9.50
  -9   7 -15   17.60    6.50
   9  -7  13   17.80   12.70
  -9  -7 -13   45.90    6.60
  -9  -7 -13   44.30   12.30
  -9  -7 -13   21.00    8.00
  -9   7 -13   30.70   11.40
  -9   7 -13   36.90    6.70
  -9  -7 -11   93.09   14.10
  -9  -7 -11   98.49    8.00
   9  -7  11   85.39   17.10
  -9   7 -11  102.29   10.70
  -9   7 -11  116.09    9.00
   9  -7   9    3.90    9.70
  -9  -7  -9   21.00    9.50
  -9  -7  -9   13.80    3.90
  -9   7  -9   10.70    4.20
   9   7   9   15.90   11.70
  -9   7  -9   19.80    6.20
   9  -7   7  182.38   21.60
  -9  -7  -7  188.68   17.60
  -9  -7  -7  180.58    9.30
  -9   7  -7  193.78   22.60
  -9   7  -7  180.08    9.90
   9   7   7  191.38   24.10
  -9  -7  -5   26.40    2.80
  -9  -7  -5   37.10    8.10
  -9  -7  -5   24.60    2.80
  -9  -7  -5    9.50    3.70
  -9   7  -5   23.70   10.50
   9   7   5    7.90    9.90
  -9   7  -5   29.00    3.60
  -9  -7  -3   19.20    6.70
  -9  -7  -3   13.50    4.60
  -9   7  -3   16.70    2.30
  -9   7  -3   -0.20    8.30
   9   7   3   25.70   10.60
  -9   7  -3   17.10    2.20
  -9  -7  -1    2.90    4.10
  -9  -7  -1   12.40    5.20
  -9   7  -1   -1.70    8.80
   9   7   1   11.30    8.90
  -9  -7   1    3.00    4.50
  -9  -7   1    1.10    3.90
   9   7  -1    4.60    8.00
  -9   7   1    3.20    9.30
  -9  -7   3   12.60    5.50
  -9  -7   3   26.00    5.80
  -9   7   3   19.80   11.00
   9   7  -3   13.30    8.40
  -9  -7   5   38.70    7.60
  -9  -7   5   39.30    7.00
   9   7  -5   18.30    8.50
  -9   7   5   20.70   12.10
  -9  -7   7  193.28   16.60
  -9  -7   7  178.98   13.00
  -9   7   7  171.48   23.60
   9   7  -7  192.18   16.70
  -9  -7   9   11.10    4.70
  -9   7   9   35.50   13.60
  -9   7  11   74.89   18.00
  -9   7  13   17.20   13.20
  -9  -9 -17    7.40    9.50
  -9  -9 -17    6.50    6.60
  -9   9 -17   22.40    7.70
  -9  -9 -15   20.80   13.20
  -9  -9 -15   -3.90    7.10
  -9  -9 -15   -0.30    5.60
  -9   9 -15    2.80    5.90
  -9  -9 -13   20.70    5.80
  -9  -9 -13   23.10    9.10
  -9  -9 -13   16.70   11.50
  -9   9 -13   10.30    6.00
  -9  -9 -11   87.29    8.20
  -9  -9 -11   87.59   15.30
  -9  -9 -11   93.39   11.20
   9  -9  11  107.49   18.40
  -9   9 -11  113.49    9.40
  -9  -9  -9   61.29    6.10
   9  -9   9   50.99   14.60
  -9  -9  -9   66.99   13.20
  -9  -9  -9   61.09    8.80
  -9   9  -9   55.99    6.50
  -9   9  -9   39.80   14.30
  -9  -9  -7   25.10    4.00
  -9  -9  -7   26.40    6.90
  -9  -9  -7   47.00   11.00
   9   9   7   22.80   14.10
  -9   9  -7   36.30   13.00
  -9   9  -7   18.60    4.20
  -9  -9  -5  257.27   20.90
  -9  -9  -5  188.38    9.40
  -9  -9  -5  198.08   13.10
  -9   9  -5  199.48   10.30
  -9   9  -5  231.68   26.60
   9   9   5  206.68   25.40
  -9  -9  -3  160.78   15.50
  -9   9  -3  104.19   18.60
   9   9   3  163.68   21.60
  -9   9  -3  138.19    7.40
  -9  -9  -1   50.99    7.60
  -9  -9  -1   63.09   10.40
  -9   9  -1   62.59    3.70
   9   9   1   53.99   14.40
  -9   9  -1   71.59   17.10
  -9   9  -1   64.39    3.80
  -9  -9   1   60.09    9.60
  -9  -9   1   59.09    8.10
  -9   9   1   52.59   15.50
   9   9  -1   75.19   15.10
  -9  -9   3  167.18   12.40
  -9  -9   3  133.49   14.10
   9   9  -3  135.99   18.10
  -9  -9   5  179.88   17.40
  -9  -9   5  211.78   14.70
   9   9  -5  241.88   20.30
  -9   9   5  225.08   28.20
  -9  -9   7   21.70    7.00
  -9  -9   7   18.80    8.00
  -9   9   7   32.50   15.50
  -9  -9   9   45.10    8.00
  -9  -9   9   73.29   12.60
  -9   9   9   47.90   18.60
  -9  -9  11   79.09   10.90
  -9   9  11   75.69   22.90
  -9 -11 -15    3.50   13.80
  -9 -11 -15    1.10    8.10
  -9 -11 -15    1.60    6.10
  -9  11 -15   15.70    7.10
  -9 -11 -13    9.20   12.10
  -9 -11 -13   34.40    7.00
  -9 -11 -13   25.30    8.80
  -9  11 -13   31.80    7.30
  -9 -11 -11   22.40    5.80
  -9 -11 -11   30.80    8.20
  -9 -11 -11   27.20   12.20
  -9  11 -11   47.60    7.30
  -9 -11  -9    3.70    9.90
  -9 -11  -9    8.00    6.90
  -9 -11  -9    2.00    4.30
  -9  11  -9    8.90    4.80
  -9  11  -9   -3.80   11.40
  -9 -11  -7   33.50    4.90
  -9 -11  -7   27.90    7.30
  -9 -11  -7   29.00   10.90
  -9  11  -7   29.10   14.10
  -9  11  -7   32.40    5.40
  -9 -11  -5  413.66   17.20
  -9 -11  -5  405.26   21.10
  -9 -11  -5  378.16   25.70
  -9  11  -5  380.36   17.90
  -9  11  -5  398.26   32.90
   9  11   5  386.66   33.80
  -9 -11  -3  121.19    6.30
  -9 -11  -3  123.29   11.40
  -9 -11  -3  110.59   14.70
  -9  11  -3  141.69   23.30
  -9  11  -3  124.29    7.80
   9  11   3  101.19   19.30
  -9 -11  -1  118.89   14.80
  -9 -11  -1  124.79   11.10
  -9  11  -1  125.59   22.10
  -9  11  -1  100.29    6.40
   9  11   1  127.49   20.90
  -9 -11   1  132.99   15.00
  -9 -11   1  103.29   10.30
  -9  11   1  108.99    5.60
  -9  11   1  108.79    5.50
   9  11  -1  122.99   19.40
  -9  11   1  105.89   21.50
  -9 -11   3  125.39   11.20
  -9 -11   3  133.79   15.90
   9  11  -3  121.89   18.60
  -9  11   3  123.59   23.40
  -9 -11   5  400.26   26.50
  -9 -11   5  452.35   22.90
  -9  11   5  345.47   39.50
  -9 -11   7   30.40    7.70
  -9 -11   7   25.00    9.80
  -9 -11   9   11.50    7.40
  -9 -11   9   21.60    9.90
  -9 -11  11   33.00    9.40
  -9 -11  11   71.09   13.90
  -9 -13 -13   83.89   12.40
  -9 -13 -13  128.49   21.20
  -9 -13 -13   61.99    9.00
  -9  13 -13   82.49    9.40
  -9 -13 -11  206.08   23.80
  -9 -13 -11  134.99   11.20
  -9 -13 -11  161.68   15.40
  -9  13 -11  174.28   12.60
  -9 -13  -9    2.00    6.40
  -9 -13  -9    4.70    4.60
  -9 -13  -9   -7.50    9.00
  -9  13  -9    7.40    5.20
  -9 -13  -7   26.90    5.40
  -9 -13  -7   45.50    8.30
  -9 -13  -7   33.50   12.20
  -9  13  -7   34.60    6.10
  -9 -13  -5  335.77   19.10
  -9 -13  -5  348.97   25.70
  -9 -13  -5  319.77   15.20
  -9  13  -5  310.47   15.80
  -9 -13  -3  293.27   18.40
  -9 -13  -3  281.87   12.80
  -9 -13  -3  265.07   24.30
  -9  13  -3  281.47   13.90
  -9 -13  -1   16.80    2.40
  -9 -13  -1   21.00    6.80
  -9 -13  -1   30.40   10.40
   9  13   1   13.20   14.70
  -9  13  -1   22.30    4.10
  -9 -13   1    0.50    7.90
  -9 -13   1    8.40    7.00
   9  13  -1   23.40   13.90
  -9  13   1   17.90    3.40
  -9 -13   3  252.37   16.70
  -9 -13   3  313.07   27.10
  -9  13   3  254.07   11.10
   9  13  -3  308.07   31.00
  -9 -13   5  352.06   20.60
  -9 -13   5  299.67   26.80
  -9 -13   7   34.20    8.30
  -9 -13   7   46.10   12.80
  -9 -13   9   -2.60    6.50
  -9 -13   9    5.30    9.00
  -9 -13  11  159.18   15.90
  -9 -13  11  168.48   22.00
  -9 -13  13   89.49   18.30
  -9 -15 -11    4.90    6.20
  -9 -15 -11    1.90    7.60
  -9 -15 -11   -1.00   12.40
  -9  15 -11   10.90    6.30
  -9 -15  -9    7.90    8.30
  -9 -15  -9   12.30   11.90
  -9 -15  -9   11.90    5.70
  -9  15  -9    4.10    5.40
  -9 -15  -7    6.50    7.30
  -9 -15  -7    2.60    4.80
  -9 -15  -7   -5.00    9.90
  -9  15  -7    4.10    5.10
  -9 -15  -5   65.69    6.90
  -9 -15  -5   39.90   13.90
  -9 -15  -5   80.89   11.30
  -9  15  -5   75.89    8.00
  -9 -15  -3   44.40   12.70
  -9 -15  -3   47.30    5.40
  -9 -15  -3   41.60    9.30
  -9  15  -3   40.70    6.00
  -9 -15  -1   37.90    4.20
  -9 -15  -1   29.10    7.80
  -9 -15  -1   21.40   11.40
  -9  15  -1   27.90    5.10
  -9 -15   1   43.40   12.90
  -9 -15   1   55.09    9.60
   9  15  -1   22.40   15.80
  -9  15   1   31.20    4.90
  -9 -15   3   33.60    8.20
  -9 -15   3   40.10   13.00
  -9  15   3   36.10    4.50
  -9 -15   5   55.89    9.80
  -9 -15   5   81.89   16.50
  -9  15   5   61.69    4.80
  -9 -15   7    9.30    8.10
  -9 -15   7    6.10   10.50
  -9 -15   9   15.20   11.80
  -9 -15   9    3.30    7.90
  -9 -15  11    4.60   10.60
  -9 -15  11   14.00    9.50
  -9 -17  -9   21.20    6.80
  -9 -17  -9    0.00   13.00
  -9 -17  -9   36.00    9.90
  -9  17  -9   16.40    6.80
  -9 -17  -7    3.20    5.50
  -9 -17  -7   14.90    7.90
  -9 -17  -7   19.70   14.00
  -9  17  -7    8.60    6.10
  -9 -17  -5   26.80   13.90
  -9 -17  -5   14.40    5.60
  -9 -17  -5   18.30    8.60
  -9  17  -5   16.80    6.00
  -9 -17  -3   19.40    5.20
  -9 -17  -3   41.10   14.90
  -9 -17  -3   14.10    8.70
  -9  17  -3   28.40    6.20
  -9 -17  -1   14.00   12.10
  -9 -17  -1    4.30    7.80
  -9 -17  -1   15.40    4.30
  -9  17  -1   17.00    5.40
  -9 -17   1   28.70    8.90
  -9 -17   1   16.10    3.10
  -9 -17   1    4.90   11.60
  -9  17   1   11.30    4.80
  -9 -17   3    3.60   11.40
  -9 -17   3   16.30    8.60
  -9  17   3   20.30    4.60
  -9 -17   5    8.50    8.40
  -9 -17   5   20.60   13.40
  -9  17   5    9.00    3.80
  -9 -17   7   16.30   12.20
  -9 -17   7   -2.90    8.10
  -9  17   7    1.30    3.00
  -9 -17   9    9.70   13.30
  -9 -17   9   13.00    8.80
  -9 -19  -5   62.09   11.10
  -9 -19  -5   72.09    8.70
  -9 -19  -5   89.39   20.20
  -9  19  -5   55.39    8.40
  -9 -19  -3   38.90   17.00
  -9 -19  -3   69.99    8.00
  -9 -19  -3   73.09   11.90
  -9  19  -3   82.59    9.00
  -9 -19  -1    7.40    4.70
  -9 -19  -1    2.30   13.80
  -9 -19  -1    8.00    7.60
  -9  19  -1   14.50    5.90
  -9 -19   1  -11.10    7.70
  -9 -19   1   -2.50    3.50
  -9 -19   1   15.20   14.30
  -9  19   1    9.70    5.50
  -9 -19   3   99.49   12.80
  -9 -19   3  123.79   22.60
  -9  19   3   67.49    7.50
  -9 -19   5   51.59   17.10
  -9 -19   5   36.90    9.90
  -9  19   5   63.29    6.60
 -10   0 -18  101.89   14.20
 -10   0 -18   68.29    9.20
 -10   0 -16  161.08   15.30
 -10   0 -16  123.19   10.70
 -10   0 -14  169.98   11.50
 -10   0 -14  170.48   14.50
 -10   0 -12    9.60    4.20
 -10   0 -12   -0.10    5.80
 -10   0 -10  588.14   24.70
  10   0  10  539.55   38.50
 -10   0 -10  630.54   27.80
 -10   0  -8  656.03   26.40
 -10   0  -8  668.83   29.40
  10   0   8  652.73   40.30
 -10   0  -6 1234.58   49.50
  10   0   6 1207.18   60.49
 -10   0  -4   -2.90    3.60
  10   0   4   11.70    8.50
 -10   0  -2  519.05   23.30
  10   0   2  543.25   32.30
  10   0   0 2520.05  107.19
 -10   0   0 2550.24   97.29
  10   0  -2  530.85   31.20
 -10   0   2  498.25   22.60
 -10   0   4    9.30    4.10
 -10   0   4    5.20    7.50
  10   0  -4    5.00    7.30
 -10   0   6 1209.58   49.30
  10   0  -6 1263.87   57.39
 -10   0   6 1209.08   57.49
 -10   0   8  674.33   27.10
 -10   0   8  650.73   36.40
 -10   0  10  618.04   26.60
 -10   0  10  584.54   36.10
 -10  -2 -18   -0.50    8.70
 -10  -2 -18    2.20    6.30
 -10   2 -18   -0.80    6.20
 -10   2 -18   12.80    9.00
 -10  -2 -16   38.40   10.10
 -10  -2 -16   36.00    6.90
 -10   2 -16   29.10    6.80
 -10   2 -16   22.40    8.50
 -10  -2 -14   80.19   11.20
 -10  -2 -14   74.09    7.80
 -10   2 -14   64.19    7.40
 -10   2 -14   69.19   10.20
 -10  -2 -12  149.09    9.40
 -10  -2 -12  111.49   11.70
  10  -2  12  121.49   19.70
 -10   2 -12  128.89    9.30
 -10   2 -12  104.09   10.80
 -10  -2 -10   29.80    4.40
 -10  -2 -10   10.40    6.20
  10  -2  10   27.10   13.00
 -10   2 -10   16.00    5.70
  10   2  10   16.80   13.00
 -10   2 -10   27.80    4.40
  10  -2   8   16.90   10.70
 -10  -2  -8   28.80    3.60
 -10  -2  -8   42.00    6.90
  10   2   8    0.60    4.80
 -10   2  -8   41.40    6.20
 -10   2  -8   26.00    3.70
 -10  -2  -6  241.48   13.80
  10   2   6  207.28   23.10
 -10   2  -6  250.37    9.40
 -10   2  -6  217.58   12.70
 -10   2  -6  220.58    9.40
 -10  -2  -4  170.48   11.20
  10  -2   4  218.48   23.10
  10   2   4  229.58   23.20
 -10   2  -4  184.58   10.90
  10  -2   2    2.30    7.30
 -10  -2  -2   10.20    4.60
  10   2   2    7.00    8.30
 -10   2  -2   13.30    3.90
  10  -2   0  150.68   18.40
 -10  -2   0  123.69    9.40
 -10   2   0  121.79    8.20
 -10   2   0  144.39   18.60
  10   2   0  122.19   15.70
 -10  -2   2    6.30    4.30
  10   2  -2   19.80    8.90
 -10   2   2   11.40    7.60
 -10   2   2    7.80    3.50
 -10  -2   4  197.58   12.30
  10   2  -4  178.98   18.50
 -10   2   4  194.08   10.80
 -10   2   4  197.08   20.90
 -10  -2   6  238.28   13.80
 -10   2   6  238.88   23.10
 -10   2   6  217.58   12.20
 -10   2   6  229.88   12.40
  10   2  -6  228.28   19.10
 -10  -2   8   29.50    3.80
 -10  -2   8   20.70    5.90
 -10   2   8   25.70    9.90
 -10   2   8   25.10    4.90
  10   2  -8   14.30    8.20
 -10  -2  10   27.80    5.10
 -10   2  10   14.70    9.80
 -10  -4 -18    5.70    9.70
 -10  -4 -18   -7.60    6.10
 -10   4 -18   13.00    7.40
 -10   4 -18   -0.70    9.10
 -10  -4 -16   39.10    9.70
 -10  -4 -16   42.60    7.40
 -10   4 -16   71.39    8.50
 -10   4 -16   51.59   10.40
 -10  -4 -14   18.10    5.30
 -10  -4 -14    1.30    6.80
 -10   4 -14    9.80    6.80
 -10   4 -14    9.20    5.20
 -10  -4 -12   76.79    7.20
  10  -4  12   42.40   16.80
 -10  -4 -12   92.49   10.90
 -10   4 -12   81.79    7.50
 -10   4 -12   64.49    8.60
 -10  -4 -10   -0.50    3.20
  10  -4  10   11.70   10.10
 -10  -4 -10   -4.90    4.80
 -10   4 -10   -0.70    4.30
  10   4  10    4.80   14.70
 -10   4 -10    3.50    3.60
  10  -4   8  240.28   25.40
 -10  -4  -8  282.37   19.10
 -10  -4  -8  248.58   11.50
 -10  -4  -8  244.18   15.40
  10   4   8  294.37   30.50
 -10   4  -8  246.68   12.00
 -10   4  -8  247.18   13.80
 -10  -4  -6  207.08   13.30
  10  -4   6  261.77   26.10
 -10  -4  -6  197.38   15.20
 -10   4  -6  215.68   11.70
 -10   4  -6  198.28    9.00
 -10   4  -6  203.88    8.90
  10   4   6  178.48   23.20
  10  -4   4  489.15   32.40
 -10  -4  -4  490.55   22.70
 -10  -4  -4  468.35   23.90
  10   4   4  495.75   32.30
 -10   4  -4  468.65   32.80
 -10   4  -4  461.95   20.70
 -10  -4  -2    3.30    4.30
 -10  -4  -2    1.20    3.80
  10   4   2   13.10    8.80
 -10   4  -2   -1.50    7.20
 -10   4  -2   -0.60    2.70
 -10  -4   0  113.29    9.30
 -10  -4   0  112.29    9.60
 -10   4   0   97.59    6.80
  10   4   0  101.99   15.60
 -10  -4   2   -3.80    3.70
 -10  -4   2    3.00    3.10
 -10   4   2    1.10    2.70
  10   4  -2    5.60    7.20
 -10   4   2   -3.40    7.00
 -10  -4   4  453.85   20.20
 -10  -4   4  476.05   22.90
 -10   4   4  450.15   31.80
  10   4  -4  485.15   29.10
 -10   4   4  502.35   20.50
 -10  -4   6  215.08   13.20
 -10  -4   6  195.68   10.80
 -10   4   6  181.18   13.10
 -10   4   6  187.58   21.50
  10   4  -6  199.88   17.60
 -10  -4   8  268.17   16.30
 -10   4   8  250.67   25.40
 -10   4   8  284.87   16.10
  10   4  -8  267.87   19.80
 -10  -4  10    0.00    5.10
 -10   4  10    3.30    9.50
 -10  -6 -16   17.30    6.40
 -10  -6 -16   17.00    8.70
 -10   6 -16   23.50    6.80
 -10  -6 -14   12.40    7.40
 -10  -6 -14    3.90    5.20
 -10   6 -14    1.70    5.30
 -10  -6 -12    7.30    9.50
 -10  -6 -12   16.00    4.60
 -10  -6 -12   10.80    7.80
 -10   6 -12   13.40    5.20
 -10  -6 -10   18.50    6.70
 -10  -6 -10    7.70    3.80
  10  -6  10   10.30   11.80
 -10  -6 -10    8.00    8.60
 -10   6 -10   18.50    4.50
 -10  -6  -8   47.70    4.60
  10  -6   8   23.90   11.30
 -10  -6  -8   56.29    7.70
 -10  -6  -8   57.79   10.70
  10   6   8   33.20   15.60
 -10   6  -8   52.19    5.30
 -10  -6  -6   72.29    4.20
 -10  -6  -6   99.69   12.20
  10  -6   6   74.09   14.80
 -10  -6  -6   63.49    8.00
 -10  -6  -6   76.49    4.20
 -10   6  -6   45.70   14.00
  10   6   6   70.29   15.60
 -10   6  -6   74.89    5.30
 -10  -6  -4   71.19    8.30
 -10  -6  -4   64.19    9.70
 -10   6  -4   57.19   13.40
  10   6   4   70.09   15.00
 -10  -6  -2   97.49    9.60
 -10  -6  -2  102.49   10.50
  10   6   2   84.19   16.10
 -10   6  -2   95.09   17.30
 -10  -6   0  575.14   26.50
 -10  -6   0  566.94   26.30
 -10   6   0  532.95   36.50
  10   6   0  571.84   35.10
 -10  -6   2  105.79    9.90
 -10  -6   2   90.29    9.10
  10   6  -2   90.99   14.70
 -10   6   2  106.19   18.60
 -10  -6   4   69.79    8.40
 -10  -6   4   80.69    8.40
  10   6  -4   66.69   12.60
 -10   6   4   66.09   15.00
 -10  -6   6   77.69    9.10
 -10  -6   6   70.99    8.80
 -10   6   6   89.49   17.70
  10   6  -6   96.59   13.70
 -10  -6   8   71.99    9.60
 -10  -6   8   52.39    8.70
 -10   6   8   61.49   16.50
 -10  -6  10   10.60    6.90
 -10   6  10   15.30   12.10
 -10   6  12   24.10   13.40
 -10  -8 -16  206.58   14.50
 -10  -8 -16  245.98   19.80
 -10   8 -16  195.98   14.70
 -10  -8 -14   20.60    9.40
 -10  -8 -14   33.70   12.80
 -10  -8 -14   32.90    6.60
 -10   8 -14   38.00    6.80
 -10  -8 -12   -0.70    4.30
 -10  -8 -12    2.20    5.40
 -10  -8 -12   10.80    9.90
 -10   8 -12   -0.50    4.80
 -10  -8 -10   14.20    9.70
  10  -8  10    5.90   11.90
 -10  -8 -10   14.50    4.40
 -10  -8 -10    0.20    2.40
 -10   8 -10   12.20    4.60
  10  -8   8  340.27   31.70
 -10  -8  -8  244.78   22.10
 -10  -8  -8  277.87   13.20
 -10   8  -8  284.37   13.90
 -10   8  -8  314.87   31.30
 -10  -8  -6   45.30    9.60
 -10  -8  -6   43.60    3.60
 -10   8  -6   37.20    4.40
  10   8   6   57.89   16.10
 -10   8  -6   30.20   13.30
 -10  -8  -4   -0.60    3.30
 -10  -8  -4    5.30    6.80
 -10   8  -4   -2.10    9.50
 -10   8  -4   -0.50    1.80
 -10   8  -4   -0.40    2.00
  10   8   4   10.50   10.60
 -10  -8  -2    3.90    4.60
 -10  -8  -2   13.60    6.30
 -10   8  -2    5.30    9.70
  10   8   2    1.30   10.20
 -10  -8   0 1074.69   48.70
 -10  -8   0 1078.29   47.00
 -10   8   0 1205.98   62.49
  10   8   0 1216.48   58.89
 -10  -8   2    1.30    4.80
 -10  -8   2    9.00    5.40
 -10   8   2    5.80    9.70
  10   8  -2   14.40    9.90
 -10  -8   4   11.10    5.40
 -10  -8   4    7.60    5.70
  10   8  -4   -2.10    8.10
 -10   8   4    7.50   11.30
 -10  -8   6   35.60    7.40
 -10  -8   6   56.79    9.60
 -10   8   6   20.30   12.90
  10   8  -6   48.30   16.60
 -10  -8   8  282.97   20.00
 -10   8   8  306.37   33.60
 -10  -8  10    3.30    3.50
 -10  -8  10   13.80    7.90
 -10   8  10   24.30   16.00
 -10 -10 -14   -0.30    5.40
 -10 -10 -14   -6.20   10.70
 -10 -10 -14    6.50    7.70
 -10  10 -14   -1.50    5.80
 -10 -10 -12    3.00    4.90
 -10 -10 -12   20.60   11.20
 -10 -10 -12    4.00    7.70
 -10  10 -12    9.80    5.60
 -10 -10 -10   12.20    4.50
 -10 -10 -10   19.90    7.90
 -10 -10 -10   -1.30    9.40
 -10  10 -10   15.80    5.00
 -10 -10  -8  260.27   13.10
 -10 -10  -8  260.07   23.10
 -10 -10  -8  311.97   17.70
 -10  10  -8  261.27   13.80
 -10 -10  -6   34.20    3.90
 -10 -10  -6   39.80   11.10
 -10 -10  -6   38.60    7.90
 -10  10  -6   52.59    5.40
 -10 -10  -4    2.40    5.00
 -10 -10  -4   -6.40    6.80
 -10  10  -4    8.00    3.00
  10  10   4   11.00   12.80
 -10  10  -4   -1.40   11.30
 -10 -10  -2   12.00    7.90
 -10 -10  -2   14.00    6.00
 -10  10  -2   10.40    2.00
 -10  10  -2   13.30    2.00
  10  10   2    5.60   11.50
 -10  10  -2    5.50   11.00
 -10 -10   0  704.63   36.10
 -10 -10   0  752.52   33.50
 -10  10   0  748.13   48.60
  10  10   0  699.53   43.90
 -10 -10   2    9.10    5.60
 -10 -10   2    2.10    6.20
  10  10  -2    3.50    9.30
 -10  10   2    5.40   13.20
 -10 -10   4    4.90    6.70
 -10 -10   4    9.60    6.10
  10  10  -4   14.30   10.20
 -10  10   4   15.60   20.70
 -10 -10   6   27.60    7.70
 -10 -10   6   34.10    9.30
 -10 -10   8  322.37   19.00
 -10 -10   8  206.28   21.00
 -10 -10  10   17.30    9.70
 -10 -10  10   32.40    8.80
 -10 -10  12   -6.80    8.10
 -10 -10  12    5.40    7.60
 -10 -12 -14   44.30   15.70
 -10 -12 -14   39.50   10.10
 -10 -12 -14   47.20    8.10
 -10  12 -14   55.19    8.70
 -10 -12 -12   19.20    9.50
 -10 -12 -12   26.10   13.20
 -10 -12 -12   18.50    6.10
 -10  12 -12   19.50    6.20
 -10 -12 -10   82.29   11.30
 -10 -12 -10   80.59   16.60
 -10 -12 -10   89.59    8.20
 -10  12 -10   71.19    8.00
 -10 -12  -8   19.50   10.30
 -10 -12  -8   -3.00    3.70
 -10 -12  -8    8.00    6.80
 -10  12  -8    1.10    4.30
 -10 -12  -6   54.99    9.60
 -10 -12  -6   35.50   11.80
 -10 -12  -6   54.69    5.20
 -10  12  -6   51.69    6.10
 -10 -12  -4   32.80    3.20
 -10 -12  -4   43.20   11.50
 -10 -12  -4   29.50    8.00
 -10  12  -4   32.20    4.60
 -10 -12  -2  134.69   16.10
 -10 -12  -2  115.09   11.80
 -10  12  -2  122.69    7.20
  10  12   2  137.59   22.40
 -10 -12   0   32.10    7.60
 -10 -12   0   35.10   10.50
  10  12   0   35.80   15.00
 -10 -12   2  111.79   11.30
 -10 -12   2  114.39   14.80
  10  12  -2   98.39   18.80
 -10 -12   4   29.40   10.20
 -10 -12   4   30.60    8.40
 -10 -12   6   78.29   13.40
 -10 -12   6   49.99    8.90
 -10 -12   8    5.40    8.40
 -10 -12   8   -2.80    6.50
 -10 -12  10   81.79   15.10
 -10 -12  10   97.99   13.00
 -10 -12  12   41.40   13.30
 -10 -12  12   32.50   10.60
 -10 -12  14   47.60   14.40
 -10 -14 -12    8.60    6.00
 -10 -14 -12   -5.90   12.20
 -10 -14 -12    1.70    9.20
 -10  14 -12    9.50    6.20
 -10 -14 -10   14.80    5.90
 -10 -14 -10   29.80   13.60
 -10 -14 -10   21.60    8.80
 -10  14 -10   17.80    6.10
 -10 -14  -8   36.90    9.70
 -10 -14  -8   37.80    5.90
 -10 -14  -8   20.10   12.20
 -10  14  -8   35.30    6.30
 -10 -14  -6   83.79   16.80
 -10 -14  -6   96.29    7.70
 -10 -14  -6  116.89   13.10
 -10  14  -6  115.69    9.00
 -10 -14  -4   -2.00    9.30
 -10 -14  -4   -0.90    2.90
 -10 -14  -4    7.60    7.80
 -10  14  -4    7.80    4.20
 -10 -14  -2   28.20   11.10
 -10 -14  -2   12.40    7.60
 -10  14  -2   20.60    4.20
 -10 -14   0   74.19   10.90
 -10 -14   0   76.49   14.80
 -10  14   0   69.49    5.30
 -10 -14   2    1.80    6.40
 -10 -14   2    8.40    9.90
 -10 -14   4    6.80    7.50
 -10 -14   4  -12.40    8.80
 -10 -14   6  107.89   17.20
 -10 -14   6   95.69   11.80
 -10 -14   8   28.10    9.50
 -10 -14   8   37.40   12.80
 -10 -14  10   16.60    9.70
 -10 -14  10   16.40   11.70
 -10 -14  12    1.90    8.40
 -10 -14  12   32.80   13.40
 -10 -16  -8    1.10   12.40
 -10 -16  -8    1.50    5.30
 -10 -16  -8    4.60    8.60
 -10  16  -8   -3.60    5.40
 -10 -16  -6    1.90    4.50
 -10 -16  -6    5.70    7.50
 -10 -16  -6   15.50   12.40
 -10  16  -6    6.30    5.30
 -10 -16  -4   54.79    5.80
 -10 -16  -4   78.39   11.70
 -10 -16  -4   52.59   14.90
 -10  16  -4   57.79    7.00
 -10 -16  -2    3.10    7.20
 -10 -16  -2   -2.00   10.80
 -10 -16  -2    1.00    2.20
 -10  16  -2    1.40    4.20
 -10 -16   0   36.90    9.00
 -10 -16   0    7.20   11.30
 -10  16   0   29.10    4.70
 -10 -16   2    5.60    8.30
 -10 -16   2   18.70   11.70
 -10  16   2    5.60    3.10
 -10 -16   4   73.49   11.60
 -10 -16   4   51.99   15.00
 -10 -16   6    4.40    7.50
 -10 -16   6   15.30   12.00
 -10 -16   8    8.70   11.60
 -10 -16   8    9.00    7.80
 -10 -18  -4    9.40    9.50
 -10 -18  -4   -2.30    4.30
 -10 -18  -4    3.00   13.40
 -10  18  -4   -3.60    5.20
 -10 -18  -2   69.19   17.70
 -10 -18  -2   35.80    4.40
 -10 -18  -2   50.29   11.00
 -10  18  -2   36.50    6.40
 -10 -18   0   88.19   12.60
 -10 -18   0  111.49   20.30
 -10  18   0   83.69    7.70
 -10 -18   2   46.60   16.60
 -10 -18   2   52.19   11.30
 -10  18   2   53.09    5.80
 -10 -18   4    0.40   12.90
 -10 -18   4  -10.50    8.10
 -10  18   4    0.00    3.20
 -11  -1 -17   -2.20    8.90
 -11  -1 -17   -2.60    5.60
 -11   1 -17   -0.50    5.90
 -11   1 -17    5.70    8.40
 -11  -1 -15   -4.70    4.70
 -11  -1 -15   -1.70    7.30
 -11   1 -15    6.50    5.30
 -11   1 -15    7.80    7.80
 -11  -1 -13    3.60    4.50
 -11  -1 -13   -2.60    6.80
 -11   1 -13   10.80    4.70
 -11   1 -13    3.30    6.40
 -11  -1 -11    7.50    3.90
 -11  -1 -11   -0.80    5.80
 -11   1 -11    3.20    3.50
 -11   1 -11    1.10    5.50
 -11  -1  -9    5.10    2.90
  11  -1   9    4.00   10.60
 -11  -1  -9   -4.60    5.10
 -11   1  -9    7.40    5.20
 -11   1  -9    5.20    3.00
 -11  -1  -7    5.70    4.50
  11  -1   7   -0.30    3.90
 -11   1  -7    5.00    4.40
  11   1   7    0.80    9.90
 -11  -1  -5    6.60    4.50
  11  -1   5    2.90    8.60
 -11   1  -5    7.90    4.20
  11   1   5   11.00   10.00
 -11  -1  -3   13.10    4.80
  11  -1   3   16.40    9.60
 -11   1  -3   14.20    4.60
  11   1   3    1.90    9.20
  11  -1   1    4.00    9.10
 -11  -1  -1    2.70    4.10
 -11   1  -1   -0.10    3.70
  11   1   1   -2.00    8.30
  11  -1  -1   -3.70    7.10
 -11  -1   1    2.60    4.10
  11   1  -1    6.00    8.30
 -11   1   1    1.40    3.70
  11  -1  -3   11.80    8.50
 -11  -1   3    9.30    4.60
 -11   1   3    4.50    4.00
  11   1  -3   14.30    9.50
 -11   1   3    1.90    7.60
 -11  -1   5    1.50    4.50
  11  -1  -5    9.60    9.00
 -11   1   5    2.20    4.00
 -11   1   5   14.10    9.30
  11   1  -5   14.60    9.10
 -11  -1   7    1.80    4.70
 -11   1   7    8.30    8.40
 -11   1   7    1.70    4.30
  11   1  -7    2.40    7.20
  11   1  -9    5.50   14.50
 -11   1   9    1.40    8.20
 -11   1   9    3.70    3.60
 -11  -3 -17   19.30    6.80
 -11  -3 -17   20.20    9.30
 -11   3 -17   27.00    9.70
 -11   3 -17   14.70    6.70
 -11  -3 -15    4.00    5.40
 -11  -3 -15   -0.10    8.00
 -11   3 -15    1.70    7.30
 -11   3 -15   -1.10    5.10
 -11  -3 -13    4.70    7.30
 -11  -3 -13   17.00    4.90
 -11   3 -13   25.40    5.40
 -11   3 -13   16.50    6.70
 -11  -3 -11   24.50    7.50
 -11  -3 -11   38.80    5.00
 -11   3 -11   32.40    5.10
 -11   3 -11   21.80    6.50
 -11  -3  -9   38.80    4.20
  11  -3   9   32.70   16.20
 -11  -3  -9   67.09    8.90
 -11   3  -9   42.40    6.90
 -11   3  -9   46.90    4.80
  11  -3   7    0.90    9.60
 -11  -3  -7    3.20    5.00
 -11   3  -7    3.80    1.50
 -11   3  -7    3.70    1.60
 -11   3  -7    4.30    4.10
  11   3   7    7.80   11.00
 -11  -3  -5    5.20    5.10
  11  -3   5   -1.50   10.30
  11   3   5    2.40    9.50
 -11   3  -5    0.30    3.80
  11  -3   3  115.69   17.70
 -11  -3  -3  142.79   12.00
 -11  -3  -3  133.69   11.10
  11   3   3  136.59   18.80
 -11   3  -3  152.58    9.70
 -11  -3  -1   82.09    8.30
  11  -3   1   68.89   13.60
 -11  -3  -1   66.59    8.10
 -11   3  -1   86.59    7.00
 -11   3  -1   35.90   10.60
  11   3   1   90.79   15.80
 -11  -3   1   80.19    6.80
 -11  -3   1   80.99    8.40
 -11   3   1   71.99   14.50
  11   3  -1   83.99   15.00
 -11   3   1   73.39    6.40
 -11  -3   3  110.99    9.80
 -11  -3   3  116.29    6.70
 -11   3   3  118.39    8.40
  11   3  -3  134.39   17.50
 -11   3   3  136.69   19.30
 -11  -3   5   -3.30    4.80
 -11   3   5    9.20    3.90
 -11   3   5    4.40    8.60
  11   3  -5    4.70    8.10
 -11  -3   7    1.70    4.90
 -11   3   7    7.40    9.20
  11   3  -7   -2.20    7.50
 -11  -3   9   39.90    7.20
 -11  -3   9   44.50    5.10
 -11   3   9   57.29   14.40
 -11   3   9   43.40    7.00
 -11  -5 -17    4.10    6.40
 -11  -5 -17   15.80    8.90
 -11   5 -17   13.20    6.90
 -11  -5 -15    0.90    8.20
 -11  -5 -15   -0.80    5.10
 -11   5 -15  -12.50    5.10
 -11  -5 -13    2.90    4.50
 -11  -5 -13   -1.90    7.80
 -11   5 -13    8.50    4.90
 -11  -5 -11    7.10    3.90
 -11  -5 -11   24.60    7.10
 -11   5 -11    7.30    4.20
 -11  -5  -9   36.80    4.20
 -11  -5  -9   36.40   10.30
 -11  -5  -9   28.20    6.90
 -11   5  -9   37.20    4.60
 -11  -5  -7   12.90    7.60
 -11  -5  -7   12.00    6.00
  11  -5   7   12.50   10.70
 -11   5  -7   12.30    2.60
 -11  -5  -5    8.60    6.20
 -11  -5  -5   21.60    6.10
  11  -5   5    1.80    5.20
 -11   5  -5   -0.80    9.70
  11   5   5   14.00   12.10
 -11  -5  -3   48.60    8.20
 -11  -5  -3   38.10    7.30
  11  -5   3   74.79   16.00
  11   5   3   37.60   13.30
 -11   5  -3   76.69   16.40
 -11  -5  -1  100.99    9.80
 -11  -5  -1   88.09    9.80
  11   5   1  124.89   17.90
 -11   5  -1  104.09   18.50
 -11  -5   1   91.49    8.50
 -11  -5   1  101.19    9.40
  11   5  -1   85.39   15.20
 -11   5   1   89.39   16.70
 -11  -5   3   54.99    6.10
 -11  -5   3   45.60    7.50
  11   5  -3   84.89   14.50
 -11   5   3   54.69   15.30
 -11  -5   5    5.70    5.00
 -11  -5   5   13.20    3.80
  11   5  -5    6.90    8.20
 -11   5   5    3.20   10.30
 -11  -5   7   22.30    6.70
 -11  -5   7   23.50    5.10
 -11   5   7    9.40   10.40
  11   5  -7   23.80   11.20
 -11  -5   9   34.30    8.10
 -11  -5   9   29.60    7.10
 -11   5   9   32.90   13.10
 -11   5  11   -2.40   10.60
 -11  -7 -15   17.90    9.50
 -11  -7 -15   15.60    5.90
 -11   7 -15   12.70    6.00
 -11  -7 -13    2.30    7.00
 -11  -7 -13   -4.80    4.20
 -11   7 -13    4.90    5.00
 -11  -7 -11   -5.70    6.90
 -11  -7 -11    9.40    9.60
 -11  -7 -11    1.00    3.80
 -11   7 -11   -0.40    4.20
 -11  -7  -9    0.90    3.00
 -11  -7  -9    0.30    6.20
 -11  -7  -9    9.70    8.80
 -11   7  -9    3.50    3.40
 -11  -7  -7   16.00    8.20
 -11  -7  -7    4.10    5.80
 -11   7  -7   -2.10    2.60
 -11  -7  -5    6.00    7.50
 -11  -7  -5   25.90    6.50
  11  -7   5   31.80   13.70
 -11   7  -5   26.70   13.30
  11   7   5   29.80   13.60
 -11  -7  -3   -1.40    5.70
 -11  -7  -3    1.50    4.90
 -11   7  -3   10.20   11.80
  11   7   3   -0.90   10.60
 -11  -7  -1   26.00    7.10
 -11  -7  -1   13.80    5.80
  11   7   1   30.80   12.30
 -11   7  -1   37.90   13.80
 -11  -7   1   31.70    6.70
 -11  -7   1   32.50    6.60
  11   7  -1   27.30   11.00
 -11   7   1   15.30   11.10
 -11  -7   3    3.30    4.70
 -11  -7   3   -2.50    5.30
 -11   7   3    2.70   11.40
  11   7  -3   -1.50    8.50
 -11  -7   5   28.00    7.60
 -11  -7   5   28.00    6.20
 -11   7   5    0.10   11.70
  11   7  -5   30.90   11.30
 -11  -7   7    4.90    5.40
 -11  -7   7    1.10    6.40
 -11   7   7    4.70   11.60
 -11  -7   9    0.40    6.80
 -11  -7   9    1.10    6.50
 -11   7   9    0.60   12.20
 -11  -7  11   -6.10    6.80
 -11  -7  11   -8.60    7.00
 -11  -9 -15    4.50    5.70
 -11  -9 -15   31.40   12.30
 -11  -9 -15   -0.20    8.60
 -11   9 -15   10.50    6.60
 -11  -9 -13   -5.90    6.60
 -11  -9 -13    9.70   11.10
 -11  -9 -13    7.40    5.10
 -11   9 -13    0.70    5.30
 -11  -9 -11    5.40    4.90
 -11  -9 -11    8.40   10.50
 -11  -9 -11    6.60    4.30
 -11   9 -11   11.60    5.00
 -11  -9  -9   26.70    4.30
 -11  -9  -9   31.90   10.80
 -11   9  -9   25.50    4.80
 -11  -9  -7   -5.50    8.00
 -11  -9  -7   -0.10    2.00
 -11  -9  -7    6.40    2.40
 -11   9  -7   10.80    3.60
 -11  -9  -5    0.10    2.30
 -11  -9  -5    5.60    7.80
 -11   9  -5    7.40    2.40
 -11  -9  -3    3.80    3.80
 -11  -9  -3   11.00    7.90
  11   9   3   24.80   14.30
 -11  -9  -1   -4.80    5.80
 -11  -9  -1    2.00    4.70
  11   9   1   -3.40   10.30
 -11  -9   1   -0.80    4.40
 -11  -9   1   -5.10    5.30
  11   9  -1   15.20   11.20
 -11  -9   3    1.50    5.80
 -11  -9   3   10.70    5.40
  11   9  -3   24.70   11.60
 -11  -9   5    4.10    5.30
 -11  -9   5    1.20    5.90
 -11  -9   7    6.70    7.10
 -11  -9   7    4.50    5.00
 -11  -9   9   13.40    8.60
 -11  -9   9    6.50    4.40
 -11  -9  11    2.50    8.90
 -11  -9  11   -3.00    3.30
 -11  -9  13   -7.80    8.20
 -11 -11 -13    5.10    5.50
 -11 -11 -13   12.10   12.80
 -11 -11 -13    0.10    8.00
 -11  11 -13   14.40    6.00
 -11 -11 -11    1.50    4.70
 -11 -11 -11    2.80    7.90
 -11 -11 -11   12.40   11.60
 -11  11 -11    2.60    5.10
 -11 -11  -9    2.40    3.80
 -11 -11  -9   -3.40    7.50
 -11 -11  -9   -6.70    9.80
 -11  11  -9   -3.60    4.10
 -11 -11  -7   22.60   10.40
 -11 -11  -7   19.20    7.20
 -11 -11  -7   23.30    3.40
 -11  11  -7   11.10    4.10
 -11 -11  -5   10.30    6.60
 -11 -11  -5    7.50    9.40
 -11  11  -5    9.50    3.30
 -11 -11  -3   -6.40    7.00
 -11 -11  -3   -2.50    6.30
 -11 -11  -1   28.00    7.90
 -11 -11  -1   13.50    8.00
  11  11   1    2.20   13.70
 -11 -11   1   13.00    6.40
 -11 -11   1   13.70    8.20
  11  11  -1   18.20   13.00
 -11 -11   3   -5.60    6.10
 -11 -11   3    6.00    6.60
  11  11  -3   -8.50    9.60
 -11 -11   5   10.80    8.40
 -11 -11   5    9.20    7.50
 -11 -11   7   18.60    9.50
 -11 -11   7   13.00    8.10
 -11 -11   9   -4.30    8.00
 -11 -11   9    5.00    7.90
 -11 -11  11    8.00    9.00
 -11 -11  11    9.20    9.90
 -11 -11  13   -0.60    9.60
 -11 -13 -11   21.60    9.80
 -11 -13 -11    3.10    4.90
 -11 -13 -11    6.10   12.00
 -11  13 -11   -0.80    5.30
 -11 -13  -9    9.40    8.70
 -11 -13  -9   -5.20   10.60
 -11 -13  -9   -5.30    4.00
 -11  13  -9    4.30    4.80
 -11 -13  -7   -2.90    3.20
 -11 -13  -7    4.60    7.20
 -11 -13  -7    0.00    9.60
 -11  13  -7   -0.10    4.20
 -11 -13  -5    1.20    9.70
 -11 -13  -5    0.70    6.80
 -11  13  -5    2.20    3.70
 -11 -13  -3   29.60    9.30
 -11 -13  -3    4.00    9.30
 -11  13  -3   26.90    3.60
 -11 -13  -1   51.69    9.30
 -11 -13  -1   59.29   13.10
 -11 -13   1   34.30    8.60
 -11 -13   1   44.70   11.80
 -11 -13   3   24.30   10.20
 -11 -13   3   22.70    7.70
 -11 -13   5   -9.90    7.50
 -11 -13   5   -3.10    8.80
 -11 -13   7    6.30    8.90
 -11 -13   7    4.30    7.70
 -11 -13   9    7.90   10.50
 -11 -13   9    3.50    7.50
 -11 -13  11   22.30    9.70
 -11 -13  11   20.90   11.50
 -11 -15  -9   -5.00    4.60
 -11 -15  -9    1.80   12.00
 -11 -15  -9   11.80    8.30
 -11  15  -9    8.40    5.60
 -11 -15  -7    3.50    3.90
 -11 -15  -7  -15.60   10.00
 -11 -15  -7   -4.80    8.00
 -11  15  -7    0.80    4.80
 -11 -15  -5  -15.70    9.40
 -11 -15  -5    4.90    8.80
 -11 -15  -5    0.90    2.30
 -11  15  -5    6.60    4.50
 -11 -15  -3   -6.20    7.80
 -11 -15  -3    0.30   10.40
 -11  15  -3   -0.70    3.50
 -11 -15  -1    8.20    9.90
 -11 -15  -1    8.20    7.40
 -11  15  -1   -2.40    2.50
 -11 -15   1   -5.40    9.50
 -11 -15   1    3.20    7.80
 -11 -15   3    9.40   10.70
 -11 -15   3    0.00    7.70
 -11 -15   5   -5.70    7.70
 -11 -15   5   -1.30    9.90
 -11 -15   7   -4.80    7.50
 -11 -15   7   -7.90    9.70
 -11 -15   9   -6.30    8.60
 -11 -15   9   -8.50   11.00
 -11 -17  -5   25.70   13.50
 -11 -17  -5   24.50   10.20
 -11 -17  -5   15.30    3.60
 -11  17  -5   15.60    5.40
 -11 -17  -3    9.50    8.90
 -11 -17  -3   -5.70   11.90
 -11  17  -3   -0.80    4.30
 -11 -17  -1   -4.20    8.50
 -11 -17  -1    9.50   12.50
 -11  17  -1    4.80    3.70
 -11 -17   1    8.70    8.00
 -11 -17   1   -2.80   11.90
 -11 -17   3   -3.90    7.70
 -11 -17   3  -21.30    9.40
 -11 -17   5   11.30    8.40
 -11 -17   5   26.40   13.70
 -12   0 -16  209.68   18.30
 -12   0 -16  175.78   13.10
 -12   0 -14   42.40    9.30
 -12   0 -14   51.89    6.80
 -12   0 -12   16.60    4.50
 -12   0 -12   17.40    7.30
 -12   0 -10  137.69   11.80
 -12   0 -10  103.99    6.80
 -12   0  -8  118.69   10.70
 -12   0  -6   64.09    8.00
  12   0   4   29.80   12.10
 -12   0  -4   53.89    7.20
  12   0   2  530.85   34.60
 -12   0  -2  499.55   23.60
 -12   0   0  191.98   12.40
  12   0   0  193.98   21.90
 -12   0   2  495.95   23.20
  12   0  -2  518.75   34.10
  12   0  -4   61.69   13.20
 -12   0   4   52.89    7.10
  12   0  -6   67.69   14.60
 -12   0   6   80.29    8.30
 -12   0   8  146.79   11.80
 -12   0   8  151.78   19.50
  12   0  -8  144.59   19.50
 -12  -2 -16   16.00    9.40
 -12  -2 -16   17.20    6.20
 -12   2 -16    7.60    8.60
 -12   2 -16   16.20    6.10
 -12  -2 -14    2.50    4.70
 -12  -2 -14    1.50    7.70
 -12   2 -14   -2.30    4.50
 -12   2 -14   -0.80    6.80
 -12  -2 -12   43.00    5.50
 -12  -2 -12   42.20    8.90
 -12   2 -12   41.50    5.60
 -12   2 -12   29.70    7.90
 -12  -2 -10   28.00    3.80
 -12  -2 -10   16.40    7.20
 -12   2 -10   28.00    6.70
 -12   2 -10   25.00    3.90
 -12  -2  -8   -0.90    5.60
 -12   2  -8    1.50    4.60
 -12  -2  -6   13.10    6.20
 -12   2  -6    6.80    4.70
  12  -2   4  374.56   30.10
 -12  -2  -4  338.27   18.70
 -12   2  -4  351.36   17.80
  12   2   4  361.56   29.10
  12  -2   2  132.29   18.90
 -12  -2  -2  148.99   11.60
  12   2   2  122.59   17.80
 -12   2  -2  119.39    9.60
  12  -2   0   25.20   12.00
 -12  -2   0   16.00    5.40
 -12   2   0   11.10    4.30
  12   2   0   13.90   10.70
 -12  -2   2  146.79   11.50
  12  -2  -2  160.08   21.60
 -12   2   2  132.09   19.90
 -12   2   2  129.09    9.60
  12   2  -2  108.09   17.00
 -12  -2   4  324.17   18.00
  12  -2  -4  336.87   27.30
 -12   2   4  323.87   16.30
 -12   2   4  332.57   27.60
  12   2  -4  325.27   25.50
 -12  -2   6   10.80    5.80
 -12   2   6   14.20   10.60
 -12   2   6    4.60    4.50
  12   2  -6   11.20    9.50
 -12  -2   8   -1.90    5.20
 -12   2   8    4.00    9.70
 -12   2  10   14.50    5.30
 -12  -4 -16   -4.00    8.50
 -12  -4 -16    5.90    5.70
 -12   4 -16   11.50    6.20
 -12  -4 -14    4.90    8.10
 -12  -4 -14    8.70    4.90
 -12   4 -14    7.50    5.00
 -12  -4 -12    3.80    6.70
 -12  -4 -12   15.90    4.50
 -12   4 -12   13.20    4.60
 -12  -4 -10    0.00    2.70
 -12  -4 -10    9.00    6.90
 -12   4 -10    3.60    3.10
 -12  -4  -8   34.80    8.10
 -12  -4  -6   14.90    6.30
  12  -4   4   62.89   16.90
 -12  -4  -4   87.29    9.70
 -12  -4  -4   80.39   10.30
  12   4   4   82.19   17.30
 -12  -4  -2   20.80    6.30
 -12  -4  -2    7.50    5.50
  12  -4   2   19.50   12.20
 -12   4  -2    5.60   11.30
  12   4   2    6.70   10.20
  12  -4   0    6.80   10.90
 -12  -4   0   20.10    6.00
 -12  -4   0   20.50    5.20
  12   4   0   47.30   13.60
 -12   4   0   16.50   12.30
 -12  -4   2    3.20    5.30
 -12  -4   2   16.60    4.00
 -12   4   2    7.30   11.00
  12   4  -2   11.90   10.50
 -12  -4   4   73.09    9.30
  12   4  -4   85.09   14.90
 -12   4   4   60.99   15.50
 -12  -4   6    6.80    5.70
 -12   4   6    9.40    9.70
  12   4  -6   -5.90    8.10
 -12  -4   8   38.70    8.30
 -12   4   8   42.70   13.50
 -12  -4  10    7.20    7.10
 -12  -4  10    5.30    4.80
 -12  -4  10    9.20    3.70
 -12   4  10  -13.20   10.20
 -12  -6 -14   52.69    7.00
 -12  -6 -14   46.70   10.00
 -12   6 -14   51.29    7.20
 -12  -6 -12   26.70    9.30
 -12  -6 -12   16.80    4.50
 -12   6 -12   18.70    5.00
 -12  -6 -10   40.00    8.70
 -12  -6 -10   36.00    4.30
 -12   6 -10   43.20    5.10
 -12  -6  -8  104.69   11.70
 -12  -6  -8  111.69   14.70
 -12   6  -8   85.59    5.50
 -12  -6  -6   20.10    8.60
 -12  -6  -6   33.00    7.30
 -12  -6  -4   17.10    7.00
 -12  -6  -4    7.30    5.70
 -12  -6  -2   48.40    8.30
 -12  -6  -2   59.19    9.10
  12   6   2   54.89   15.60
 -12  -6   0   14.00    6.50
 -12  -6   0   11.90    5.50
  12   6   0   20.20   11.40
 -12   6   0    9.70   13.20
 -12  -6   2   50.09    7.30
 -12  -6   2   60.99    9.00
 -12   6   2   46.80   14.50
  12   6  -2   79.99   15.60
 -12  -6   4   12.00    4.60
 -12  -6   4   22.10    7.20
  12   6  -4   13.10   10.40
 -12   6   4    4.80   12.20
 -12  -6   6   13.60    6.70
 -12  -6   6   26.30    5.20
 -12   6   6    7.10   13.50
 -12  -6   8  104.29    9.60
 -12  -6   8   91.29   11.20
 -12  -6  10   36.60    7.90
 -12  -6  10   60.89   10.50
 -12  -6  12   30.60    8.90
 -12  -8 -14   18.30    5.90
 -12  -8 -14   29.00   10.30
 -12   8 -14   18.80    6.30
 -12  -8 -12   -6.00    3.90
 -12  -8 -12   -0.70   10.70
 -12  -8 -12   -0.80    7.50
 -12   8 -12    2.40    4.60
 -12  -8 -10    4.40    7.80
 -12  -8 -10   10.30    3.50
 -12  -8 -10   -4.80    8.80
 -12   8 -10    6.50    4.00
 -12  -8  -8  314.57   19.20
 -12  -8  -8  321.57   23.30
 -12   8  -8  286.77   13.20
 -12  -8  -6    4.20    6.90
 -12  -8  -6   15.30    8.70
 -12  -8  -4   -9.80    6.60
 -12  -8  -4    8.40    6.20
 -12  -8  -2    6.10    6.60
 -12  -8  -2   12.20    6.50
 -12  -8   0  214.58   15.50
 -12  -8   0  170.08   15.30
  12   8   0  197.18   24.80
 -12  -8   2   12.10    6.30
 -12  -8   2   13.50    6.10
  12   8  -2   10.80   11.10
 -12  -8   4    2.90    5.20
 -12  -8   4    5.50    6.20
  12   8  -4   -6.70    9.50
 -12  -8   6    9.10    5.80
 -12  -8   6    7.10    6.60
 -12  -8   8  343.77   21.20
 -12  -8   8  319.77   20.20
 -12  -8  10   12.40    8.00
 -12  -8  10    5.30    7.20
 -12  -8  12    1.60    8.90
 -12  -8  14   25.20   10.70
 -12 -10 -12    3.30    4.50
 -12 -10 -12   -3.50    7.40
 -12 -10 -12   -7.10   10.20
 -12  10 -12    9.00    5.30
 -12 -10 -10   -4.70    9.70
 -12 -10 -10    3.80    3.50
 -12 -10 -10    0.40    3.90
 -12  10 -10    5.00    4.30
 -12 -10  -8  315.07   26.40
 -12  10  -8  257.67   12.70
 -12 -10  -6   12.10    9.50
 -12  10  -6   19.20    2.50
 -12 -10  -4    9.00    8.20
 -12 -10  -4    2.80    3.20
 -12 -10  -2   -1.90    3.10
 -12 -10  -2   11.00    8.50
 -12 -10   0  218.48   18.60
 -12 -10   2    2.50    4.50
 -12 -10   2   20.80    7.70
  12  10  -2   27.30   13.60
 -12 -10   4    4.30    4.60
 -12 -10   4   12.20    7.00
 -12 -10   6   36.40    9.20
 -12 -10   8  277.47   22.60
 -12 -10  10  -12.80    7.20
 -12 -10  10   -2.60    3.20
 -12 -10  12   -3.60    3.20
 -12 -10  12   11.50    9.90
 -12 -12 -10   39.90   14.90
 -12 -12 -10   28.50    4.90
 -12 -12 -10   61.99   11.60
 -12  12 -10   40.70    6.10
 -12 -12  -8    2.70    7.40
 -12 -12  -8   -6.90   10.20
 -12  12  -8    2.60    3.90
 -12 -12  -6   47.00   10.20
 -12 -12  -6   80.89   15.10
 -12  12  -6   63.29    5.20
 -12 -12  -4   23.90   11.10
 -12 -12  -4   25.10    9.00
 -12 -12  -2   44.40    9.70
 -12 -12  -2   32.60   10.30
 -12 -12   0    0.90    7.30
 -12 -12   0   -2.90    7.80
 -12 -12   2   49.40   11.40
 -12 -12   2   49.00   10.10
 -12 -12   4   15.50    8.00
 -12 -12   4   19.60    9.30
 -12 -12   6   58.39   10.40
 -12 -12   6   72.69   13.30
 -12 -12   8    3.30    8.00
 -12 -12   8    6.20    8.90
 -12 -12  10   32.00    9.80
 -12 -12  10   19.50   11.00
 -12 -14  -8    3.30   11.90
 -12 -14  -8   -6.60    8.20
 -12 -14  -8   -1.10    2.70
 -12  14  -8    1.60    4.40
 -12 -14  -6    7.60    7.90
 -12 -14  -6  -13.00    9.60
 -12  14  -6    2.90    3.80
 -12 -14  -4   -0.70    7.40
 -12 -14  -4   16.50   11.20
 -12  14  -4    6.00    2.50
 -12 -14  -2   13.30   10.50
 -12 -14  -2   50.19    9.90
 -12 -14   0   -0.40    9.50
 -12 -14   0   10.80    7.80
 -12 -14   2   38.30   12.10
 -12 -14   2   21.60    8.20
 -12 -14   4   28.10   10.10
 -12 -14   4    4.30    9.90
 -12 -14   6    6.30    7.90
 -12 -14   6    3.10    9.20
 -12 -14   8   -2.60   10.20
 -12 -14   8    8.60    8.90
 -12 -16  -4   43.40   10.60
 -12 -16  -4   38.10   14.20
 -12  16  -4   42.60    4.80
 -12 -16  -2   18.90   12.60
 -12 -16  -2    6.90    9.30
 -12 -16   0  -11.70   10.00
 -12 -16   0    2.30    9.00
 -12 -16   2   11.80   12.10
 -12 -16   2   17.60    9.10
 -12 -16   4   43.20   14.60
 -12 -16   4   43.40   10.60
 -13  -1 -15   19.20    9.30
 -13  -1 -15   19.20    5.50
 -13   1 -15   26.70    6.00
 -13   1 -15    7.90    8.70
 -13  -1 -13   19.10    4.70
 -13  -1 -13   24.70    8.60
 -13   1 -13   25.30    4.90
 -13   1 -13   14.20    7.60
 -13  -1 -11    7.00    7.20
 -13  -1 -11   10.60    2.80
 -13   1 -11    9.10    6.70
 -13   1 -11   12.10    3.00
 -13  -1  -9   22.80    7.40
 -13   1  -9   23.30    6.70
 -13  -1  -7   23.70    7.00
 -13   1  -7   29.70    7.00
 -13  -1  -5    0.90    5.20
 -13   1  -5   -6.70    4.40
 -13  -1  -3    3.00    4.90
 -13   1  -3    2.80    4.70
 -13  -1  -1    5.80    5.30
 -13   1  -1    7.80    4.90
  13   1   1   -4.20   10.90
  13  -1  -1   -0.70   10.00
 -13  -1   1   13.00    5.50
 -13   1   1    7.10    4.70
  13   1  -1   -2.10    9.80
  13  -1  -3   18.10   11.10
 -13  -1   3   -2.80    4.70
 -13   1   3    0.80    4.30
  13   1  -3    6.80   10.30
 -13  -1   5    4.50    5.30
  13  -1  -5    8.30   10.40
 -13   1   5    5.40    4.80
  13   1  -5   -3.10    9.00
  13  -1  -7   17.90   11.20
 -13  -1   7   28.20    6.80
 -13   1   7   31.90    6.50
  13   1  -7    5.20    9.90
 -13   1   7   22.30   11.80
 -13  -3 -13  201.38   16.80
 -13  -3 -13  200.78   11.20
 -13   3 -13  198.58   11.50
 -13  -3 -11  118.39   12.70
 -13  -3 -11   96.49    5.70
 -13   3 -11   98.49    6.60
 -13  -3  -9   50.19    9.00
 -13  -3  -7   -9.80    5.30
 -13  -3  -5  195.88   14.40
 -13  -3  -3  281.17   17.10
 -13  -3  -1   11.50    5.60
  13   3   1    1.80   11.80
 -13  -3   1   28.60    7.00
  13   3  -1    9.60   10.10
 -13  -3   3  291.27   17.20
  13  -3  -3  238.88   30.20
 -13   3   3  261.67   28.20
  13   3  -3  323.57   25.40
 -13  -3   5  197.48   14.20
  13   3  -5  189.78   22.50
 -13   3   5  185.78   23.60
 -13  -3   7    1.20    5.70
 -13   3   7   -2.80    9.90
 -13  -3   9   52.19    9.20
 -13   3   9   36.50   14.80
 -13  -5 -13  265.97   19.40
 -13  -5 -13  271.57   14.00
 -13   5 -13  299.47   14.60
 -13  -5 -11  234.48   17.80
 -13  -5 -11  175.98    8.50
 -13   5 -11  190.48    9.70
 -13  -5  -9    4.70    7.20
 -13  -5  -7    1.80    6.10
 -13  -5  -5  201.58   17.60
 -13  -5  -5  213.68   15.10
 -13  -5  -3  582.54   28.80
 -13  -5  -3  588.34   29.20
 -13  -5  -1    0.90    4.90
 -13  -5  -1    2.20    6.00
 -13  -5   1    2.60    6.00
 -13  -5   1    6.60    4.40
  13   5  -1   -7.60    9.30
 -13  -5   3  610.74   28.10
 -13  -5   3  535.75   24.20
  13   5  -3  582.74   37.00
 -13  -5   5  243.08   16.90
  13   5  -5  257.97   26.00
 -13  -5   7    6.10    6.50
 -13  -5   9    2.40    7.30
 -13  -5  11  197.88   12.80
 -13  -5  13  283.07   19.30
 -13  -7 -13   18.40    4.90
 -13  -7 -13    6.80    9.20
 -13   7 -13   21.40    5.30
 -13  -7 -11   -0.10    2.40
 -13  -7 -11    0.30    8.20
 -13   7 -11    4.90    3.70
 -13  -7  -9   53.49   12.70
 -13  -7  -9   18.50    8.80
 -13  -7  -7   37.40   10.50
 -13  -7  -7   43.40    9.30
 -13  -7  -5    4.00    7.60
 -13  -7  -5   -1.50    7.00
 -13  -7  -3   19.60    7.50
 -13  -7  -3    7.90    7.30
 -13  -7  -1   44.70    8.90
 -13  -7  -1   69.69    9.90
 -13  -7   1   74.99    9.30
 -13  -7   1   46.40    8.40
  13   7  -1   46.40   17.50
 -13  -7   3   17.60    5.90
 -13  -7   3   18.60    7.60
  13   7  -3   10.00   11.50
 -13  -7   5    9.70    7.40
 -13  -7   5    5.20    4.80
 -13  -7   7   18.60    5.50
 -13  -7   7   42.80    9.70
 -13  -7   9   19.20    6.20
 -13  -7   9   41.50   10.00
 -13  -7  11    2.20    7.20
 -13  -7  11   -4.60    6.50
 -13  -7  13   19.50    9.10
 -13  -9 -11   26.80   11.90
 -13  -9 -11   -2.40    8.30
 -13  -9 -11    5.60    2.90
 -13   9 -11    5.90    4.20
 -13  -9  -9   -5.80    7.80
 -13  -9  -9    3.40   10.20
 -13   9  -9   -1.30    2.80
 -13  -9  -7   30.30   10.90
 -13  -9  -7   11.00    7.60
 -13  -9  -5   30.90    9.20
 -13  -9  -5   50.49   11.00
 -13  -9  -3   35.00    9.70
 -13  -9  -3   31.40    9.20
 -13  -9  -1   -0.20    6.60
 -13  -9  -1   -6.20    7.00
 -13  -9   1   -5.40    6.00
 -13  -9   1   -2.20    7.10
 -13  -9   3   36.60    8.90
 -13  -9   3   34.90    8.00
  13   9  -3   33.90   16.00
 -13  -9   5   14.90    7.70
 -13  -9   5   26.10    7.50
 -13  -9   7   15.40    8.70
 -13  -9   7   13.00    7.00
 -13  -9   9  -12.40    6.20
 -13  -9   9   -1.60    7.80
 -13  -9  11   -0.60    7.90
 -13  -9  11   -5.40    7.50
 -13 -11  -9   45.20   14.00
 -13  11  -9   28.20    4.40
 -13 -11  -7   -4.70    9.60
 -13 -11  -7   -1.00    2.70
 -13 -11  -5   46.80   12.00
 -13 -11  -3   68.49   12.80
 -13 -11  -1   44.40   10.80
 -13 -11   1    4.80    4.10
 -13 -11   1   29.20    9.20
 -13 -11   3   78.29   12.00
 -13 -11   5   42.70   10.00
 -13 -11   7   -0.70    3.70
 -13 -11   7    8.90    7.60
 -13 -11   9   44.00   11.30
 -13 -13  -7    5.00   11.10
 -13 -13  -7   18.50    8.80
 -13 -13  -5  142.79   18.80
 -13 -13  -5  175.18   16.60
 -13 -13  -3  170.58   20.90
 -13 -13  -3  216.98   18.00
 -13 -13  -1   -7.20    8.60
 -13 -13  -1   -6.90    7.90
 -13 -13   1    0.50    8.40
 -13 -13   1   -2.80    7.90
 -13 -13   3  187.68   17.00
 -13 -13   3  170.58   19.10
 -13 -13   5  149.19   17.30
 -13 -13   5  122.89   14.30
 -13 -13   7   42.90   12.20
 -13 -13   7    8.50    9.30
 -13 -15  -3   68.59   15.60
 -13 -15  -3   60.99   12.10
 -13 -15  -1    8.20   10.70
 -13 -15  -1   -2.50    8.00
 -13 -15   1   -2.40    9.90
 -13 -15   1    0.90    8.20
 -13 -15   3   56.59   12.10
 -13 -15   3   50.29   14.20
 -14   0 -12   21.50    8.20
 -14   0 -10    5.20    7.20
 -14   0  -8  376.06   21.40
 -14   0  -6   26.90    7.20
 -14   0  -4   -0.10    5.40
 -14   0  -2   -1.30    5.30
 -14   0   0  521.55   25.20
 -14   0   2   -4.20    4.80
 -14   0   4    1.60    5.40
 -14   0   6   27.40    6.80
 -14   0   8  401.36   21.70
 -14  -2 -12    0.40    7.10
 -14  -2 -10   27.80    8.50
 -14  -2  -8  183.18   15.00
 -14  -2  -6    1.30    6.30
 -14  -2  -4    4.60    6.10
 -14  -2  -2   -5.20    5.50
 -14  -2   0  354.66   19.70
 -14  -2   2   -0.30    5.30
 -14  -2   4    2.60    5.80
 -14  -2   6   -2.80    6.10
  14   2  -6   15.60   12.40
 -14  -2   8  177.58   14.60
 -14  -4 -12    3.30    7.90
 -14  -4 -10   14.00    8.20
 -14  -4  -8   29.20    7.90
 -14  -4  -6    8.20    7.40
 -14  -4  -4   17.20    7.30
 -14  -4  -2    2.70    6.30
 -14  -4   0   29.00    7.40
 -14  -4   2    7.80    6.40
 -14  -4   4    2.40    6.60
 -14  -4   6   15.70    7.70
 -14  -4   8   37.90    8.90
 -14  -4  10   -0.20    7.40
 -14  -6 -12    6.00    9.40
 -14   6 -12   11.50    3.10
 -14  -6 -10   70.09   12.00
 -14  -6  -8   59.49   10.70
 -14  -6  -6   76.09   11.30
 -14  -6  -4    1.70    7.20
 -14  -6  -4   11.60    7.30
 -14  -6  -2  116.39   12.80
 -14  -6  -2  118.59   12.50
 -14  -6   0   65.89    8.80
 -14  -6   0   65.09    9.70
 -14  -6   2  108.59   12.40
 -14  -6   2  126.19   10.40
 -14  -6   4   17.60    7.80
 -14  -6   4    1.80    3.60
 -14  -6   6   84.89   11.20
 -14  -6   8   64.49   10.60
 -14  -6  10   69.59   11.80
 -14  -8 -10   70.19   11.70
 -14  -8  -8   77.09   11.50
 -14  -8  -8   66.09   13.70
 -14  -8  -6    9.70    7.70
 -14  -8  -6   11.60    9.40
 -14  -8  -4   40.00    9.80
 -14  -8  -4   73.89   11.40
 -14  -8  -2   94.39   12.30
 -14  -8  -2   76.89   11.80
 -14  -8   0  110.09   13.00
 -14  -8   0  139.79   13.70
 -14  -8   2   94.29   12.20
 -14  -8   2   84.69   10.20
 -14  -8   4   51.79   10.60
 -14  -8   4   57.09    8.10
 -14  -8   6   29.60    9.50
 -14  -8   6   15.00    5.30
 -14  -8   8   73.19   11.50
 -14  -8   8   77.19    8.50
 -14  -8  10   64.99   11.60
 -14  -8  10   73.99    9.00
 -14 -10  -8   64.29   14.50
 -14 -10  -8   57.39   11.40
 -14 -10  -6   66.89   11.70
 -14 -10  -6   68.29   14.20
 -14 -10  -4   24.90   10.40
 -14 -10  -4   25.30    9.00
 -14 -10  -2   22.90    9.30
 -14 -10  -2   24.00    9.50
 -14 -10   0   92.49   12.40
 -14 -10   0  104.39   13.30
 -14 -10   2   39.30    9.10
 -14 -10   2   18.20    8.30
 -14 -10   4   40.80    9.00
 -14 -10   4   30.40    9.90
 -14 -10   6   61.79   11.90
 -14 -10   6   55.79    9.70
 -14 -10   8   32.10    8.50
 -14 -10   8   43.30   11.20
 -14 -12  -6    6.80   10.80
 -14 -12  -6   -1.10    3.30
 -14 -12  -4   27.00   11.30
 -14 -12  -2    0.50    8.70
 -14 -12  -2   -3.00    2.90
 -14 -12   0   13.40    8.80
 -14 -12   0   -2.90    3.60
 -14 -12   2    1.00    7.60
 -14 -12   2   -1.60    4.00
 -14 -12   4    5.50    4.80
 -14 -12   4   12.20    8.60
 -14 -12   6   -4.40    3.90
 -14 -12   6    8.80    8.50
 -15  -1 -11   28.50    9.50
 -15  -1  -9    2.70    7.30
 -15  -1  -7   13.20    7.40
 -15  -1  -5   28.30    7.90
 -15  -1  -3   40.50    8.20
 -15  -1  -1   54.99    8.90
 -15  -1   1   59.49    8.60
 -15  -1   3   32.50    7.50
 -15  -1   5   27.70    7.30
 -15  -1   7   13.10    7.10
 -15  -3 -11   16.80    8.70
 -15  -3  -9    9.40    7.60
 -15  -3  -7   10.00    7.70
 -15  -3  -5   25.30    8.50
 -15  -3  -3    5.10    7.00
 -15  -3  -1   -2.40    6.20
 -15  -3   1    3.40    6.30
 -15  -3   3   10.20    6.90
 -15  -3   5   30.00    8.50
 -15  -3   7   10.20    7.40
 -15  -3   9   13.90    8.30
 -15  -5  -9   26.90    9.10
 -15  -5  -7    1.60    7.40
 -15  -5  -5   12.90    8.30
 -15  -5  -3    5.40    7.50
 -15  -5  -1   10.80    7.10
 -15  -5   1    3.90    7.10
 -15  -5   3  -13.00    6.50
 -15  -5   5   -2.70    6.60
 -15  -5   7    0.30    7.40
 -15  -5   9   20.00    9.50
 -15  -7  -9   -8.40    7.90
 -15  -7  -7    7.10    8.90
 -15  -7  -5   30.70    9.10
 -15  -7  -3   69.69   11.60
 -15  -7  -3   60.69   10.80
 -15  -7  -1   11.70    6.60
 -15  -7  -1    5.90    7.80
 -15  -7   1    2.50    5.50
 -15  -7   1   -2.30    7.40
 -15  -7   3   29.40    9.20
 -15  -7   3   56.69    7.30
 -15  -7   5   35.10   10.30
 -15  -7   7   14.80    9.40
 -15  -7   9    9.00    9.30
 -15  -9  -7   -5.20    8.60
 -15  -9  -7   -5.10    9.10
 -15  -9  -5    0.90    8.60
 -15  -9  -5  -12.30    7.90
 -15  -9  -3    5.00    7.80
 -15  -9  -3   -4.60    6.70
 -15  -9  -1  -15.30    7.40
 -15  -9  -1    8.80    7.70
 -15  -9   1   -7.40    6.20
 -15  -9   1    6.10    8.30
 -15  -9   3    4.80    6.40
 -15  -9   3   -8.40    8.40
 -15  -9   5   -2.90    7.50
 -15  -9   5    4.10    5.70
 -15  -9   7    2.00    5.30
 -15  -9   7   -4.60    8.40
 -15 -11  -3  103.89   15.60
 -15 -11  -3   96.49   14.00
 -15 -11  -1   80.59   13.10
 -15 -11  -1   59.19   12.00
 -15 -11   1   67.99   12.40
 -15 -11   1   56.99   10.80
 -15 -11   3   71.99   13.20
 -15 -11   3  103.09   13.30
 -16  -2  -8   22.20   15.50
 -16  -2  -6   -0.20    7.40
 -16  -2  -4    0.30    6.90
 -16  -2  -2   20.90    8.00
 -16  -2   0  112.19   12.30
 -16  -2   2   19.50    7.90
 -16  -2   4   -2.70    7.40
 -16  -4  -8  -17.90    6.90
 -16  -4  -6   79.09   12.40
 -16  -4  -4   -9.30    7.10
 -16  -4  -2    9.00    7.60
 -16  -4   0   -3.60    7.20
 -16  -4   2   15.90    8.50
 -16  -4   4   -4.90    7.60
 -16  -4   6   57.89   10.40
 -16  -4   8    1.30    8.20
 -16  -6  -6   18.40    9.50
 -16  -6  -4   58.69   11.50
 -16  -6  -2    7.30    8.60
 -16  -6   0    1.90    7.90
 -16  -6   2  -11.70    6.90
 -16  -6   4   50.39   10.30
 -16  -6   6   11.30    8.40
 -16  -8  -4   42.50   11.50
 -16  -8  -2   -1.70    8.40
 -16  -8  -2   19.50    8.10
 -16  -8   0   -2.90    6.20
 -16  -8   0    5.70    9.00
 -16  -8   2   -4.00    5.30
 -16  -8   2   -3.40    7.90
 -16  -8   4   36.00    6.10
 -16  -8   4   51.09   11.30
 -17  -5  -1   46.70   10.50
 -17  -5   1   46.50   10.80
   0   0   0    0.00    0.00
;
_shelx_hkl_checksum    6702
