# Supplementary material for: Pbx(OH)y cluster formation and anomalous thermal behaviour in STI framework-type zeolites
Source: Sci Rep. 2022 Sep 24;12:15934. doi: 10.1038/s41598-022-20317-1 (PMC9509355; doi:10.1038/s41598-022-20317-1)
Supplement: Supplementary file 5 — Supplementary Information 5. [file 41598_2022_20317_MOESM5_ESM.cif]

 
data_shelx
 
_audit_creation_method            SHELXL-2014
_chemical_name_systematic
;
 ?
;
_chemical_name_common             Pb-stellerite
_chemical_melting_point           ?
_chemical_formula_moiety          ?
_chemical_formula_sum
 'O207.83 Pb12.33 Si72' 
_chemical_formula_weight          7902.41

loop_
 _atom_type_symbol
 _atom_type_description
 _atom_type_scat_dispersion_real
 _atom_type_scat_dispersion_imag
 _atom_type_scat_source
 'O'  'O'   0.0106   0.0060
 'International Tables Vol C Tables 4.2.6.8 and 6.1.1.4'
 'Pb'  'Pb'  -3.3944  10.1111
 'International Tables Vol C Tables 4.2.6.8 and 6.1.1.4'
 'Si'  'Si'   0.0817   0.0704
 'International Tables Vol C Tables 4.2.6.8 and 6.1.1.4'
 
_space_group_crystal_system       orthorhombic
_space_group_IT_number            69
_space_group_name_H-M_alt         'F m m m'
_space_group_name_Hall            '-F 2 2'
 
_shelx_space_group_comment
;
The symmetry employed for this shelxl refinement is uniquely defined
by the following loop, which should always be used as a source of
symmetry information in preference to the above space-group names.
They are only intended as comments.
;
 
loop_
 _space_group_symop_operation_xyz
 'x, y, z'
 '-x, -y, z'
 '-x, y, -z'
 'x, -y, -z'
 'x, y+1/2, z+1/2'
 '-x, -y+1/2, z+1/2'
 '-x, y+1/2, -z+1/2'
 'x, -y+1/2, -z+1/2'
 'x+1/2, y, z+1/2'
 '-x+1/2, -y, z+1/2'
 '-x+1/2, y, -z+1/2'
 'x+1/2, -y, -z+1/2'
 'x+1/2, y+1/2, z'
 '-x+1/2, -y+1/2, z'
 '-x+1/2, y+1/2, -z'
 'x+1/2, -y+1/2, -z'
 '-x, -y, -z'
 'x, y, -z'
 'x, -y, z'
 '-x, y, z'
 '-x, -y+1/2, -z+1/2'
 'x, y+1/2, -z+1/2'
 'x, -y+1/2, z+1/2'
 '-x, y+1/2, z+1/2'
 '-x+1/2, -y, -z+1/2'
 'x+1/2, y, -z+1/2'
 'x+1/2, -y, z+1/2'
 '-x+1/2, y, z+1/2'
 '-x+1/2, -y+1/2, -z'
 'x+1/2, y+1/2, -z'
 'x+1/2, -y+1/2, z'
 '-x+1/2, y+1/2, z'
 
_cell_length_a                    13.6119(7)
_cell_length_b                    18.1833(9)
_cell_length_c                    17.8460(10)
_cell_angle_alpha                 90
_cell_angle_beta                  90
_cell_angle_gamma                 90
_cell_volume                      4417.1(4)
_cell_formula_units_Z             1
_cell_measurement_temperature     296(2)
_cell_measurement_reflns_used     1887 
_cell_measurement_theta_min       2.99 
_cell_measurement_theta_max       22.4 
 
_exptl_crystal_description        'fragment' 
_exptl_crystal_colour             'grey-white' 
_exptl_crystal_density_meas       ? 
_exptl_crystal_density_method     ?              
_exptl_crystal_density_diffrn     2.971          
_exptl_crystal_F_000              3682
_exptl_transmission_factor_min    ?                                             
_exptl_transmission_factor_max    ?                                             
_exptl_crystal_size_max           0.200 
_exptl_crystal_size_mid           0.100 
_exptl_crystal_size_min           0.07 
_exptl_absorpt_coefficient_mu     12.354
_shelx_estimated_absorpt_T_min    ? 
_shelx_estimated_absorpt_T_max    ? 
_exptl_absorpt_correction_type    'multi-scan' 
_exptl_absorpt_correction_T_min   0.4685 
_exptl_absorpt_correction_T_max   0.7453 
_exptl_absorpt_process_details    'SADABS-2016/2' 
 
_exptl_special_details
;
SADABS-2016/2 - Bruker AXS area detector scaling and absorption correction 
Reference: Krause, L., Herbst-Irmer, R., Sheldrick G.M. & Stalke D.,
J. Appl. Cryst. 48 (2015) 3-10.
;
 
_diffrn_ambient_temperature       296(2)
_diffrn_radiation_wavelength      0.71073
_diffrn_radiation_type            MoK\a
_diffrn_source                    'fine-focus sealed tube'                       
_diffrn_measurement_device_type   'APEX II SMART' 
_diffrn_measurement_method        ? 
_diffrn_detector_area_resol_mean  ? 
_diffrn_reflns_number             7968
_diffrn_reflns_av_unetI/netI      0.0567
_diffrn_reflns_av_R_equivalents   0.0592
_diffrn_reflns_limit_h_min        -15
_diffrn_reflns_limit_h_max        16
_diffrn_reflns_limit_k_min        -22
_diffrn_reflns_limit_k_max        16
_diffrn_reflns_limit_l_min        -21
_diffrn_reflns_limit_l_max        21
_diffrn_reflns_theta_min          2.190
_diffrn_reflns_theta_max          25.845
_diffrn_reflns_theta_full         25.242
_diffrn_measured_fraction_theta_max   0.996
_diffrn_measured_fraction_theta_full  0.998
_diffrn_reflns_Laue_measured_fraction_max    0.996
_diffrn_reflns_Laue_measured_fraction_full   0.998
_diffrn_reflns_point_group_measured_fraction_max   0.996
_diffrn_reflns_point_group_measured_fraction_full  0.998
_reflns_number_total              1187
_reflns_number_gt                 848
_reflns_threshold_expression      'I > 2\s(I)'
_reflns_Friedel_coverage          0.000
_reflns_Friedel_fraction_max      .
_reflns_Friedel_fraction_full     .
 
_reflns_special_details
;
 Reflections were merged by SHELXL according to the crystal
 class for the calculation of statistics and refinement.
 
 _reflns_Friedel_fraction is defined as the number of unique
 Friedel pairs measured divided by the number that would be
 possible theoretically, ignoring centric projections and
 systematic absences.
;
 
_computing_data_collection        ?
_computing_cell_refinement        'APEX3 v2019.1-0'
_computing_data_reduction         'APEX3 v2019.1-0'
_computing_structure_solution     ?
_computing_structure_refinement   'SHELXL-2014 (Sheldrick, 2014)'
_computing_molecular_graphics     ?
_computing_publication_material   ?
 
_refine_special_details
;
 ?
;
_refine_ls_structure_factor_coef  Fsqd
_refine_ls_matrix_type            full
_refine_ls_weighting_scheme       calc
_refine_ls_weighting_details
'w=1/[\s^2^(Fo^2^)+(0.0863P)^2^+117.7659P] where P=(Fo^2^+2Fc^2^)/3'
_atom_sites_solution_primary      Direct
_atom_sites_solution_secondary    Difmap
_atom_sites_solution_hydrogens    .
_refine_ls_hydrogen_treatment     undef
_refine_ls_extinction_method      none
_refine_ls_extinction_coef        .
_refine_ls_number_reflns          1187
_refine_ls_number_parameters      133
_refine_ls_number_restraints      0
_refine_ls_R_factor_all           0.0926
_refine_ls_R_factor_gt            0.0656
_refine_ls_wR_factor_ref          0.1834
_refine_ls_wR_factor_gt           0.1689
_refine_ls_goodness_of_fit_ref    1.063
_refine_ls_restrained_S_all       1.063
_refine_ls_shift/su_max           0.000
_refine_ls_shift/su_mean          0.000
 
loop_
 _atom_site_label
 _atom_site_type_symbol
 _atom_site_fract_x
 _atom_site_fract_y
 _atom_site_fract_z
 _atom_site_U_iso_or_equiv
 _atom_site_adp_type
 _atom_site_occupancy
 _atom_site_site_symmetry_order  
 _atom_site_calc_flag
 _atom_site_refinement_flags_posn
 _atom_site_refinement_flags_adp
 _atom_site_refinement_flags_occupancy
 _atom_site_disorder_assembly
 _atom_site_disorder_group
T1 Si 0.11157(17) -0.18368(13) 0.5000 0.0174(6) Uani 1 2 d S T P . .
T2 Si 0.11406(12) -0.30715(9) 0.62345(9) 0.0182(5) Uani 1 1 d . . . . .
T3 Si 0.2500 -0.2500 0.7500 0.0218(9) Uani 1 4 d S T P . .
T4 Si 0.30129(18) -0.08888(14) 0.5000 0.0205(7) Uani 1 2 d S T P . .
O1 O 0.0000 -0.3166(4) 0.6516(4) 0.0350(18) Uani 1 2 d S T P . .
O2 O 0.3067(7) 0.0000 0.5000 0.032(2) Uiso 1 4 d S . P . .
O3 O 0.1277(3) -0.2322(3) 0.5747(3) 0.0363(13) Uani 1 1 d . . . . .
O4 O 0.1832(4) -0.3036(3) 0.6988(3) 0.0352(13) Uani 1 1 d . . . . .
O5 O 0.1847(5) -0.1128(4) 0.5000 0.0352(18) Uani 1 2 d S T P . .
O6 O 0.1448(4) -0.3805(3) 0.5755(3) 0.0418(14) Uani 1 1 d . . . . .
O7 O 0.0000 -0.1488(5) 0.5000 0.026(2) Uiso 1 4 d S . P . .
C1 Pb 0.2500 -0.4512(2) 0.7500 0.092(3) Uani 0.181(3) 2 d S T . . .
C2 Pb 0.047(5) -0.5000 0.6106(14) 0.050(9) Uiso 0.032(9) 2 d S . . . .
C22 Pb 0.010(10) -0.5000 0.6133(13) 0.050(4) Uiso 0.046(8) 2 d S . . . .
C2A Pb 0.0000 -0.5000 0.6495(13) 0.048(8) Uiso 0.068(9) 4 d S . . . .
C2B Pb 0.053(4) -0.5000 0.660(3) 0.05(2) Uiso 0.017(4) 2 d S . . . .
C3 Pb 0.3027(10) -0.4285(4) 0.6977(4) 0.064(4) Uiso 0.078(5) 1 d . . . . .
C3A Pb 0.3452(10) -0.4354(4) 0.6864(4) 0.089(3) Uiso 0.104(5) 1 d . . . . .
C3B Pb 0.383(3) -0.472(2) 0.637(3) 0.080 Uiso 0.0113(12) 1 d . U . . .
C4 Pb 0.0578(8) 0.0000 0.4839(13) 0.030(5) Uiso 0.048(5) 2 d S . . . .
C4A O 0.074(7) 0.0000 0.775(5) 0.060 Uiso 0.10(2) 2 d S U . . .
C4B Pb 0.0000 0.0000 0.4730(16) 0.069(15) Uiso 0.036(5) 4 d S . . . .
C5 Pb 0.0000 0.0000 0.708(4) 0.060 Uiso 0.011(2) 4 d S U . . .
W1 O 0.5000 -0.3812(6) 0.6978(6) 0.059(3) Uiso 1 2 d S . P . .
W1A O 0.4464(14) -0.3898(10) 0.6887(10) 0.084(7) Uiso 0.49(2) 1 d . . . . .
W2 O 0.1271(17) -0.5000 0.6894(12) 0.150 Uiso 1 2 d S U P . .
W3 O 0.0663(15) 0.0000 0.453(3) 0.037(7) Uiso 0.56(6) 2 d S . . . .
W3A O 0.076(3) 0.0000 0.404(4) 0.060 Uiso 0.25(3) 2 d S U . . .
W3B O 0.0000 0.0000 0.411(4) 0.060 Uiso 0.21(3) 4 d S U . . .
 
loop_
 _atom_site_aniso_label
 _atom_site_aniso_U_11
 _atom_site_aniso_U_22
 _atom_site_aniso_U_33
 _atom_site_aniso_U_23
 _atom_site_aniso_U_13
 _atom_site_aniso_U_12
T1 0.0106(12) 0.0196(14) 0.0219(12) 0.000 0.000 -0.0012(10)
T2 0.0119(9) 0.0252(10) 0.0175(8) -0.0014(7) -0.0011(7) -0.0006(8)
T3 0.0101(17) 0.036(2) 0.0192(17) 0.000 0.000 0.000
T4 0.0189(13) 0.0179(14) 0.0248(13) 0.000 0.000 -0.0011(11)
O1 0.018(4) 0.052(5) 0.036(4) 0.001(4) 0.000 0.000
O3 0.031(3) 0.039(3) 0.038(3) 0.016(2) -0.011(2) -0.005(2)
O4 0.026(3) 0.047(3) 0.032(3) 0.006(2) -0.014(2) -0.010(2)
O5 0.021(4) 0.034(4) 0.051(5) 0.000 0.000 -0.005(3)
O6 0.043(3) 0.040(3) 0.043(3) -0.014(3) 0.010(3) -0.001(3)
C1 0.116(5) 0.049(2) 0.112(5) 0.000 -0.056(4) 0.000
 
_geom_special_details
;
 All esds (except the esd in the dihedral angle between two l.s. planes)
 are estimated using the full covariance matrix.  The cell esds are taken
 into account individually in the estimation of esds in distances, angles
 and torsion angles; correlations between esds in cell parameters are only
 used when they are defined by crystal symmetry.  An approximate (isotropic)
 treatment of cell esds is used for estimating esds involving l.s. planes.
;
 
loop_
 _geom_bond_atom_site_label_1
 _geom_bond_atom_site_label_2
 _geom_bond_distance
 _geom_bond_site_symmetry_2
 _geom_bond_publ_flag
T1 O3 1.613(5) 18_556 ?
T1 O3 1.613(5) . ?
T1 O5 1.628(7) . ?
T1 O7 1.646(4) . ?
T2 O3 1.627(5) . ?
T2 O6 1.638(5) . ?
T2 O1 1.641(3) . ?
T2 O4 1.642(5) . ?
T3 O4 1.616(5) 8_546 ?
T3 O4 1.616(5) 14_545 ?
T3 O4 1.616(5) 11_556 ?
T3 O4 1.616(5) . ?
T4 O2 1.618(3) . ?
T4 O6 1.633(5) 14_545 ?
T4 O6 1.633(5) 29_546 ?
T4 O5 1.646(7) . ?
O1 T2 1.641(3) 20 ?
O2 T4 1.618(3) 19 ?
O5 C4 2.697(9) . ?
O5 C4 2.697(9) 18_556 ?
O6 T4 1.633(5) 29_546 ?
O6 C2 2.63(4) . ?
O7 T1 1.646(4) 3_556 ?
O7 C4B 2.748(10) . ?
O7 C4B 2.748(10) 17_556 ?
C1 C3 1.247(11) . ?
C1 C3 1.247(11) 11_556 ?
C1 C3A 1.746(13) . ?
C1 C3A 1.746(13) 11_556 ?
C1 C1 1.776(7) 25_546 ?
C1 W2 2.18(2) . ?
C1 W2 2.18(2) 25_546 ?
C1 C3 2.484(9) 19_545 ?
C1 C3 2.484(9) 25_546 ?
C1 C4A 2.59(9) 22_546 ?
C1 C4A 2.59(9) 14_545 ?
C1 C3A 2.687(9) 25_546 ?
C2 C22 0.50(8) . ?
C2 C22 0.8(2) 2_545 ?
C2 C2B 0.88(4) . ?
C2 C2A 0.94(5) . ?
C2 C2 1.27(14) 2_545 ?
C2 C2B 1.61(10) 2_545 ?
C2 W2 1.78(5) . ?
C2 C4A 2.07(10) 22_546 ?
C2 C4A 2.62(11) 21_546 ?
C2 O6 2.63(4) 19_545 ?
C2 W2 2.75(7) 2_545 ?
C22 C22 0.3(3) 2_545 ?
C22 C2A 0.66(4) . ?
C22 C2 0.8(2) 2_545 ?
C22 C2B 1.01(8) . ?
C22 C2B 1.19(15) 2_545 ?
C22 W2 2.09(10) . ?
C22 C4A 2.17(11) 22_546 ?
C22 C4A 2.29(12) 21_546 ?
C22 W2 2.31(12) 2_545 ?
C22 C5 3.18(8) 21_546 ?
C2A C22 0.66(4) 2_545 ?
C2A C2B 0.74(6) . ?
C2A C2B 0.74(6) 2_545 ?
C2A C2 0.94(5) 2_545 ?
C2A C4A 1.68(10) 22_546 ?
C2A C4A 1.68(10) 21_546 ?
C2A W2 1.87(2) 2_545 ?
C2A W2 1.87(2) . ?
C2A C5 2.54(8) 21_546 ?
C2B W2 1.14(6) . ?
C2B C22 1.19(15) 2_545 ?
C2B C4A 1.19(11) 22_546 ?
C2B C2B 1.44(12) 2_545 ?
C2B C2 1.61(10) 2_545 ?
C2B C4A 2.08(10) 21_546 ?
C2B C5 2.46(8) 21_546 ?
C2B W2 2.51(6) 2_545 ?
C3 C3A 0.624(8) . ?
C3 C3B 1.73(6) . ?
C3 W1A 2.08(2) . ?
C3 C3 2.36(2) 11_556 ?
C3 C3B 2.37(4) 19_545 ?
C3 C1 2.484(9) 25_546 ?
C3 C4A 2.53(8) 14_545 ?
C3 C3A 2.548(9) 19_545 ?
C3 W2 2.58(2) 25_546 ?
C3 C3 2.599(16) 19_545 ?
C3 W2 2.72(2) . ?
C3A C3B 1.22(5) . ?
C3A W1A 1.61(2) . ?
C3A C3B 1.97(4) 19_545 ?
C3A C4A 2.26(8) 14_545 ?
C3A W3A 2.27(6) 29_546 ?
C3A W1 2.336(12) . ?
C3A C3A 2.349(14) 19_545 ?
C3A C5 2.444(18) 13_545 ?
C3A W2 2.54(2) 25_546 ?
C3A C3 2.548(9) 19_545 ?
C3B C3B 1.01(9) 19_545 ?
C3B W3A 1.06(6) 29_546 ?
C3B W3 1.83(6) 29_546 ?
C3B W3B 1.88(6) 29_546 ?
C3B W1A 1.96(5) . ?
C3B C3A 1.97(4) 19_545 ?
C3B C5 2.10(6) 13_545 ?
C3B C4 2.36(5) 29_546 ?
C3B C3 2.37(4) 19_545 ?
C3B W1 2.54(4) . ?
C4 W3 0.56(3) . ?
C4 C4 0.57(5) 18_556 ?
C4 C4B 0.811(10) . ?
C4 C4B 1.10(3) 17_556 ?
C4 W3 1.12(7) 18_556 ?
C4 W3A 1.44(6) . ?
C4 W3B 1.52(6) . ?
C4 C4 1.57(2) 2 ?
C4 C4 1.68(3) 17_556 ?
C4 W3 1.78(3) 2 ?
C4 W3A 2.01(8) 18_556 ?
C4 W3 2.03(6) 17_556 ?
C4A W2 0.95(10) 22_556 ?
C4A C2B 1.19(11) 22_556 ?
C4A C5 1.57(11) . ?
C4A C2A 1.68(10) 21_546 ?
C4A C2 2.07(10) 22_556 ?
C4A C2B 2.08(10) 21_546 ?
C4A C22 2.17(11) 22_556 ?
C4A C3A 2.26(8) 14_545 ?
C4A C3A 2.26(8) 32 ?
C4A C22 2.29(12) 21_546 ?
C4A C3 2.53(8) 32 ?
C4A C3 2.53(8) 14_545 ?
C4B C4 0.811(10) 2 ?
C4B C4B 0.97(6) 17_556 ?
C4B W3 0.97(3) . ?
C4B W3 0.97(3) 2 ?
C4B C4 1.10(3) 18_556 ?
C4B C4 1.10(3) 17_556 ?
C4B W3B 1.11(7) . ?
C4B W3 1.59(6) 18_556 ?
C4B W3 1.59(6) 17_556 ?
C4B W3A 1.60(7) 2 ?
C4B W3A 1.60(7) . ?
C5 C4A 1.57(12) 2 ?
C5 C3B 2.10(6) 31_445 ?
C5 C3B 2.10(6) 13_455 ?
C5 C3B 2.10(6) 32 ?
C5 C3B 2.10(6) 14_545 ?
C5 W3B 2.13(11) 17_556 ?
C5 W1A 2.16(2) 31_445 ?
C5 W1A 2.16(2) 32 ?
C5 W1A 2.16(2) 14_545 ?
C5 W1A 2.16(2) 13_455 ?
C5 W1 2.169(13) 14_545 ?
W1 W1A 0.764(18) 20_655 ?
W1 W1A 0.764(18) . ?
W1 C5 2.169(13) 13_545 ?
W1 C3A 2.336(12) 20_655 ?
W1 C3B 2.54(4) 20_655 ?
W1A W1A 1.46(4) 20_655 ?
W1A C5 2.16(2) 13_545 ?
W2 C4A 0.95(10) 22_546 ?
W2 C1 2.18(2) 25_546 ?
W2 C22 2.31(12) 2_545 ?
W2 C2B 2.51(6) 2_545 ?
W2 C5 2.51(6) 21_546 ?
W2 C3A 2.54(2) 11_556 ?
W2 C3A 2.54(2) 25_546 ?
W3 W3A 0.88(5) . ?
W3 C4 1.12(7) 18_556 ?
W3 W3B 1.18(5) . ?
W3 C4B 1.59(6) 17_556 ?
W3 W3 1.66(10) 18_556 ?
W3 C4 1.78(3) 2 ?
W3 W3 1.81(4) 2 ?
W3 C3B 1.83(6) 29_546 ?
W3 C3B 1.83(6) 15_556 ?
W3 C4 2.03(6) 17_556 ?
W3A W3B 1.04(5) . ?
W3A C3B 1.06(6) 29_546 ?
W3A C3B 1.06(6) 15_556 ?
W3A C4 2.01(8) 18_556 ?
W3A C5 2.26(9) 17_556 ?
W3A C3A 2.27(6) 29_546 ?
W3A C3A 2.27(6) 15_556 ?
W3A C4 2.31(6) 2 ?
W3A C4B 2.42(7) 17_556 ?
W3B W3A 1.04(5) 2 ?
W3B W3 1.18(5) 2 ?
W3B C4 1.52(6) 2 ?
W3B C3B 1.88(6) 16_446 ?
W3B C3B 1.88(6) 30_456 ?
W3B C3B 1.88(6) 15_556 ?
W3B C3B 1.88(6) 29_546 ?
W3B C4 2.04(7) 18_556 ?
 
loop_
 _geom_angle_atom_site_label_1
 _geom_angle_atom_site_label_2
 _geom_angle_atom_site_label_3
 _geom_angle
 _geom_angle_site_symmetry_1
 _geom_angle_site_symmetry_3
 _geom_angle_publ_flag
O3 T1 O3 111.4(4) 18_556 . ?
O3 T1 O5 110.5(2) 18_556 . ?
O3 T1 O5 110.5(2) . . ?
O3 T1 O7 109.6(2) 18_556 . ?
O3 T1 O7 109.6(2) . . ?
O5 T1 O7 105.0(4) . . ?
O3 T2 O6 111.9(3) . . ?
O3 T2 O1 111.1(3) . . ?
O6 T2 O1 108.4(3) . . ?
O3 T2 O4 109.8(3) . . ?
O6 T2 O4 108.2(3) . . ?
O1 T2 O4 107.2(3) . . ?
O4 T3 O4 105.8(4) 8_546 14_545 ?
O4 T3 O4 111.1(3) 8_546 11_556 ?
O4 T3 O4 111.6(4) 14_545 11_556 ?
O4 T3 O4 111.6(4) 8_546 . ?
O4 T3 O4 111.1(3) 14_545 . ?
O4 T3 O4 105.8(4) 11_556 . ?
O2 T4 O6 108.7(3) . 14_545 ?
O2 T4 O6 108.7(3) . 29_546 ?
O6 T4 O6 111.3(4) 14_545 29_546 ?
O2 T4 O5 108.0(4) . . ?
O6 T4 O5 110.1(2) 14_545 . ?
O6 T4 O5 110.1(2) 29_546 . ?
T2 O1 T2 142.2(5) . 20 ?
T4 O2 T4 174.7(7) 19 . ?
T1 O3 T2 152.2(4) . . ?
T3 O4 T2 144.0(3) . . ?
T1 O5 T4 143.0(5) . . ?
T1 O5 C4 102.2(4) . . ?
T4 O5 C4 114.6(4) . . ?
T1 O5 C4 102.2(4) . 18_556 ?
T4 O5 C4 114.6(4) . 18_556 ?
C4 O5 C4 12.2(10) . 18_556 ?
T4 O6 T2 145.4(4) 29_546 . ?
T4 O6 C2 98.2(8) 29_546 . ?
T2 O6 C2 114.8(10) . . ?
T1 O7 T1 134.6(6) 3_556 . ?
T1 O7 C4B 112.3(3) 3_556 . ?
T1 O7 C4B 112.3(3) . . ?
T1 O7 C4B 112.3(3) 3_556 17_556 ?
T1 O7 C4B 112.3(3) . 17_556 ?
C4B O7 C4B 20.2(12) . 17_556 ?
C3 C1 C3 141.5(9) . 11_556 ?
C3 C1 C3A 14.6(5) . . ?
C3 C1 C3A 149.3(6) 11_556 . ?
C3 C1 C3A 149.3(6) . 11_556 ?
C3 C1 C3A 14.6(5) 11_556 11_556 ?
C3A C1 C3A 161.1(6) . 11_556 ?
C3 C1 C1 109.2(4) . 25_546 ?
C3 C1 C1 109.2(4) 11_556 25_546 ?
C3A C1 C1 99.4(3) . 25_546 ?
C3A C1 C1 99.4(3) 11_556 25_546 ?
C3 C1 W2 101.8(7) . . ?
C3 C1 W2 93.7(8) 11_556 . ?
C3A C1 W2 108.3(6) . . ?
C3A C1 W2 79.6(7) 11_556 . ?
C1 C1 W2 66.0(2) 25_546 . ?
C3 C1 W2 93.7(8) . 25_546 ?
C3 C1 W2 101.8(7) 11_556 25_546 ?
C3A C1 W2 79.6(7) . 25_546 ?
C3A C1 W2 108.3(6) 11_556 25_546 ?
C1 C1 W2 66.0(2) 25_546 25_546 ?
W2 C1 W2 131.9(5) . 25_546 ?
C3 C1 C3 81.0(7) . 19_545 ?
C3 C1 C3 137.5(3) 11_556 19_545 ?
C3A C1 C3 71.7(5) . 19_545 ?
C3A C1 C3 127.1(3) 11_556 19_545 ?
C1 C1 C3 28.3(3) 25_546 19_545 ?
W2 C1 C3 71.1(5) . 19_545 ?
W2 C1 C3 66.8(4) 25_546 19_545 ?
C3 C1 C3 137.5(3) . 25_546 ?
C3 C1 C3 81.0(7) 11_556 25_546 ?
C3A C1 C3 127.1(3) . 25_546 ?
C3A C1 C3 71.7(5) 11_556 25_546 ?
C1 C1 C3 28.3(3) 25_546 25_546 ?
W2 C1 C3 66.8(4) . 25_546 ?
W2 C1 C3 71.1(5) 25_546 25_546 ?
C3 C1 C3 56.6(5) 19_545 25_546 ?
C3 C1 C4A 121(2) . 22_546 ?
C3 C1 C4A 73(2) 11_556 22_546 ?
C3A C1 C4A 129(2) . 22_546 ?
C3A C1 C4A 59(2) 11_556 22_546 ?
C1 C1 C4A 70.0(8) 25_546 22_546 ?
W2 C1 C4A 21(2) . 22_546 ?
W2 C1 C4A 130.9(12) 25_546 22_546 ?
C3 C1 C4A 84.2(13) 19_545 22_546 ?
C3 C1 C4A 59.8(12) 25_546 22_546 ?
C3 C1 C4A 73(2) . 14_545 ?
C3 C1 C4A 121(2) 11_556 14_545 ?
C3A C1 C4A 59(2) . 14_545 ?
C3A C1 C4A 129(2) 11_556 14_545 ?
C1 C1 C4A 70.0(8) 25_546 14_545 ?
W2 C1 C4A 130.9(12) . 14_545 ?
W2 C1 C4A 21(2) 25_546 14_545 ?
C3 C1 C4A 59.8(12) 19_545 14_545 ?
C3 C1 C4A 84.2(12) 25_546 14_545 ?
C4A C1 C4A 139.9(15) 22_546 14_545 ?
C3 C1 C3A 147.8(4) . 25_546 ?
C3 C1 C3A 70.1(6) 11_556 25_546 ?
C3A C1 C3A 139.3(2) . 25_546 ?
C3A C1 C3A 59.6(5) 11_556 25_546 ?
C1 C1 C3A 39.9(3) 25_546 25_546 ?
W2 C1 C3A 61.8(5) . 25_546 ?
W2 C1 C3A 81.2(5) 25_546 25_546 ?
C3 C1 C3A 67.8(5) 19_545 25_546 ?
C3 C1 C3A 13.12(19) 25_546 25_546 ?
C4A C1 C3A 50.7(15) 22_546 25_546 ?
C4A C1 C3A 96.2(14) 14_545 25_546 ?
C22 C2 C22 2(2) . 2_545 ?
C22 C2 C2B 90(7) . . ?
C22 C2 C2B 92(6) 2_545 . ?
C22 C2 C2A 42(4) . . ?
C22 C2 C2A 44(2) 2_545 . ?
C2B C2 C2A 48(4) . . ?
C22 C2 C2 6(4) . 2_545 ?
C22 C2 C2 4(3) 2_545 2_545 ?
C2B C2 C2 96(5) . 2_545 ?
C2A C2 C2 48(4) . 2_545 ?
C22 C2 C2B 27(4) . 2_545 ?
C22 C2 C2B 29(3) 2_545 2_545 ?
C2B C2 C2B 63(5) . 2_545 ?
C2A C2 C2B 15(3) . 2_545 ?
C2 C2 C2B 32.8(18) 2_545 2_545 ?
C22 C2 W2 122(5) . . ?
C22 C2 W2 124(3) 2_545 . ?
C2B C2 W2 32(4) . . ?
C2A C2 W2 80(2) . . ?
C2 C2 W2 128(2) 2_545 . ?
C2B C2 W2 95.1(19) 2_545 . ?
C22 C2 C4A 95(5) . 22_546 ?
C22 C2 C4A 97(4) 2_545 22_546 ?
C2B C2 C4A 5(5) . 22_546 ?
C2A C2 C4A 53(3) . 22_546 ?
C2 C2 C4A 100(3) 2_545 22_546 ?
C2B C2 C4A 68(3) 2_545 22_546 ?
W2 C2 C4A 27(3) . 22_546 ?
C22 C2 C4A 45(5) . 21_546 ?
C22 C2 C4A 47(3) 2_545 21_546 ?
C2B C2 C4A 45(5) . 21_546 ?
C2A C2 C4A 3(3) . 21_546 ?
C2 C2 C4A 51(3) 2_545 21_546 ?
C2B C2 C4A 18(3) 2_545 21_546 ?
W2 C2 C4A 77(3) . 21_546 ?
C4A C2 C4A 49(5) 22_546 21_546 ?
C22 C2 O6 122.0(17) . . ?
C22 C2 O6 121.5(18) 2_545 . ?
C2B C2 O6 101(3) . . ?
C2A C2 O6 121.2(7) . . ?
C2 C2 O6 120.5(13) 2_545 . ?
C2B C2 O6 123.8(10) 2_545 . ?
W2 C2 O6 82.9(18) . . ?
C4A C2 O6 98(2) 22_546 . ?
C4A C2 O6 120.3(9) 21_546 . ?
C22 C2 O6 122.0(16) . 19_545 ?
C22 C2 O6 121.5(18) 2_545 19_545 ?
C2B C2 O6 101(3) . 19_545 ?
C2A C2 O6 121.2(7) . 19_545 ?
C2 C2 O6 120.5(13) 2_545 19_545 ?
C2B C2 O6 123.8(10) 2_545 19_545 ?
W2 C2 O6 82.9(18) . 19_545 ?
C4A C2 O6 98(2) 22_546 19_545 ?
C4A C2 O6 120.3(9) 21_546 19_545 ?
O6 C2 O6 112(2) . 19_545 ?
C22 C2 W2 25(4) . 2_545 ?
C22 C2 W2 27(3) 2_545 2_545 ?
C2B C2 W2 65(5) . 2_545 ?
C2A C2 W2 17(3) . 2_545 ?
C2 C2 W2 30.7(9) 2_545 2_545 ?
C2B C2 W2 2.0(16) 2_545 2_545 ?
W2 C2 W2 97(2) . 2_545 ?
C4A C2 W2 70(3) 22_546 2_545 ?
C4A C2 W2 20(2) 21_546 2_545 ?
O6 C2 W2 124.0(11) . 2_545 ?
O6 C2 W2 124.0(11) 19_545 2_545 ?
C22 C22 C2 174(4) 2_545 . ?
C22 C22 C2A 78(10) 2_545 . ?
C2 C22 C2A 107(10) . . ?
C22 C22 C2 4(3) 2_545 2_545 ?
C2 C22 C2 171(7) . 2_545 ?
C2A C22 C2 82(10) . 2_545 ?
C22 C22 C2B 125(7) 2_545 . ?
C2 C22 C2B 60(8) . . ?
C2A C22 C2B 47(6) . . ?
C2 C22 C2B 129(9) 2_545 . ?
C22 C22 C2B 44(5) 2_545 2_545 ?
C2 C22 C2B 142(7) . 2_545 ?
C2A C22 C2B 34(8) . 2_545 ?
C2 C22 C2B 48(7) 2_545 2_545 ?
C2B C22 C2B 82(5) . 2_545 ?
C22 C22 W2 140(3) 2_545 . ?
C2 C22 W2 46(5) . . ?
C2A C22 W2 61(9) . . ?
C2 C22 W2 143(5) 2_545 . ?
C2B C22 W2 14(5) . . ?
C2B C22 W2 96(3) 2_545 . ?
C22 C22 C4A 114(5) 2_545 22_546 ?
C2 C22 C4A 72(6) . 22_546 ?
C2A C22 C4A 36(9) . 22_546 ?
C2 C22 C4A 117(7) 2_545 22_546 ?
C2B C22 C4A 12(5) . 22_546 ?
C2B C22 C4A 70(4) 2_545 22_546 ?
W2 C22 C4A 26(3) . 22_546 ?
C22 C22 C4A 60(4) 2_545 21_546 ?
C2 C22 C4A 126(6) . 21_546 ?
C2A C22 C4A 18(9) . 21_546 ?
C2 C22 C4A 64(6) 2_545 21_546 ?
C2B C22 C4A 65(5) . 21_546 ?
C2B C22 C4A 16(4) 2_545 21_546 ?
W2 C22 C4A 80(3) . 21_546 ?
C4A C22 C4A 54(5) 22_546 21_546 ?
C22 C22 W2 36.0(19) 2_545 2_545 ?
C2 C22 W2 150(5) . 2_545 ?
C2A C22 W2 42(10) . 2_545 ?
C2 C22 W2 40(4) 2_545 2_545 ?
C2B C22 W2 89(5) . 2_545 ?
C2B C22 W2 8(3) 2_545 2_545 ?
W2 C22 W2 103.6(17) . 2_545 ?
C4A C22 W2 78(4) 22_546 2_545 ?
C4A C22 W2 24(3) 21_546 2_545 ?
C22 C22 C5 88(2) 2_545 21_546 ?
C2 C22 C5 98(5) . 21_546 ?
C2A C22 C5 9(9) . 21_546 ?
C2 C22 C5 91(5) 2_545 21_546 ?
C2B C22 C5 38(5) . 21_546 ?
C2B C22 C5 44(3) 2_545 21_546 ?
W2 C22 C5 52.0(8) . 21_546 ?
C4A C22 C5 26(3) 22_546 21_546 ?
C4A C22 C5 28(3) 21_546 21_546 ?
W2 C22 C5 51.5(10) 2_545 21_546 ?
C22 C2A C22 24(10) 2_545 . ?
C22 C2A C2B 116(10) 2_545 . ?
C22 C2A C2B 92(10) . . ?
C22 C2A C2B 92(10) 2_545 2_545 ?
C22 C2A C2B 116(10) . 2_545 ?
C2B C2A C2B 152(8) . 2_545 ?
C22 C2A C2 54(10) 2_545 . ?
C22 C2A C2 31(9) . . ?
C2B C2A C2 61(4) . . ?
C2B C2A C2 146(7) 2_545 . ?
C22 C2A C2 31(9) 2_545 2_545 ?
C22 C2A C2 54(10) . 2_545 ?
C2B C2A C2 146(7) . 2_545 ?
C2B C2A C2 61(4) 2_545 2_545 ?
C2 C2A C2 85(7) . 2_545 ?
C22 C2A C4A 155(10) 2_545 22_546 ?
C22 C2A C4A 131(10) . 22_546 ?
C2B C2A C4A 39(5) . 22_546 ?
C2B C2A C4A 113(6) 2_545 22_546 ?
C2 C2A C4A 101(5) . 22_546 ?
C2 C2A C4A 175(5) 2_545 22_546 ?
C22 C2A C4A 131(10) 2_545 21_546 ?
C22 C2A C4A 155(10) . 21_546 ?
C2B C2A C4A 113(6) . 21_546 ?
C2B C2A C4A 39(5) 2_545 21_546 ?
C2 C2A C4A 175(5) . 21_546 ?
C2 C2A C4A 101(5) 2_545 21_546 ?
C4A C2A C4A 74(7) 22_546 21_546 ?
C22 C2A W2 101(10) 2_545 2_545 ?
C22 C2A W2 124(10) . 2_545 ?
C2B C2A W2 144(5) . 2_545 ?
C2B C2A W2 8(4) 2_545 2_545 ?
C2 C2A W2 155(4) . 2_545 ?
C2 C2A W2 70(3) 2_545 2_545 ?
C4A C2A W2 105(4) 22_546 2_545 ?
C4A C2A W2 31(3) 21_546 2_545 ?
C22 C2A W2 124(10) 2_545 . ?
C22 C2A W2 101(10) . . ?
C2B C2A W2 8(4) . . ?
C2B C2A W2 144(5) 2_545 . ?
C2 C2A W2 70(3) . . ?
C2 C2A W2 155(4) 2_545 . ?
C4A C2A W2 31(3) 22_546 . ?
C4A C2A W2 105(4) 21_546 . ?
W2 C2A W2 135.3(19) 2_545 . ?
C22 C2A C5 168(10) 2_545 21_546 ?
C22 C2A C5 168(10) . 21_546 ?
C2B C2A C5 76(4) . 21_546 ?
C2B C2A C5 76(4) 2_545 21_546 ?
C2 C2A C5 138(4) . 21_546 ?
C2 C2A C5 138(4) 2_545 21_546 ?
C4A C2A C5 37(4) 22_546 21_546 ?
C4A C2A C5 37(4) 21_546 21_546 ?
W2 C2A C5 67.7(10) 2_545 21_546 ?
W2 C2A C5 67.7(10) . 21_546 ?
C2A C2B C2 71(6) . . ?
C2A C2B C22 41(6) . . ?
C2 C2B C22 30(4) . . ?
C2A C2B W2 166(6) . . ?
C2 C2B W2 123(6) . . ?
C22 C2B W2 153(8) . . ?
C2A C2B C22 30(6) . 2_545 ?
C2 C2B C22 41(8) . 2_545 ?
C22 C2B C22 11(10) . 2_545 ?
W2 C2B C22 164(6) . 2_545 ?
C2A C2B C4A 118(7) . 22_546 ?
C2 C2B C4A 172(9) . 22_546 ?
C22 C2B C4A 159(9) . 22_546 ?
W2 C2B C4A 48(5) . 22_546 ?
C22 C2B C4A 148(8) 2_545 22_546 ?
C2A C2B C2B 14(4) . 2_545 ?
C2 C2B C2B 84(5) . 2_545 ?
C22 C2B C2B 55(7) . 2_545 ?
W2 C2B C2B 152(2) . 2_545 ?
C22 C2B C2B 44(5) 2_545 2_545 ?
C4A C2B C2B 104(6) 22_546 2_545 ?
C2A C2B C2 19(4) . 2_545 ?
C2 C2B C2 52(6) . 2_545 ?
C22 C2B C2 22(8) . 2_545 ?
W2 C2B C2 175(4) . 2_545 ?
C22 C2B C2 11(4) 2_545 2_545 ?
C4A C2B C2 137(7) 22_546 2_545 ?
C2B C2B C2 32.8(18) 2_545 2_545 ?
C2A C2B C4A 48(5) . 21_546 ?
C2 C2B C4A 118(6) . 21_546 ?
C22 C2B C4A 88(7) . 21_546 ?
W2 C2B C4A 118(5) . 21_546 ?
C22 C2B C4A 78(6) 2_545 21_546 ?
C4A C2B C4A 70(8) 22_546 21_546 ?
C2B C2B C4A 34(3) 2_545 21_546 ?
C2 C2B C4A 67(4) 2_545 21_546 ?
C2A C2B C5 87(4) . 21_546 ?
C2 C2B C5 157(6) . 21_546 ?
C22 C2B C5 128(7) . 21_546 ?
W2 C2B C5 79(3) . 21_546 ?
C22 C2B C5 117(6) 2_545 21_546 ?
C4A C2B C5 31(5) 22_546 21_546 ?
C2B C2B C5 73.0(15) 2_545 21_546 ?
C2 C2B C5 106(3) 2_545 21_546 ?
C4A C2B C5 39(3) 21_546 21_546 ?
C2A C2B W2 26(3) . 2_545 ?
C2 C2B W2 97(5) . 2_545 ?
C22 C2B W2 67(7) . 2_545 ?
W2 C2B W2 140(4) . 2_545 ?
C22 C2B W2 56(5) 2_545 2_545 ?
C4A C2B W2 92(6) 22_546 2_545 ?
C2B C2B W2 12.3(13) 2_545 2_545 ?
C2 C2B W2 45(2) 2_545 2_545 ?
C4A C2B W2 22(3) 21_546 2_545 ?
C5 C2B W2 60.7(13) 21_546 2_545 ?
C2A C2B C1 157(3) . . ?
C2 C2B C1 125(5) . . ?
C22 C2B C1 152(6) . . ?
W2 C2B C1 16.2(5) . . ?
C22 C2B C1 160(3) 2_545 . ?
C4A C2B C1 47(5) 22_546 . ?
C2B C2B C1 145.5(7) 2_545 . ?
C2 C2B C1 164.1(3) 2_545 . ?
C4A C2B C1 114(3) 21_546 . ?
C5 C2B C1 76.5(15) 21_546 . ?
W2 C2B C1 134.4(16) 2_545 . ?
C3A C3 C1 135.0(14) . . ?
C3A C3 C3B 28.7(17) . . ?
C1 C3 C3B 132.9(15) . . ?
C3A C3 W1A 34.4(10) . . ?
C1 C3 W1A 135.1(7) . . ?
C3B C3 W1A 60.9(16) . . ?
C3A C3 C3 145.0(13) . 11_556 ?
C1 C3 C3 19.2(4) . 11_556 ?
C3B C3 C3 151.7(14) . 11_556 ?
W1A C3 C3 129.3(7) . 11_556 ?
C3A C3 C3B 43.5(16) . 19_545 ?
C1 C3 C3B 110.8(14) . 19_545 ?
C3B C3 C3B 22(2) . 19_545 ?
W1A C3 C3B 77.9(14) . 19_545 ?
C3 C3 C3B 130.0(13) 11_556 19_545 ?
C3A C3 C1 102.2(12) . 25_546 ?
C1 C3 C1 42.5(3) . 25_546 ?
C3B C3 C1 90.8(14) . 25_546 ?
W1A C3 C1 126.7(7) . 25_546 ?
C3 C3 C1 61.7(3) 11_556 25_546 ?
C3B C3 C1 68.5(13) 19_545 25_546 ?
C3A C3 C4A 57(3) . 14_545 ?
C1 C3 C4A 79(2) . 14_545 ?
C3B C3 C4A 72(3) . 14_545 ?
W1A C3 C4A 66(2) . 14_545 ?
C3 C3 C4A 88(2) 11_556 14_545 ?
C3B C3 C4A 64(2) 19_545 14_545 ?
C1 C3 C4A 62.2(16) 25_546 14_545 ?
C3A C3 C3A 64.6(10) . 19_545 ?
C1 C3 C3A 82.5(6) . 19_545 ?
C3B C3 C3A 50.4(13) . 19_545 ?
W1A C3 C3A 96.3(6) . 19_545 ?
C3 C3 C3A 101.6(3) 11_556 19_545 ?
C3B C3 C3A 28.4(13) 19_545 19_545 ?
C1 C3 C3A 40.6(4) 25_546 19_545 ?
C4A C3 C3A 52.8(12) 14_545 19_545 ?
C3A C3 W2 78.9(12) . 25_546 ?
C1 C3 W2 57.5(6) . 25_546 ?
C3B C3 W2 91.4(15) . 25_546 ?
W1A C3 W2 83.3(8) . 25_546 ?
C3 C3 W2 66.8(6) 11_556 25_546 ?
C3B C3 W2 78.6(13) 19_545 25_546 ?
C1 C3 W2 51.0(4) 25_546 25_546 ?
C4A C3 W2 21(2) 14_545 25_546 ?
C3A C3 W2 59.3(4) 19_545 25_546 ?
C3A C3 C3 78.4(11) . 19_545 ?
C1 C3 C3 70.8(4) . 19_545 ?
C3B C3 C3 62.7(13) . 19_545 ?
W1A C3 C3 109.7(6) . 19_545 ?
C3 C3 C3 90.001(1) 11_556 19_545 ?
C3B C3 C3 40.4(13) 19_545 19_545 ?
C1 C3 C3 28.3(3) 25_546 19_545 ?
C4A C3 C3 59.2(11) 14_545 19_545 ?
C3A C3 C3 13.9(2) 19_545 19_545 ?
W2 C3 C3 59.8(3) 25_546 19_545 ?
C3A C3 W2 134.3(12) . . ?
C1 C3 W2 51.6(6) . . ?
C3B C3 W2 107.5(14) . . ?
W1A C3 W2 168.5(8) . . ?
C3 C3 W2 60.6(7) 11_556 . ?
C3B C3 W2 90.9(12) 19_545 . ?
C1 C3 W2 49.2(3) 25_546 . ?
C4A C3 W2 111.4(16) 14_545 . ?
C3A C3 W2 74.4(4) 19_545 . ?
W2 C3 W2 97.3(7) 25_546 . ?
C3 C3 W2 61.5(3) 19_545 . ?
C3 C3A C3B 137(2) . . ?
C3 C3A W1A 133.0(14) . . ?
C3B C3A W1A 86(2) . . ?
C3 C3A C1 30.3(10) . . ?
C3B C3A C1 134(2) . . ?
W1A C3A C1 134.7(8) . . ?
C3 C3A C3B 124(2) . 19_545 ?
C3B C3A C3B 26(2) . 19_545 ?
W1A C3A C3B 103.2(17) . 19_545 ?
C1 C3A C3B 110.2(17) . 19_545 ?
C3 C3A C4A 109(3) . 14_545 ?
C3B C3A C4A 91(3) . 14_545 ?
W1A C3A C4A 80(2) . 14_545 ?
C1 C3A C4A 80(3) . 14_545 ?
C3B C3A C4A 75(2) 19_545 14_545 ?
C3 C3A W3A 140.4(15) . 29_546 ?
C3B C3A W3A 3(2) . 29_546 ?
W1A C3A W3A 83.1(12) . 29_546 ?
C1 C3A W3A 136.9(9) . 29_546 ?
C3B C3A W3A 27.7(14) 19_545 29_546 ?
C4A C3A W3A 90(3) 14_545 29_546 ?
C3 C3A W1 136.3(12) . . ?
C3B C3A W1 85(2) . . ?
W1A C3A W1 6.9(8) . . ?
C1 C3A W1 133.0(4) . . ?
C3B C3A W1 99.4(15) 19_545 . ?
C4A C3A W1 74(2) 14_545 . ?
W3A C3A W1 81.6(11) 29_546 . ?
C3 C3A C3A 101.6(11) . 19_545 ?
C3B C3A C3A 56.8(19) . 19_545 ?
W1A C3A C3A 121.0(8) . 19_545 ?
C1 C3A C3A 80.6(3) . 19_545 ?
C3B C3A C3A 31.2(16) 19_545 19_545 ?
C4A C3A C3A 58.7(13) 14_545 19_545 ?
W3A C3A C3A 58.9(9) 29_546 19_545 ?
W1 C3A C3A 115.0(3) . 19_545 ?
C3 C3A C5 147.4(19) . 13_545 ?
C3B C3A C5 59(3) . 13_545 ?
W1A C3A C5 60.3(8) . 13_545 ?
C1 C3A C5 117.2(15) . 13_545 ?
C3B C3A C5 55.6(18) 19_545 13_545 ?
C4A C3A C5 39(3) 14_545 13_545 ?
W3A C3A C5 57(2) 29_546 13_545 ?
W1 C3A C5 53.9(4) . 13_545 ?
C3A C3A C5 61.3(2) 19_545 13_545 ?
C3 C3A W2 87.1(13) . 25_546 ?
C3B C3A W2 108(2) . 25_546 ?
W1A C3A W2 95.1(9) . 25_546 ?
C1 C3A W2 57.8(6) . 25_546 ?
C3B C3A W2 87.5(15) 19_545 25_546 ?
C4A C3A W2 22(2) 14_545 25_546 ?
W3A C3A W2 108.3(12) 29_546 25_546 ?
W1 C3A W2 89.2(6) . 25_546 ?
C3A C3A W2 62.4(3) 19_545 25_546 ?
C5 C3A W2 60.6(17) 13_545 25_546 ?
C3 C3A C3 87.7(12) . 19_545 ?
C3B C3A C3 67.7(19) . 19_545 ?
W1A C3A C3 133.8(8) . 19_545 ?
C1 C3A C3 67.8(3) . 19_545 ?
C3B C3A C3 42.7(16) 19_545 19_545 ?
C4A C3A C3 63.3(14) 14_545 19_545 ?
W3A C3A C3 70.2(9) 29_546 19_545 ?
W1 C3A C3 127.4(4) . 19_545 ?
C3A C3A C3 13.9(2) 19_545 19_545 ?
C5 C3A C3 73.5(2) 13_545 19_545 ?
W2 C3A C3 61.0(3) 25_546 19_545 ?
C3B C3B W3A 61(3) 19_545 29_546 ?
C3B C3B C3A 123.2(19) 19_545 . ?
W3A C3B C3A 173(5) 29_546 . ?
C3B C3B C3 117.3(13) 19_545 . ?
W3A C3B C3 173(5) 29_546 . ?
C3A C3B C3 14.2(10) . . ?
C3B C3B W3 73.9(14) 19_545 29_546 ?
W3A C3B W3 18(2) 29_546 29_546 ?
C3A C3B W3 162(3) . 29_546 ?
C3 C3B W3 157(3) . 29_546 ?
C3B C3B W3B 74.3(13) 19_545 29_546 ?
W3A C3B W3B 26(3) 29_546 29_546 ?
C3A C3B W3B 147(4) . 29_546 ?
C3 C3B W3B 161(3) . 29_546 ?
W3 C3B W3B 37(2) 29_546 29_546 ?
C3B C3B W1A 139.8(13) 19_545 . ?
W3A C3B W1A 118(4) 29_546 . ?
C3A C3B W1A 55.1(19) . . ?
C3 C3B W1A 68.5(19) . . ?
W3 C3B W1A 117(2) 29_546 . ?
W3B C3B W1A 93(2) 29_546 . ?
C3B C3B C3A 31.2(16) 19_545 19_545 ?
W3A C3B C3A 92(4) 29_546 19_545 ?
C3A C3B C3A 92(3) . 19_545 ?
C3 C3B C3A 87(2) . 19_545 ?
W3 C3B C3A 105(2) 29_546 19_545 ?
W3B C3B C3A 101(2) 29_546 19_545 ?
W1A C3B C3A 124(2) . 19_545 ?
C3B C3B C5 76.0(12) 19_545 13_545 ?
W3A C3B C5 85(4) 29_546 13_545 ?
C3A C3B C5 91(3) . 13_545 ?
C3 C3B C5 102(3) . 13_545 ?
W3 C3B C5 100(3) 29_546 13_545 ?
W3B C3B C5 64(3) 29_546 13_545 ?
W1A C3B C5 64.2(15) . 13_545 ?
C3A C3B C5 73.8(16) 19_545 13_545 ?
C3B C3B C4 77.6(10) 19_545 29_546 ?
W3A C3B C4 22(3) 29_546 29_546 ?
C3A C3B C4 157(3) . 29_546 ?
C3 C3B C4 152(2) . 29_546 ?
W3 C3B C4 4.5(6) 29_546 29_546 ?
W3B C3B C4 40(2) 29_546 29_546 ?
W1A C3B C4 116(2) . 29_546 ?
C3A C3B C4 108(2) 19_545 29_546 ?
C5 C3B C4 104(3) 13_545 29_546 ?
C3B C3B C3 40.4(13) 19_545 19_545 ?
W3A C3B C3 101(3) 29_546 19_545 ?
C3A C3B C3 84(2) . 19_545 ?
C3 C3B C3 76.9(18) . 19_545 ?
W3 C3B C3 111(2) 29_546 19_545 ?
W3B C3B C3 113(2) 29_546 19_545 ?
W1A C3B C3 125(2) . 19_545 ?
C3A C3B C3 12.6(5) 19_545 19_545 ?
C5 C3B C3 83.6(17) 13_545 19_545 ?
C4 C3B C3 114.3(19) 29_546 19_545 ?
C3B C3B W1 130.6(10) 19_545 . ?
W3A C3B W1 106(3) 29_546 . ?
C3A C3B W1 66(2) . . ?
C3 C3B W1 80.3(18) . . ?
W3 C3B W1 109(2) 29_546 . ?
W3B C3B W1 80.7(19) 29_546 . ?
W1A C3B W1 12.8(8) . . ?
C3A C3B W1 122(2) 19_545 . ?
C5 C3B W1 54.7(10) 13_545 . ?
C4 C3B W1 108.4(18) 29_546 . ?
C3 C3B W1 126(2) 19_545 . ?
W3 C4 C4 168(2) . 18_556 ?
W3 C4 C4B 88(3) . . ?
C4 C4 C4B 104(2) 18_556 . ?
W3 C4 C4B 146(3) . 17_556 ?
C4 C4 C4B 45.7(15) 18_556 17_556 ?
C4B C4 C4B 58(3) . 17_556 ?
W3 C4 W3 162(3) . 18_556 ?
C4 C4 W3 5.9(11) 18_556 18_556 ?
C4B C4 W3 110(3) . 18_556 ?
C4B C4 W3 51.6(14) 17_556 18_556 ?
W3 C4 W3A 2(3) . . ?
C4 C4 W3A 170.2(17) 18_556 . ?
C4B C4 W3A 86(3) . . ?
C4B C4 W3A 144(2) 17_556 . ?
W3 C4 W3A 164.3(19) 18_556 . ?
W3 C4 W3B 43(3) . . ?
C4 C4 W3B 148.9(15) 18_556 . ?
C4B C4 W3B 45(2) . . ?
C4B C4 W3B 103(2) 17_556 . ?
W3 C4 W3B 154.8(19) 18_556 . ?
W3A C4 W3B 41(2) . . ?
W3 C4 C4 102(2) . 2 ?
C4 C4 C4 89.995(8) 18_556 2 ?
C4B C4 C4 14(2) . 2 ?
C4B C4 C4 44.3(15) 17_556 2 ?
W3 C4 C4 95.9(11) 18_556 2 ?
W3A C4 C4 99.8(17) . 2 ?
W3B C4 C4 58.9(15) . 2 ?
W3 C4 C4 122(3) . 17_556 ?
C4 C4 C4 70.0(14) 18_556 17_556 ?
C4B C4 C4 34(2) . 17_556 ?
C4B C4 C4 24.3(12) 17_556 17_556 ?
W3 C4 C4 75.9(17) 18_556 17_556 ?
W3A C4 C4 120(2) . 17_556 ?
W3B C4 C4 78.9(17) . 17_556 ?
C4 C4 C4 20.0(14) 2 17_556 ?
W3 C4 W3 84(2) . 2 ?
C4 C4 W3 107.9(8) 18_556 2 ?
C4B C4 W3 4(3) . 2 ?
C4B C4 W3 62.2(19) 17_556 2 ?
W3 C4 W3 113.8(12) 18_556 2 ?
W3A C4 W3 82.0(18) . 2 ?
W3B C4 W3 41.0(18) . 2 ?
C4 C4 W3 17.9(8) 2 2 ?
C4 C4 W3 38(2) 17_556 2 ?
W3 C4 W3A 161(2) . 18_556 ?
C4 C4 W3A 7.0(12) 18_556 18_556 ?
C4B C4 W3A 111(3) . 18_556 ?
C4B C4 W3A 53(2) 17_556 18_556 ?
W3 C4 W3A 1.1(17) 18_556 18_556 ?
W3A C4 W3A 163(3) . 18_556 ?
W3B C4 W3A 156(2) . 18_556 ?
C4 C4 W3A 97.0(12) 2 18_556 ?
C4 C4 W3A 77.0(19) 17_556 18_556 ?
W3 C4 W3A 114.9(15) 2 18_556 ?
W3 C4 W3 135(3) . 17_556 ?
C4 C4 W3 56.5(15) 18_556 17_556 ?
C4B C4 W3 47(2) . 17_556 ?
C4B C4 W3 10.8(14) 17_556 17_556 ?
W3 C4 W3 62.4(19) 18_556 17_556 ?
W3A C4 W3 133(2) . 17_556 ?
W3B C4 W3 92.4(18) . 17_556 ?
C4 C4 W3 33.5(15) 2 17_556 ?
C4 C4 W3 13.5(5) 17_556 17_556 ?
W3 C4 W3 51(2) 2 17_556 ?
W3A C4 W3 63.5(19) 18_556 17_556 ?
W2 C4A C2B 63(6) 22_556 22_556 ?
W2 C4A C5 171(9) 22_556 . ?
C2B C4A C5 126(8) 22_556 . ?
W2 C4A C2A 86(7) 22_556 21_546 ?
C2B C4A C2A 23(3) 22_556 21_546 ?
C5 C4A C2A 103(6) . 21_546 ?
W2 C4A C2 59(6) 22_556 22_556 ?
C2B C4A C2 4(4) 22_556 22_556 ?
C5 C4A C2 129(6) . 22_556 ?
C2A C4A C2 27(2) 21_546 22_556 ?
W2 C4A C2B 105(7) 22_556 21_546 ?
C2B C4A C2B 42(5) 22_556 21_546 ?
C5 C4A C2B 84(5) . 21_546 ?
C2A C4A C2B 19(2) 21_546 21_546 ?
C2 C4A C2B 46(4) 22_556 21_546 ?
W2 C4A C22 73(7) 22_556 22_556 ?
C2B C4A C22 10(4) 22_556 22_556 ?
C5 C4A C22 116(7) . 22_556 ?
C2A C4A C22 13(4) 21_546 22_556 ?
C2 C4A C22 13(2) 22_556 22_556 ?
C2B C4A C22 32(5) 21_546 22_556 ?
W2 C4A C3A 95(6) 22_556 14_545 ?
C2B C4A C3A 143(4) 22_556 14_545 ?
C5 C4A C3A 77(4) . 14_545 ?
C2A C4A C3A 148.6(13) 21_546 14_545 ?
C2 C4A C3A 141(3) 22_556 14_545 ?
C2B C4A C3A 143(3) 21_546 14_545 ?
C22 C4A C3A 147(2) 22_556 14_545 ?
W2 C4A C3A 95(6) 22_556 32 ?
C2B C4A C3A 143(4) 22_556 32 ?
C5 C4A C3A 77(4) . 32 ?
C2A C4A C3A 148.6(13) 21_546 32 ?
C2 C4A C3A 141(3) 22_556 32 ?
C2B C4A C3A 143(3) 21_546 32 ?
C22 C4A C3A 147(2) 22_556 32 ?
C3A C4A C3A 63(3) 14_545 32 ?
W2 C4A C22 79(7) 22_556 21_546 ?
C2B C4A C22 16(5) 22_556 21_546 ?
C5 C4A C22 110(6) . 21_546 ?
C2A C4A C22 7(3) 21_546 21_546 ?
C2 C4A C22 20(5) 22_556 21_546 ?
C2B C4A C22 26(3) 21_546 21_546 ?
C22 C4A C22 6(6) 22_556 21_546 ?
C3A C4A C22 148.4(15) 14_545 21_546 ?
C3A C4A C22 148.4(15) 32 21_546 ?
W2 C4A C3 82(5) 22_556 32 ?
C2B C4A C3 134(5) 22_556 32 ?
C5 C4A C3 90(4) . 32 ?
C2A C4A C3 147(2) 21_546 32 ?
C2 C4A C3 131(4) 22_556 32 ?
C2B C4A C3 148.7(15) 21_546 32 ?
C22 C4A C3 140(4) 22_556 32 ?
C3A C4A C3 64(2) 14_545 32 ?
C3A C4A C3 13.5(6) 32 32 ?
C22 C4A C3 144(3) 21_546 32 ?
W2 C4A C3 82(5) 22_556 14_545 ?
C2B C4A C3 134(5) 22_556 14_545 ?
C5 C4A C3 90(4) . 14_545 ?
C2A C4A C3 147(2) 21_546 14_545 ?
C2 C4A C3 131(4) 22_556 14_545 ?
C2B C4A C3 148.7(15) 21_546 14_545 ?
C22 C4A C3 140(4) 22_556 14_545 ?
C3A C4A C3 13.5(6) 14_545 14_545 ?
C3A C4A C3 64(2) 32 14_545 ?
C22 C4A C3 144(3) 21_546 14_545 ?
C3 C4A C3 62(2) 32 14_545 ?
C4 C4B C4 152(5) 2 . ?
C4 C4B C4B 76(2) 2 17_556 ?
C4 C4B C4B 76(2) . 17_556 ?
C4 C4B W3 173(5) 2 . ?
C4 C4B W3 35.1(13) . . ?
C4B C4B W3 111(3) 17_556 . ?
C4 C4B W3 35.1(13) 2 2 ?
C4 C4B W3 173(5) . 2 ?
C4B C4B W3 111(3) 17_556 2 ?
W3 C4B W3 138(6) . 2 ?
C4 C4B C4 122(3) 2 18_556 ?
C4 C4B C4 30(2) . 18_556 ?
C4B C4B C4 45.7(15) 17_556 18_556 ?
W3 C4B C4 65(3) . 18_556 ?
W3 C4B C4 157(3) 2 18_556 ?
C4 C4B C4 30(2) 2 17_556 ?
C4 C4B C4 122(3) . 17_556 ?
C4B C4B C4 45.7(15) 17_556 17_556 ?
W3 C4B C4 157(3) . 17_556 ?
W3 C4B C4 65(3) 2 17_556 ?
C4 C4B C4 91(3) 18_556 17_556 ?
C4 C4B W3B 104(2) 2 . ?
C4 C4B W3B 104(2) . . ?
C4B C4B W3B 180.000(18) 17_556 . ?
W3 C4B W3B 69(3) . . ?
W3 C4B W3B 69(3) 2 . ?
C4 C4B W3B 134.3(15) 18_556 . ?
C4 C4B W3B 134.3(15) 17_556 . ?
C4 C4B W3 111(3) 2 18_556 ?
C4 C4B W3 42(3) . 18_556 ?
C4B C4B W3 34.5(10) 17_556 18_556 ?
W3 C4B W3 77(3) . 18_556 ?
W3 C4B W3 146(3) 2 18_556 ?
C4 C4B W3 11.2(11) 18_556 18_556 ?
C4 C4B W3 80(2) 17_556 18_556 ?
W3B C4B W3 145.5(10) . 18_556 ?
C4 C4B W3 42(3) 2 17_556 ?
C4 C4B W3 111(3) . 17_556 ?
C4B C4B W3 34.5(10) 17_556 17_556 ?
W3 C4B W3 146(3) . 17_556 ?
W3 C4B W3 77(3) 2 17_556 ?
C4 C4B W3 80(2) 18_556 17_556 ?
C4 C4B W3 11.2(11) 17_556 17_556 ?
W3B C4B W3 145.5(10) . 17_556 ?
W3 C4B W3 69(2) 18_556 17_556 ?
C4 C4B W3A 64(2) 2 2 ?
C4 C4B W3A 144(4) . 2 ?
C4B C4B W3A 139.8(18) 17_556 2 ?
W3 C4B W3A 109(4) . 2 ?
W3 C4B W3A 29(2) 2 2 ?
C4 C4B W3A 175(2) 18_556 2 ?
C4 C4B W3A 94(2) 17_556 2 ?
W3B C4B W3A 40.2(18) . 2 ?
W3 C4B W3A 174(2) 18_556 2 ?
W3 C4B W3A 105(2) 17_556 2 ?
C4 C4B W3A 144(4) 2 . ?
C4 C4B W3A 64(2) . . ?
C4B C4B W3A 139.8(18) 17_556 . ?
W3 C4B W3A 29(2) . . ?
W3 C4B W3A 109(4) 2 . ?
C4 C4B W3A 94(2) 18_556 . ?
C4 C4B W3A 175(2) 17_556 . ?
W3B C4B W3A 40.2(18) . . ?
W3 C4B W3A 105(2) 18_556 . ?
W3 C4B W3A 174(2) 17_556 . ?
W3A C4B W3A 80(4) 2 . ?
C4A C5 C4A 80(8) . 2 ?
C4A C5 C3B 162(3) . 31_445 ?
C4A C5 C3B 89(4) 2 31_445 ?
C4A C5 C3B 162(3) . 13_455 ?
C4A C5 C3B 89(4) 2 13_455 ?
C3B C5 C3B 28(2) 31_445 13_455 ?
C4A C5 C3B 89(4) . 32 ?
C4A C5 C3B 162(3) 2 32 ?
C3B C5 C3B 105(4) 31_445 32 ?
C3B C5 C3B 99(4) 13_455 32 ?
C4A C5 C3B 89(4) . 14_545 ?
C4A C5 C3B 162(3) 2 14_545 ?
C3B C5 C3B 99(4) 31_445 14_545 ?
C3B C5 C3B 105(4) 13_455 14_545 ?
C3B C5 C3B 28(2) 32 14_545 ?
C4A C5 W3B 140(4) . 17_556 ?
C4A C5 W3B 140(4) 2 17_556 ?
C3B C5 W3B 53(2) 31_445 17_556 ?
C3B C5 W3B 53(2) 13_455 17_556 ?
C3B C5 W3B 53(2) 32 17_556 ?
C3B C5 W3B 53(2) 14_545 17_556 ?
C4A C5 W1A 110.0(19) . 31_445 ?
C4A C5 W1A 84.6(17) 2 31_445 ?
C3B C5 W1A 54.7(15) 31_445 31_445 ?
C3B C5 W1A 82.5(18) 13_455 31_445 ?
C3B C5 W1A 112(3) 32 31_445 ?
C3B C5 W1A 86.2(19) 14_545 31_445 ?
W3B C5 W1A 81(2) 17_556 31_445 ?
C4A C5 W1A 84.6(17) . 32 ?
C4A C5 W1A 110.0(19) 2 32 ?
C3B C5 W1A 112(3) 31_445 32 ?
C3B C5 W1A 86.2(19) 13_455 32 ?
C3B C5 W1A 54.7(15) 32 32 ?
C3B C5 W1A 82.5(18) 14_545 32 ?
W3B C5 W1A 81(2) 17_556 32 ?
W1A C5 W1A 161(4) 31_445 32 ?
C4A C5 W1A 84.6(17) . 14_545 ?
C4A C5 W1A 110.0(19) 2 14_545 ?
C3B C5 W1A 86.2(19) 31_445 14_545 ?
C3B C5 W1A 112(3) 13_455 14_545 ?
C3B C5 W1A 82.5(18) 32 14_545 ?
C3B C5 W1A 54.7(15) 14_545 14_545 ?
W3B C5 W1A 81(2) 17_556 14_545 ?
W1A C5 W1A 39.5(10) 31_445 14_545 ?
W1A C5 W1A 136.0(19) 32 14_545 ?
C4A C5 W1A 110.0(19) . 13_455 ?
C4A C5 W1A 84.6(17) 2 13_455 ?
C3B C5 W1A 82.5(18) 31_445 13_455 ?
C3B C5 W1A 54.7(15) 13_455 13_455 ?
C3B C5 W1A 86.2(19) 32 13_455 ?
C3B C5 W1A 112(3) 14_545 13_455 ?
W3B C5 W1A 81(2) 17_556 13_455 ?
W1A C5 W1A 136.0(19) 31_445 13_455 ?
W1A C5 W1A 39.5(10) 32 13_455 ?
W1A C5 W1A 161(4) 14_545 13_455 ?
C4A C5 W1 93.8(14) . 14_545 ?
C4A C5 W1 93.8(14) 2 14_545 ?
C3B C5 W1 73.0(15) 31_445 14_545 ?
C3B C5 W1 101(2) 13_455 14_545 ?
C3B C5 W1 101(2) 32 14_545 ?
C3B C5 W1 73.0(15) 14_545 14_545 ?
W3B C5 W1 85(2) 17_556 14_545 ?
W1A C5 W1 20.3(5) 31_445 14_545 ?
W1A C5 W1 155(2) 32 14_545 ?
W1A C5 W1 20.3(5) 14_545 14_545 ?
W1A C5 W1 155(2) 13_455 14_545 ?
W1A W1 W1A 146(4) 20_655 . ?
W1A W1 C5 79(2) 20_655 13_545 ?
W1A W1 C5 79(2) . 13_545 ?
W1A W1 C3A 14.7(18) 20_655 20_655 ?
W1A W1 C3A 139(2) . 20_655 ?
C5 W1 C3A 65.6(4) 13_545 20_655 ?
W1A W1 C3A 139(2) 20_655 . ?
W1A W1 C3A 14.7(18) . . ?
C5 W1 C3A 65.6(4) 13_545 . ?
C3A W1 C3A 128.9(7) 20_655 . ?
W1A W1 C3B 34(2) 20_655 20_655 ?
W1A W1 C3B 112(2) . 20_655 ?
C5 W1 C3B 52.3(16) 13_545 20_655 ?
C3A W1 C3B 28.6(12) 20_655 20_655 ?
C3A W1 C3B 104.7(13) . 20_655 ?
W1A W1 C3B 112(2) 20_655 . ?
W1A W1 C3B 34(2) . . ?
C5 W1 C3B 52.3(16) 13_545 . ?
C3A W1 C3B 104.7(13) 20_655 . ?
C3A W1 C3B 28.6(12) . . ?
C3B W1 C3B 78(2) 20_655 . ?
W1 W1A W1A 17.2(19) . 20_655 ?
W1 W1A C3A 158(3) . . ?
W1A W1A C3A 148.9(8) 20_655 . ?
W1 W1A C3B 133(3) . . ?
W1A W1A C3B 116.2(16) 20_655 . ?
C3A W1A C3B 38.4(16) . . ?
W1 W1A C3 162(2) . . ?
W1A W1A C3 159.7(6) 20_655 . ?
C3A W1A C3 12.7(4) . . ?
C3B W1A C3 50.5(16) . . ?
W1 W1A C5 80(2) . 13_545 ?
W1A W1A C5 70.3(5) 20_655 13_545 ?
C3A W1A C5 79.4(9) . 13_545 ?
C3B W1A C5 61.1(19) . 13_545 ?
C3 W1A C5 89.5(8) . 13_545 ?
C4A W2 C2B 69(6) 22_546 . ?
C4A W2 C2 93(6) 22_546 . ?
C2B W2 C2 24(3) . . ?
C4A W2 C2A 63(6) 22_546 . ?
C2B W2 C2A 6(2) . . ?
C2 W2 C2A 29.8(18) . . ?
C4A W2 C22 81(6) 22_546 . ?
C2B W2 C22 13(4) . . ?
C2 W2 C22 11.7(14) . . ?
C2A W2 C22 18(3) . . ?
C4A W2 C1 105(5) 22_546 . ?
C2B W2 C1 155.5(6) . . ?
C2 W2 C1 149.6(14) . . ?
C2A W2 C1 153.9(6) . . ?
C22 W2 C1 154.9(9) . . ?
C4A W2 C1 105(5) 22_546 25_546 ?
C2B W2 C1 155.5(6) . 25_546 ?
C2 W2 C1 149.6(14) . 25_546 ?
C2A W2 C1 153.9(6) . 25_546 ?
C22 W2 C1 154.9(9) . 25_546 ?
C1 W2 C1 48.1(5) . 25_546 ?
C4A W2 C22 77(6) 22_546 2_545 ?
C2B W2 C22 8(3) . 2_545 ?
C2 W2 C22 16(4) . 2_545 ?
C2A W2 C22 14(2) . 2_545 ?
C22 W2 C22 4(5) . 2_545 ?
C1 W2 C22 155.8(4) . 2_545 ?
C1 W2 C22 155.8(4) 25_546 2_545 ?
C4A W2 C2B 53(6) 22_546 2_545 ?
C2B W2 C2B 15.6(18) . 2_545 ?
C2 W2 C2B 40(2) . 2_545 ?
C2A W2 C2B 10.1(15) . 2_545 ?
C22 W2 C2B 28(3) . 2_545 ?
C1 W2 C2B 148.7(11) . 2_545 ?
C1 W2 C2B 148.7(11) 25_546 2_545 ?
C22 W2 C2B 23.8(19) 2_545 2_545 ?
C4A W2 C5 5(6) 22_546 21_546 ?
C2B W2 C5 74(3) . 21_546 ?
C2 W2 C5 99(2) . 21_546 ?
C2A W2 C5 68.8(15) . 21_546 ?
C22 W2 C5 87(3) . 21_546 ?
C1 W2 C5 99.7(13) . 21_546 ?
C1 W2 C5 99.7(13) 25_546 21_546 ?
C22 W2 C5 83(2) 2_545 21_546 ?
C2B W2 C5 58.8(18) 2_545 21_546 ?
C4A W2 C3A 63(5) 22_546 11_556 ?
C2B W2 C3A 123(2) . 11_556 ?
C2 W2 C3A 141.3(15) . 11_556 ?
C2A W2 C3A 118.0(11) . 11_556 ?
C22 W2 C3A 133(2) . 11_556 ?
C1 W2 C3A 42.6(5) . 11_556 ?
C1 W2 C3A 69.0(6) 25_546 11_556 ?
C22 W2 C3A 129.4(17) 2_545 11_556 ?
C2B W2 C3A 109.3(14) 2_545 11_556 ?
C5 W2 C3A 57.9(11) 21_546 11_556 ?
C4A W2 C3A 63(5) 22_546 25_546 ?
C2B W2 C3A 123(2) . 25_546 ?
C2 W2 C3A 141.3(15) . 25_546 ?
C2A W2 C3A 118.0(11) . 25_546 ?
C22 W2 C3A 133(2) . 25_546 ?
C1 W2 C3A 69.0(6) . 25_546 ?
C1 W2 C3A 42.6(5) 25_546 25_546 ?
C22 W2 C3A 129.4(17) 2_545 25_546 ?
C2B W2 C3A 109.3(14) 2_545 25_546 ?
C5 W2 C3A 57.9(11) 21_546 25_546 ?
C3A W2 C3A 55.2(6) 11_556 25_546 ?
C4 W3 W3A 176(5) . . ?
C4 W3 C4B 57(3) . . ?
W3A W3 C4B 120(5) . . ?
C4 W3 C4 6.1(11) . 18_556 ?
W3A W3 C4 177(4) . 18_556 ?
C4B W3 C4 63(3) . 18_556 ?
C4 W3 W3B 118(4) . . ?
W3A W3 W3B 58(4) . . ?
C4B W3 W3B 61(3) . . ?
C4 W3 W3B 124(4) 18_556 . ?
C4 W3 C4B 23(2) . 17_556 ?
W3A W3 C4B 154(3) . 17_556 ?
C4B W3 C4B 34(3) . 17_556 ?
C4 W3 C4B 28.6(13) 18_556 17_556 ?
W3B W3 C4B 96(3) . 17_556 ?
C4 W3 W3 12(2) . 18_556 ?
W3A W3 W3 172(3) . 18_556 ?
C4B W3 W3 69(3) . 18_556 ?
C4 W3 W3 5.9(11) 18_556 18_556 ?
W3B W3 W3 130(3) . 18_556 ?
C4B W3 W3 34.5(10) 17_556 18_556 ?
C4 W3 C4 60(2) . 2 ?
W3A W3 C4 116(3) . 2 ?
C4B W3 C4 3(2) . 2 ?
C4 W3 C4 66.2(12) 18_556 2 ?
W3B W3 C4 58(3) . 2 ?
C4B W3 C4 37.6(6) 17_556 2 ?
W3 W3 C4 72.1(8) 18_556 2 ?
C4 W3 W3 78(2) . 2 ?
W3A W3 W3 98(3) . 2 ?
C4B W3 W3 21(3) . 2 ?
C4 W3 W3 84.1(11) 18_556 2 ?
W3B W3 W3 40(3) . 2 ?
C4B W3 W3 55.5(10) 17_556 2 ?
W3 W3 W3 90.002(5) 18_556 2 ?
C4 W3 W3 17.9(8) 2 2 ?
C4 W3 C3B 160(2) . 29_546 ?
W3A W3 C3B 22(2) . 29_546 ?
C4B W3 C3B 132(3) . 29_546 ?
C4 W3 C3B 156.6(19) 18_556 29_546 ?
W3B W3 C3B 74(4) . 29_546 ?
C4B W3 C3B 160.4(14) 17_556 29_546 ?
W3 W3 C3B 152.0(16) 18_556 29_546 ?
C4 W3 C3B 129.1(18) 2 29_546 ?
W3 W3 C3B 112.2(15) 2 29_546 ?
C4 W3 C3B 160(2) . 15_556 ?
W3A W3 C3B 22(2) . 15_556 ?
C4B W3 C3B 132(3) . 15_556 ?
C4 W3 C3B 156.6(19) 18_556 15_556 ?
W3B W3 C3B 74(4) . 15_556 ?
C4B W3 C3B 160.4(14) 17_556 15_556 ?
W3 W3 C3B 152.0(16) 18_556 15_556 ?
C4 W3 C3B 129.1(18) 2 15_556 ?
W3 W3 C3B 112.2(15) 2 15_556 ?
C3B W3 C3B 32(3) 29_546 15_556 ?
C4 W3 C4 45(3) . 17_556 ?
W3A W3 C4 132(4) . 17_556 ?
C4B W3 C4 12.4(19) . 17_556 ?
C4 W3 C4 50.6(17) 18_556 17_556 ?
W3B W3 C4 74(3) . 17_556 ?
C4B W3 C4 22.0(9) 17_556 17_556 ?
W3 W3 C4 56.5(15) 18_556 17_556 ?
C4 W3 C4 15.6(9) 2 17_556 ?
W3 W3 C4 33.5(15) 2 17_556 ?
C3B W3 C4 143(2) 29_546 17_556 ?
C3B W3 C4 143(2) 15_556 17_556 ?
W3 W3A W3B 75(6) . . ?
W3 W3A C3B 140(4) . 29_546 ?
W3B W3A C3B 127(6) . 29_546 ?
W3 W3A C3B 140(4) . 15_556 ?
W3B W3A C3B 127(6) . 15_556 ?
C3B W3A C3B 57(6) 29_546 15_556 ?
W3 W3A C4 1.4(18) . . ?
W3B W3A C4 74(6) . . ?
C3B W3A C4 141(4) 29_546 . ?
C3B W3A C4 141(4) 15_556 . ?
W3 W3A C4B 32(3) . . ?
W3B W3A C4B 44(5) . . ?
C3B W3A C4B 151(3) 29_546 . ?
C3B W3A C4B 151(3) 15_556 . ?
C4 W3A C4B 30.4(16) . . ?
W3 W3A C4 1(2) . 18_556 ?
W3B W3A C4 77(5) . 18_556 ?
C3B W3A C4 139(4) 29_546 18_556 ?
C3B W3A C4 139(4) 15_556 18_556 ?
C4 W3A C4 2.8(5) . 18_556 ?
C4B W3A C4 33.2(14) . 18_556 ?
W3 W3A C5 144(4) . 17_556 ?
W3B W3A C5 69(5) . 17_556 ?
C3B W3A C5 68(4) 29_546 17_556 ?
C3B W3A C5 68(4) 15_556 17_556 ?
C4 W3A C5 143(3) . 17_556 ?
C4B W3A C5 113(2) . 17_556 ?
C4 W3A C5 146(3) 18_556 17_556 ?
W3 W3A C3A 141(2) . 29_546 ?
W3B W3A C3A 123(5) . 29_546 ?
C3B W3A C3A 4(3) 29_546 29_546 ?
C3B W3A C3A 60(3) 15_556 29_546 ?
C4 W3A C3A 141.6(17) . 29_546 ?
C4B W3A C3A 148.2(9) . 29_546 ?
C4 W3A C3A 140.0(15) 18_556 29_546 ?
C5 W3A C3A 65.2(19) 17_556 29_546 ?
W3 W3A C3A 141(2) . 15_556 ?
W3B W3A C3A 123(5) . 15_556 ?
C3B W3A C3A 60(3) 29_546 15_556 ?
C3B W3A C3A 4(3) 15_556 15_556 ?
C4 W3A C3A 141.6(17) . 15_556 ?
C4B W3A C3A 148.2(9) . 15_556 ?
C4 W3A C3A 140.0(15) 18_556 15_556 ?
C5 W3A C3A 65.2(19) 17_556 15_556 ?
C3A W3A C3A 62.2(18) 29_546 15_556 ?
W3 W3A C4 44(3) . 2 ?
W3B W3A C4 32(5) . 2 ?
C3B W3A C4 148(3) 29_546 2 ?
C3B W3A C4 148(3) 15_556 2 ?
C4 W3A C4 42.3(15) . 2 ?
C4B W3A C4 11.9(10) . 2 ?
C4 W3A C4 45.1(12) 18_556 2 ?
C5 W3A C4 100.8(19) 17_556 2 ?
C3A W3A C4 144.3(11) 29_546 2 ?
C3A W3A C4 144.3(11) 15_556 2 ?
W3 W3A C4B 17(2) . 17_556 ?
W3B W3A C4B 58(5) . 17_556 ?
C3B W3A C4B 149(3) 29_546 17_556 ?
C3B W3A C4B 149(3) 15_556 17_556 ?
C4 W3A C4B 15.5(10) . 17_556 ?
C4B W3A C4B 14.9(13) . 17_556 ?
C4 W3A C4B 18.2(6) 18_556 17_556 ?
C5 W3A C4B 128(2) 17_556 17_556 ?
C3A W3A C4B 147.9(11) 29_546 17_556 ?
C3A W3A C4B 147.9(11) 15_556 17_556 ?
C4 W3A C4B 26.8(8) 2 17_556 ?
W3A W3B W3A 167(10) 2 . ?
W3A W3B C4B 96(5) 2 . ?
W3A W3B C4B 96(5) . . ?
W3A W3B W3 46(3) 2 2 ?
W3A W3B W3 146(9) . 2 ?
C4B W3B W3 50(3) . 2 ?
W3A W3B W3 146(9) 2 . ?
W3A W3B W3 46(3) . . ?
C4B W3B W3 50(3) . . ?
W3 W3B W3 100(7) 2 . ?
W3A W3B C4 127(7) 2 . ?
W3A W3B C4 65(4) . . ?
C4B W3B C4 31.1(15) . . ?
W3 W3B C4 81(5) 2 . ?
W3 W3B C4 19(2) . . ?
W3A W3B C4 65(4) 2 2 ?
W3A W3B C4 127(7) . 2 ?
C4B W3B C4 31.1(15) . 2 ?
W3 W3B C4 19(2) 2 2 ?
W3 W3B C4 81(5) . 2 ?
C4 W3B C4 62(3) . 2 ?
W3A W3B C3B 27(3) 2 16_446 ?
W3A W3B C3B 143(7) . 16_446 ?
C4B W3B C3B 117(2) . 16_446 ?
W3 W3B C3B 69(3) 2 16_446 ?
W3 W3B C3B 160(3) . 16_446 ?
C4 W3B C3B 146(3) . 16_446 ?
C4 W3B C3B 87.2(16) 2 16_446 ?
W3A W3B C3B 27(3) 2 30_456 ?
W3A W3B C3B 143(7) . 30_456 ?
C4B W3B C3B 117(2) . 30_456 ?
W3 W3B C3B 69(3) 2 30_456 ?
W3 W3B C3B 160(3) . 30_456 ?
C4 W3B C3B 146(3) . 30_456 ?
C4 W3B C3B 87.2(16) 2 30_456 ?
C3B W3B C3B 31(3) 16_446 30_456 ?
W3A W3B C3B 143(7) 2 15_556 ?
W3A W3B C3B 27(3) . 15_556 ?
C4B W3B C3B 117(2) . 15_556 ?
W3 W3B C3B 160(3) 2 15_556 ?
W3 W3B C3B 69(3) . 15_556 ?
C4 W3B C3B 87.2(16) . 15_556 ?
C4 W3B C3B 146(3) 2 15_556 ?
C3B W3B C3B 126(5) 16_446 15_556 ?
C3B W3B C3B 116(4) 30_456 15_556 ?
W3A W3B C3B 143(7) 2 29_546 ?
W3A W3B C3B 27(3) . 29_546 ?
C4B W3B C3B 117(2) . 29_546 ?
W3 W3B C3B 160(3) 2 29_546 ?
W3 W3B C3B 69(3) . 29_546 ?
C4 W3B C3B 87.2(16) . 29_546 ?
C4 W3B C3B 146(3) 2 29_546 ?
C3B W3B C3B 116(4) 16_446 29_546 ?
C3B W3B C3B 126(5) 30_456 29_546 ?
C3B W3B C3B 31(3) 15_556 29_546 ?
W3A W3B C4 119(6) 2 18_556 ?
W3A W3B C4 74(5) . 18_556 ?
C4B W3B C4 22.7(8) . 18_556 ?
W3 W3B C4 73(4) 2 18_556 ?
W3 W3B C4 27(3) . 18_556 ?
C4 W3B C4 8.4(9) . 18_556 ?
C4 W3B C4 54(2) 2 18_556 ?
C3B W3B C4 138(3) 16_446 18_556 ?
C3B W3B C4 138(3) 30_456 18_556 ?
C3B W3B C4 95.3(19) 15_556 18_556 ?
C3B W3B C4 95.3(19) 29_546 18_556 ?
 
_refine_diff_density_max    0.771
_refine_diff_density_min   -0.899
_refine_diff_density_rms    0.152

_shelxl_version_number 2014-1

_shelx_res_file
;
TITL PbstiRehy in Fmmm
REM  transformed to space group :
CELL   0.71073 13.6119 18.1833 17.8460   90.000   90.000   90.000
ZERR   1        0.0007  0.0009  0.0010    0.000    0.000    0.000
LATT  4
SYMM -X, -Y, Z
SYMM -X, Y, -Z
SYMM X, -Y, -Z
SFAC O Pb Si
UNIT 207.83 12.33 72
TEMP 23.000
list 3
L.S. 14
acta
EADP C2 C22
BOND
FMAP 2
PLAN 20
WGHT    0.086300  117.765854
FVAR       0.03865
MOLE   1
T1    3    0.111567   -0.183679    0.500000    10.50000    0.01064    0.01956 =
         0.02191    0.00000    0.00000   -0.00119
T2    3    0.114056   -0.307153    0.623454    11.00000    0.01192    0.02521 =
         0.01753   -0.00137   -0.00106   -0.00060
T3    3    0.250000   -0.250000    0.750000    10.25000    0.01011    0.03609 =
         0.01917    0.00000    0.00000    0.00000
T4    3    0.301288   -0.088883    0.500000    10.50000    0.01894    0.01785 =
         0.02478    0.00000    0.00000   -0.00110
O1    1    0.000000   -0.316638    0.651628    10.50000    0.01772    0.05155 =
         0.03580    0.00134    0.00000    0.00000
O2    1    0.306743    0.000000    0.500000    10.25000    0.03174
O3    1    0.127657   -0.232212    0.574684    11.00000    0.03109    0.03947 =
         0.03842    0.01604   -0.01074   -0.00492
O4    1    0.183229   -0.303588    0.698757    11.00000    0.02606    0.04725 =
         0.03240    0.00558   -0.01351   -0.01002
O5    1    0.184656   -0.112839    0.500000    10.50000    0.02064    0.03389 =
         0.05094    0.00000    0.00000   -0.00540
O6    1    0.144774   -0.380489    0.575524    11.00000    0.04313    0.03953 =
         0.04277   -0.01413    0.00979   -0.00114
O7    1    0.000000   -0.148772    0.500000    10.25000    0.02598
C1    2    0.250000   -0.451158    0.750000     0.09035    0.11573    0.04903 =
         0.11201    0.00000   -0.05614    0.00000
rem extraframework
C2    2    0.046728   -0.500000    0.610562     0.01599    0.04956
C22   2    0.009907   -0.500000    0.613342     0.02292    0.04956
C2A   2    0.000000   -0.500000    0.649544     0.01712    0.04826
C2B   2    0.053013   -0.500000    0.659530     0.00860    0.05415
C3    2    0.302732   -0.428544    0.697686     0.07826    0.06421
C3A   2    0.345169   -0.435419    0.686435     0.10424    0.08939
C3B   2    0.382943   -0.472116    0.637053     0.01130   10.08000
C4    2    0.057849    0.000000    0.483915     0.02410    0.02960
C4A   1    0.074205    0.000000    0.775497     0.05144   10.06000
C4B   2    0.000000    0.000000    0.472963     0.00908    0.06948
C5    2    0.000000    0.000000    0.708404     0.00286   10.06000
W1    1    0.500000   -0.381171    0.697801    10.50000    0.05944
W1A   1    0.446401   -0.389841    0.688702     0.48645    0.08375
W2    1    0.127137   -0.500000    0.689392    10.50000   10.15000
W3    1    0.066336    0.000000    0.453394     0.27950    0.03668
W3A   1    0.075892    0.000000    0.404462     0.12648   10.06000
W3B   1    0.000000    0.000000    0.410846     0.05225   10.06000

HKLF 4

REM  PbstiRehy in Fmmm
REM R1 =  0.0656 for     848 Fo > 4sig(Fo)  and  0.0926 for all    1187 data
REM    133 parameters refined using      0 restraints

END

WGHT      0.0865    120.1300

REM Highest difference peak  0.771,  deepest hole -0.899,  1-sigma level  0.152
Q1    1   0.3245 -0.5000  0.6606  10.50000  0.05    0.77
Q2    1   0.2829 -0.4104  0.6656  11.00000  0.05    0.76
Q3    1   0.5000 -0.4136  0.7249  10.50000  0.05    0.70
Q4    1   0.3930 -0.4185  0.6761  11.00000  0.05    0.64
Q5    1   0.3139  0.0000  0.4736  10.50000  0.05    0.62
Q6    1   0.0373  0.0000  0.3596  10.50000  0.05    0.58
Q7    1   0.1946 -0.5000  0.7779  10.50000  0.05    0.55
Q8    1   0.1846 -0.5000  0.6788  10.50000  0.05    0.53
Q9    1   0.3184 -0.4445  0.7258  11.00000  0.05    0.50
Q10   1   0.0000 -0.0578  0.7729  10.50000  0.05    0.49
Q11   1   0.0000 -0.1572  0.5302  10.50000  0.05    0.49
Q12   1   0.1704 -0.1249  0.5293  11.00000  0.05    0.47
Q13   1   0.0979 -0.0403  0.7700  11.00000  0.05    0.47
Q14   1   0.2359 -0.4679  0.6720  11.00000  0.05    0.46
Q15   1   0.3528 -0.5000  0.6128  10.50000  0.05    0.45
Q16   1   0.3347 -0.4593  0.7502  11.00000  0.05    0.45
Q17   1   0.1008  0.0000  0.4627  10.50000  0.05    0.44
Q18   1   0.1049 -0.5000  0.6680  10.50000  0.05    0.43
Q19   1   0.0000  0.0000  0.7792  10.25000  0.05    0.43
Q20   1   0.2834 -0.4286  0.7248  11.00000  0.05    0.43
;
_shelx_res_checksum   29004

_shelx_hkl_file
;
  -2   0   0  136.43    7.63
  -2   0   0  130.83    7.52
   2   0   0  133.60    7.64
   2   0   0  135.76    7.52
  -2   0   0  133.40    7.44
   4   0   0  234.92   13.96
  -4   0   0  246.75   13.55
  -4   0   0  243.63   13.95
  -4   0   0  245.50   13.74
   4   0   0  245.68   13.68
  -6   0   0  211.44   11.81
  -6   0   0  205.64   12.40
  -6   0   0  217.09   12.11
   6   0   0  199.78   12.41
   6   0   0  209.14   11.94
  -8   0   0  163.80   10.57
  -8   0   0  163.35    9.72
  -8   0   0  172.42   10.15
   8   0   0  168.85   10.62
   8   0   0  172.34    9.89
  10   0   0  139.49    8.42
 -10   0   0  136.66    8.81
  10   0   0  147.54    9.51
 -10   0   0  137.62    9.44
 -10   0   0  136.45    8.34
 -12   0   0   25.86    3.80
  12   0   0   24.95    3.77
 -12   0   0   28.66    3.37
 -12   0   0   29.45    2.63
  14   0   0   58.06    6.05
  -2   0   2  107.02    6.15
  -2   0  -2  103.22    5.86
   2   0  -2  103.02    6.13
  -2   0  -2  103.61    5.93
   2   0   2  105.58    6.04
  -2   0   2  102.11    5.99
  -2   0   2  107.45    6.03
  -2   0  -2  106.24    5.98
  -2   0   2  106.91    6.08
   2   0  -2  101.87    6.00
  -4   0  -2  372.53   20.06
  -4   0  -2  365.25   20.39
  -4   0  -2  360.12   20.11
   4   0   2  365.03   20.01
   4   0  -2  348.97   20.46
   4   0  -2  356.19   20.24
   4   0   2  355.44   20.39
  -4   0   2  375.85   20.46
  -4   0   2  359.48   20.11
  -4   0   2  357.58   20.24
   6   0  -2    3.74    1.04
  -6   0   2    2.85    0.66
   6   0   2    2.78    0.93
   6   0   2    2.38    0.53
  -6   0   2    1.43    0.62
  -6   0  -2    3.80    1.07
   6   0  -2    1.99    0.67
  -6   0  -2    3.07    0.59
  -6   0  -2    3.18    0.70
  -6   0   2    2.63    0.91
  -8   0  -2    1.74    0.78
   8   0  -2    2.32    1.13
   8   0   2    0.77    1.05
   8   0  -2    2.03    0.78
  -8   0  -2    2.72    0.69
  -8   0   2    3.26    1.02
   8   0   2    2.10    0.60
  -8   0   2    2.74    0.77
  -8   0   2    2.00    1.08
  -8   0  -2    3.65    1.30
  10   0   2   55.07    3.86
  10   0  -2   57.75    4.19
 -10   0   2   58.75    4.07
 -10   0  -2   63.32    5.19
  10   0   2   53.33    4.97
  10   0  -2   67.93    5.28
 -10   0   2   60.14    4.50
 -10   0   2   62.48    5.08
 -10   0  -2   56.45    3.93
 -12   0  -2   79.96    5.47
  12   0   2   88.07    7.03
  12   0  -2   82.91    6.88
 -12   0   2   96.99    7.00
 -12   0  -2   80.11    6.02
 -12   0   2   82.22    5.69
  14   0   2    0.91    2.02
  14   0  -2    1.94    2.11
  16   0   2    0.76    2.70
   0   0  -4  151.22    8.52
   0   0  -4  140.23    8.20
   0   0   4  148.05    8.49
  -2   0   4  588.22   32.11
  -2   0  -4  578.74   31.88
   2   0  -4  598.69   32.11
  -2   0   4  570.70   31.84
  -2   0  -4  549.31   31.73
   2   0  -4  576.74   31.89
  -2   0   4  566.10   31.78
   2   0   4  575.51   31.90
  -2   0   4  582.19   32.15
  -4   0   4  317.90   17.67
  -4   0   4  322.79   17.83
  -4   0  -4  311.53   17.44
   4   0  -4  302.44   17.94
  -4   0  -4  321.36   17.57
   4   0  -4  298.01   17.70
  -4   0   4  307.17   17.77
  -4   0   4  322.01   18.05
   4   0   4  322.04   17.86
  -4   0  -4  310.10   17.77
  -6   0  -4    7.32    0.99
  -6   0   4    6.06    1.12
  -6   0   4    5.24    0.99
  -6   0  -4    7.11    1.43
   6   0  -4    6.33    1.31
  -6   0   4    5.03    1.21
   6   0  -4    9.16    1.33
   6   0   4    6.41    1.27
  -6   0  -4    6.30    0.92
  -8   0   4  135.64    8.28
  -8   0   4  134.51    8.62
  -8   0   4  123.40    8.04
  -8   0  -4  134.30    8.07
   8   0  -4  130.15    8.69
   8   0  -4  131.51    8.19
  -8   0  -4  133.49    8.77
  -8   0  -4  132.45    7.84
   8   0   4  134.81    8.73
  10   0  -4    0.01    1.15
 -10   0  -4   -0.58    0.65
 -10   0  -4   -1.48    1.15
 -10   0   4    1.71    1.31
 -10   0   4    1.21    0.92
  10   0   4    0.72    1.35
 -10   0  -4    0.49    0.81
  10   0  -4    1.07    0.91
 -10   0   4   -0.24    0.79
  12   0   4   14.29    3.01
  12   0  -4   12.04    2.70
 -12   0   4   13.21    2.19
 -12   0  -4   15.16    1.92
  14   0   4   -0.66    1.85
  16   0   4    4.83    2.98
   0   0  -6  204.34   11.52
   0   0  -6  200.98   11.92
   0   0   6  203.35   11.88
  -2   0   6   25.14    1.82
  -2   0  -6   26.66    1.92
  -2   0   6   25.04    2.25
   2   0   6   27.26    2.11
  -2   0   6   26.23    1.78
   2   0  -6   27.79    2.42
   2   0  -6   25.21    2.00
  -2   0  -6   26.31    2.15
  -2   0   6   27.54    2.35
  -4   0   6    8.57    1.52
   4   0  -6    6.36    1.15
  -4   0  -6    6.00    1.11
  -4   0  -6    7.52    1.12
  -4   0   6    8.10    1.06
   4   0  -6    7.77    1.37
  -4   0   6    7.87    1.44
  -4   0   6    7.92    1.17
   4   0   6   10.44    1.42
  -6   0   6  157.93    9.39
  -6   0  -6  153.47    9.51
  -6   0   6  149.11    9.40
   6   0  -6  146.45    9.56
  -6   0   6  153.32    9.15
   6   0  -6  146.85    9.28
   6   0   6  157.02    9.50
  -6   0  -6  160.38    9.05
  -6   0  -6  150.45    8.91
  -8   0  -6  147.56    8.78
   8   0  -6  144.57    9.58
  -8   0  -6  154.72    9.66
   8   0  -6  144.28    9.15
  -8   0   6  154.91    9.40
  -8   0   6  144.62    9.03
  -8   0  -6  141.85    8.79
  -8   0   6  145.64    9.17
   8   0   6  141.33    9.49
 -10   0   6  195.79   12.63
 -10   0  -6  205.44   12.22
 -10   0   6  214.62   13.05
  10   0  -6  214.03   13.45
  10   0  -6  206.32   12.67
  10   0   6  213.25   13.44
 -12   0   6    7.94    2.03
  12   0   6   10.77    2.64
 -12   0  -6    9.71    1.63
  14   0   6    1.34    2.26
  16   0   6    2.32    2.85
   0   0   8   70.10    4.82
   0   0  -8   69.07    4.38
   0   0  -8   65.53    4.80
  -2   0   8    1.38    0.98
   2   0  -8    1.89    1.10
  -2   0  -8    2.69    0.75
   2   0  -8    1.70    0.74
   2   0   8    1.55    0.74
  -2   0  -8    2.15    0.90
  -4   0   8   29.26    2.79
  -4   0   8   30.07    2.87
   4   0   8   25.34    2.44
  -4   0   8   30.27    2.14
   4   0  -8   28.36    2.77
  -4   0  -8   32.00    2.53
  -4   0   8   22.70    2.08
  -4   0  -8   31.88    2.54
   4   0  -8   30.34    2.52
  -6   0   8  217.97   12.78
  -6   0   8  219.37   12.63
   6   0   8  214.98   13.07
   6   0  -8  213.65   12.96
  -6   0  -8  221.64   13.05
   6   0  -8  219.81   13.29
  -6   0  -8  214.41   12.69
  -6   0  -8  217.34   12.44
  -6   0   8  204.70   13.19
  -8   0   8  112.63    7.71
  -8   0  -8  121.67    7.91
   8   0  -8  109.05    7.48
  -8   0   8  116.56    7.47
  -8   0  -8  116.01    7.16
  -8   0  -8  110.22    7.01
   8   0  -8  113.98    7.96
   8   0   8  104.34    7.66
 -10   0   8   96.03    7.04
  10   0   8   96.96    7.47
 -10   0  -8   96.27    6.42
  10   0  -8  101.48    6.92
 -12   0   8   12.34    2.92
  12   0   8   16.42    3.47
 -12   0  -8   14.69    2.12
  14   0   8   61.04    6.63
   0   0  10  391.81   23.48
   0   0 -10  403.57   23.56
   0   0 -10  418.19   23.04
  -2   0 -10   16.36    1.89
   2   0 -10   15.44    2.48
  -2   0  10   15.55    2.17
  -2   0 -10   14.85    2.24
   2   0  10   13.20    1.98
   2   0 -10   16.56    2.01
  -2   0  10   20.70    2.82
  -4   0  10   81.53    5.01
  -4   0  10   87.81    5.08
  -4   0 -10   87.24    5.71
  -4   0 -10   82.18    5.75
  -4   0  10   91.44    6.16
   4   0 -10   77.62    6.15
   4   0  10   79.47    5.75
  -4   0  10   83.91    6.17
   4   0 -10   83.56    5.81
  -6   0 -10  111.36    7.33
   6   0  10  115.03    7.43
  -6   0  10  104.12    6.59
  -6   0 -10  103.25    7.04
  -6   0  10  107.89    7.58
   6   0 -10  106.56    7.24
   6   0 -10  117.31    7.66
   6   0 -10  101.64    7.52
  -6   0  10  102.44    6.68
   8   0 -10   96.04    6.63
  -8   0 -10   91.59    6.20
  -8   0  10   92.86    6.89
   8   0  10   85.18    6.68
 -10   0  10  101.20    7.51
  10   0  10   98.69    7.62
 -10   0 -10   98.49    6.70
 -12   0 -10   35.63    3.55
  12   0  10   32.80    4.84
 -12   0  10   36.97    6.82
  14   0  10    3.16    2.66
   0   0 -12   38.78    4.42
   0   0 -12   48.41    3.70
   0   0  12   43.74    4.14
  -2   0  12   60.78    4.92
   2   0 -12   59.36    4.40
   2   0 -12   55.08    4.93
   2   0  12   49.26    4.35
  -2   0 -12   53.12    4.62
  -2   0 -12   55.26    4.15
  -2   0  12   58.26    4.53
   4   0  12   23.08    2.93
   4   0 -12   30.07    3.82
   4   0 -12   25.15    3.10
  -4   0 -12   20.75    2.94
  -4   0 -12   25.37    2.70
  -4   0  12   23.23    3.34
  -6   0  12    0.55    1.44
   6   0 -12    0.57    1.44
  -6   0 -12    0.61    1.20
   6   0  12    1.26    1.22
  -6   0  12    1.15    0.63
   8   0 -12    0.66    1.53
   8   0  12    1.35    1.42
  -8   0  12    0.80    1.55
  -8   0 -12    0.86    1.24
  10   0  12    5.93    2.09
 -10   0 -12    6.08    1.83
 -10   0  12    6.82    2.32
  10   0 -12   11.42    2.69
  12   0  12    4.23    2.24
 -12   0 -12    3.51    1.81
   0   0 -14   64.54    5.59
  -2   0  14   -0.16    1.44
   2   0  14   -0.53    0.86
  -2   0 -14    0.27    1.50
   2   0 -14   -0.83    1.33
  -4   0 -14   37.47    4.16
   4   0  14   29.49    3.39
  -4   0  14   38.18    4.44
   4   0 -14   37.07    4.65
  -6   0 -14   28.08    3.68
   6   0 -14   35.44    4.61
   6   0  14   29.16    3.72
  -6   0  14   35.51    4.50
   8   0  14    1.19    1.46
  -8   0  14    0.02    1.82
   8   0 -14   -0.80    1.70
  -8   0 -14    2.43    1.60
  10   0 -14   50.63    5.96
  10   0  14   48.45    5.28
 -10   0 -14   61.72    4.98
 -10   0  14   55.46    6.08
  12   0  14   20.68    3.94
 -12   0 -14   11.74    2.55
   0   0 -16  356.92   21.97
  -2   0 -16   29.98    4.41
   2   0 -16   38.78    4.97
  -2   0  16   42.33    4.93
   2   0  16   42.48    4.13
   4   0 -16   59.40    6.34
  -4   0 -16   52.22    5.19
  -4   0  16   60.74    5.59
   4   0  16   52.98    4.88
   6   0  16    6.35    2.08
   6   0 -16    2.41    2.16
  -6   0  16    7.68    2.38
  -6   0 -16    3.12    1.91
   8   0 -16   29.67    4.54
   8   0  16   24.29    3.73
  -8   0 -16   28.69    3.89
  -8   0  16   32.10    4.57
 -10   0  16   25.06    4.21
 -10   0 -16   17.78    3.21
  10   0  16   20.79    3.63
  10   0 -16   28.66    4.51
   0   0 -18   -1.26    1.71
   0   0  18    0.32    1.52
  -2   0 -18    3.97    2.24
   2   0 -18    7.00    2.76
   2   0  18    8.15    2.19
   4   0 -18    9.44    3.04
   4   0  18    5.97    2.11
  -4   0 -18    3.75    2.25
  -4   0  18    5.44    2.61
   6   0 -18    0.61    2.05
   6   0  18   -0.29    1.60
  -6   0  18    1.53    2.21
  -6   0 -18    2.84    2.11
  -8   0  18   -0.83    2.14
   8   0 -18   -1.89    1.93
  -8   0 -18   -0.64    1.97
   8   0  18   -0.86    1.58
   0   0  20    4.74    2.13
   0   0 -20    3.88    2.70
  -2   0 -20    4.29    2.60
   2   0  20   12.69    2.71
   2   0 -20    5.00    2.72
   4   0 -20   45.35    5.95
   4   0  20   43.79    4.76
  -4   0 -20   50.75    6.07
   6   0 -20    3.12    2.61
  -6   0 -20    1.25    2.28
   6   0  20    0.49    1.89
  -6   0  20    1.39    2.52
  -1   1  -1    6.34    0.48
   1  -1  -1    7.89    0.53
  -1  -1   1    4.61    0.50
  -1   1  -1    6.43    0.46
   1   1   1    5.73    0.46
  -1   1   1    5.12    0.59
  -1   1   1    5.06    0.49
   1   1  -1    6.07    0.52
  -1  -1  -1    7.65    0.58
  -1  -1  -1    6.63    0.48
  -1  -1  -1    6.53    0.60
   1   1  -1    7.56    0.56
   1   1  -1    6.74    0.48
  -1   1   1    5.43    0.46
   3  -1  -1   41.29    2.61
  -3  -1   1   31.66    2.52
  -3   1  -1   32.79    2.19
   3   1   1   43.11    2.35
   3   1   1   44.43    2.61
   3   1   1   40.60    2.57
  -3  -1   1   31.97    2.50
  -3  -1   1   34.73    2.39
   3  -1  -1   42.83    2.41
  -3  -1   1   33.87    2.31
  -3   1  -1   33.53    2.27
   3   1  -1   32.94    2.52
  -3   1   1   43.63    2.26
  -3  -1  -1   41.13    2.32
   3   1  -1   33.73    2.37
  -3  -1  -1   43.34    2.40
   3   1  -1   34.16    2.58
   3  -1   1   34.07    2.48
  -3  -1  -1   42.34    2.66
   5   1   1   15.40    1.59
  -5  -1   1   13.29    1.34
   5  -1  -1   13.35    1.68
  -5  -1   1   14.18    1.23
  -5  -1   1   14.53    1.75
  -5   1  -1   13.95    1.07
  -5   1  -1   13.93    1.27
   5  -1  -1   14.36    1.29
   5   1   1   15.16    1.23
   5   1  -1   16.59    1.38
   5   1  -1   14.42    1.78
  -5  -1  -1   16.05    1.35
   5  -1   1   13.59    1.11
  -5  -1  -1   13.96    1.80
  -5   1   1   15.13    1.14
  -5   1   1   14.39    1.38
  -5  -1  -1   12.63    1.16
   5  -1   1   14.39    1.58
  -7  -1   1    5.76    1.39
   7  -1  -1    6.60    1.05
  -7  -1   1    6.69    1.22
  -7   1  -1    5.82    1.07
  -7   1  -1    6.34    1.35
   7   1   1    5.61    0.90
  -7   1  -1    4.25    0.74
   7   1   1    4.11    1.28
  -7  -1   1    5.78    0.96
   7  -1  -1    5.68    1.39
  -7  -1  -1    4.60    0.86
  -7  -1  -1    4.50    0.96
   7  -1   1    7.46    1.61
   7   1  -1    4.56    1.21
   7   1  -1    4.85    0.96
  -7   1   1    6.96    0.92
  -7  -1  -1    5.07    1.39
  -7   1   1    4.80    1.23
   7  -1   1    4.75    0.79
  -7   1   1    5.18    1.05
  -9   1  -1   12.41    1.74
  -9  -1   1   12.39    1.78
  -9   1  -1   13.37    1.42
   9   1   1   11.06    1.42
   9   1   1   11.70    2.18
   9  -1  -1   14.82    2.50
  -9   1  -1    8.08    1.87
  -9  -1   1   11.34    2.17
   9  -1  -1   10.60    1.44
  -9  -1   1   11.85    1.55
  -9   1   1   12.61    1.44
  -9  -1  -1   12.12    1.80
  -9   1   1   12.67    1.86
   9  -1   1    9.87    2.01
  -9   1   1   12.11    2.13
  -9  -1  -1   11.78    2.18
   9   1  -1   11.80    2.07
   9  -1   1   11.15    1.35
  -9  -1  -1   16.14    1.69
   9   1  -1   10.27    1.52
 -11   1  -1   -0.10    0.85
  11   1   1   -0.42    1.25
 -11  -1   1    0.44    0.96
 -11   1  -1   -0.87    1.25
 -11  -1   1    0.06    1.31
 -11  -1   1   -0.18    0.85
  11  -1  -1   -0.32    1.29
 -11   1  -1    0.87    0.80
 -11   1   1    0.54    0.77
  11   1  -1    0.33    1.36
 -11  -1  -1   -0.54    1.19
  11  -1   1    0.51    1.37
 -11   1   1    0.06    0.93
 -11  -1  -1   -0.34    0.78
 -11   1   1   -0.73    1.20
 -11  -1  -1   -0.22    0.85
 -13  -1   1    4.81    2.22
  13   1   1    4.69    2.10
  13  -1  -1    3.22    2.03
  13  -1   1    2.03    2.13
  13   1  -1    2.53    1.96
  15   1   1    6.45    2.79
  15  -1  -1    6.13    2.78
  15  -1   1    5.80    2.87
   1   1   3   19.00    1.53
   1  -1  -3   19.82    1.45
  -1  -1   3   22.79    1.64
  -1  -1   3   16.91    1.42
  -1   1  -3   21.45    1.54
   1  -1  -3   20.51    1.52
   1   1   3   22.55    1.43
  -1   1   3   22.17    1.52
   1   1  -3   20.94    1.34
  -1  -1  -3   19.04    1.46
   1   1  -3   21.94    1.48
  -1   1   3   19.07    1.61
   1  -1   3   21.76    1.36
   1   1  -3   20.90    1.29
   1  -1   3   21.83    1.52
  -1   1   3   20.25    1.41
  -1  -1  -3   20.77    1.44
  -3  -1   3  172.33    9.66
   3  -1  -3  158.76    9.45
  -3  -1   3  167.74    9.38
   3  -1  -3  156.89    9.68
  -3  -1   3  167.19    9.51
   3   1   3  167.89    9.59
  -3   1  -3  174.82    9.34
  -3  -1   3  170.90    9.50
   3   1   3  155.46    9.38
  -3   1   3  166.43    9.46
  -3   1   3  158.07    9.68
  -3  -1  -3  142.22    9.54
  -3  -1  -3  160.95    9.35
  -3  -1  -3  165.05    9.31
   3   1  -3  170.04    9.59
   3   1  -3  172.82    9.45
   3  -1   3  177.24    9.49
   3   1  -3  159.65    9.65
  -3   1   3  165.82    9.52
  -5  -1   3  110.42    6.55
  -5  -1   3  107.15    6.48
   5   1   3  107.05    6.27
  -5  -1   3  112.35    6.79
  -5   1  -3  106.43    6.30
   5  -1  -3  111.19    6.59
   5  -1  -3  109.22    6.89
  -5   1  -3  109.57    6.28
   5   1   3  104.06    6.75
   5   1  -3  107.60    6.56
   5   1  -3  114.54    6.86
  -5  -1  -3  104.52    6.36
   5  -1   3  109.07    6.73
  -5   1   3  111.60    6.60
  -5  -1  -3  102.72    6.82
  -5   1   3  108.85    6.45
  -5  -1  -3  106.55    6.41
   7   1   3   15.67    2.22
  -7  -1   3   15.07    2.11
  -7   1  -3   15.92    1.36
  -7   1  -3   16.93    1.58
  -7  -1   3   16.32    1.70
   7   1   3   14.27    1.35
   7  -1  -3   18.96    2.44
  -7  -1   3   19.38    1.89
  -7   1  -3   15.23    2.05
   7  -1  -3   16.56    1.66
   7   1  -3   15.73    1.68
   7  -1   3   15.05    2.14
   7  -1   3   15.22    1.18
  -7   1   3   18.14    2.19
  -7   1   3   13.62    1.72
  -7  -1  -3   14.66    1.58
  -7  -1  -3   16.03    2.27
   7   1  -3   16.37    2.23
  -7  -1  -3   17.30    1.65
  -7   1   3   16.32    1.56
  -9   1  -3   14.34    1.54
   9   1   3   10.61    2.22
  -9   1  -3   12.14    2.22
  -9  -1   3   14.82    2.35
  -9  -1   3   14.31    1.98
   9   1   3   14.43    1.40
   9  -1  -3   15.02    2.49
  -9   1  -3   13.15    1.77
   9  -1  -3   15.44    1.90
  -9  -1   3   15.76    1.88
   9  -1   3   17.56    2.67
  -9  -1  -3   13.04    1.80
   9  -1   3   13.50    1.21
  -9   1   3   14.74    1.80
   9   1  -3   14.90    2.47
  -9   1   3   14.99    2.29
  -9   1   3   12.63    1.86
  -9  -1  -3   13.04    1.57
  -9  -1  -3   11.97    2.31
   9   1  -3   14.63    1.85
  11  -1  -3    1.13    1.43
 -11   1  -3    2.05    0.81
  11   1   3    0.96    1.44
 -11   1  -3    0.93    0.93
 -11  -1   3    2.11    1.12
 -11  -1   3    1.63    1.39
 -11   1   3    1.75    1.62
 -11   1   3    2.46    1.28
  11   1  -3    0.86    0.88
 -11   1   3    3.35    1.12
 -11  -1  -3    1.94    0.92
  11  -1   3    3.21    1.68
  11   1  -3    0.80    1.47
 -11  -1  -3    2.71    1.12
 -11  -1  -3    0.04    1.53
  13  -1  -3   -1.46    1.56
  13   1   3   -0.57    1.64
  13  -1   3   -0.94    1.68
  13   1  -3    0.53    1.53
 -13   1   3   -1.37    1.80
  15   1   3    4.66    2.63
  15  -1   3    7.67    3.06
   1  -1  -5  294.80   16.95
   1   1   5  308.10   16.99
   1   1   5  294.65   16.50
  -1   1  -5  293.96   16.96
   1  -1  -5  296.57   16.78
  -1  -1   5  303.39   17.12
  -1  -1   5  309.83   16.88
   1   1  -5  276.87   16.59
   1   1  -5  315.80   16.58
   1  -1   5  298.08   16.93
  -1   1   5  283.03   16.89
  -1   1   5  299.07   16.64
  -1  -1  -5  303.82   16.84
  -1  -1  -5  295.58   16.79
  -3  -1   5    2.89    0.58
  -3  -1   5    3.74    0.87
   3   1   5    5.13    0.94
  -3   1  -5    3.48    0.74
  -3  -1   5    2.96    0.86
   3  -1  -5    5.09    1.11
   3  -1  -5    4.15    1.00
   3  -1  -5    4.33    0.78
   3   1  -5    3.57    0.71
  -3  -1  -5    4.60    0.82
  -3  -1  -5    3.58    0.88
  -3   1   5    4.77    1.02
   3  -1   5    3.94    0.74
  -3   1   5    4.18    0.74
   3   1  -5    3.22    0.77
  -3   1   5    3.75    0.97
   5  -1  -5    1.58    0.68
  -5   1  -5    0.70    0.54
   5   1   5    3.09    0.93
  -5  -1   5    1.64    0.73
  -5  -1   5    2.31    0.63
  -5   1  -5    2.18    0.50
  -5  -1   5    1.59    0.74
   5  -1  -5    1.06    0.72
  -5  -1   5    2.38    0.98
  -5   1   5    2.73    0.86
  -5  -1  -5    0.69    0.71
  -5   1   5    3.18    0.82
   5   1  -5    1.88    0.84
  -5  -1  -5    1.31    0.53
   5  -1   5    2.01    0.76
   5   1  -5    1.21    0.58
  -5   1   5    2.99    0.95
  -5  -1  -5    0.71    0.55
  -7   1  -5   54.09    3.40
  -7  -1   5   45.71    3.64
  -7  -1   5   51.24    3.63
   7  -1  -5   53.70    3.77
  -7  -1   5   51.17    3.89
  -7   1  -5   47.34    3.88
   7   1   5   48.82    3.95
  -7   1  -5   50.76    3.36
   7  -1  -5   47.79    4.08
  -7  -1  -5   44.65    4.01
  -7   1   5   51.42    3.93
  -7   1   5   47.60    3.65
  -7   1   5   45.86    3.64
  -7  -1  -5   48.77    3.45
   7   1  -5   51.61    4.06
   7  -1   5   52.16    4.04
  -7  -1  -5   51.61    3.49
   7   1  -5   53.74    3.77
  -9   1  -5    2.72    1.43
  -9   1  -5    2.69    0.83
  -9  -1   5    2.16    1.02
   9  -1  -5   -0.05    1.04
  -9  -1   5    1.65    1.22
   9   1   5    1.66    1.35
  -9   1  -5    2.04    0.85
  -9  -1   5    1.95    0.91
   9  -1  -5    0.49    0.75
   9   1  -5    1.62    1.22
  -9   1   5    2.51    1.12
  -9  -1  -5    0.78    0.81
  -9  -1  -5    1.74    0.85
  -9   1   5    2.44    1.03
   9  -1   5    1.83    1.26
   9   1  -5    1.39    0.89
  -9   1   5    2.10    1.21
  -9  -1  -5    2.67    1.49
 -11   1  -5    3.60    1.04
  11   1   5    5.18    2.03
  11  -1  -5    0.77    1.39
 -11  -1   5    2.60    1.24
  11   1  -5    3.06    1.71
 -11   1   5    1.06    1.39
 -11  -1  -5    2.51    1.12
  11  -1   5    0.34    1.49
 -11   1   5    2.19    1.29
 -11  -1  -5    2.45    1.05
  11   1  -5    4.18    1.37
  13   1   5    0.82    1.95
  13  -1   5    2.24    2.09
  15   1   5    2.39    2.43
  15  -1   5    3.31    2.70
   1  -1  -7   13.39    1.82
  -1  -1   7   15.83    2.09
  -1  -1   7   16.65    1.64
  -1   1  -7   17.29    2.01
   1  -1  -7   14.35    1.50
  -1   1   7   11.70    1.69
  -1   1   7   14.16    1.18
   1   1  -7   15.22    1.33
   1   1  -7   17.90    2.20
   1  -1   7   14.27    1.81
  -1  -1  -7   15.58    1.54
  -1  -1  -7   13.46    1.70
   3   1   7    1.73    0.69
  -3  -1   7    3.37    0.91
  -3  -1   7    4.22    1.16
   3  -1  -7    0.91    0.64
   3  -1  -7    1.15    0.89
  -3   1  -7    4.54    1.04
   3  -1   7    6.63    1.03
  -3  -1  -7    1.40    0.72
   3   1  -7    5.85    0.98
  -3   1   7    1.60    0.58
  -3   1   7    2.72    1.00
   3   1  -7    4.79    1.06
  -3   1   7    2.70    1.01
  -3   1   7    3.25    0.77
  -3  -1  -7    0.97    0.70
  -5  -1   7   91.45    6.05
  -5  -1   7   85.78    5.30
  -5  -1   7   79.00    5.81
  -5   1  -7   87.69    5.49
  -5  -1   7   85.39    5.43
   5  -1  -7   87.46    6.03
   5  -1  -7   83.56    5.62
   5   1   7   83.81    5.80
  -5   1  -7   85.72    5.47
  -5  -1  -7   86.78    5.27
  -5  -1  -7   79.79    5.80
  -5   1   7   81.06    5.85
   5  -1   7   86.31    5.66
  -5   1   7   87.14    5.46
  -5   1   7   89.29    5.61
   5   1  -7   87.40    5.62
   5   1  -7   92.00    5.92
  -5  -1  -7   84.48    5.46
   7  -1  -7   15.55    2.38
   7   1   7   18.58    2.47
  -7   1  -7   20.46    2.50
  -7  -1   7   19.96    1.92
  -7  -1   7   15.13    2.28
  -7  -1   7   23.41    2.24
   7  -1  -7   18.03    2.20
  -7   1  -7   17.59    1.69
  -7   1  -7   20.48    1.95
  -7  -1  -7   20.97    2.75
   7   1  -7   16.91    2.16
  -7   1   7   20.95    2.06
  -7  -1  -7   19.82    2.11
  -7   1   7   18.55    2.37
  -7   1   7   19.97    2.59
  -7  -1  -7   17.75    1.82
   7  -1   7   21.21    2.51
   7   1  -7   17.60    2.51
  -9  -1   7   19.40    2.66
  -9   1  -7   18.89    2.10
   9  -1  -7   13.96    2.51
  -9  -1   7   20.19    2.54
   9  -1  -7   15.43    2.28
   9   1   7   13.76    2.55
  -9   1   7   23.34    2.89
   9   1  -7   21.06    2.63
  -9  -1  -7   18.17    3.82
  -9  -1  -7   18.52    2.16
   9   1  -7   16.16    2.57
  -9  -1  -7   15.68    2.04
   9  -1   7   21.98    2.97
  -9   1   7   18.85    2.64
 -11  -1   7    2.97    1.52
  11   1   7    4.85    2.08
 -11   1  -7    4.52    1.21
 -11  -1  -7    1.44    1.05
  11  -1   7    3.18    1.77
  11   1  -7    1.74    1.05
 -11   1   7    3.10    1.55
  13   1   7    2.40    2.37
 -13  -1  -7    2.61    1.69
  13  -1   7    3.40    2.27
  15   1   7    6.78    2.98
  15  -1   7    6.87    3.11
   1  -1  -9    1.35    1.02
  -1  -1   9    1.69    1.08
  -1  -1   9    0.90    0.74
  -1   1  -9    1.54    0.58
  -1   1  -9    0.89    1.01
   1  -1  -9    0.99    0.71
   1   1  -9    2.38    1.24
  -1   1   9    1.03    0.95
   1  -1   9    2.00    0.98
   1   1  -9    0.95    0.64
  -1  -1  -9    1.52    0.96
  -1  -1  -9    1.53    0.81
  -3  -1   9    7.21    1.44
  -3  -1   9   18.26    2.42
   3   1   9   10.61    1.73
  -3   1  -9   15.77    2.08
   3  -1  -9   15.17    1.99
   3  -1  -9   11.13    2.06
  -3   1   9    9.79    1.88
  -3  -1  -9   12.02    1.82
   3   1  -9   19.36    2.54
  -3   1   9   12.52    1.34
   3  -1   9   17.67    1.70
  -3   1   9   12.62    2.08
  -3   1   9   10.98    1.25
   3   1  -9   18.39    1.81
  -3  -1  -9   10.57    1.66
  -5  -1   9    0.88    1.05
  -5   1  -9    1.16    0.87
   5   1   9    1.26    0.95
  -5  -1   9    0.23    1.01
   5  -1  -9    0.42    0.97
  -5  -1   9    0.83    0.58
  -5   1  -9    0.87    0.84
   5  -1  -9    1.07    0.84
   5  -1  -9    1.03    1.10
  -5  -1   9    0.38    0.50
  -5   1   9    1.50    0.78
  -5  -1  -9    0.79    0.85
  -5  -1  -9    0.48    1.05
   5  -1   9    1.09    0.89
  -5   1   9    1.90    1.12
   5   1  -9    0.54    0.87
  -5   1   9    1.57    0.69
   5   1  -9    0.96    0.82
  -7  -1   9    2.97    0.90
  -7  -1   9    1.01    0.80
  -7   1  -9    2.28    1.25
   7  -1  -9    2.53    1.34
  -7   1  -9    3.73    1.18
   7  -1  -9    3.59    1.19
   7  -1  -9    4.63    1.62
   7   1   9    3.25    1.44
  -7   1  -9    4.16    0.89
  -7  -1   9    4.17    1.54
   7   1  -9    3.44    1.37
  -7  -1  -9    1.84    1.34
  -7   1   9    1.47    0.83
   7  -1   9    1.98    1.09
  -7  -1  -9    3.30    0.91
  -7   1   9    3.99    1.56
   7   1  -9    4.38    1.27
  -7   1   9    0.85    0.98
  -7  -1  -9    1.87    1.01
   9   1   9    1.69    1.46
   9  -1  -9    0.63    1.01
  -9   1  -9   -0.25    0.92
  -9  -1   9    2.33    1.48
   9  -1   9    0.51    1.34
  -9   1   9    1.65    1.46
   9   1  -9    1.69    1.12
  -9  -1  -9    0.32    1.00
 -11   1  -9    0.32    1.05
 -11  -1   9    0.44    1.47
  11   1   9    0.39    1.64
 -11  -1  -9    3.11    1.32
 -11   1   9   -0.04    1.43
  11  -1   9    2.09    1.68
  13   1   9    3.56    2.36
  13  -1   9    7.85    2.84
 -13  -1  -9    6.12    2.19
  15   1   9    1.61    2.54
  15  -1   9    3.89    2.79
  -1   1 -11   28.89    2.36
  -1   1 -11   25.03    3.21
   1  -1 -11   25.57    2.65
  -1  -1  11   27.31    3.39
   1  -1 -11   23.85    3.16
  -1  -1  11   30.70    2.78
   1   1 -11   30.90    2.55
   1  -1  11   28.19    3.28
  -1  -1 -11   31.07    3.32
  -1   1  11   19.54    2.70
   1   1 -11   29.19    3.57
  -1   1  11   28.80    3.31
  -1  -1 -11   26.59    2.62
  -3  -1  11    0.69    1.16
  -3   1 -11    1.87    0.92
  -3   1 -11    3.14    1.34
  -3  -1  11    2.37    1.15
   3   1  11    3.05    1.17
   3  -1 -11    2.08    1.05
   3  -1 -11    4.48    1.58
   3   1 -11    1.82    0.94
   3   1 -11    0.41    1.26
  -3  -1 -11    2.08    1.14
  -3   1  11    3.22    1.30
   3  -1  11    0.89    0.79
  -3   1  11    3.48    1.41
  -3  -1 -11    0.86    0.98
  -5  -1  11   20.97    3.11
  -5   1 -11   23.22    2.84
  -5   1 -11   25.07    2.48
   5   1  11   17.61    2.61
   5  -1 -11   22.76    2.89
   5  -1 -11   23.57    3.29
  -5   1  11   19.36    1.99
  -5   1  11   16.79    2.96
   5   1 -11   22.41    2.68
   5   1 -11   22.58    3.25
  -5  -1 -11   23.47    2.79
  -5   1  11   20.49    1.93
   5  -1  11   22.40    2.72
  -5  -1 -11   21.99    2.78
   7  -1 -11   32.01    3.36
   7   1  11   33.29    3.61
   7  -1 -11   30.45    4.02
  -7   1 -11   36.21    3.27
  -7  -1  11   33.21    4.07
  -7  -1 -11   32.00    3.42
   7  -1  11   35.65    3.50
  -7   1  11   36.44    4.28
  -9  -1  11    4.25    1.95
   9  -1 -11    1.12    1.61
   9   1  11   -0.06    1.37
  -9   1 -11    4.15    1.47
  -9   1  11    2.68    1.64
  -9  -1 -11    2.01    1.29
   9  -1  11    1.18    1.44
 -11  -1  11    0.41    1.64
 -11   1 -11    0.22    1.27
  11   1  11    0.43    1.65
  11  -1 -11   -0.63    1.56
 -11  -1 -11    1.74    1.42
  11  -1  11    2.77    1.86
 -11   1  11    1.79    1.73
  13   1  11   -0.43    2.01
 -13  -1 -11    0.81    2.18
  13  -1  11   -1.25    1.96
  -1  -1  13    2.11    1.71
  -1   1 -13    0.06    1.36
  -1  -1  13    1.97    1.54
   1  -1 -13    1.26    1.44
   1   1  13    2.35    1.26
  -1   1 -13    2.40    1.08
   1  -1 -13    4.50    1.38
  -1  -1 -13    3.42    1.59
   1  -1  13    2.55    1.16
  -1  -1 -13    3.27    1.23
   1   1 -13    2.99    1.12
   1   1 -13    3.44    1.83
   3  -1 -13    9.01    2.29
  -3  -1  13    7.53    2.09
  -3   1 -13    8.49    2.17
   3   1  13    8.89    1.99
   3  -1 -13    7.11    1.99
  -3   1 -13    9.29    1.62
  -3  -1 -13    9.74    2.18
  -3  -1 -13   10.32    1.92
   3   1 -13    7.28    1.83
   3   1 -13    8.22    2.28
   3  -1  13    6.08    1.56
  -3   1  13    7.50    2.11
   5  -1 -13   39.31    4.80
  -5   1 -13   42.30    4.01
   5   1  13   38.87    3.93
  -5  -1  13   38.66    4.61
  -5  -1 -13   41.13    3.93
  -5   1  13   45.69    4.83
   5   1 -13   42.16    4.89
   5  -1  13   40.24    3.71
   7  -1 -13   -0.72    1.47
  -7   1 -13    0.16    1.37
   7   1  13   -0.05    1.25
  -7  -1  13    0.10    1.46
   7   1 -13   -0.77    1.41
  -7   1  13   -0.71    1.45
   7  -1  13   -0.04    1.16
  -7  -1 -13   -0.71    1.23
  -9   1 -13   12.42    2.35
   9  -1 -13    9.65    2.71
  -9  -1  13   10.54    2.69
   9   1  13   10.15    2.58
  -9  -1 -13    9.74    2.12
   9  -1  13   12.96    2.59
  -9   1  13   10.20    2.69
   9   1 -13   16.39    3.16
 -11   1 -13    0.67    1.47
  11  -1 -13   -0.52    1.95
  11   1  13   -0.50    1.71
 -11  -1  13   -0.04    1.74
  11   1 -13    2.10    2.07
 -11   1  13    0.98    2.09
  11  -1  13    0.35    1.76
 -11  -1 -13    1.17    1.57
  13   1  13    2.39    2.44
  13  -1  13    4.12    2.60
   1   1  15    0.26    1.25
  -1  -1  15    0.34    1.48
  -1   1 -15    1.91    1.61
   1  -1 -15    1.21    1.75
   1   1 -15    3.21    1.90
   1  -1  15    0.20    0.99
  -1  -1 -15    1.00    1.57
   3   1  15    7.78    2.01
   3  -1 -15   13.09    2.90
  -3  -1  15   11.66    2.73
  -3   1 -15   17.31    3.05
   3   1 -15   17.21    3.18
   3  -1  15    9.57    1.96
  -3  -1 -15   14.89    2.85
  -3   1  15    9.90    2.61
   5   1  15    3.12    1.59
  -5  -1  15   -0.36    1.61
   5  -1 -15   -0.89    1.51
  -5   1 -15    1.61    1.58
   5   1 -15    0.13    1.82
   5  -1  15    0.26    1.14
  -5  -1 -15    2.80    1.68
  -5   1  15    0.70    1.81
   7   1  15    3.74    1.93
   7  -1 -15    4.15    2.21
  -7  -1  15    8.36    2.58
  -7   1 -15    5.17    2.06
  -7  -1 -15    4.22    2.05
  -7   1  15    7.63    2.38
   7  -1  15    3.36    1.68
   7   1 -15    3.06    2.20
  -9  -1  15    3.56    2.18
  -9   1 -15   -1.32    1.42
   9  -1 -15    0.26    2.09
   9   1  15   -0.08    1.68
  -9  -1 -15   -0.14    1.52
   9   1 -15    2.18    2.13
  -9   1  15   -0.72    1.95
   9  -1  15    2.80    1.79
  11  -1 -15    0.76    2.12
  11   1  15    0.88    1.94
 -11  -1  15    0.78    2.16
 -11   1 -15    0.30    1.57
 -11   1  15   -1.23    2.02
  11   1 -15    2.40    2.26
  11  -1  15   -1.64    1.64
 -11  -1 -15    0.82    1.68
   1  -1 -17    2.16    2.15
   1   1  17    2.58    1.65
  -1   1 -17   -0.58    1.90
  -1  -1  17    0.85    1.82
  -1  -1 -17    0.69    1.78
   1   1 -17    0.62    1.82
   1  -1  17    0.87    1.27
   3  -1 -17    2.89    2.20
   3   1  17    1.58    1.54
  -3   1 -17   -0.10    1.82
  -3  -1  17    1.96    2.03
  -3  -1 -17    2.69    1.93
   3  -1  17    1.77    1.36
   3   1 -17    0.67    1.87
   5   1  17    1.59    1.59
   5  -1 -17    1.21    1.84
  -5   1 -17   -1.65    1.62
  -5  -1  17    1.71    1.99
   5  -1  17   -0.27    1.29
  -5   1  17    1.29    2.11
   5   1 -17    1.62    2.03
  -5  -1 -17    2.79    1.95
  -7  -1  17    1.03    2.12
   7  -1 -17    3.80    2.49
  -7   1 -17    3.91    2.20
   7   1  17    2.16    2.00
  -7   1  17    0.77    2.15
   7   1 -17    8.69    2.73
  -7  -1 -17    2.17    1.93
   7  -1  17    3.83    1.85
   9   1  17    2.46    2.06
  -9   1 -17    0.76    1.82
  -9  -1  17    3.39    2.44
   9  -1 -17    1.47    2.16
  -9   1  17    0.07    2.11
   9   1 -17    2.81    2.36
  -9  -1 -17   -0.01    1.87
   9  -1  17    1.45    1.86
   1  -1 -19    0.82    2.23
  -1   1 -19    3.13    2.26
   1   1  19    1.66    1.78
   1  -1  19    0.13    1.42
   1   1 -19    1.22    2.15
  -1  -1 -19    3.32    2.15
  -3  -1  19    1.02    2.10
   3   1  19    0.60    1.65
  -3   1 -19   -1.06    1.92
   3  -1 -19    1.60    2.31
   3   1 -19    1.41    2.30
   3  -1  19   -0.24    1.27
  -3  -1 -19   -1.35    1.77
  -5  -1  19   17.28    3.73
  -5   1 -19   18.39    3.62
   5  -1 -19   15.97    3.77
   5   1  19   11.53    2.85
  -5  -1 -19   14.89    3.35
   5  -1  19   18.15    2.93
   5   1 -19   17.10    3.76
  -7   1 -19   -0.24    2.11
  -7  -1  19    4.36    2.61
   7   1  19    4.22    2.22
   7  -1 -19    1.35    2.57
   7  -1  19    3.81    2.00
   7   1 -19    2.19    2.50
  -7  -1 -19    2.69    2.37
  -7   1  19    2.64    2.68
   1   1  21    3.12    2.14
   1  -1 -21    3.35    2.58
  -1   1 -21    2.97    2.53
  -1  -1  21    4.49    2.14
   1   1 -21    7.14    3.08
   1  -1  21    6.56    2.31
  -1  -1 -21    7.87    3.04
  -1   1  21    3.62    2.22
  -3   1 -21   -0.70    2.28
   3  -1 -21    1.58    2.69
   3   1  21   -1.08    1.61
  -3  -1 -21   -1.27    2.08
   3  -1  21    2.24    1.79
   3   1 -21   -2.95    1.93
   0   2   0   56.46    3.17
   0   2   0   54.94    3.04
   0   2   0   51.85    3.05
   2  -2   0    6.79    0.58
  -2  -2   0    8.29    0.72
  -2  -2   0   10.92    0.92
  -2  -2   0   10.35    0.91
  -2   2   0    9.44    0.68
  -2  -2   0   10.60    0.76
   2   2   0   11.26    0.96
   2  -2   0    9.85    0.88
   2   2   0    7.87    0.82
   2   2   0    8.78    0.74
   4  -2   0  382.03   21.46
  -4  -2   0  383.04   21.54
   4   2   0  386.74   21.88
   4   2   0  396.03   21.64
  -4   2   0  389.90   21.30
  -4  -2   0  393.31   21.96
   4   2   0  381.12   21.95
   4  -2   0  394.09   21.89
  -4  -2   0  389.42   21.65
  -4   2   0  382.06   21.58
   6   2   0   19.26    1.62
   6   2   0   18.00    1.99
  -6  -2   0   18.34    1.57
   6  -2   0   17.09    1.44
  -6  -2   0   14.67    2.05
   6   2   0   18.46    2.05
  -6  -2   0   18.78    1.70
  -6   2   0   18.32    1.30
   6  -2   0   18.54    2.20
  -6   2   0   19.10    1.66
   8   2   0  273.74   16.57
  -8  -2   0  288.91   16.66
  -8  -2   0  271.28   15.80
   8  -2   0  274.75   16.60
  -8   2   0  276.06   15.54
   8  -2   0  276.88   15.70
  -8   2   0  287.08   16.11
  -8  -2   0  272.07   16.07
   8   2   0  274.02   15.91
  10  -2   0   19.19    3.01
 -10  -2   0   25.34    2.58
  10  -2   0   24.42    2.06
 -10   2   0   24.55    2.04
  10   2   0   27.25    2.37
 -10  -2   0   26.23    3.40
 -10   2   0   25.65    2.65
 -10   2   0   28.41    3.38
 -10  -2   0   25.41    2.33
  10   2   0   24.08    3.20
 -12  -2   0   18.41    2.23
 -12   2   0   14.18    2.33
  12  -2   0   15.11    3.14
  12   2   0   13.77    2.74
 -12  -2   0   15.86    3.02
  14  -2   0   56.69    6.13
  14   2   0   59.76    6.11
  16  -2   0   19.12    4.36
   0   2   2   88.54    4.83
   0  -2   2   79.07    4.61
   0  -2  -2   90.29    4.75
   0  -2   2   78.57    4.81
   0  -2  -2   84.30    4.82
   0   2  -2   77.49    4.59
   2   2   2    6.85    0.84
   2  -2  -2    3.58    0.47
   2  -2  -2    2.99    0.52
   2   2   2    4.87    0.65
  -2   2  -2    3.29    0.49
  -2  -2   2    6.06    0.75
   2  -2  -2    2.76    0.64
  -2  -2   2    5.97    0.70
  -2   2   2    4.85    0.59
   2   2  -2    3.94    0.62
  -2  -2  -2    2.32    0.42
  -2  -2  -2    2.26    0.56
   2  -2   2    6.04    0.59
  -2  -2  -2    3.50    0.52
  -2  -2  -2    2.46    0.57
  -2   2   2    6.94    0.90
   2   2  -2    2.32    0.42
   2   2  -2    2.88    0.56
   4   2   2  124.70    7.25
  -4  -2   2  112.97    6.95
  -4  -2   2  111.59    7.20
   4  -2  -2  132.34    7.03
  -4  -2   2  107.64    6.93
  -4   2  -2  116.56    6.71
   4   2   2  126.55    6.90
   4  -2  -2  125.74    7.37
  -4  -2   2  104.60    7.13
   4   2   2  122.61    7.23
  -4   2  -2  115.32    6.75
  -4   2   2  125.85    6.89
  -4   2   2  125.32    7.06
  -4  -2  -2  119.79    7.36
   4   2  -2  108.33    7.29
   4   2  -2  116.24    7.00
  -4  -2  -2  135.60    7.00
   4   2  -2  113.18    7.18
   4  -2   2  108.37    7.09
  -4  -2  -2  124.94    6.90
  -6   2  -2    6.91    0.98
   6  -2  -2    9.24    1.20
  -6  -2   2    6.80    1.11
  -6   2  -2    7.45    0.81
   6   2   2    6.18    0.92
  -6  -2   2    7.54    1.13
   6   2   2    6.14    1.27
   6   2   2    5.74    1.18
  -6  -2   2    7.97    1.44
   6  -2  -2    7.37    1.42
   6   2  -2    9.07    1.18
  -6  -2  -2    6.94    0.99
   6  -2   2    7.41    0.66
   6   2  -2    7.35    1.30
  -6   2   2    7.09    1.16
  -6  -2  -2    7.76    1.45
  -6   2   2    6.29    0.90
  -6  -2  -2    6.02    1.01
   6  -2   2    8.10    1.42
   6   2  -2    9.54    1.57
  -8   2  -2  115.17    7.16
   8  -2  -2  112.42    7.77
  -8   2  -2  112.01    6.70
   8   2   2  117.15    6.98
  -8  -2   2  119.41    7.72
  -8  -2   2  118.70    7.31
   8   2   2  113.62    7.74
   8  -2  -2  116.09    7.09
  -8  -2   2  120.06    7.12
  -8  -2  -2  122.89    7.95
  -8   2   2  117.41    7.35
   8   2  -2  120.33    7.24
   8  -2   2  116.43    6.66
  -8  -2  -2  111.93    6.95
   8   2  -2  107.67    7.63
   8  -2   2  109.64    7.67
  -8  -2  -2  116.15    7.25
  -8   2   2  109.92    6.86
 -10   2  -2    0.71    1.25
  10  -2  -2   -0.74    1.11
 -10   2  -2    1.07    0.66
 -10  -2   2    2.17    0.98
  10  -2  -2    1.18    0.75
 -10   2  -2    1.20    0.94
 -10  -2   2    1.40    1.32
  10   2   2    1.49    1.38
  10   2   2    0.72    0.65
 -10  -2   2    1.81    1.03
 -10  -2  -2    0.99    1.28
  10  -2   2    1.13    0.52
  10  -2   2    0.00    1.19
  10   2  -2    0.93    1.19
 -10   2   2    0.58    0.73
  10   2  -2    1.57    0.82
 -10   2   2    1.12    1.17
 -10   2   2    0.89    0.98
 -10  -2  -2    0.76    0.86
 -10  -2  -2    2.44    0.90
  12  -2  -2    7.02    2.27
  12   2   2    5.88    2.13
 -12  -2   2    7.21    2.15
 -12  -2   2    8.73    1.70
 -12  -2  -2    5.60    2.40
  12  -2   2    5.42    2.26
  12   2  -2    6.71    2.21
 -12  -2  -2    6.91    1.46
 -12   2   2    6.62    2.36
  14   2   2   -1.28    1.61
  14  -2  -2   -0.99    1.77
  14  -2   2    2.29    2.25
  16  -2   2    4.61    3.16
   0  -2   4  165.07   10.07
   0  -2  -4  185.27   10.24
   0  -2   4  178.20   10.48
   0  -2  -4  186.26   10.32
   0   2   4  184.92   10.22
  -2   2  -4   25.74    2.06
  -2  -2   4   27.29    2.06
   2   2   4   36.43    2.28
   2  -2  -4   35.30    2.15
  -2  -2   4   23.98    2.07
   2  -2   4   24.34    1.99
  -2  -2  -4   37.44    2.33
   2  -2   4   26.58    1.81
   2   2  -4   24.03    1.95
  -2   2   4   35.99    2.47
   2   2  -4   25.42    1.84
   2   2  -4   25.14    1.97
  -4  -2   4   15.94    1.96
  -4  -2   4   12.65    1.45
   4   2   4   22.04    1.84
   4  -2  -4   20.17    1.94
  -4  -2   4   12.84    1.27
  -4   2  -4   14.61    1.33
  -4  -2   4   12.07    1.57
   4   2   4   20.63    1.63
   4  -2   4   14.05    1.47
  -4  -2  -4   23.75    2.02
  -4   2   4   18.29    1.62
   4   2  -4   15.09    1.43
  -4   2   4   21.29    1.60
   4   2  -4   14.49    1.86
   4   2  -4   16.59    1.63
   6  -2  -4    7.02    1.21
  -6  -2   4    7.50    1.33
  -6   2  -4    9.00    0.99
   6   2   4    4.29    1.13
  -6  -2   4    6.33    1.07
   6  -2  -4    6.21    1.32
   6   2   4    6.84    0.89
  -6  -2   4    7.49    1.25
  -6   2  -4    9.53    1.02
   6  -2   4    5.59    1.31
   6   2  -4    7.54    1.18
   6   2  -4    9.01    1.53
  -6   2   4    6.04    1.13
  -6   2   4    6.47    1.18
  -6  -2  -4    6.86    1.07
  -6  -2  -4    5.55    0.97
  -6  -2  -4    6.88    1.50
  -8  -2   4    0.18    0.63
   8  -2  -4    1.07    0.76
   8  -2  -4    0.45    0.96
   8   2   4    0.20    0.44
  -8  -2   4    0.39    0.76
  -8  -2   4   -0.08    0.82
   8   2   4    0.85    0.97
  -8   2  -4   -0.56    0.43
  -8   2  -4    0.38    0.59
   8   2  -4    0.44    0.64
  -8  -2  -4    0.89    0.71
  -8  -2  -4    1.44    1.24
   8   2  -4   -0.23    0.79
  -8   2   4    0.16    0.67
  -8   2   4    0.02    0.92
   8  -2   4   -0.78    0.84
  -8  -2  -4    0.79    0.69
  -8   2   4    0.25    0.65
 -10  -2   4   23.27    2.59
 -10   2  -4   18.16    1.81
 -10  -2   4   18.95    2.77
  10   2   4   21.99    3.21
  10  -2  -4   22.20    2.32
 -10   2  -4   18.27    2.22
  10  -2  -4   21.46    3.12
  10   2  -4   16.96    2.78
  10   2  -4   20.70    2.54
 -10  -2  -4   22.86    2.29
 -10   2   4   21.51    2.41
 -10   2   4   21.53    2.98
 -10  -2  -4   22.56    2.33
  10  -2   4   22.09    3.18
 -10   2   4   19.24    2.51
 -10  -2  -4   18.65    3.08
  12  -2  -4   29.72    4.38
  12   2   4   35.43    4.63
 -12  -2   4   26.58    3.19
 -12   2   4   33.92    4.14
  12  -2   4   29.05    4.18
 -12  -2  -4   24.84    2.84
  14  -2  -4   -0.44    2.13
  14   2   4   -1.14    1.76
  14  -2   4    0.85    2.12
  16   2   4    3.28    2.85
  16  -2   4    5.00    3.00
   0  -2   6   85.42    5.03
   0  -2   6   85.20    5.46
   0  -2  -6   80.73    5.18
   0  -2  -6   79.09    5.18
   0   2   6   84.22    4.97
   0   2  -6   79.18    5.43
  -2   2  -6   38.05    2.58
   2   2   6   25.18    2.02
  -2  -2   6   36.55    2.45
   2  -2  -6   30.20    2.40
   2   2   6   24.60    2.37
   2  -2  -6   28.31    2.32
  -2  -2   6   35.13    2.67
  -2   2   6   26.66    2.12
  -2  -2  -6   25.94    2.21
   2  -2   6   34.93    2.10
  -2   2   6   22.47    2.24
   2   2  -6   34.48    2.25
  -2  -2  -6   25.44    2.35
   2  -2   6   34.13    2.47
  -2   2   6   26.09    2.52
  -4  -2   6   48.02    2.93
   4   2   6   44.81    2.92
   4  -2  -6   38.03    3.50
  -4  -2   6   48.02    3.47
  -4   2  -6   43.15    3.10
   4  -2  -6   39.35    3.16
   4   2   6   40.90    3.29
  -4  -2   6   46.67    3.40
  -4  -2   6   48.96    2.85
   4  -2  -6   44.07    3.37
  -4  -2  -6   45.63    3.50
  -4   2   6   39.14    3.27
   4   2  -6   45.72    3.13
   4   2  -6   47.25    3.31
   4  -2   6   42.69    3.09
  -4  -2  -6   41.68    3.08
  -4   2   6   42.95    3.12
   4   2  -6   43.18    3.44
  -4  -2  -6   43.27    2.94
  -6  -2   6   11.53    1.68
   6  -2  -6   10.90    1.61
  -6  -2   6    9.94    1.29
   6   2   6    6.85    1.49
   6  -2  -6    9.68    1.82
  -6  -2   6   10.04    1.48
  -6   2  -6   12.74    1.43
  -6   2  -6   10.64    1.05
  -6  -2   6   11.06    1.85
  -6  -2  -6    9.66    1.40
  -6  -2  -6    9.98    1.35
  -6   2   6    9.97    1.70
   6  -2   6    9.92    1.61
   6   2  -6   12.24    1.76
  -6   2   6    9.39    1.46
  -6  -2  -6   10.68    1.91
   6   2  -6    7.91    1.40
  -8   2  -6    5.38    1.46
   8  -2  -6    4.14    1.20
  -8   2  -6    6.42    1.06
  -8   2  -6    6.49    1.11
   8   2   6    3.63    1.41
  -8  -2   6    5.24    1.13
  -8  -2   6    5.65    1.43
   8  -2  -6    2.92    1.38
  -8  -2   6    7.66    1.58
  -8   2   6    6.14    1.30
  -8  -2  -6    6.37    1.84
  -8   2   6    5.82    1.49
   8   2  -6    6.95    1.53
  -8  -2  -6    7.59    1.37
  -8  -2  -6    4.73    1.13
  -8   2   6    5.64    1.40
   8  -2   6    6.91    1.66
   8   2  -6    6.90    1.50
 -10  -2   6    3.86    1.41
  10  -2  -6    6.43    2.05
  10  -2  -6    5.40    1.35
  10   2   6    7.66    2.07
 -10   2  -6    9.45    1.35
  10   2  -6    9.52    2.44
 -10   2   6    9.66    1.89
  10  -2   6    5.58    1.84
  10   2  -6    7.22    1.61
 -10  -2  -6    7.34    1.47
 -10  -2  -6    7.40    1.47
 -10   2   6    8.59    2.00
  12  -2  -6    2.16    1.89
 -12  -2   6    1.54    1.34
  12   2   6    2.50    1.98
 -12  -2  -6    1.65    1.11
  12  -2   6    3.67    2.07
  14   2   6    1.10    2.12
  14  -2   6   -1.35    2.08
   0  -2  -8   16.15    1.79
   0  -2   8   18.77    1.70
   0  -2   8   18.25    2.26
   0  -2  -8   21.16    2.31
   0   2  -8   21.89    2.50
   0   2   8   14.96    1.39
   2   2   8   11.72    1.85
  -2   2  -8   18.45    2.23
  -2  -2   8   14.49    1.80
   2  -2  -8   18.03    2.08
  -2  -2   8   14.31    2.12
   2  -2  -8   15.33    2.10
   2  -2   8   13.56    1.49
  -2   2   8   20.01    2.24
  -2  -2  -8   18.27    1.97
  -2   2   8   16.10    2.07
   2   2  -8   14.69    1.43
   2  -2   8   13.03    1.90
   2   2  -8   15.22    1.70
  -2  -2  -8   13.25    1.80
  -2   2   8   14.87    1.44
   4  -2  -8  106.11    6.65
   4  -2  -8  102.09    6.83
  -4  -2   8  107.74    6.96
   4   2   8  105.12    6.80
  -4   2  -8  102.45    6.56
  -4   2   8   97.60    6.30
  -4  -2  -8  109.88    6.88
   4   2  -8   97.84    6.43
   4  -2   8  102.79    6.40
  -4   2   8   92.67    6.69
   4   2  -8   98.86    6.61
  -4  -2  -8  105.68    6.52
  -6  -2   8   31.91    3.09
  -6  -2   8   30.05    2.32
   6   2   8   30.69    3.08
   6  -2  -8   35.77    3.14
  -6   2  -8   29.52    2.58
   6  -2  -8   33.24    2.86
  -6  -2   8   31.40    2.44
  -6  -2   8   30.69    3.13
   6  -2  -8   29.67    3.21
  -6  -2  -8   34.51    2.71
  -6   2   8   27.55    2.52
   6   2  -8   28.04    2.87
  -6   2   8   34.15    3.48
  -6   2   8   28.31    2.72
   6   2  -8   30.10    2.73
   6  -2   8   24.50    2.65
  -6  -2  -8   30.32    3.21
  -6  -2  -8   31.60    2.48
   8   2   8   77.36    5.86
  -8   2  -8   73.75    5.48
   8  -2  -8   71.20    5.38
  -8   2  -8   73.95    5.02
  -8  -2   8   68.73    5.22
   8  -2  -8   77.01    6.06
  -8  -2   8   73.97    5.61
   8  -2  -8   78.53    5.68
  -8  -2  -8   75.08    6.03
  -8   2   8   72.19    5.57
   8   2  -8   69.20    7.07
  -8  -2  -8   76.49    5.10
  -8  -2  -8   79.39    5.19
   8   2  -8   75.46    5.44
   8  -2   8   76.69    5.69
  -8   2   8   76.73    5.50
  10   2   8    8.17    2.30
  10  -2  -8    6.09    1.52
 -10   2  -8    6.57    1.39
 -10  -2   8    7.34    1.97
  10  -2  -8    9.56    3.22
  10  -2   8    6.85    2.11
  10   2  -8    5.18    1.51
 -10   2   8    8.07    2.00
 -10  -2  -8    5.80    1.50
  12   2   8    0.67    1.82
 -12  -2   8    0.81    1.48
  12  -2   8    1.18    1.88
 -12  -2  -8    1.80    1.21
  14   2   8   30.22    4.76
  14  -2   8   21.01    4.12
   0  -2 -10    4.44    1.21
   0  -2  10    8.10    1.36
   0  -2 -10    6.32    1.53
   0   2 -10    9.27    1.90
   0  -2  10    8.10    1.82
   2   2  10    1.69    1.06
  -2   2 -10    1.58    1.21
  -2  -2  10    1.15    1.14
   2  -2 -10    3.26    1.34
   2  -2 -10    3.97    1.17
  -2  -2  10    2.62    0.98
  -2   2  10    3.97    0.77
  -2   2  10    3.14    0.71
  -2  -2 -10    3.69    1.25
   2  -2  10    1.22    1.10
  -2   2  10    1.57    1.18
  -2  -2 -10    3.44    1.14
   2   2 -10    2.24    1.41
  -2   2  10    2.59    1.11
   2  -2  10    1.96    0.82
   2   2 -10    2.30    0.82
   4  -2 -10   20.60    2.84
   4  -2 -10   20.36    2.53
  -4   2 -10   22.83    2.75
  -4  -2  10   20.80    2.88
  -4  -2  10   24.62    2.57
   4   2  10   16.23    2.50
  -4   2  10   19.81    2.71
   4   2 -10   25.85    2.39
   4  -2  10   20.80    2.13
  -4  -2 -10   21.20    2.67
  -4   2  10   22.11    2.79
  -4  -2 -10   23.30    2.67
  -4   2  10   20.95    1.96
  -4   2  10   19.38    1.95
  -6   2 -10   12.84    1.78
   6   2  10   11.95    2.14
  -6   2 -10    9.36    1.78
  -6  -2  10   11.21    2.30
   6  -2 -10   12.77    2.05
   6  -2 -10   12.02    2.39
  -6   2  10   11.30    1.67
  -6  -2 -10   12.09    1.64
   6  -2  10   11.54    1.93
  -6   2  10   13.59    1.88
  -6  -2 -10   11.62    1.86
   6   2 -10   10.41    1.89
  -6   2  10   14.97    2.54
  -6  -2 -10   11.70    2.17
  -8   2 -10   10.70    1.77
  -8  -2  10    8.22    2.14
   8   2  10   10.98    2.30
   8  -2 -10    7.37    1.79
   8  -2 -10    9.36    2.21
  -8  -2 -10    9.42    1.79
  -8   2  10    8.76    2.09
   8  -2  10    7.47    1.86
 -10  -2  10    2.33    1.66
  10  -2 -10    3.16    1.72
  10   2  10    0.41    1.46
 -10   2 -10    2.94    1.29
  10  -2 -10    3.79    1.52
 -10   2  10    0.68    1.43
  10  -2  10    2.00    1.57
 -10  -2 -10    1.76    1.31
 -12  -2  10    1.26    1.69
  12   2  10   -0.13    1.72
  12  -2  10    0.36    1.76
 -12  -2 -10    2.14    1.37
  14   2  10    9.15    3.23
  14  -2  10    6.59    2.77
   0  -2 -12    6.53    1.65
   0  -2 -12   11.93    2.28
   0   2 -12   10.18    1.44
   0  -2  12   10.53    1.70
   0   2 -12   13.53    2.53
   0  -2  12   11.95    2.36
  -2  -2  12   13.55    2.60
   2   2  12    5.79    1.65
   2  -2 -12    5.65    1.86
  -2  -2  12   11.88    1.90
  -2   2 -12   13.08    2.36
   2  -2 -12    7.36    1.74
  -2  -2 -12    8.73    1.94
  -2   2  12    7.03    1.89
   2  -2  12   12.76    1.85
  -2  -2 -12    6.63    1.64
   2  -2  12   13.09    2.33
   2   2 -12   17.34    2.94
   2   2 -12   12.65    1.76
   4   2  12    6.52    1.72
  -4   2 -12   12.74    1.60
  -4   2 -12   13.47    2.36
  -4  -2  12   16.50    2.77
   4  -2 -12    6.99    2.03
   4  -2 -12    6.02    1.67
  -4  -2 -12    9.84    2.00
  -4   2  12   10.85    2.33
   4   2 -12   11.24    2.46
  -4   2  12    9.79    1.31
   4  -2  12   12.31    1.86
   4   2 -12   11.48    1.95
  -4  -2 -12    6.24    1.67
  -4   2  12    9.34    1.36
  -6   2 -12    2.62    1.47
  -6  -2  12    4.10    1.85
   6   2  12    0.62    1.28
   6  -2 -12    1.11    1.19
  -6   2 -12    2.69    1.30
   6  -2 -12    0.80    1.44
  -6  -2 -12    1.60    1.24
   6  -2  12    1.97    1.14
  -6   2  12   -0.12    1.22
   8  -2 -12    3.98    1.99
   8   2  12    7.92    2.17
  -8  -2  12    3.34    1.95
  -8   2 -12    3.57    1.53
  -8   2  12    3.43    1.86
   8  -2  12    6.85    1.81
  -8  -2 -12    7.85    1.83
  10  -2 -12    4.47    2.13
 -10  -2  12    6.23    2.41
 -10   2 -12    5.21    1.66
  10   2  12    6.52    2.33
  10  -2  12    7.49    2.15
 -10  -2 -12    7.89    1.93
 -10   2  12    4.01    2.10
 -12  -2  12    4.11    2.41
  12   2  12    6.32    2.72
  12  -2  12    5.18    2.39
 -12  -2 -12    5.18    1.85
   0   2 -14   24.37    3.49
   0  -2  14   19.68    3.13
   0   2 -14   19.75    2.36
   0  -2 -14   21.07    3.25
   2  -2 -14   13.88    2.89
   2   2  14   12.71    2.59
  -2  -2  14   12.08    2.64
  -2   2 -14   14.14    1.88
  -2   2 -14   16.40    2.95
  -2  -2 -14    9.40    2.34
   2  -2  14   10.16    1.90
   2   2 -14   18.89    3.16
  -4  -2  14   27.24    3.95
   4  -2 -14   16.95    3.25
   4   2  14   22.74    3.29
  -4   2 -14   23.86    3.38
  -4   2  14   21.24    3.40
  -4  -2 -14   18.77    3.08
   4  -2  14   26.04    2.96
   4   2 -14   23.09    3.74
  -6  -2  14    0.89    1.68
   6   2  14    1.04    1.39
  -6   2 -14    1.74    1.59
   6  -2 -14    0.53    1.69
   6  -2  14   -0.50    1.13
   6   2 -14    2.72    1.85
  -6  -2 -14    0.96    1.29
  -6   2  14    1.85    1.73
  -8  -2  14   11.83    2.92
   8  -2 -14   12.56    2.91
   8   2  14   11.39    2.60
  -8   2 -14   10.34    2.38
  -8   2  14   11.15    2.69
  -8  -2 -14    9.00    2.14
   8   2 -14    8.60    2.55
   8  -2  14    7.77    2.11
 -10  -2  14    0.54    1.94
  10  -2 -14    0.25    1.87
  10   2  14   -0.62    1.67
 -10   2 -14    0.09    1.43
  10   2 -14    4.03    2.32
 -10   2  14   -0.65    1.65
 -10  -2 -14    0.62    1.47
  10  -2  14    0.21    1.60
  12   2  14    0.04    2.08
 -12  -2  14    1.55    2.20
  12  -2  14    0.16    1.99
  12   2 -14   -1.71    1.94
 -12  -2 -14   -0.02    1.63
   0  -2  16   33.26    4.47
   0  -2 -16   34.31    4.42
   0   2 -16   27.39    4.29
  -2  -2  16    5.89    2.24
   2  -2 -16    1.81    1.91
  -2   2 -16    5.18    2.22
   2   2  16    5.61    1.98
   2   2 -16    1.33    2.05
   2  -2  16    4.22    1.54
  -2  -2 -16    6.58    2.28
  -4  -2  16   36.97    4.83
  -4   2 -16   28.86    4.11
   4   2  16   29.39    3.78
   4  -2 -16   33.04    4.56
  -4  -2 -16   26.56    3.84
   4  -2  16   28.40    3.41
   4   2 -16   24.88    4.20
  -6   2 -16   20.01    3.33
  -6  -2  16   25.97    3.97
   6   2  16   18.15    3.29
   6  -2 -16   22.69    3.90
   6  -2  16   20.91    3.00
   6   2 -16   26.42    4.25
  -6   2  16   26.07    4.14
  -6  -2 -16   16.14    3.02
  -8  -2  16   36.05    5.06
  -8   2 -16   33.74    4.47
   8   2  16   37.69    4.79
   8  -2 -16   40.53    5.25
   8   2 -16   36.65    5.05
  -8  -2 -16   35.29    4.41
   8  -2  16   36.52    4.27
  -8   2  16   40.03    5.11
 -10   2 -16    3.43    2.07
  10  -2 -16    4.70    2.53
  10   2  16    2.88    2.30
 -10  -2  16    6.05    2.69
 -10   2  16    8.06    2.79
  10   2 -16    3.86    2.43
 -10  -2 -16    2.94    1.95
  10  -2  16    0.62    1.68
   0   2  18    1.86    1.70
   0  -2  18    1.50    1.53
   0   2 -18    0.41    1.84
   0  -2 -18    1.45    2.17
   2  -2 -18    3.78    2.37
  -2   2 -18    5.71    2.52
  -2  -2  18    5.94    2.48
   2   2  18    0.74    1.66
  -2  -2 -18    1.38    1.88
   2   2 -18    3.62    2.17
   2  -2  18    4.54    1.68
  -4  -2  18   20.46    3.81
   4   2  18   12.29    2.77
   4  -2 -18   12.65    3.39
  -4   2 -18   11.89    3.10
   4  -2  18   13.13    2.47
  -4  -2 -18   11.95    3.06
   4   2 -18   12.32    3.36
   6  -2 -18   -0.34    2.13
  -6   2 -18    0.47    1.94
   6   2  18    0.23    1.77
  -6  -2  18    0.04    1.98
   6  -2  18    2.38    1.66
   6   2 -18    0.70    2.10
  -6  -2 -18    1.97    1.95
  -8  -2  18    2.67    2.38
  -8   2 -18    0.46    2.13
   8  -2 -18    0.75    2.28
   8   2  18    4.45    2.43
   8   2 -18    6.35    2.73
  -8  -2 -18    3.54    2.26
   8  -2  18    3.65    1.97
  -8   2  18    3.42    2.59
   0  -2 -20    8.91    3.05
   0   2  20    5.59    2.30
   0  -2  20    3.26    1.80
   0   2 -20    4.74    2.81
  -2   2 -20   -1.75    2.11
  -2  -2  20   -1.13    2.09
   2  -2 -20   -1.27    2.08
   2   2  20    1.61    1.79
   2  -2  20    1.65    1.54
   2   2 -20   -1.29    2.15
  -2  -2 -20    1.76    2.28
  -4   2 -20    4.69    2.66
   4   2  20   12.29    3.00
  -4  -2  20   10.25    3.33
   4  -2 -20    8.28    3.33
   4   2 -20    9.26    3.21
   4  -2  20   13.79    2.56
  -4  -2 -20   14.49    3.34
   6   2  20    0.85    1.94
  -6  -2  20   -0.81    2.27
  -6   2 -20    1.27    2.54
   6  -2 -20    1.83    2.62
  -6  -2 -20    1.78    2.30
   6   2 -20    0.38    2.21
   6  -2  20   -0.18    1.60
   1   3   1   15.83    1.23
  -1  -3   1   17.29    1.16
   1   3   1   15.75    1.09
   1   3   1   15.28    1.22
   1  -3  -1   15.07    1.06
   1  -3  -1   15.79    1.00
   1  -3  -1   16.13    1.04
  -1  -3  -1   16.16    1.27
  -1  -3  -1   15.20    1.18
   1  -3   1   17.43    1.07
  -1  -3  -1   14.82    1.09
  -1  -3  -1   15.34    1.08
   1   3  -1   15.60    1.14
   1   3  -1   15.11    1.00
   1   3  -1   15.04    1.03
  -1   3   1   15.94    1.12
   3   3   1   15.68    1.64
   3  -3  -1   18.61    1.32
   3   3   1   18.38    1.39
   3  -3  -1   19.71    1.75
   3   3   1   18.72    1.61
  -3  -3  -1   18.86    1.42
  -3  -3  -1   18.58    1.69
  -3  -3  -1   19.75    1.42
  -3   3   1   19.58    1.44
  -5   3  -1   19.23    1.48
  -5  -3   1   17.00    1.85
  -5  -3   1   14.90    1.47
  -5   3  -1   17.21    1.12
   5  -3  -1   18.72    1.93
   5   3   1   18.65    1.52
   5   3   1   18.28    1.82
  -5  -3   1   14.12    1.49
   5  -3  -1   18.86    1.44
   5   3   1   18.27    1.95
   5   3  -1   16.86    1.53
   5   3  -1   14.52    1.97
  -5  -3  -1   19.49    1.59
   5  -3   1   14.69    1.86
  -5   3   1   21.32    1.66
   5   3  -1   16.98    1.81
  -5  -3  -1   19.14    1.99
  -5  -3  -1   18.75    1.50
  -7  -3   1    0.43    0.62
   7   3   1    0.93    0.80
  -7  -3   1    1.13    0.67
   7   3   1    1.08    0.56
   7  -3  -1   -0.18    0.40
   7  -3  -1    0.55    0.86
   7   3   1   -0.05    0.72
  -7   3  -1    0.45    0.35
  -7  -3   1    0.01    0.80
  -7   3  -1    0.14    0.54
   7   3  -1    0.49    0.80
   7   3  -1    0.25    0.55
   7  -3   1    0.68    0.35
   7  -3   1    0.58    0.86
   7   3  -1    0.01    0.78
  -7   3   1    0.80    0.67
  -7   3   1    0.90    0.45
  -7  -3  -1   -0.40    0.52
  -7  -3  -1    0.34    0.86
  -7  -3  -1    0.00    0.56
  -9  -3   1    4.85    1.54
  -9  -3   1    3.48    1.08
   9  -3  -1    4.86    0.96
   9   3   1    5.13    1.04
  -9   3  -1    3.82    0.71
   9   3   1    5.12    1.55
  -9  -3   1    3.90    1.11
  -9   3  -1    4.97    1.18
   9  -3  -1    4.20    1.57
  -9  -3  -1    3.37    1.43
  -9  -3  -1    4.25    1.09
   9  -3   1    4.40    0.71
  -9  -3  -1    3.74    1.05
  -9   3   1    3.97    0.79
   9   3  -1    5.79    1.13
  -9   3   1    4.90    1.25
   9  -3   1    5.34    1.61
   9   3  -1    4.02    1.43
  11   3   1    3.66    1.78
  11  -3  -1    0.88    1.50
 -11  -3   1    4.74    1.34
 -11   3  -1    4.88    1.44
 -11  -3   1    5.30    1.86
 -11  -3  -1    4.80    1.89
 -11  -3  -1    2.71    1.18
 -11  -3  -1    2.25    1.12
 -11   3   1    3.41    1.57
  11   3  -1    2.14    1.44
  11   3  -1    2.81    1.08
 -11   3   1    5.05    1.43
  11  -3   1    4.91    1.89
  13  -3  -1   -0.47    1.73
 -13  -3   1    0.61    1.17
  13   3   1   -0.69    1.50
 -13  -3  -1    0.02    1.07
  13  -3   1    0.39    1.65
  13   3  -1   -0.34    1.38
  15  -3  -1   -0.42    2.10
  15  -3   1   -0.26    2.28
  -1  -3   3  124.37    7.12
   1  -3  -3  123.33    7.26
  -1  -3   3  124.12    7.27
   1   3   3  121.04    7.29
   1  -3  -3  123.97    7.09
   1   3   3  120.96    7.42
   1   3  -3  128.69    7.06
  -1  -3  -3  126.40    7.15
  -1  -3  -3  123.80    7.34
   1  -3   3  134.18    7.34
  -1   3   3  118.37    7.23
  -1  -3  -3  124.77    7.12
  -3  -3   3  366.13   19.83
   3  -3  -3  325.08   19.58
  -3  -3   3  370.75   19.63
   3  -3  -3  331.66   20.16
   3   3   3  350.51   19.65
  -3  -3   3  374.57   19.57
   3   3   3  332.03   19.93
   3   3   3  339.85   19.96
  -3  -3   3  384.14   19.98
  -3   3  -3  369.30   19.67
   3  -3  -3  336.06   19.76
   3  -3   3  379.41   19.72
  -3  -3  -3  336.16   19.70
  -3   3   3  340.48   19.80
  -3  -3  -3  330.33   20.02
   3   3  -3  364.66   19.70
   3   3  -3  365.23   19.87
  -3   3   3  340.38   19.60
  -3  -3  -3  353.89   19.71
   3  -3   3  372.33   19.65
   3   3  -3  345.73   19.92
  -5  -3   3    0.85    0.61
   5   3   3    1.37    0.47
  -5  -3   3    0.18    0.50
  -5   3  -3    0.69    0.34
  -5  -3   3    0.46    0.63
  -5   3  -3    0.47    0.37
  -5  -3   3    0.74    0.46
   5   3   3    1.38    0.72
   5   3   3    1.85    0.75
   5  -3  -3    1.28    0.55
   5  -3  -3    1.22    0.83
   5  -3  -3    1.74    0.60
  -5  -3  -3    1.63    0.57
   5   3  -3    1.08    0.68
  -5  -3  -3    2.48    0.95
   5   3  -3    1.70    0.88
   5   3  -3    1.25    0.56
  -5   3   3    1.55    0.56
  -5   3   3    2.18    0.68
   5  -3   3    0.81    0.64
  -5  -3  -3    2.36    0.61
   7  -3  -3   18.95    1.85
  -7  -3   3   23.54    2.37
   7   3   3   17.76    2.35
   7   3   3   20.96    2.23
  -7   3  -3   22.74    1.81
  -7  -3   3   21.95    2.01
   7   3   3   21.71    1.78
   7  -3  -3   22.13    2.74
  -7  -3   3   20.66    1.93
  -7   3  -3   21.97    1.53
   7   3  -3   22.27    2.38
   7   3  -3   20.12    1.99
  -7  -3  -3   20.80    1.87
  -7   3   3   18.31    1.78
   7   3  -3   18.40    2.59
  -7  -3  -3   19.62    2.68
  -7   3   3   20.28    2.05
  -7  -3  -3   20.01    1.95
   7  -3   3   19.62    2.42
  -9  -3   3   88.46    6.44
   9  -3  -3   92.39    6.80
   9   3   3   86.50    6.57
  -9  -3   3   84.33    5.95
  -9   3  -3   92.72    5.94
  -9   3  -3   92.62    5.40
   9  -3  -3   93.60    5.88
  -9  -3   3   89.87    5.96
   9   3   3   87.70    5.68
  -9  -3  -3   95.16    5.83
  -9   3   3   94.13    6.19
   9   3  -3   93.00    6.55
  -9  -3  -3   98.06    6.95
  -9   3   3   87.93    5.72
   9  -3   3   83.32    6.52
   9   3  -3   94.19    6.06
  -9  -3  -3   85.85    5.99
  11   3   3   28.08    3.75
  11  -3  -3   32.29    4.21
 -11  -3   3   24.31    3.39
 -11  -3   3   28.24    2.94
  11  -3   3   21.35    3.44
 -11   3   3   29.18    3.64
 -11  -3  -3   19.85    2.72
  11   3  -3   23.59    3.39
 -11  -3  -3   22.95    3.62
 -11  -3  -3   24.45    2.60
  11   3  -3   23.87    2.59
 -11   3   3   23.64    3.03
  13   3   3   48.18    5.61
 -13  -3   3   47.13    4.06
  13  -3  -3   42.43    5.38
  13  -3   3   47.13    5.60
 -13  -3  -3   46.57    3.86
  15   3   3    3.94    2.52
  15  -3  -3    2.63    2.45
  15  -3   3    2.98    2.63
   1   3   5  128.01    7.57
  -1  -3   5  119.61    7.08
   1   3   5  121.34    7.20
  -1  -3   5  125.12    7.46
   1  -3  -5  121.40    7.29
   1  -3  -5  123.96    7.16
   1  -3   5  112.76    7.38
  -1  -3  -5  116.84    7.34
   1   3  -5  123.06    7.17
  -1   3   5  125.16    7.21
  -1  -3  -5  118.51    7.16
   3   3   5    5.42    1.06
   3  -3  -5    8.21    1.16
   3  -3  -5    6.68    1.10
  -3  -3   5    7.45    1.21
   3   3   5    8.38    1.18
  -3  -3   5    7.16    1.18
  -3   3  -5    9.74    1.26
   3  -3   5    9.14    1.17
  -3   3   5    5.45    0.98
  -3  -3  -5    5.25    0.94
  -3  -3  -5    5.78    1.19
   3   3  -5    7.89    1.17
  -3  -3  -5    7.60    0.99
   3  -3   5    7.31    0.88
  -3   3   5    7.78    1.10
   3   3  -5    9.02    1.19
   3   3  -5    8.22    0.99
   5   3   5  180.34   10.28
  -5  -3   5  176.65   10.33
  -5  -3   5  173.10    9.94
   5  -3  -5  171.97   10.76
  -5   3  -5  173.03    9.95
   5   3   5  173.26   10.55
  -5  -3   5  180.31   10.61
   5  -3  -5  168.14   10.19
   5  -3  -5  175.17   10.24
  -5   3   5  156.65   10.12
  -5   3   5  170.32   10.23
   5   3  -5  175.92   10.37
   5   3  -5  174.36   10.64
  -5  -3  -5  168.63   10.07
   5   3  -5  172.85   10.19
  -5  -3  -5  163.90   10.63
   5  -3   5  175.46   10.25
  -5  -3  -5  174.90   10.07
  -7   3  -5   30.07    2.23
   7  -3  -5   32.08    2.69
  -7   3  -5   31.93    2.27
  -7  -3   5   30.19    2.47
  -7  -3   5   28.95    2.72
  -7  -3   5   31.90    2.75
   7   3   5   27.53    2.96
   7  -3  -5   31.10    3.26
  -7  -3  -5   31.39    3.30
  -7  -3  -5   31.52    2.50
   7   3  -5   30.99    2.95
   7  -3   5   34.65    3.00
   7   3  -5   31.68    2.69
   7   3  -5   27.59    3.41
  -7  -3  -5   29.76    2.50
  -7   3   5   31.58    2.65
  -9  -3   5  130.09    8.37
   9  -3  -5  130.84    9.11
  -9  -3   5  134.70    8.57
   9   3   5  121.21    8.80
  -9   3  -5  125.50    7.98
   9  -3  -5  136.51    8.28
   9   3   5  134.46    7.80
  -9   3  -5  135.16    7.72
   9   3  -5  132.58    8.83
   9  -3   5  129.22    8.84
  -9   3   5  121.68    8.18
  -9   3   5  133.97    8.44
   9   3  -5  124.59    8.30
  -9  -3  -5  133.84    8.09
  -9  -3  -5  132.78    9.22
 -11  -3   5    0.31    1.16
  11   3   5    0.38    1.43
  11  -3  -5    0.22    1.34
 -11  -3  -5    0.32    0.95
 -11  -3  -5    0.14    0.88
  11  -3   5    0.39    1.47
  11   3  -5   -0.23    0.84
 -11   3   5   -0.95    1.15
 -13  -3   5   31.77    3.69
  13  -3  -5   29.40    4.40
  13   3   5   32.27    4.64
  13  -3   5   25.98    4.37
 -13  -3  -5   32.54    3.37
  15   3   5    4.23    2.81
  15  -3   5    8.26    3.11
  -1  -3   7    1.32    0.55
  -1   3  -7    1.24    0.85
   1  -3  -7    1.61    0.72
   1  -3  -7    2.28    0.79
  -1  -3   7   -0.03    0.75
   1   3   7    1.39    0.73
   1   3   7    2.39    0.65
  -1   3   7    2.32    0.67
   1  -3   7    0.22    0.74
  -1  -3  -7    1.91    0.75
  -1  -3  -7    2.29    0.83
  -3   3  -7   58.35    4.70
   3   3   7   85.21    4.60
   3   3   7   80.08    5.07
  -3  -3   7   62.18    4.74
  -3  -3   7   60.75    4.91
   3  -3  -7   83.93    4.94
   3  -3  -7   84.99    4.92
   3  -3   7   61.59    4.35
   3   3  -7   63.94    4.47
   3   3  -7   67.08    4.64
  -3  -3  -7   84.60    5.15
   3  -3   7   57.66    4.67
  -3   3   7   79.84    4.88
  -3  -3  -7   82.18    4.75
  -3   3   7   81.27    4.70
   3   3  -7   58.14    4.59
   5  -3  -7   39.25    3.79
  -5  -3   7   43.92    2.72
  -5  -3   7   48.81    3.73
  -5   3  -7   43.20    3.18
  -5  -3   7   40.36    3.44
   5   3   7   47.22    3.69
   5   3   7   39.64    3.00
   5  -3  -7   42.28    3.31
  -5  -3   7   47.34    2.81
   5  -3  -7   46.07    3.46
   5   3  -7   40.51    3.62
  -5  -3  -7   43.17    3.75
   5   3  -7   43.19    3.38
   5   3  -7   42.98    3.22
  -5  -3  -7   35.77    3.10
  -5   3   7   37.47    3.28
  -5  -3  -7   40.39    3.03
  -5   3   7   45.21    3.28
   5  -3   7   43.30    3.17
  -7  -3   7    0.84    0.55
  -7   3  -7    1.61    0.82
  -7  -3   7    1.42    0.68
   7   3   7    1.41    1.12
  -7  -3   7    2.89    1.59
   7  -3  -7    0.62    1.10
   7  -3  -7    1.37    0.87
  -7   3  -7    2.11    0.61
   7  -3  -7    1.79    1.04
  -7  -3   7    3.12    1.22
   7   3  -7    1.71    0.99
  -7   3   7    1.85    0.95
  -7  -3  -7    1.71    1.33
  -7   3   7    1.61    1.00
   7  -3   7    1.28    0.92
  -7  -3  -7    1.39    0.75
   7   3  -7    2.78    0.99
  -7  -3  -7    1.58    0.89
   9   3   7    9.18    2.16
  -9   3  -7    8.20    1.35
   9  -3  -7    9.84    2.38
   9  -3  -7   10.39    1.82
  -9  -3   7    9.60    1.92
   9  -3  -7    8.90    1.85
  -9   3   7    9.08    1.87
   9   3  -7    7.81    1.59
  -9  -3  -7    9.23    2.36
  -9  -3  -7    8.74    1.56
   9  -3   7    7.37    1.93
  -9   3   7    9.31    1.83
  -9  -3  -7    7.44    1.51
 -11  -3   7    2.41    1.57
  11  -3  -7    6.19    2.37
  11   3   7    2.53    1.80
  11   3  -7    4.14    1.50
  11  -3   7    5.41    2.04
 -11  -3  -7    5.20    1.42
  13   3   7    0.68    2.02
 -13  -3   7   -0.21    1.40
  13  -3   7   -0.11    1.92
 -13  -3  -7    0.25    1.10
  15   3   7    0.76    2.40
  15  -3   7    0.86    2.41
   1   3   9    9.06    1.81
   1   3   9    9.14    1.15
  -1   3  -9   10.34    1.93
  -1  -3   9    9.72    1.38
  -1  -3   9    7.43    1.71
   1  -3  -9    8.14    1.57
   1  -3  -9   10.24    1.70
  -1  -3  -9   10.14    1.66
  -1  -3  -9    8.13    1.49
   1  -3   9    5.17    1.50
   1   3  -9    9.56    1.91
  -1   3   9    9.13    1.25
   3   3   9   15.76    1.30
  -3  -3   9    9.20    1.64
  -3  -3   9   14.06    2.31
   3  -3  -9   17.20    2.24
  -3   3  -9    7.01    1.67
   3   3   9   16.16    2.27
   3  -3  -9   16.27    2.11
   3   3  -9   10.64    1.47
  -3   3   9   11.93    1.92
  -3  -3  -9   11.91    1.73
  -3   3   9   14.66    1.54
  -3  -3  -9   14.60    2.09
   3   3  -9    9.76    1.58
   3  -3   9    6.86    1.20
   3   3  -9   10.02    1.60
   3  -3   9    8.89    1.69
  -5  -3   9   20.82    2.79
   5   3   9   16.96    2.51
   5  -3  -9   16.76    2.37
  -5   3  -9   18.99    2.32
   5  -3  -9   17.91    2.45
  -5  -3  -9   16.88    1.79
  -5  -3  -9   18.80    2.20
  -5   3   9   17.14    2.41
  -5   3   9   17.39    2.05
   5   3  -9   19.22    2.08
   5  -3   9   17.46    1.93
   5   3  -9   18.38    2.34
  -5  -3  -9   15.61    2.46
   7  -3  -9    2.95    1.52
  -7   3  -9    5.09    1.35
  -7  -3   9    4.76    1.66
  -7  -3   9    4.38    0.92
  -7  -3   9    4.43    0.85
  -7   3  -9    4.35    0.85
   7  -3  -9    6.04    1.70
   7  -3  -9    7.63    1.56
   7   3   9    5.65    1.76
  -7  -3  -9    3.87    1.62
   7   3  -9    4.98    1.33
  -7  -3  -9    5.23    1.17
  -7  -3  -9    4.43    1.28
  -7   3   9    5.02    1.88
  -7   3   9    3.30    1.51
  -7   3   9    4.78    1.39
   7  -3   9    4.83    1.42
   9  -3  -9   -1.30    1.09
   9  -3  -9    0.49    1.47
   9  -3  -9    0.56    1.06
  -9   3  -9    1.12    1.00
  -9  -3   9    0.60    1.44
   9   3   9    1.18    1.47
   9  -3   9    0.32    1.25
  -9   3   9    0.45    1.22
  -9  -3  -9    1.69    1.20
 -11  -3   9    8.00    2.16
  11   3   9    4.47    2.08
  11  -3   9    5.67    2.24
 -11  -3  -9    4.66    1.53
  13   3   9    2.46    2.33
 -13  -3   9    5.96    2.38
 -13  -3  -9    3.74    1.61
  13  -3   9    7.37    2.68
  15   3   9    1.15    2.70
  15  -3   9   -2.51    2.17
   1   3  11   68.71    5.95
  -1  -3  11   86.72    6.24
  -1  -3  11   93.83    5.62
   1  -3 -11   75.29    5.85
   1  -3 -11   83.67    5.91
  -1   3 -11   84.97    6.22
  -1  -3 -11   78.10    5.85
  -1   3  11   79.75    5.07
   1   3 -11   85.36    6.27
  -1  -3 -11   76.09    5.77
   1   3 -11   87.94    5.21
   1   3 -11   82.33    5.11
   1  -3  11   85.59    6.08
   3   3  11    3.01    1.31
   3  -3 -11    3.30    1.33
  -3   3 -11    3.67    1.51
  -3  -3  11    2.89    1.12
   3  -3 -11    4.15    1.51
  -3  -3  11    2.12    1.41
   3  -3  11    3.56    0.94
   3   3 -11    5.12    1.76
  -3  -3 -11    4.35    1.43
   3   3 -11    2.39    0.96
  -3  -3 -11    3.75    1.23
  -3   3  11    4.79    0.99
  -5  -3  11   43.82    4.63
   5   3  11   44.64    4.10
   5  -3 -11   42.24    4.45
   5  -3 -11   38.35    3.78
  -5   3 -11   44.88    3.88
  -5  -3 -11   39.85    3.58
  -5   3  11   47.62    3.47
   5   3 -11   43.92    3.66
  -5  -3 -11   46.30    4.23
   5  -3  11   42.68    3.45
  -5   3  11   42.61    3.63
  -5   3  11   39.47    3.90
  -7   3 -11    2.59    1.32
  -7   3 -11    3.78    1.37
   7  -3 -11    3.53    1.45
  -7  -3  11    5.06    1.81
   7  -3 -11    2.77    1.65
   7   3  11    1.31    1.38
   7  -3  11    2.35    1.21
  -7   3  11    1.65    1.29
  -7  -3 -11    3.66    1.37
   9   3  11   60.67    5.84
   9  -3 -11   74.26    5.85
  -9  -3  11   71.72    5.97
   9  -3 -11   67.50    5.53
  -9   3 -11   69.11    5.10
  -9  -3 -11   62.45    5.11
   9  -3  11   72.91    5.62
  -9   3  11   66.48    5.60
 -11  -3  11   -2.35    1.59
  11   3  11   -0.10    1.71
  11  -3  11   -0.94    1.51
 -11  -3 -11    2.68    1.55
 -13  -3  11   18.91    3.80
  13   3  11   16.98    4.05
 -13  -3 -11   21.81    3.12
  13  -3  11   23.45    4.10
   1   3  13   28.99    3.81
  -1   3 -13   34.25    4.16
  -1  -3  13   40.86    4.38
  -1  -3  13   37.30    3.18
   1  -3 -13   32.25    3.95
   1  -3 -13   33.86    3.59
   1  -3  13   37.34    4.16
   1  -3  13   34.41    3.12
  -1  -3 -13   33.06    3.51
   1   3 -13   35.04    2.92
   1  -3  13   39.76    3.12
   1   3 -13   37.32    4.36
  -1  -3 -13   38.50    4.23
  -3   3 -13   67.57    5.69
   3  -3 -13   76.36    5.74
   3  -3 -13   72.76    5.81
  -3  -3  13   70.65    5.82
   3   3  13   64.46    5.65
   3  -3  13   67.43    4.87
  -3  -3 -13   67.41    5.47
  -3   3  13   71.63    4.51
   3   3 -13   75.03    6.03
   3   3 -13   69.83    5.65
   5   3  13   44.47    4.62
   5  -3 -13   50.46    5.41
  -5  -3  13   55.43    4.98
  -5   3 -13   44.66    4.44
  -5   3 -13   51.59    3.68
  -5  -3 -13   51.91    4.44
   5   3 -13   55.34    5.07
  -5   3  13   51.08    4.76
   5  -3  13   52.38    4.09
  -7   3 -13   -0.18    1.37
   7  -3 -13   -0.55    1.43
  -7  -3  13   -0.70    1.46
   7   3  13    1.15    1.60
  -7   3  13    0.73    1.55
   7  -3  13   -0.78    1.04
  -7  -3 -13    1.74    1.40
  -9  -3  13   34.51    4.50
   9  -3 -13   28.59    4.12
  -9   3 -13   26.72    3.43
   9   3  13   23.80    4.04
   9  -3  13   31.56    3.83
  -9  -3 -13   29.57    3.54
  -9   3  13   35.35    4.30
 -11  -3  13    1.98    2.20
  11   3  13    4.51    2.29
 -11  -3 -13    0.87    1.60
  11  -3  13    1.98    1.96
 -13  -3  13   47.34    5.75
  13   3  13   43.40    5.95
  13  -3  13   43.56    5.64
 -13  -3 -13   38.05    4.38
   1   3  15    1.81    1.51
  -1   3 -15    0.83    1.54
  -1  -3  15   -0.26    1.45
   1  -3 -15   -1.55    1.37
   1   3 -15    1.75    1.87
   1  -3  15    0.05    1.50
   1  -3  15    0.36    1.00
  -1  -3 -15   -1.03    1.43
  -3   3 -15    5.89    2.23
  -3  -3  15    9.35    2.55
   3   3  15    8.15    2.16
   3  -3 -15   10.67    2.62
  -3  -3 -15   10.91    2.47
   3   3 -15    8.52    2.55
   3  -3  15    7.39    1.61
  -5  -3  15   -0.50    1.67
  -5   3 -15    0.49    1.55
   5   3  15   -0.42    1.37
   5  -3 -15   -1.24    1.52
   5  -3  15   -0.85    0.94
   5   3 -15   -2.71    1.37
  -5  -3 -15   -0.40    1.35
  -7   3 -15   -0.93    1.55
   7  -3 -15    0.59    1.84
  -7  -3  15    0.90    1.78
   7   3  15   -0.35    1.48
   7  -3  15    1.90    1.41
   7   3 -15    0.72    1.84
  -7  -3 -15    0.66    1.47
  -7   3  15   -1.96    1.54
   9   3  15    1.17    1.79
  -9  -3  15    1.10    2.12
   9  -3 -15    1.15    2.08
  -9   3 -15   -0.19    1.69
  -9  -3 -15    2.84    1.76
  -9   3  15    1.48    2.12
   9  -3  15    2.19    1.70
   9   3 -15    3.52    2.17
  11   3  15    0.20    2.06
 -11  -3  15    4.79    2.45
  11  -3  15    0.60    1.83
  11   3 -15    1.75    2.00
 -11  -3 -15   -0.09    1.71
  -1   3 -17    0.00    1.91
   1  -3 -17    0.82    1.73
  -1  -3  17   -0.01    1.62
   1   3  17    0.55    1.53
   1   3 -17   -0.91    1.66
  -1  -3 -17   -0.14    1.68
   1  -3  17   -0.38    1.05
   1  -3  17   -1.00    1.87
   3  -3 -17    0.00    1.74
   3   3  17   -0.39    1.53
  -3   3 -17    0.98    2.05
  -3  -3  17    1.05    1.77
   3  -3  17    1.84    1.21
  -3  -3 -17   -0.64    1.67
   3   3 -17    0.16    1.84
   5   3  17   10.86    2.79
  -5  -3  17   13.95    3.30
  -5   3 -17    9.53    2.73
   5  -3 -17    6.62    2.70
  -5  -3 -17    8.23    2.49
   5   3 -17   12.30    3.09
   5  -3  17   14.06    2.41
   7   3  17    0.49    1.88
  -7  -3  17   -3.52    1.69
   7  -3 -17    0.28    2.09
  -7   3 -17   -0.02    1.80
   7  -3  17   -0.62    1.33
   7   3 -17   -1.88    1.84
  -7  -3 -17   -0.50    1.74
   9  -3 -17   -0.15    2.20
  -9   3 -17   -0.33    1.84
  -9  -3  17    6.61    2.75
   9   3  17    2.38    2.31
  -9  -3 -17    2.96    2.09
   9  -3  17    2.99    1.77
   9   3 -17    3.02    2.53
  -9   3  17    4.13    2.63
  -1   3 -19   21.91    3.93
   1   3  19   17.12    3.48
  -1  -3  19   15.31    3.65
   1  -3 -19   21.79    3.98
   1  -3  19   21.15    2.99
   1   3 -19   21.04    4.01
  -1  -3 -19   17.63    3.62
   3   3  19    5.37    2.31
  -3  -3  19    3.04    2.24
  -3   3 -19    3.28    2.54
   3  -3 -19    3.59    2.52
   3   3 -19   10.46    3.12
   3  -3  19    5.97    1.79
  -3  -3 -19    3.45    2.16
   5  -3 -19    9.09    3.22
  -5   3 -19   10.48    3.19
  -5  -3  19   10.79    3.20
   5   3  19   14.32    3.16
  -5  -3 -19    9.79    2.88
   5  -3  19   10.09    2.24
   5   3 -19    6.50    2.90
   7   3  19    0.43    2.08
  -7   3 -19   -1.58    1.94
  -7  -3  19    0.50    2.48
   7  -3 -19   -1.99    1.96
  -7  -3 -19    1.66    2.15
   7  -3  19    1.45    1.57
   7   3 -19    1.96    2.46
  -1  -3  21   10.06    2.49
   1   3  21    9.95    2.92
   1  -3 -21   11.78    3.58
  -1   3 -21   11.01    3.40
  -1  -3 -21   10.70    3.35
   1   3 -21   11.51    3.41
  -1   3  21   12.63    3.16
   1  -3  21   10.79    2.39
   3  -3 -21    1.71    2.63
   3   3  21    3.04    2.20
  -3   3 -21   -0.28    2.41
  -3  -3  21    1.00    2.56
   3  -3  21    4.89    1.90
  -3  -3 -21    5.07    2.57
   3   3 -21    2.59    2.46
   0  -4   0   71.69    4.21
   0   4   0   73.67    4.35
   0   4   0   72.87    4.13
   0   4   0   72.36    4.17
  -2  -4   0    5.27    0.71
   2   4   0    4.99    0.77
   2  -4   0    5.51    0.46
  -2  -4   0    5.17    0.84
   2   4   0    5.59    0.66
  -2  -4   0    5.42    0.73
  -2   4   0    5.25    0.53
   2   4   0    4.50    0.78
  -2  -4   0    5.89    0.61
   4   4   0    3.31    0.92
  -4  -4   0    1.80    0.70
   4  -4   0    2.82    0.80
   4   4   0    2.14    0.68
  -4   4   0    3.66    0.63
  -4  -4   0    1.77    0.55
  -4  -4   0    2.39    0.80
  -4  -4   0    2.45    0.57
   4   4   0    2.60    0.60
  -6   4   0  147.88    8.61
   6   4   0  135.98    9.08
  -6  -4   0  142.28    8.62
   6  -4   0  143.70    8.21
   6   4   0  149.14    9.04
  -6  -4   0  147.10    9.06
  -6  -4   0  146.99    8.58
   6  -4   0  146.44    9.09
   6   4   0  144.57    8.62
  -8  -4   0   39.14    3.53
   8   4   0   33.57    2.78
   8  -4   0   37.20    3.53
  -8   4   0   37.00    2.95
   8  -4   0   35.15    2.38
  -8  -4   0   32.28    2.77
  -8  -4   0   38.17    2.97
   8   4   0   36.31    3.47
   8   4   0   39.09    3.52
 -10  -4   0   21.08    3.07
 -10   4   0   23.74    2.74
 -10  -4   0   18.08    2.29
  10   4   0   20.90    2.16
  10   4   0   22.09    3.09
 -10  -4   0   22.93    2.45
  10  -4   0   14.10    2.73
  12  -4   0    4.60    2.06
 -12  -4   0    2.98    1.86
  12   4   0    5.85    2.16
 -12  -4   0    3.38    1.26
  14  -4   0   12.61    3.30
 -14  -4   0    7.69    1.99
  16  -4   0    5.84    3.26
   0  -4  -2   70.74    3.87
   0   4  -2   55.22    3.74
   0   4   2   71.18    4.24
   0  -4   2   60.49    3.91
   0   4   2   71.54    4.04
   0  -4  -2   72.42    4.00
   0  -4   2   57.08    3.79
   0  -4  -2   71.07    3.88
   2   4   2  272.74   15.71
  -2  -4   2  266.21   15.54
   2   4   2  267.08   15.69
   2  -4  -2  289.55   15.49
   2   4   2  278.54   15.46
   2  -4  -2  293.67   15.30
   2   4  -2  269.05   15.53
  -2  -4  -2  289.74   15.72
   2   4  -2  273.27   15.37
  -2   4   2  274.12   15.54
  -2  -4  -2  285.82   15.76
  -2  -4  -2  281.73   15.48
   2   4  -2  265.86   15.47
   2  -4   2  273.89   15.47
   2  -4   2  259.94   15.44
  -2  -4  -2  281.73   15.46
   4   4   2    3.01    0.86
   4   4   2    2.30    0.74
  -4  -4   2    3.09    0.81
  -4   4  -2    3.43    0.47
  -4  -4   2    3.68    0.64
  -4  -4   2    3.68    0.74
   4  -4  -2    1.66    0.84
  -4  -4   2    4.62    0.83
  -4   4  -2    2.43    0.35
   4  -4  -2    2.61    0.37
   4   4   2    2.11    0.54
   4  -4  -2    1.57    0.50
   4   4  -2    2.33    0.73
  -4  -4  -2    1.99    0.55
   4   4  -2    2.52    0.85
   4  -4   2    4.56    0.87
  -4   4   2    2.67    0.65
   4   4  -2    2.90    0.61
  -4  -4  -2    2.09    0.61
  -4  -4  -2    3.47    0.92
   6  -4  -2    2.87    1.15
  -6  -4   2    2.48    0.73
   6  -4  -2    4.83    0.83
   6   4   2    5.19    1.28
   6   4   2    3.60    0.77
   6  -4  -2    5.04    0.63
  -6  -4   2    3.65    0.92
  -6   4  -2    2.07    0.40
  -6   4  -2    2.77    0.68
   6   4   2    4.33    1.13
  -6  -4   2    3.43    1.02
   6   4  -2    3.02    1.03
  -6  -4  -2    4.95    0.96
  -6  -4  -2    6.08    0.99
  -6   4   2    4.83    0.59
   6  -4   2    3.66    1.05
   6   4  -2    1.31    1.01
   6   4  -2    2.16    0.75
  -6  -4  -2    5.33    1.35
  -6   4   2    5.59    1.03
  -8  -4   2    2.24    0.87
  -8  -4   2    2.94    1.21
   8  -4  -2    2.01    0.73
  -8   4  -2    3.65    0.57
   8   4   2    2.96    1.20
  -8  -4   2    2.68    0.97
  -8   4  -2    4.40    0.98
   8  -4  -2    4.11    1.36
   8   4   2    2.52    0.81
   8   4   2    4.20    1.33
   8   4  -2    4.10    1.42
  -8  -4  -2    2.55    1.29
   8   4  -2    3.64    1.27
   8   4  -2    2.72    0.94
  -8  -4  -2    2.11    0.84
  -8  -4  -2    2.10    0.87
  -8   4   2    3.22    1.02
   8  -4   2    3.22    1.31
  -8   4   2    1.80    0.65
 -10   4  -2    0.13    0.80
  10   4   2    0.18    0.65
 -10  -4   2    0.74    0.99
 -10  -4   2    1.62    1.27
  10   4   2    0.70    1.21
  10  -4  -2   -0.21    1.31
  10  -4   2    0.56    1.26
  10   4  -2    0.29    0.78
 -10   4   2   -0.34    0.79
 -10  -4  -2    0.08    1.25
  10   4  -2   -0.24    1.06
 -10  -4  -2    0.55    0.80
 -10  -4  -2    0.92    0.90
  12   4   2    5.55    2.21
 -12  -4   2    5.40    1.56
  12  -4  -2    8.79    2.58
 -12  -4  -2    9.82    1.77
 -12   4   2    8.66    1.92
  12  -4   2    6.22    2.19
 -12  -4  -2    7.25    2.36
  14   4   2    5.78    2.58
  14  -4  -2    7.68    2.93
 -14  -4   2    7.12    1.87
  14  -4   2    8.24    2.82
 -14  -4  -2    5.88    1.70
  16  -4  -2    1.88    2.81
  16  -4   2    5.19    2.81
   0  -4  -4   36.68    2.88
   0   4   4   38.08    2.87
   0  -4   4   52.75    3.06
   0  -4   4   49.26    2.54
   0  -4  -4   35.01    2.68
   2   4   4   52.17    3.38
  -2  -4   4   40.34    3.11
  -2  -4   4   39.46    3.18
   2  -4  -4   52.82    3.24
   2  -4  -4   54.19    3.04
   2   4   4   49.47    3.45
  -2  -4  -4   49.80    3.14
   2  -4   4   38.03    3.19
  -2  -4  -4   53.46    3.10
  -2   4   4   51.18    3.24
   2   4  -4   41.19    3.00
  -2  -4  -4   51.31    3.42
   4   4   4    2.93    0.66
  -4  -4   4    4.48    0.66
   4   4   4    2.44    0.84
   4  -4  -4    2.60    0.59
  -4   4  -4    5.03    0.79
   4   4   4    4.93    1.05
  -4  -4   4    4.94    0.95
   4  -4  -4    3.74    0.81
   4  -4  -4    1.18    0.87
  -4  -4   4    3.78    0.94
  -4  -4   4    4.19    0.58
  -4   4   4    2.82    0.75
   4   4  -4    2.98    0.79
  -4  -4  -4    1.73    0.58
  -4  -4  -4    3.19    0.75
   4   4  -4    4.78    1.06
   4  -4   4    4.38    0.81
  -4  -4  -4    4.67    1.14
   4   4  -4    3.46    0.73
   6  -4  -4   45.73    4.17
   6   4   4   51.01    4.05
   6   4   4   49.87    3.91
  -6   4  -4   56.05    3.24
  -6   4  -4   58.19    3.29
   6   4   4   50.83    3.44
   6  -4  -4   45.42    3.36
  -6  -4   4   53.24    3.74
   6  -4  -4   50.14    3.63
  -6  -4   4   58.31    4.18
  -6  -4   4   60.11    3.57
  -6  -4   4   56.33    3.75
   6   4  -4   55.97    3.96
  -6  -4  -4   45.54    3.50
   6   4  -4   54.99    3.71
  -6  -4  -4   51.38    3.61
   6   4  -4   51.58    4.23
   6  -4   4   54.16    3.87
  -6   4   4   50.16    3.74
  -6  -4  -4   52.04    4.26
  -6   4   4   41.88    3.30
  -8   4  -4    1.44    0.70
   8   4   4    1.76    1.05
   8  -4  -4    1.68    1.20
  -8   4  -4    1.33    0.53
   8  -4  -4    0.97    0.74
  -8  -4   4    2.44    1.07
  -8  -4   4    0.59    0.84
   8  -4  -4    2.06    0.81
   8   4   4    2.85    1.14
  -8  -4   4    1.15    0.74
   8   4   4    1.40    0.65
   8   4  -4    2.62    1.39
  -8  -4  -4    1.74    1.35
  -8   4   4    1.77    0.70
  -8   4   4    0.72    0.79
   8  -4   4    1.57    1.09
   8   4  -4    1.60    0.84
   8   4  -4    1.16    0.95
  -8  -4  -4    2.42    0.92
  -8  -4  -4    2.04    0.87
 -10  -4   4   64.42    5.03
  10  -4  -4   72.31    6.04
  10   4   4   74.18    5.88
  10  -4   4   65.43    5.67
 -10   4   4   70.42    5.21
 -10  -4  -4   73.42    5.10
  10   4  -4   65.93    5.54
 -10  -4  -4   66.38    5.94
  10   4  -4   69.25    5.07
 -10  -4  -4   70.27    4.84
  12   4   4   12.98    2.86
  12  -4  -4   15.07    3.32
 -12  -4   4   10.25    2.08
  12  -4   4   11.02    2.84
 -12  -4  -4   13.30    2.05
  14  -4  -4    0.69    2.11
 -14  -4   4    2.04    1.59
  14   4   4    0.39    2.14
  14  -4   4   -0.30    1.98
 -14  -4  -4    0.81    1.34
  16  -4   4    3.90    2.72
   0  -4   6  124.90    7.90
   0  -4  -6  155.05    8.28
   0  -4  -6  148.77    8.47
   0  -4   6  125.19    8.49
   0   4   6  144.49    8.30
   2   4   6   16.28    1.60
   2  -4  -6   17.59    1.69
  -2   4  -6   13.87    1.85
   2  -4  -6   16.09    1.49
   2   4   6   18.95    2.23
  -2  -4   6   13.97    1.84
  -2  -4   6   12.68    1.45
  -2  -4  -6   17.23    1.83
  -2   4   6   15.05    1.51
  -2  -4  -6   14.17    1.53
   2  -4   6   13.34    1.06
   2  -4   6   11.93    1.74
   4  -4  -6   35.76    2.84
  -4  -4   6   37.25    3.01
   4  -4  -6   37.53    2.73
  -4   4  -6   38.14    2.81
  -4  -4   6   34.57    2.96
   4   4   6   35.10    3.08
   4   4   6   34.16    2.83
  -4   4   6   35.40    2.81
   4  -4   6   36.50    2.58
  -4  -4  -6   33.40    2.61
   4   4  -6   38.70    2.84
  -4  -4  -6   34.13    2.73
  -4  -4  -6   38.87    3.28
   4   4  -6   38.50    3.01
   4   4  -6   38.78    2.69
   6  -4  -6    4.47    1.59
   6   4   6    5.42    1.49
  -6  -4   6    8.10    1.05
  -6   4  -6   10.07    1.25
   6  -4  -6    5.48    1.19
  -6  -4   6    7.48    1.06
  -6  -4   6   10.05    1.80
   6   4   6    6.62    1.32
   6  -4  -6    4.59    1.13
  -6  -4   6    7.91    1.54
  -6  -4  -6    8.33    1.34
  -6   4   6    6.54    1.18
   6   4  -6    7.53    1.43
   6  -4   6    8.34    1.41
  -6   4   6    2.65    0.95
   6   4  -6    9.54    1.45
   6   4  -6    8.22    1.72
  -6  -4  -6    5.14    1.51
  -6  -4  -6    5.70    1.06
   8  -4  -6    4.67    1.29
  -8  -4   6    6.40    1.60
  -8  -4   6    8.29    1.44
   8  -4  -6    7.54    1.46
  -8  -4   6    6.27    1.19
   8   4   6    5.65    1.67
  -8   4  -6    5.78    0.97
   8  -4  -6    4.31    1.62
  -8   4  -6    7.85    1.15
  -8  -4  -6    8.39    2.11
  -8  -4  -6    8.23    1.41
   8   4  -6    7.63    1.53
   8   4  -6    5.41    1.43
   8   4  -6    8.96    2.09
  -8   4   6    6.38    1.44
  -8   4   6    5.00    1.25
   8  -4   6    5.55    1.53
  -8  -4  -6    5.85    1.25
  10  -4  -6    6.35    2.24
  10   4   6    7.82    2.05
 -10  -4   6    5.09    1.72
 -10  -4  -6    5.45    2.34
  10  -4   6    5.95    1.93
 -10  -4  -6    4.85    1.43
 -10  -4  -6    7.26    1.63
  10   4  -6    6.68    1.64
  12  -4  -6   -1.34    1.75
  12   4   6    1.04    1.78
 -12  -4   6   -0.42    1.34
  12  -4   6    0.10    1.65
 -12  -4  -6    0.40    1.05
 -14  -4   6    6.63    2.15
  14   4   6    5.64    2.83
  14  -4   6    7.12    2.85
 -14  -4  -6    3.25    1.65
   0  -4   8   22.56    1.89
   0  -4  -8   26.07    2.24
   0  -4   8   23.41    2.81
   0   4   8   27.66    2.18
   0  -4  -8   23.83    2.39
  -2   4  -8    9.17    1.74
  -2  -4   8    8.26    1.31
   2   4   8   10.34    1.86
   2  -4  -8   10.31    1.58
   2  -4  -8    8.64    1.46
   2   4   8    7.29    1.23
  -2  -4   8    7.19    1.58
  -2  -4  -8    9.35    1.68
   2  -4   8    9.09    0.94
  -2   4   8    9.97    1.42
   2  -4   8    7.68    1.61
  -2  -4  -8    7.32    1.35
  -4  -4   8   33.70    2.96
  -4   4  -8   30.50    2.79
  -4  -4   8   30.51    2.97
   4   4   8   32.82    3.09
   4  -4  -8   29.82    2.70
   4   4   8   32.40    2.53
   4  -4  -8   30.17    2.78
   4   4  -8   29.82    2.50
   4   4  -8   30.86    2.63
   4  -4   8   30.63    2.36
  -4  -4  -8   33.34    3.18
  -4  -4  -8   32.16    2.71
  -4  -4  -8   32.24    2.50
   4   4  -8   29.16    2.81
  -4   4   8   30.02    2.60
  -6   4  -8   11.40    1.64
  -6  -4   8    7.12    1.74
  -6  -4   8    7.65    1.72
   6  -4  -8   13.43    1.93
   6   4   8   11.41    1.49
   6   4   8    9.01    1.88
   6  -4  -8    7.74    1.60
   6  -4   8    8.74    1.52
  -6   4   8   10.15    1.67
  -6   4   8   11.69    1.81
  -6  -4  -8   12.86    1.79
   6   4  -8    8.79    1.63
   6   4  -8    6.41    1.72
  -6  -4  -8    9.12    1.97
  -6  -4  -8    9.24    1.40
   6   4  -8    8.98    1.52
   8  -4  -8   23.66    3.60
   8  -4  -8   24.07    2.64
   8   4   8   25.74    3.42
  -8   4  -8   24.60    2.28
  -8  -4   8   24.53    3.06
  -8  -4   8   22.89    2.03
   8  -4  -8   24.45    2.93
   8   4  -8   20.32    2.62
  -8  -4  -8   22.13    2.33
  -8  -4  -8   20.17    3.26
  -8  -4  -8   26.30    2.82
   8  -4   8   21.93    2.86
  -8   4   8   21.93    2.66
 -10  -4   8   24.78    3.22
  10  -4  -8   24.78    3.90
  10   4   8   27.77    3.90
 -10   4  -8   25.28    2.38
 -10  -4  -8   23.27    2.87
 -10  -4  -8   25.86    3.51
  10  -4   8   30.03    3.75
 -12  -4   8    2.16    1.62
  12   4   8    4.89    2.31
 -12  -4  -8    5.56    1.65
  12  -4   8    6.19    2.31
  14   4   8    1.28    2.53
 -14  -4   8    1.75    1.90
  14  -4   8    2.40    2.44
 -14  -4  -8    1.76    1.53
   0  -4  10   90.76    5.64
   0  -4 -10   89.03    6.06
   0  -4  10   97.32    6.51
   0   4  10   87.97    5.65
   0   4 -10   84.84    6.45
   0  -4 -10   90.03    6.24
  -2   4 -10   14.35    2.36
   2  -4 -10   11.34    1.92
   2  -4 -10   11.85    1.93
   2   4  10   12.92    1.52
  -2  -4  10    9.97    2.12
  -2  -4  10   15.48    1.89
   2   4  10    9.41    1.96
  -2  -4 -10   10.59    1.97
   2  -4  10   13.29    1.40
   2   4 -10   13.22    1.44
  -2   4  10    9.55    1.45
   2   4 -10   13.30    1.35
  -2  -4 -10   12.12    1.79
   2  -4  10   13.92    2.17
  -4  -4  10   30.60    3.64
   4  -4 -10   30.28    2.98
  -4  -4  10   27.40    2.89
   4   4  10   33.75    3.32
  -4   4 -10   25.40    3.18
   4  -4 -10   31.97    3.04
   4   4  10   38.63    2.43
   4   4 -10   23.53    2.80
  -4  -4 -10   36.80    3.49
   4  -4  10   25.01    2.36
  -4   4  10   29.37    2.59
  -4  -4 -10   32.21    2.89
   4   4 -10   26.95    2.59
   6  -4 -10   -1.06    0.87
  -6  -4  10    0.09    1.23
   6   4  10    0.59    1.16
   6  -4 -10    0.03    0.95
  -6   4 -10    0.70    1.06
  -6  -4 -10   -0.55    0.86
  -6  -4 -10   -0.43    1.25
  -6  -4 -10    0.55    0.79
   6   4 -10   -0.09    0.77
   6  -4  10    0.88    0.87
  -6   4  10    0.54    1.00
   8  -4 -10   -0.49    1.10
  -8   4 -10    0.77    1.10
   8   4  10    1.99    1.62
  -8  -4  10    1.10    1.46
   8  -4 -10    0.88    1.04
  -8  -4 -10    0.59    1.10
   8  -4  10    1.74    1.24
  -8   4  10    1.98    1.32
 -10  -4  10   -0.21    1.51
  10   4  10    0.36    1.50
 -10   4 -10    0.85    1.10
 -10  -4 -10    1.41    1.31
  10  -4  10    0.06    1.34
 -12  -4  10    1.70    1.89
  12   4  10    3.30    2.21
 -12  -4 -10    4.06    1.62
  12  -4  10    2.60    1.93
 -14  -4  10    2.82    2.75
  14   4  10    4.86    2.74
  14  -4  10    0.73    2.26
 -14  -4 -10    2.35    1.71
   0  -4  12    3.10    1.65
   0   4  12   12.26    1.36
   0  -4  12    6.26    1.27
   0  -4 -12    8.25    1.84
   0   4 -12    7.37    2.12
   0  -4 -12    8.35    1.94
   2  -4 -12   -0.08    0.93
   2  -4 -12    1.88    1.31
  -2   4 -12    2.84    1.55
  -2  -4  12    0.19    0.86
   2   4  12    1.02    1.19
  -2  -4  12    0.84    1.26
   2  -4  12    0.18    0.65
   2   4 -12    0.30    1.25
   2   4 -12   -0.25    0.67
   2  -4  12   -0.12    1.22
  -2  -4 -12    0.64    1.12
   2   4 -12   -0.01    0.77
  -2  -4 -12   -0.71    0.98
  -2   4  12    0.95    0.71
  -4  -4  12    9.65    2.30
   4   4  12   10.97    2.18
   4  -4 -12   13.38    2.32
  -4   4 -12    6.61    2.00
   4  -4 -12   14.22    2.46
  -4  -4 -12   10.76    2.32
   4  -4  12   10.01    1.57
   4   4 -12    7.96    1.68
  -4  -4 -12   10.96    2.03
   6  -4 -12   22.23    3.13
  -6   4 -12   17.55    2.70
   6   4  12   17.54    2.93
  -6  -4  12   20.40    3.28
   6  -4 -12   20.07    2.82
  -6  -4 -12   18.02    2.59
   6  -4  12   14.33    2.16
  -6   4  12   23.02    3.10
   8  -4 -12   14.13    2.70
   8  -4 -12   13.21    2.44
  -8  -4  12   10.21    2.73
  -8   4 -12   13.60    2.32
   8   4  12   14.14    3.00
  -8   4  12   12.63    2.55
  -8  -4 -12   17.62    2.61
   8  -4  12   12.60    2.29
  10   4  12   10.61    2.92
 -10   4 -12   11.83    2.23
 -10  -4  12   14.74    3.13
 -10  -4 -12   15.30    2.57
  10  -4  12   12.42    2.68
 -12  -4  12    2.05    2.32
  12   4  12    1.47    2.05
 -12  -4 -12    5.33    1.82
  12  -4  12    0.25    1.88
   0  -4 -14   38.62    4.41
   0  -4  14   42.10    3.36
   0  -4  14   35.42    4.37
   0   4 -14   38.75    4.70
   2   4  14    7.08    2.16
  -2  -4  14    8.48    2.39
   2  -4 -14   10.31    2.40
  -2   4 -14   10.52    2.51
   2  -4  14    9.49    1.61
   2   4 -14   12.07    2.67
   2  -4  14    9.91    2.42
   2  -4  14   10.14    1.66
  -2  -4 -14   13.14    2.50
  -4  -4  14   12.20    2.55
  -4   4 -14    7.28    2.25
   4   4  14   14.99    2.73
   4  -4 -14   13.00    2.59
   4   4 -14    8.18    2.48
   4  -4  14    6.53    1.49
  -4  -4 -14   10.14    2.25
  -6   4 -14    0.89    1.54
   6   4  14   -0.81    1.37
  -6  -4  14    2.48    1.87
   6  -4 -14   -0.27    1.44
   6  -4  14    0.42    1.03
  -6  -4 -14    1.03    1.40
   8   4  14    0.37    1.76
   8  -4 -14   -2.90    1.36
  -8   4 -14   -0.88    1.44
  -8  -4  14   -0.11    1.90
  -8   4  14   -1.55    1.41
   8  -4  14    0.23    1.24
  -8  -4 -14   -0.65    1.36
 -10  -4  14   -1.37    1.75
 -10   4 -14   -1.52    1.39
  10   4  14    0.21    1.91
 -10  -4 -14   -0.02    1.53
  10  -4  14   -1.93    1.42
  12   4  14    3.85    2.51
 -12  -4  14    1.39    2.29
 -12  -4 -14    0.39    1.52
  12  -4  14    2.42    2.24
   0  -4 -16    3.81    2.01
   0   4 -16    2.09    2.03
   0  -4  16    1.29    1.92
   0   4  16    3.02    1.76
   2   4  16    4.05    1.84
   2  -4 -16    1.98    1.88
  -2   4 -16    4.12    2.15
  -2  -4  16    0.88    1.74
   2  -4  16    3.59    1.33
   2   4 -16    1.80    1.98
  -2  -4 -16    3.20    1.90
   2  -4  16    4.40    2.20
  -4  -4  16    0.59    1.82
   4  -4 -16    0.74    1.80
  -4   4 -16   -1.74    1.37
   4   4  16    1.71    1.75
  -4  -4 -16   -0.26    1.35
   4   4 -16   -1.27    1.73
   4  -4  16    0.22    1.06
  -6  -4  16    5.74    2.52
   6  -4 -16    7.16    2.58
  -6   4 -16    6.86    2.46
   6   4  16   10.70    2.87
  -6  -4 -16    7.36    2.15
   6  -4  16    5.85    1.66
   6   4 -16    4.73    2.46
   8  -4 -16   10.01    2.84
   8   4  16   10.14    2.94
  -8  -4  16    9.06    2.86
  -8   4 -16   10.08    2.59
   8  -4  16    5.90    1.87
  -8  -4 -16   11.01    2.63
   8   4 -16   11.10    3.21
  10   4  16    7.46    2.86
 -10  -4  16   12.15    3.32
 -10   4 -16    8.36    2.47
 -10  -4 -16    8.50    2.43
  10  -4  16    5.51    2.15
  10   4 -16    6.93    2.78
   0  -4 -18    6.18    2.55
   0   4  18    3.82    2.05
   0   4 -18    6.24    2.42
   0  -4  18    2.38    2.28
   0  -4  18    3.69    1.55
   2  -4 -18   15.31    3.37
  -2  -4  18   12.58    3.03
  -2   4 -18   10.15    2.85
   2   4  18   12.22    2.95
  -2  -4 -18    9.38    2.79
   2  -4  18   10.06    1.94
   2   4 -18   10.07    3.00
   4   4  18    0.84    1.83
  -4  -4  18    1.81    2.22
   4  -4 -18    2.03    2.15
  -4   4 -18    1.34    2.21
   4  -4  18    1.17    1.22
   4   4 -18    2.75    2.21
  -4  -4 -18    0.26    1.80
   6  -4 -18    0.75    2.19
  -6  -4  18    2.06    2.28
   6   4  18    2.90    2.24
  -6   4 -18   -0.06    1.99
   6   4 -18    0.10    2.08
  -6  -4 -18   -1.19    1.60
   6  -4  18    2.18    1.49
   8   4  18   -0.17    2.04
   8  -4 -18   -1.39    2.16
  -8   4 -18   -0.36    1.98
  -8  -4  18   -3.59    1.95
  -8  -4 -18    2.94    2.06
   8  -4  18    0.58    1.40
   8   4 -18    0.87    2.29
   0   4  20    2.78    2.13
   0  -4 -20    0.42    2.38
   0   4 -20   -3.98    1.86
   0  -4  20    3.44    1.65
  -2  -4  20    2.63    2.37
   2   4  20   -0.21    1.81
  -2   4 -20    0.90    2.41
   2  -4 -20   -0.13    2.15
   2   4 -20   -0.57    2.05
   2  -4  20    0.09    1.22
  -2  -4 -20    0.07    2.04
  -4   4 -20    3.63    2.59
   4   4  20    3.09    2.32
  -4  -4  20    4.77    2.52
   4  -4 -20    4.99    2.64
   4   4 -20    4.75    2.78
  -4  -4 -20   -0.75    1.90
   4  -4  20    0.75    1.42
   6  -4 -20    0.68    2.46
  -6  -4  20    3.68    2.53
  -6   4 -20    0.83    2.46
   6   4 -20    0.34    2.37
  -6  -4 -20    0.59    2.01
   1   5   1    4.89    0.65
   1   5   1    7.08    0.96
   1  -5  -1    5.90    0.58
   1  -5  -1    5.78    0.54
   1  -5  -1    6.63    0.63
   1   5   1    5.31    0.82
  -1  -5  -1    6.96    1.02
  -1  -5  -1    5.80    0.62
  -1   5   1    5.59    0.62
  -1  -5  -1    6.95    0.81
  -1   5   1    5.71    0.73
  -1  -5  -1    7.64    0.77
   3   5   1   12.20    1.47
   3   5   1   11.02    1.10
   3  -5  -1   12.42    0.93
   3  -5  -1   11.97    0.89
   3  -5  -1   12.06    0.80
   3   5   1    9.64    1.45
  -3  -5  -1   13.34    1.18
  -3  -5  -1   11.93    1.32
  -3  -5  -1   12.18    1.13
  -3   5   1   11.17    1.10
  -3  -5  -1   13.66    1.62
   5   5   1   43.06    3.28
  -5  -5   1   36.70    3.07
  -5  -5   1   34.73    2.64
  -5   5  -1   35.20    2.51
  -5  -5   1   36.61    2.89
   5  -5  -1   42.31    2.44
   5   5   1   38.49    3.03
   5  -5  -1   37.50    3.19
  -5  -5   1   35.54    2.70
   5   5   1   42.05    2.74
  -5   5   1   43.01    2.79
  -5  -5  -1   38.60    2.70
   5   5  -1   31.40    3.07
  -5  -5  -1   40.51    2.75
   5   5  -1   34.37    2.92
   5   5  -1   31.77    2.64
  -5  -5  -1   42.01    3.15
   5  -5   1   33.42    2.95
   7   5   1   11.35    1.90
  -7  -5   1    6.67    1.26
  -7   5  -1    7.07    1.15
   7   5   1    8.14    1.56
   7  -5  -1    9.16    0.97
  -7  -5   1    5.95    1.41
   7   5   1    7.71    1.18
   7  -5  -1    9.75    1.84
  -7  -5   1    5.34    1.09
  -7  -5  -1    8.44    1.73
   7   5  -1    6.90    1.25
  -7  -5  -1    7.73    1.27
   7   5  -1    5.92    1.61
   7  -5   1    6.53    1.60
  -7   5   1   10.69    1.51
   7   5  -1    5.90    1.46
  -7  -5  -1   10.00    1.40
   9   5   1    5.11    1.58
  -9   5  -1    3.02    1.03
   9   5   1    2.97    0.92
   9   5   1    2.56    1.37
   9  -5  -1    2.72    1.45
   9  -5  -1    4.16    0.76
  -9  -5   1    2.72    1.00
  -9  -5   1    5.08    1.29
  -9  -5   1    4.62    1.45
  -9  -5  -1    4.91    1.23
  -9  -5  -1    5.03    1.62
   9   5  -1    4.42    1.61
   9   5  -1    3.68    1.46
   9   5  -1    4.18    1.14
  -9   5   1    5.05    1.31
  -9  -5  -1    4.95    1.23
   9  -5   1    5.85    1.76
 -11  -5   1   13.17    2.08
  11  -5  -1   15.85    3.07
  11   5   1   14.23    2.70
  11  -5   1   16.78    3.05
 -11  -5  -1   13.65    2.02
  11   5  -1   13.43    2.71
  11   5  -1   11.53    1.81
 -11   5   1   11.35    2.09
 -11  -5  -1   17.06    2.89
 -13  -5   1    0.34    1.28
  13  -5  -1    1.35    2.05
 -13  -5  -1    1.62    1.30
  13  -5   1   -0.50    1.84
  15  -5  -1    7.91    3.25
  15  -5   1    3.92    2.78
  -1  -5   3  925.70   53.36
   1  -5  -3  963.16   53.37
   1  -5  -3  962.94   53.19
   1   5   3  979.54   53.69
   1   5   3  989.15   53.56
  -1  -5   3  983.86   53.30
  -1  -5  -3  946.50   53.46
  -1  -5  -3 1000.00   53.30
   1  -5   3  939.74   53.35
  -1  -5  -3  984.56   53.27
  -1   5   3  995.22   53.46
   1   5  -3  943.35   53.18
   3  -5  -3   80.61    4.65
  -3  -5   3   67.10    4.66
   3  -5  -3   79.43    4.36
   3   5   3   79.52    4.59
   3   5   3   73.46    4.91
   3   5   3   77.54    4.96
   3   5  -3   74.25    4.71
  -3  -5  -3   77.81    4.60
   3  -5   3   67.34    4.58
  -3  -5  -3   79.97    4.98
  -3   5   3   78.77    4.74
   3   5  -3   72.20    4.51
   3  -5   3   70.02    4.55
   3   5  -3   66.91    4.68
  -5  -5   3    1.71    0.54
   5  -5  -3    3.30    0.74
  -5   5  -3    1.88    0.49
   5  -5  -3    3.71    1.30
  -5  -5   3    1.03    0.56
  -5  -5   3    2.04    0.89
   5   5   3    1.19    0.76
  -5  -5   3    1.17    0.71
   5   5   3    1.93    0.93
   5   5   3    1.89    0.60
   5  -5  -3    3.46    0.47
   5   5  -3    2.50    0.86
  -5  -5  -3    3.82    0.86
  -5  -5  -3    2.92    0.76
   5   5  -3    2.11    0.97
  -5  -5  -3    2.91    1.04
   5  -5   3    1.42    0.73
   5   5  -3    2.17    0.66
  -5   5   3    2.26    0.78
  -7  -5   3    3.10    1.04
   7  -5  -3    5.06    0.96
   7  -5  -3    2.97    1.38
   7   5   3    6.60    1.09
  -7  -5   3    4.57    1.21
   7   5   3    3.85    1.30
   7   5   3    4.35    1.26
  -7   5  -3    4.13    0.58
  -7   5  -3    3.72    0.78
  -7  -5   3    4.57    0.96
  -7  -5  -3    4.87    1.48
   7   5  -3    3.90    1.25
  -7   5   3    5.25    1.21
   7  -5   3    4.07    1.27
   7   5  -3    2.30    1.35
  -7  -5  -3    3.97    1.03
  -7  -5  -3    2.84    0.92
   7   5  -3    3.37    0.99
   9  -5  -3   91.81    7.16
   9   5   3   99.39    6.79
   9   5   3   96.58    6.03
  -9   5  -3   97.98    6.10
  -9  -5   3   95.21    6.55
  -9  -5   3   95.69    6.30
   9  -5  -3   90.50    5.91
   9   5   3   94.63    6.88
   9   5  -3   94.77    6.77
  -9  -5  -3   85.97    6.05
   9   5  -3   94.81    7.06
   9   5  -3   95.40    6.28
   9  -5   3   84.31    6.68
  -9  -5  -3   90.43    7.00
  -9   5   3   94.75    6.40
 -11  -5   3    8.73    1.82
  11   5   3    7.75    2.23
  11  -5  -3    8.79    2.45
  11   5  -3    8.92    1.67
  11  -5   3    9.14    2.42
 -11   5   3    6.92    1.71
 -11  -5  -3   10.76    2.59
 -11  -5  -3    7.96    1.65
  13  -5  -3   60.69    6.45
  13   5   3   59.93    6.03
 -13  -5   3   59.46    4.90
  13  -5   3   57.96    6.06
 -13  -5  -3   60.15    4.76
  15  -5  -3    3.71    2.90
  15  -5   3    1.28    2.34
 -15  -5  -3    3.92    2.76
   1  -5  -5    3.46    0.87
  -1  -5   5    8.15    1.24
   1   5   5    5.57    1.03
   1  -5  -5    3.51    0.74
  -1  -5   5    7.64    0.86
   1   5   5    3.53    0.98
   1  -5   5    9.21    1.39
  -1  -5  -5    4.23    0.78
  -1  -5  -5    4.35    0.82
  -1   5   5    3.90    0.89
  -1  -5  -5    3.38    0.88
   3  -5  -5   76.48    4.90
   3   5   5   78.30    5.47
  -3   5  -5   79.52    5.25
  -3  -5   5   87.64    5.31
   3  -5  -5   80.04    5.21
   3   5   5   74.74    5.29
  -3  -5   5   84.03    5.34
  -3  -5  -5   77.45    5.08
   3  -5   5   81.30    5.23
   3   5  -5   84.69    5.07
  -3   5   5   76.05    5.19
   3  -5   5   82.85    4.78
   3   5  -5   88.16    4.93
   3   5  -5   88.35    5.12
  -3  -5  -5   78.01    5.03
  -3  -5  -5   81.81    5.49
  -5  -5   5  196.33   11.31
  -5  -5   5  195.26   11.51
   5  -5  -5  185.99   10.79
   5  -5  -5  194.60   11.16
  -5  -5   5  186.78   10.62
   5   5   5  190.32   11.39
  -5  -5   5  187.45   10.65
  -5   5  -5  183.81   10.88
   5   5   5  192.69   11.59
  -5   5   5  187.60   11.23
  -5  -5  -5  194.65   11.10
   5   5  -5  198.05   11.29
  -5  -5  -5  182.70   11.64
   5   5  -5  183.83   11.07
   5   5  -5  179.84   11.46
  -5  -5  -5  187.28   11.05
   5  -5   5  183.49   11.04
   7   5   5    4.25    0.92
   7  -5  -5    4.14    1.07
   7   5   5    4.14    1.28
  -7  -5   5    5.21    1.37
   7  -5  -5    4.58    1.59
  -7  -5   5    5.82    0.99
  -7   5  -5    5.14    0.87
  -7  -5   5    8.07    1.45
  -7  -5   5    1.89    0.73
   7   5   5    4.08    1.44
   7  -5  -5    4.88    0.91
  -7   5  -5    6.86    0.86
   7   5  -5    7.11    1.76
   7   5  -5    5.84    1.20
  -7  -5  -5    3.94    1.05
  -7  -5  -5    3.10    1.48
   7   5  -5    4.34    1.26
   7  -5   5    4.45    1.28
  -7   5   5    3.05    0.81
  -7  -5  -5    3.85    1.04
  -7   5   5    3.61    1.14
  -9   5  -5  122.64    7.20
  -9  -5   5  126.96    8.07
   9   5   5  125.31    7.65
   9  -5  -5  127.45    9.00
   9  -5  -5  124.66    7.77
   9   5   5  117.82    8.46
   9  -5   5  121.13    8.41
   9   5  -5  127.71    8.03
  -9  -5  -5  121.41    7.80
  -9  -5  -5  122.23    7.91
   9   5  -5  114.00    8.69
  -9  -5  -5  120.53    8.85
  11  -5  -5    1.58    1.84
  11   5   5    3.35    1.75
 -11  -5   5    2.12    1.45
  11   5  -5    2.17    1.19
 -11  -5  -5    3.97    1.32
  11  -5   5    0.15    1.42
  13   5   5   43.07    5.55
 -13  -5   5   44.11    4.68
  13  -5  -5   55.95    6.51
 -13  -5  -5   42.35    3.96
  13  -5   5   38.21    5.16
 -15  -5  -5    0.40    1.74
  15  -5   5    1.31    2.31
   1  -5  -7   21.29    2.03
   1  -5  -7   17.85    1.86
   1   5   7   19.35    1.85
   1   5   7   18.66    2.43
  -1  -5   7   13.48    1.49
  -1  -5   7   14.42    2.07
   1  -5   7   13.67    2.09
  -1  -5  -7   17.63    1.73
  -1   5   7   19.41    1.86
  -1  -5  -7   19.01    2.03
   3   5   7    3.31    0.98
  -3  -5   7    5.88    1.15
  -3  -5   7    3.43    1.11
   3  -5  -7    2.28    0.89
   3   5   7    2.82    1.08
  -3   5  -7    3.41    1.14
   3  -5  -7    4.37    1.00
  -3  -5  -7    3.73    1.22
  -3  -5  -7    3.75    0.89
   3   5  -7    3.90    0.89
  -3   5   7    3.71    1.00
  -3  -5  -7    2.00    0.84
   3   5  -7    6.19    0.90
   3  -5   7    6.35    1.32
   3  -5   7    4.95    0.66
  -5  -5   7   52.59    4.02
   5  -5  -7   48.36    3.55
  -5   5  -7   50.66    3.71
   5   5   7   52.15    3.82
  -5  -5   7   43.76    3.92
   5   5   7   47.90    4.13
   5  -5  -7   51.39    3.82
  -5  -5  -7   49.40    4.28
  -5   5   7   49.37    3.80
   5   5  -7   53.90    3.82
   5   5  -7   54.10    4.12
  -5  -5  -7   50.32    3.61
  -5  -5  -7   51.39    3.71
   5   5  -7   55.46    3.70
   5  -5   7   50.44    3.55
  -7   5  -7   76.80    5.05
   7  -5  -7   81.69    5.21
   7  -5  -7   80.28    6.38
   7  -5  -7   77.41    5.43
  -7  -5   7   77.25    4.76
  -7  -5   7   77.78    4.84
  -7   5  -7   73.41    4.60
   7   5   7   81.30    6.00
  -7  -5   7   76.70    5.61
   7   5   7   88.20    5.52
   7   5  -7   81.06    6.02
   7   5  -7   75.21    6.02
  -7  -5  -7   78.48    6.20
  -7   5   7   86.24    5.58
  -7   5   7   75.78    5.13
   7  -5   7   75.56    5.45
   7   5  -7   72.01    5.35
  -7  -5  -7   76.59    5.23
  -7  -5  -7   76.17    5.34
  -9   5  -7   13.93    1.65
   9   5   7    9.80    2.29
   9  -5  -7   11.23    2.62
  -9  -5   7   13.66    2.32
   9  -5  -7   10.74    1.84
   9  -5  -7   10.06    1.87
  -9  -5  -7   11.91    1.97
  -9   5   7   10.71    2.29
  -9  -5  -7    8.92    2.45
  -9  -5  -7    8.86    1.72
   9  -5   7   14.44    2.37
   9   5  -7   12.82    2.33
 -11  -5   7    4.10    1.77
  11   5   7   10.47    2.61
  11  -5  -7    5.02    2.25
 -11  -5  -7    8.34    1.82
  11  -5   7    5.58    2.11
 -11  -5  -7    7.92    2.02
  13   5   7    2.18    2.18
 -13  -5   7    3.88    1.99
 -13  -5  -7    6.21    1.77
  13  -5   7    7.05    2.65
  15   5   7    1.26    2.86
  15  -5   7   -0.17    2.39
 -15  -5  -7    0.36    2.42
   1  -5  -9    6.59    1.49
   1  -5  -9    7.58    1.41
  -1  -5   9    9.85    1.33
  -1   5  -9   15.85    2.32
   1   5   9    6.52    1.70
   1   5   9    7.97    1.35
  -1  -5   9    9.03    1.93
  -1   5   9   10.02    1.45
   1  -5   9    9.02    1.79
  -1  -5  -9    6.72    1.51
   1  -5   9   10.23    1.04
  -1  -5  -9    6.66    1.37
   3   5   9    7.70    1.37
  -3   5  -9   11.08    1.98
  -3  -5   9   10.64    1.66
   3  -5  -9    5.20    1.39
  -3  -5   9   10.65    1.98
   3  -5  -9    9.16    1.57
   3   5   9   10.01    2.05
  -3   5   9    7.99    1.39
   3   5  -9   10.57    1.31
   3  -5   9   11.72    1.10
  -3  -5  -9    6.84    1.42
   3  -5   9   11.75    1.92
  -3  -5  -9    5.43    1.54
   3   5  -9   12.28    1.51
  -5  -5   9   13.14    2.16
   5   5   9   17.93    1.98
  -5   5  -9   12.86    2.05
   5   5   9   15.93    2.60
   5  -5  -9   13.49    2.08
  -5  -5   9   15.67    2.42
   5  -5  -9   11.13    1.90
   5   5  -9   11.62    1.77
  -5   5   9   17.07    2.08
  -5  -5  -9   13.82    1.80
   5   5  -9    9.13    1.92
   5  -5   9   12.95    1.62
  -5  -5  -9   14.34    2.46
  -5  -5  -9   18.86    2.29
   7   5   9   12.53    2.51
  -7  -5   9   15.75    2.63
   7  -5  -9   12.30    2.06
  -7   5  -9   10.31    1.83
   7  -5  -9   11.58    2.04
   7   5  -9   13.89    2.52
   7  -5   9   12.20    1.97
  -7  -5  -9   12.28    1.81
  -7  -5  -9   12.21    2.56
  -7  -5  -9   13.61    2.08
  -7   5   9   13.32    2.01
   9  -5  -9   -0.77    1.50
   9  -5  -9   -0.32    1.37
   9  -5  -9    0.86    1.09
   9   5   9   -0.73    1.38
  -9  -5   9   -1.09    1.09
  -9   5  -9    0.40    1.01
  -9   5   9   -0.29    0.98
  -9  -5  -9   -0.16    0.85
  -9  -5  -9    1.48    1.24
   9  -5   9   -0.42    1.16
 -11  -5   9    1.35    1.54
  11   5   9    1.82    1.70
  11  -5   9    2.19    1.70
 -11  -5  -9    0.05    1.17
  13   5   9    2.19    2.21
 -13  -5   9   -0.18    1.68
  13  -5   9    0.07    1.93
 -13  -5  -9   -1.05    1.33
   1  -5 -11   41.29    3.49
   1   5  11   31.80    4.07
   1  -5 -11   36.70    3.62
  -1  -5  11   43.99    3.12
  -1   5 -11   40.93    4.32
  -1  -5  11   39.52    4.31
   1   5  11   38.99    2.99
  -1   5  11   35.55    2.98
  -1  -5 -11   31.88    3.26
   1  -5  11   41.35    3.92
   1  -5  11   39.65    2.78
   1   5 -11   37.06    4.14
  -1  -5 -11   36.63    3.57
  -3   5 -11   17.94    2.68
  -3  -5  11   14.80    2.05
   3  -5 -11   12.14    2.25
   3   5  11   13.62    2.59
  -3  -5  11   12.56    2.42
   3  -5 -11    8.82    1.87
   3   5  11   12.98    1.66
   3  -5  11   16.12    2.51
  -3  -5 -11   11.58    2.23
   3   5 -11   15.62    1.79
  -3  -5 -11   13.32    2.03
   3   5 -11   16.66    1.97
  -3   5  11    9.78    1.72
   3  -5  11   13.41    1.44
   5  -5 -11   47.24    4.03
   5   5  11   48.10    3.29
  -5  -5  11   35.71    4.39
   5  -5 -11   48.84    4.18
  -5   5 -11   47.49    4.16
   5   5  11   43.51    4.40
   5  -5  11   44.62    3.36
   5   5 -11   44.92    4.09
  -5  -5 -11   43.21    3.56
  -5  -5 -11   51.57    4.70
  -5  -5 -11   44.10    3.87
   7  -5 -11    5.59    1.61
  -7   5 -11    6.52    1.61
   7  -5 -11    6.77    1.79
   7   5  11    4.46    1.89
  -7  -5  11    3.82    1.86
   7  -5  11    5.60    1.47
  -7  -5 -11    4.28    1.52
  -7  -5 -11    3.97    1.43
   9   5  11   72.83    6.66
  -9  -5  11   81.59    6.51
  -9   5 -11   75.87    5.54
   9  -5 -11   72.40    5.87
  -9   5  11   74.28    5.88
   9  -5  11   79.47    6.00
  -9  -5 -11   80.14    5.87
  11   5  11    3.41    2.11
 -11  -5  11    1.23    1.73
  11  -5  11   -0.39    1.54
 -11  -5 -11   -0.63    1.25
  13   5  11   25.13    4.49
 -13  -5  11   21.68    3.91
  13  -5  11   25.66    4.11
 -13  -5 -11   20.69    3.16
  -1  -5  13  137.25    8.27
   1  -5 -13  119.39    8.72
  -1  -5  13  129.91    9.17
  -1   5 -13  130.01    9.22
   1   5  13  137.91    7.93
   1  -5 -13  129.12    9.07
   1  -5  13  132.60    8.13
   1   5 -13  138.59    9.40
  -1  -5 -13  120.34    8.72
   1  -5  13  139.11    9.24
  -1  -5 -13  118.51    8.96
   1  -5  13  137.06    8.03
   3   5  13  127.99    9.71
   3  -5 -13  138.14    9.35
  -3   5 -13  145.14    9.62
   3  -5 -13  145.30    9.65
  -3  -5  13  142.07    9.74
  -3  -5 -13  138.95    9.23
   3  -5  13  144.60    9.54
   3   5 -13  141.84    9.79
   3  -5  13  136.57    8.40
   5  -5 -13   20.22    2.93
   5  -5 -13   19.16    3.13
  -5   5 -13   11.76    2.56
   5   5  13   16.88    3.21
  -5  -5  13   13.01    2.89
   5  -5  13   17.29    2.06
  -5  -5 -13   14.90    2.50
   7   5  13    1.76    1.87
  -7   5 -13    4.32    1.78
   7  -5 -13    3.03    1.70
  -7  -5  13    0.43    1.65
   7  -5  13    3.98    1.39
  -7  -5 -13    2.49    1.52
  -9  -5  13   30.97    4.51
   9  -5 -13   37.53    4.35
  -9   5 -13   30.83    3.72
   9   5  13   35.04    4.72
  -9  -5 -13   30.08    3.70
   9  -5  13   36.39    3.77
  11   5  13    0.60    2.10
 -11  -5  13   -0.67    1.95
 -11  -5 -13   -1.37    1.31
  11  -5  13   -0.13    1.65
   1   5  15    1.23    1.47
   1  -5 -15    0.42    1.45
  -1   5 -15    2.49    1.82
  -1  -5  15    1.23    1.66
   1   5 -15   -0.75    1.52
   1  -5  15    1.24    0.92
   1  -5  15    1.11    0.95
  -1  -5 -15    0.31    1.42
   1  -5  15    0.99    1.70
  -3  -5  15    2.25    1.87
   3  -5 -15    1.25    1.62
   3   5  15   -2.10    1.32
  -3   5 -15    1.15    1.82
   3  -5  15    2.84    1.84
  -3  -5 -15   -0.33    1.36
   3  -5  15    1.27    0.95
   3   5 -15    1.32    1.83
   3  -5  15    0.63    0.91
   5  -5 -15   -0.11    1.52
  -5  -5  15   -1.43    1.50
  -5   5 -15    1.06    1.70
   5   5  15   -0.98    1.46
   5  -5  15   -0.72    0.88
  -5  -5 -15    0.37    1.41
   5   5 -15    0.64    1.63
  -7   5 -15    0.69    1.59
   7   5  15    1.01    1.92
   7  -5 -15    0.27    1.66
  -7  -5  15   -1.40    1.66
   7  -5  15    1.36    1.18
  -7  -5 -15    0.76    1.51
  -9   5 -15    0.81    1.77
   9  -5 -15   -1.25    2.01
  -9  -5  15   -0.01    2.08
   9   5  15    0.20    2.03
  -9  -5 -15    0.26    1.58
   9  -5  15    0.36    1.47
  11   5  15    5.65    2.77
 -11  -5  15    4.38    2.66
 -11  -5 -15    5.70    2.29
  11  -5  15    4.21    2.14
   1   5  17    0.18    1.56
  -1   5 -17   -0.73    1.67
  -1  -5  17    2.29    1.95
   1  -5 -17    2.16    1.89
   1  -5  17    0.50    1.85
   1   5 -17   -0.44    1.74
  -1  -5 -17   -0.77    1.66
   1  -5  17    0.84    1.14
   3  -5 -17    1.32    1.93
  -3  -5  17   -2.24    1.59
   3   5  17   -0.06    1.64
  -3   5 -17   -2.14    1.55
   3  -5  17   -0.02    0.99
  -3  -5 -17   -0.59    1.51
   3   5 -17    0.38    1.98
  -5   5 -17   19.51    3.73
   5  -5 -17   22.20    3.80
  -5  -5  17   23.51    3.96
   5   5  17   23.49    4.01
  -5  -5 -17   16.41    3.08
   5  -5  17   24.86    2.73
   5   5 -17   26.06    4.28
  -7   5 -17    0.56    2.02
  -7  -5  17    2.06    2.21
   7  -5 -17    1.60    2.08
   7   5  17    5.47    2.49
   7   5 -17    4.36    2.56
   7  -5  17    4.97    1.56
  -7  -5 -17    3.34    2.09
  -9  -5  17    0.22    2.19
  -9   5 -17    2.10    2.20
   9   5  17    1.69    2.28
  -9  -5 -17   -1.05    1.81
   9  -5  17    0.62    1.50
   9   5 -17    3.39    2.39
  -1  -5  19    2.96    2.38
   1   5  19    6.41    2.64
  -1   5 -19   -0.55    1.86
   1  -5 -19    4.07    2.49
   1  -5  19    1.29    2.17
   1   5 -19    2.07    2.17
  -1   5  19    3.21    2.30
  -1  -5 -19    1.80    2.13
   1  -5  19    3.55    1.50
   3  -5 -19    7.96    2.89
  -3  -5  19   19.89    3.70
  -3   5 -19   11.44    3.20
   3   5  19   14.62    3.39
  -3  -5 -19   10.72    3.12
   3  -5  19   12.52    2.02
   3   5 -19   13.92    3.58
   5  -5 -19    5.16    2.69
   5   5  19    3.58    2.45
  -5  -5  19   10.14    3.03
  -5   5 -19    8.79    2.89
  -5  -5 -19    7.45    2.56
   5   5 -19    9.91    3.12
   5  -5  19    9.10    1.86
  -7   5 -19   -0.18    2.17
  -7  -5  19    0.75    2.40
   7  -5 -19    0.95    2.28
   7   5  19    1.49    2.38
  -7  -5 -19    4.31    2.33
   7  -5  19    3.94    1.60
   7   5 -19    2.43    2.54
  -1   5 -21   11.22    3.46
  -1  -5  21   13.16    2.52
   1  -5 -21    9.40    3.27
  -1  -5  21    7.02    3.09
   1   5  21    7.24    2.87
  -1  -5 -21    4.90    2.71
   1   5 -21    7.35    3.07
  -1   5  21   12.31    3.42
   1  -5  21   10.18    2.12
   0   6   0    6.76    0.66
   0   6   0    6.02    0.76
   0  -6   0    6.68    0.82
   0   6   0    5.71    0.89
  -2  -6   0  593.80   34.77
  -2   6   0  638.84   34.65
   2   6   0  625.81   35.05
  -2  -6   0  630.23   34.90
   2  -6   0  646.58   34.66
  -2  -6   0  622.49   34.70
   2   6   0  657.24   34.86
  -2   6   0  624.55   34.71
  -2  -6   0  630.11   35.13
   2   6   0  631.63   35.07
  -4  -6   0    6.48    0.92
  -4  -6   0    7.74    1.11
   4   6   0    8.14    1.27
   4  -6   0    6.07    1.27
  -4  -6   0    8.53    1.35
   4   6   0    7.28    1.02
   4   6   0    7.37    1.33
  -4  -6   0    6.65    1.09
  -4   6   0    7.22    0.94
   6   6   0    7.63    1.47
  -6  -6   0    9.77    1.36
  -6  -6   0    9.73    1.58
   6   6   0   12.33    1.96
  -6  -6   0    8.67    1.37
   6  -6   0   12.32    1.92
   6   6   0   10.57    1.43
  -6   6   0   10.91    1.42
   8  -6   0   43.36    4.01
   8   6   0   41.77    3.27
  -8  -6   0   40.37    3.33
  -8  -6   0   41.52    3.30
  -8   6   0   43.28    3.38
   8   6   0   44.39    3.83
   8   6   0   42.74    4.02
  -8  -6   0   46.47    3.89
  10   6   0   40.42    3.26
 -10  -6   0   36.09    3.31
  10   6   0   39.60    4.08
  10  -6   0   34.59    4.29
 -10   6   0   39.09    3.48
 -10  -6   0   37.14    3.88
  12  -6   0    0.15    1.68
 -12  -6   0   -0.06    1.19
 -14  -6   0    6.84    1.93
  14  -6   0    6.13    2.81
  16  -6   0   -0.08    2.58
   0   6   2   81.32    5.37
   0  -6   2   96.87    5.11
   0  -6   2  101.01    5.17
   0   6   2   80.17    4.97
   0  -6  -2   76.05    4.94
   0  -6  -2   81.78    4.92
   0  -6  -2   80.00    5.02
   0   6   2   78.12    5.16
   2   6   2    8.67    1.32
  -2  -6   2   10.82    1.26
   2  -6  -2   11.15    0.93
   2   6   2    6.07    1.12
   2   6   2    8.25    1.06
  -2  -6   2   12.61    1.29
   2  -6  -2   12.01    0.91
  -2  -6  -2   12.08    1.15
   2  -6   2   10.86    1.14
  -2  -6  -2   11.82    1.26
   2   6  -2   12.32    0.98
  -2  -6  -2   12.16    1.57
   2   6  -2   12.20    1.16
  -2  -6  -2   10.78    1.05
  -2   6   2   10.00    1.23
   2   6  -2   11.52    1.16
   4   6   2   14.04    1.84
   4  -6  -2   12.06    0.81
  -4  -6   2   11.20    1.12
  -4  -6   2    9.26    0.98
  -4  -6   2   11.67    1.66
  -4  -6   2   13.38    1.54
   4   6   2   12.22    1.24
  -4   6  -2   11.17    1.12
   4   6   2   11.47    1.70
   4  -6   2    9.46    1.41
  -4   6   2   10.54    1.32
   4   6  -2   10.38    1.25
   4   6  -2   10.62    1.50
  -4  -6  -2   11.96    1.60
   4   6  -2    9.21    1.50
  -4  -6  -2   11.86    1.38
  -4  -6  -2   10.99    1.33
   4  -6   2   10.93    1.10
   6   6   2   47.90    3.82
  -6  -6   2   41.53    3.30
   6  -6  -2   48.68    4.06
  -6  -6   2   46.46    3.36
   6   6   2   50.33    3.72
  -6   6  -2   43.24    2.97
   6   6   2   46.76    3.22
  -6  -6   2   44.40    3.11
  -6  -6  -2   44.26    3.23
   6  -6   2   40.45    3.52
   6   6  -2   41.96    3.51
   6   6  -2   40.77    3.74
   6   6  -2   39.75    3.19
  -6  -6  -2   43.42    3.21
  -6   6   2   50.45    3.40
  -6  -6  -2   45.34    3.73
   8   6   2   26.52    3.14
  -8  -6   2   20.20    2.56
   8  -6  -2   20.27    3.00
  -8   6  -2   22.71    2.10
   8  -6  -2   23.85    1.85
   8   6   2   24.30    3.04
  -8  -6   2   20.78    2.47
   8   6   2   19.65    2.05
  -8  -6   2   20.20    2.11
  -8  -6  -2   16.56    2.70
   8  -6   2   22.92    2.95
  -8  -6  -2   23.55    2.26
   8   6  -2   23.83    2.28
   8   6  -2   20.73    3.02
  -8  -6  -2   20.31    2.29
   8   6  -2   26.01    2.79
  -8   6   2   24.81    2.40
  10   6   2    9.83    2.18
 -10  -6   2   12.77    1.99
  10   6   2    9.37    1.59
  10  -6  -2    9.37    2.49
 -10  -6  -2    5.90    1.98
 -10   6   2   10.58    1.93
  10   6  -2   14.17    2.58
  10   6  -2   11.54    1.78
  10   6  -2   10.58    2.44
  10  -6   2   15.52    2.74
 -10  -6  -2   11.16    1.82
 -12  -6   2    7.93    1.96
  12   6   2    7.96    2.42
  12  -6  -2    7.61    2.68
  12  -6   2    8.45    2.62
 -12  -6  -2    7.93    1.75
 -14  -6   2    6.15    2.05
  14  -6  -2    6.62    3.11
  14  -6   2   10.58    3.43
 -14  -6  -2    9.64    2.10
   0  -6  -4  133.74    8.30
   0   6   4  129.79    8.63
   0  -6  -4  131.92    8.09
   0  -6   4  162.79    8.40
   0  -6   4  159.77    7.99
   0   6   4  125.33    8.32
   0  -6  -4  132.53    8.09
   2   6   4   30.92    2.54
  -2  -6   4   25.32    2.14
  -2  -6   4   27.03    2.24
   2  -6  -4   26.60    2.15
   2   6   4   31.63    2.48
   2  -6  -4   28.06    1.93
  -2  -6  -4   27.64    2.07
   2   6  -4   27.40    2.16
  -2  -6  -4   26.71    2.35
   2  -6   4   24.68    2.21
  -2   6   4   30.98    2.30
  -2  -6  -4   26.58    2.11
  -4   6  -4   60.86    4.11
   4   6   4   60.54    4.53
   4  -6  -4   62.16    3.81
  -4  -6   4   64.81    4.32
   4  -6  -4   64.96    4.17
   4   6   4   65.59    4.11
   4   6   4   67.14    4.60
  -4  -6  -4   63.74    4.16
   4  -6   4   58.40    4.06
   4   6  -4   61.62    4.08
   4   6  -4   68.89    4.35
  -4   6   4   62.28    4.29
   4  -6   4   64.70    4.12
   4   6  -4   61.97    4.38
  -4  -6  -4   63.67    4.15
  -4  -6  -4   67.71    4.66
   6  -6  -4   -0.12    1.07
  -6  -6   4    0.40    0.77
  -6  -6   4    2.35    0.60
   6  -6  -4    1.55    0.69
  -6   6  -4    0.54    0.49
   6   6   4    0.30    0.86
   6   6   4    2.43    1.04
  -6   6  -4    1.38    0.40
  -6  -6   4    0.51    0.83
   6  -6  -4    0.47    0.38
   6   6   4    0.66    0.56
  -6  -6   4    1.73    0.65
   6   6  -4    1.45    0.88
   6  -6   4    1.24    0.86
  -6   6   4    0.89    0.72
   6   6  -4    0.50    0.92
  -6  -6  -4    0.42    0.92
   6   6  -4    1.04    0.66
  -6  -6  -4    0.37    0.60
  -6  -6  -4    0.43    0.66
  -8   6  -4    4.01    0.90
   8   6   4    5.29    1.70
   8  -6  -4    4.99    1.08
   8  -6  -4    5.52    1.89
  -8  -6   4    4.67    1.23
  -8   6  -4    4.82    0.71
  -8  -6   4    3.91    0.95
  -8  -6   4    6.54    1.48
   8   6   4    5.01    1.56
   8   6   4    4.68    1.04
   8  -6   4    3.15    1.27
   8   6  -4    7.26    1.95
  -8  -6  -4    4.61    1.13
   8   6  -4    5.01    1.40
  -8  -6  -4    2.71    1.54
  -8  -6  -4    6.23    1.32
  -8   6   4    3.05    1.13
   8   6  -4    4.24    1.12
  10   6   4    9.91    2.36
 -10  -6   4    6.83    1.75
  10  -6  -4   12.36    2.71
  10   6  -4    9.03    1.69
 -10   6   4   13.05    2.20
 -10  -6  -4   12.09    1.89
  10  -6   4    7.07    2.16
  10   6  -4    7.75    2.33
 -10  -6  -4   10.86    2.50
  12  -6  -4    0.95    1.99
  12   6   4    0.07    1.42
 -12  -6   4   -0.06    1.21
 -12  -6  -4   -0.82    1.68
 -12  -6  -4    1.71    1.28
  12  -6   4   -0.94    1.54
 -14  -6   4    1.87    1.61
  14  -6  -4   -1.67    2.14
 -14  -6  -4    1.60    1.48
  14  -6   4    1.58    2.09
   0   6   6   68.27    4.77
   0  -6   6   92.28    5.08
   0  -6  -6   67.15    4.83
   0  -6  -6   64.18    4.50
   2   6   6   21.41    2.15
  -2  -6   6   26.06    2.30
   2  -6  -6   23.46    1.89
   2  -6  -6   20.81    2.10
   2   6   6   23.39    2.50
  -2  -6   6   23.37    1.95
  -2  -6  -6   19.70    2.25
   2  -6   6   24.38    2.35
  -2  -6  -6   22.83    2.01
  -2  -6  -6   23.41    1.93
  -2   6   6   21.47    2.08
   4   6   6    1.45    0.91
   4  -6  -6    2.21    0.81
   4  -6  -6    2.21    0.68
  -4  -6   6    0.45    0.73
   4   6   6    1.43    0.91
  -4  -6   6    3.51    1.10
  -4   6  -6    2.76    0.98
   4  -6   6    2.04    0.90
   4   6  -6    3.60    1.04
   4   6  -6    2.56    0.70
   4   6  -6    4.32    1.01
   4  -6   6    2.08    0.62
  -4  -6  -6    2.30    0.75
  -4  -6  -6    2.81    0.93
  -4   6   6    1.03    0.75
  -4  -6  -6    0.74    0.93
   6  -6  -6   24.56    1.96
  -6  -6   6   19.29    2.69
   6   6   6   28.73    2.71
   6  -6  -6   26.99    2.40
   6   6   6   28.06    3.00
  -6   6  -6   26.27    2.13
  -6  -6   6   21.30    2.59
  -6  -6  -6   28.78    3.32
   6   6  -6   18.99    2.73
  -6   6   6   27.15    2.52
   6  -6   6   20.93    2.25
  -6  -6  -6   28.48    2.41
  -6  -6  -6   25.34    2.27
   6   6  -6   21.56    2.24
   6   6  -6   24.55    2.47
   8  -6  -6  130.38    8.34
  -8  -6   6  133.68    7.94
  -8   6  -6  142.74    7.86
  -8  -6   6  128.97    8.33
   8  -6  -6  131.98    9.53
   8   6   6  124.87    9.03
  -8  -6   6  144.71    8.77
   8  -6  -6  135.17    7.87
  -8  -6  -6  130.73    8.41
   8  -6   6  126.33    8.63
  -8  -6  -6  134.91    9.39
   8   6  -6  135.08    9.29
  -8   6   6  126.47    8.53
  -8  -6  -6  129.45    8.35
   8   6  -6  134.07    8.45
  10  -6  -6    6.04    2.37
  10   6   6    5.68    1.98
 -10  -6   6    7.20    1.85
  10  -6   6    6.43    1.94
 -10  -6  -6    1.85    1.07
 -10  -6  -6    4.00    2.00
  10   6  -6    2.91    1.88
 -10  -6  -6    2.73    1.36
  12   6   6    3.60    2.05
  12  -6  -6    5.27    2.57
 -12  -6   6    3.38    1.75
  12  -6   6    4.98    2.19
 -12  -6  -6    3.35    1.47
  14   6   6    5.40    2.91
 -14  -6   6    3.40    2.15
  14  -6   6    4.89    2.66
 -14  -6  -6    6.27    1.96
   0  -6  -8  186.88   11.01
   0  -6   8  173.15   10.15
   0  -6   8  181.22   11.06
   0  -6  -8  175.86   10.57
   0   6   8  177.14   10.69
  -2  -6   8   89.12    5.59
   2  -6  -8   91.90    5.99
   2   6   8   94.27    5.82
  -2   6  -8   80.75    5.97
   2   6   8   83.53    6.24
   2  -6  -8   84.61    5.56
  -2  -6   8   81.20    5.98
   2  -6   8   89.32    6.03
  -2  -6  -8   92.43    6.14
  -2   6   8   83.11    5.69
  -2  -6  -8   83.78    5.62
  -2  -6  -8   83.91    5.50
  -4  -6   8  158.51    9.91
   4   6   8  157.96   10.20
   4  -6  -8  164.58    9.84
   4  -6  -8  150.27    9.40
  -4  -6   8  174.20    9.92
  -4   6  -8  150.99    9.76
   4   6   8  157.28    9.70
  -4  -6  -8  153.91    9.48
   4   6  -8  162.25    9.39
  -4  -6  -8  154.71    9.58
  -4   6   8  150.15    9.65
  -4  -6  -8  141.36   10.05
   4  -6   8  154.68    9.03
   4  -6   8  161.48    9.74
   4   6  -8  169.72    9.68
  -6   6  -8    4.11    1.23
   6   6   8    4.56    1.33
   6   6   8    4.46    1.64
   6  -6  -8    5.55    1.35
  -6  -6   8    8.23    1.80
   6  -6  -8    5.99    1.22
   6  -6   8    4.09    1.07
  -6   6   8    2.33    1.04
  -6  -6  -8    7.14    1.90
   6   6  -8    4.43    1.20
  -6  -6  -8    4.46    1.28
  -6  -6  -8    5.93    1.24
   6   6  -8    4.17    1.55
   8  -6  -8   71.29    4.72
  -8   6  -8   62.36    4.60
  -8  -6   8   73.26    5.51
   8  -6  -8   68.33    5.07
   8   6   8   68.74    5.77
  -8  -6  -8   64.56    4.89
  -8  -6  -8   68.58    6.03
   8  -6   8   67.90    5.12
   8   6  -8   68.57    5.85
  -8  -6  -8   69.12    4.97
  10   6   8    7.99    2.36
 -10  -6   8   10.92    2.39
  10  -6  -8    9.73    2.79
 -10  -6  -8    7.72    1.83
  10  -6   8   10.06    2.33
 -10  -6  -8    7.14    1.68
  12   6   8   11.94    3.05
 -12  -6   8   11.88    2.62
 -12  -6  -8   15.32    2.56
  12  -6   8   17.45    3.37
 -14  -6   8    3.78    2.15
  14   6   8    3.83    2.77
  14  -6   8    2.38    2.38
 -14  -6  -8    4.64    1.75
   0  -6 -10    1.64    0.95
   0  -6 -10    2.37    1.19
   0  -6  10    2.60    1.42
   0  -6  10    2.75    0.73
   0   6  10    1.44    0.85
   2  -6 -10    3.26    1.26
  -2  -6  10    1.96    1.38
   2   6  10    2.10    1.29
  -2  -6  10    2.33    0.99
   2   6  10    3.78    1.08
   2  -6 -10    2.51    1.05
  -2   6 -10    1.77    1.38
  -2  -6 -10    3.48    1.34
  -2  -6 -10    3.91    1.17
   2  -6  10    2.19    1.36
  -2   6  10    3.92    1.09
  -4  -6  10    5.43    1.70
   4  -6 -10    3.35    1.26
  -4  -6  10    2.92    1.25
   4  -6 -10    3.49    1.21
  -4   6 -10    4.92    1.54
   4   6  10    5.24    1.26
   4   6  10    7.15    1.90
   4   6 -10    3.37    0.99
  -4  -6 -10    4.87    1.35
   4  -6  10    1.67    1.31
  -4  -6 -10    4.53    1.66
   4  -6  10    4.66    0.81
   4   6 -10    2.97    1.14
  -4   6  10    5.13    1.27
  -4  -6 -10    4.02    1.11
   6   6  10   49.69    4.58
   6  -6 -10   45.97    3.74
   6  -6 -10   40.92    3.85
  -6   6 -10   49.93    3.98
  -6  -6  10   44.12    4.21
  -6  -6 -10   42.58    3.59
   6  -6  10   48.62    3.51
  -6  -6 -10   42.35    4.64
  -6  -6 -10   44.71    3.81
   8  -6 -10   46.13    4.10
  -8  -6  10   48.53    5.11
   8  -6 -10   47.75    3.89
  -8   6 -10   43.81    3.75
   8   6  10   48.96    4.95
  -8  -6 -10   47.56    3.86
   8  -6  10   41.37    3.85
  -8  -6 -10   43.14    3.99
  10   6  10   10.10    2.72
 -10  -6  10    5.29    2.19
  10  -6  10    8.81    2.20
 -10  -6 -10   12.53    2.23
  12   6  10    0.40    1.92
 -12  -6  10    1.04    1.90
  12  -6  10    2.08    1.99
 -12  -6 -10    2.51    1.54
 -14  -6  10   14.64    3.34
  14   6  10   17.86    4.17
 -14  -6 -10   17.64    2.95
  14  -6  10    9.94    3.20
   0  -6 -12   59.74    5.04
   0   6 -12   56.66    5.12
   0  -6  12   56.49    5.02
   0  -6  12   60.28    4.06
   0  -6 -12   60.93    4.66
  -2  -6  12   26.24    2.50
  -2  -6  12   23.94    3.35
  -2   6 -12   32.00    3.81
   2  -6 -12   17.29    2.67
   2   6  12   18.92    3.27
   2  -6 -12   19.82    3.00
  -2  -6 -12   18.26    2.64
   2  -6  12   25.20    1.89
   2  -6  12   23.24    1.84
  -2  -6 -12   19.70    3.03
   2  -6  12   27.02    3.41
  -4  -6  12   -0.81    1.26
   4   6  12    2.02    1.48
  -4   6 -12    0.12    1.31
   4  -6 -12    1.29    1.23
   4  -6 -12    1.98    1.40
   4  -6  12    1.39    1.36
  -4  -6 -12    0.26    0.86
  -4  -6 -12    0.34    1.08
   4  -6  12    0.79    0.68
   6  -6 -12    1.63    1.35
  -6  -6  12    2.38    1.78
   6   6  12   -0.15    1.46
  -6   6 -12    2.26    1.61
   6  -6 -12    0.20    1.19
   6  -6  12    3.38    1.13
  -6  -6 -12    1.21    1.27
  -6  -6 -12    0.71    1.06
  -8  -6  12    4.40    2.04
   8  -6 -12    1.45    1.42
  -8   6 -12    2.56    1.61
   8   6  12    0.97    1.86
  -8  -6 -12    1.20    1.35
   8  -6  12    3.75    1.44
 -10  -6  12    1.17    1.95
  10   6  12    0.38    1.91
 -10  -6 -12   -0.30    1.37
  10  -6  12   -0.90    1.35
  12   6  12    3.19    2.40
 -12  -6  12    0.02    2.04
  12  -6  12    0.95    1.89
 -12  -6 -12    4.66    1.95
   0   6 -14   -1.49    1.52
   0  -6  14    0.14    0.84
   0  -6  14    1.38    1.59
   0  -6 -14    0.23    1.32
   0   6  14    0.10    1.32
   2  -6 -14    0.89    1.35
   2   6  14   -0.10    1.32
  -2  -6  14   -1.04    1.38
  -2   6 -14    1.90    1.63
   2   6 -14    0.07    1.56
   2  -6  14    3.15    1.80
   2  -6  14    0.31    0.71
   2  -6  14    1.66    0.77
  -2  -6 -14    1.14    1.35
  -4  -6  14   -1.18    1.47
  -4   6 -14   -0.31    1.62
   4  -6 -14    0.83    1.37
   4   6  14    0.97    1.58
   4  -6  14    0.04    0.75
  -4  -6 -14    0.40    1.23
   4  -6  14    1.12    1.65
  -6  -6  14    8.11    2.56
  -6   6 -14    8.47    2.36
   6   6  14    2.32    1.94
   6  -6 -14    2.41    1.69
   6  -6  14    7.25    1.46
  -6  -6 -14    5.21    1.85
  -8  -6  14   26.11    4.12
   8  -6 -14   17.42    3.16
  -8   6 -14   20.73    3.22
   8   6  14   30.10    4.41
  -8  -6 -14   15.85    2.92
   8  -6  14   23.12    2.76
 -10  -6  14    2.46    2.21
  10   6  14    1.88    2.22
 -10  -6 -14    0.23    1.65
  10  -6  14    2.14    1.77
 -12  -6  14   10.03    3.29
 -12  -6 -14    7.70    2.33
   0   6  16    1.63    1.73
   0   6 -16    1.37    1.97
   0  -6  16    0.48    1.82
   0  -6 -16    1.22    1.64
   2   6  16   15.82    3.19
  -2  -6  16   17.80    3.31
  -2   6 -16   15.89    3.33
   2  -6 -16   15.47    3.02
  -2  -6 -16   14.29    2.94
   2   6 -16   14.94    3.29
   2  -6  16   20.00    2.06
   2  -6  16   12.90    3.01
  -4   6 -16   43.89    5.05
   4   6  16   31.27    4.57
  -4  -6  16   40.36    5.04
   4  -6 -16   36.40    4.61
   4   6 -16   45.52    5.34
  -4  -6 -16   33.38    4.13
   4  -6  16   36.72    3.01
   6  -6 -16    5.23    2.23
   6   6  16    2.74    2.24
  -6  -6  16    6.90    2.61
  -6   6 -16    7.12    2.45
   6   6 -16    7.62    2.60
   6  -6  16    6.66    1.51
  -6  -6 -16    3.72    1.89
  -8   6 -16   15.48    3.16
   8  -6 -16   12.71    2.98
   8   6  16   14.09    3.71
  -8  -6  16    8.87    3.04
   8  -6  16   12.34    2.17
  -8  -6 -16   11.94    2.76
 -10  -6  16    5.54    2.69
  10   6  16   10.27    3.39
 -10  -6 -16    3.08    2.10
  10  -6  16    9.42    2.21
   0   6  18   15.84    3.55
   0  -6 -18    9.22    2.58
   0  -6  18   12.70    2.17
   0  -6  18   11.94    3.03
   0   6 -18   13.46    3.36
   2   6  18   -0.34    1.66
  -2  -6  18   -0.85    1.87
  -2   6 -18    2.63    2.14
   2  -6 -18   -0.01    1.86
   2   6 -18    1.17    1.96
   2  -6  18    1.36    1.12
   2  -6  18   -1.18    1.89
  -2  -6 -18   -0.01    1.73
   4   6  18    5.21    2.47
  -4   6 -18    0.72    2.20
   4  -6 -18    1.82    2.29
  -4  -6  18    3.57    2.35
   4   6 -18    1.86    2.40
  -4  -6 -18    6.37    2.24
   4  -6  18    3.50    1.27
   6   6  18    0.74    2.26
  -6   6 -18    2.02    2.19
   6  -6 -18    5.30    2.55
  -6  -6  18    7.75    2.79
   6   6 -18    1.19    2.17
   6  -6  18    4.59    1.39
  -6  -6 -18    2.90    2.01
  -8   6 -18   19.31    3.67
   8  -6 -18   11.56    3.27
  -8  -6  18   17.45    3.80
   8   6  18   18.73    4.24
  -8  -6 -18   15.77    3.30
   8  -6  18   21.63    2.70
   8   6 -18   30.08    4.90
   0   6  20    7.26    2.84
   0  -6  20    2.29    2.44
   0  -6  20    5.03    1.70
   0  -6 -20    4.06    2.41
   0   6 -20    2.83    2.38
   2  -6 -20   10.94    3.26
  -2  -6  20   12.41    3.21
  -2   6 -20   15.56    3.67
   2   6  20    9.63    3.00
  -2   6  20   11.11    3.18
   2   6 -20   13.55    3.48
   2  -6  20   10.83    1.92
  -2  -6 -20    7.94    2.87
  -4  -6  20    0.16    2.30
   4  -6 -20   -0.58    2.14
  -4   6 -20   -2.22    2.04
   4   6  20    0.52    2.18
   4  -6  20   -0.16    1.10
  -4  -6 -20   -0.40    1.97
   4   6 -20    1.26    2.41
   1   7   1    0.77    0.51
  -1  -7   1    2.59    0.73
  -1  -7   1    3.09    0.66
   1   7   1    1.02    0.54
   1   7   1    1.62    0.46
  -1   7  -1    1.52    0.55
   1  -7  -1    0.88    0.41
  -1   7   1    0.81    0.47
   1   7  -1    1.64    0.52
  -1  -7  -1    1.84    0.70
   1   7  -1    2.07    0.52
  -1  -7  -1    0.83    0.34
   1  -7   1    3.04    0.59
  -1   7   1    0.96    0.58
   1   7  -1    1.68    0.40
  -1  -7  -1    0.90    0.39
  -1  -7  -1    1.11    0.47
  -1   7   1    1.20    0.38
  -3  -7   1   32.85    2.08
   3   7   1   32.26    2.28
   3   7   1   32.62    2.69
  -3  -7   1   35.28    2.67
  -3   7  -1   30.63    1.96
  -3  -7   1   33.27    2.39
   3  -7  -1   31.38    1.97
  -3  -7   1   31.08    2.01
   3   7   1   31.57    2.57
  -3   7   1   31.11    2.26
  -3  -7  -1   29.56    2.60
   3   7  -1   28.01    2.39
  -3  -7  -1   30.37    2.34
  -3  -7  -1   32.11    2.33
  -3  -7  -1   29.24    2.20
   3  -7   1   32.40    2.06
   3   7  -1   27.85    2.51
   3   7  -1   29.07    2.21
   5   7   1    3.91    0.86
   5   7   1    3.92    1.06
  -5  -7   1    4.20    0.77
  -5   7  -1    3.98    0.76
  -5  -7   1    4.00    0.98
  -5  -7   1    4.23    0.95
   5   7   1    2.91    1.15
   5  -7  -1    2.17    1.10
  -5  -7   1    4.62    1.19
  -5  -7  -1    3.31    0.89
  -5  -7  -1    3.92    1.05
  -5   7   1    4.91    0.95
  -5  -7  -1    2.34    0.72
   5   7  -1    3.45    0.99
   5   7  -1    4.04    0.93
   5  -7   1    3.49    1.14
   5   7  -1    4.60    1.28
  -7  -7   1   36.92    2.86
   7   7   1   38.35    3.62
  -7  -7   1   36.10    3.16
  -7   7  -1   34.30    2.80
   7   7   1   38.56    2.91
  -7  -7   1   34.43    2.98
   7  -7  -1   38.04    3.72
   7   7   1   41.02    3.40
   7   7  -1   32.52    2.86
  -7  -7  -1   41.04    2.98
   7   7  -1   35.02    3.59
  -7  -7  -1   39.83    3.41
   7  -7   1   31.31    3.43
  -7  -7  -1   36.64    2.95
   7   7  -1   34.28    3.28
  -7   7   1   39.46    3.03
   9   7   1    2.81    1.55
  -9  -7   1    1.20    1.08
  -9  -7   1    3.55    1.35
   9  -7  -1    0.96    1.49
   9   7   1    5.06    1.57
   9   7   1    3.76    1.07
  -9   7  -1    1.31    1.02
  -9   7   1    3.73    1.20
  -9  -7  -1    1.60    1.13
   9   7  -1    1.99    1.44
   9   7  -1    1.76    0.93
   9   7  -1    2.16    1.33
   9  -7   1    2.92    1.62
  -9  -7  -1    0.77    1.22
  11   7   1    6.92    2.49
  11  -7  -1   10.41    2.73
 -11  -7   1    7.24    1.83
  11  -7   1    8.77    2.51
  11   7  -1    9.31    1.71
 -11  -7  -1    9.25    1.92
  13  -7  -1    4.49    2.76
 -13  -7   1    7.88    2.02
 -13  -7  -1    7.09    1.89
  13  -7   1    7.00    2.73
 -15  -7   1    4.17    1.80
  15  -7  -1    4.30    3.01
 -15  -7  -1    0.91    1.52
  15  -7   1    0.00    2.65
   1  -7  -3   33.07    2.22
   1   7   3   34.58    2.77
   1  -7  -3   34.17    2.24
   1   7   3   34.49    2.35
   1  -7  -3   33.25    2.37
  -1  -7   3   27.47    2.38
  -1  -7   3   31.32    2.38
   1   7   3   32.06    2.62
   1  -7   3   30.87    2.37
  -1  -7  -3   34.92    2.31
  -1   7   3   34.38    2.57
  -1  -7  -3   31.06    2.45
  -1  -7  -3   34.65    2.36
   3  -7  -3    2.14    0.50
   3   7   3    1.56    0.81
   3   7   3    2.52    0.66
  -3  -7   3    3.82    0.93
  -3  -7   3    2.74    0.84
   3  -7  -3    2.36    0.57
   3   7   3    2.67    0.94
   3  -7  -3    1.91    0.56
   3   7  -3    2.28    0.71
   3  -7   3    2.24    0.71
   3   7  -3    3.25    0.83
  -3   7   3    2.76    0.78
  -3  -7  -3    1.37    0.73
   3   7  -3    1.80    0.54
  -3  -7  -3    1.13    0.64
  -3  -7  -3    2.35    0.64
   5   7   3   92.25    5.83
   5  -7  -3   90.72    5.29
   5  -7  -3   91.37    5.66
  -5  -7   3   95.18    6.04
   5   7   3   90.32    6.36
  -5   7  -3   90.77    5.52
  -5  -7   3  103.05    6.42
  -5  -7   3   94.56    5.56
   5   7   3   91.80    6.34
  -5  -7   3   92.29    5.49
  -5  -7  -3   91.78    5.89
  -5   7   3  101.97    6.08
   5  -7   3   96.38    6.10
   5   7  -3   86.04    6.26
  -5  -7  -3   92.18    6.29
   5   7  -3   93.71    6.10
   5  -7   3   93.54    5.50
  -5  -7  -3   92.64    5.86
   5   7  -3   94.49    5.87
   7   7   3   11.97    2.22
  -7   7  -3   15.58    1.54
   7  -7  -3   18.70    2.91
   7   7   3   17.88    1.82
   7   7   3   14.59    2.28
  -7  -7   3   17.51    1.86
  -7  -7   3   16.10    1.63
  -7  -7   3   19.87    2.33
   7   7  -3   14.62    1.88
  -7  -7  -3   15.85    1.93
  -7  -7  -3   16.24    1.98
   7   7  -3   13.75    2.45
   7  -7   3   16.54    2.31
   7   7  -3   19.10    2.43
  -7  -7  -3   16.87    2.49
  -7   7   3   16.32    2.10
   9   7   3   13.75    2.38
   9  -7  -3    9.39    2.50
  -9  -7   3    9.06    1.88
   9   7   3   13.09    1.78
   9   7  -3    9.38    2.34
   9   7  -3   11.77    1.83
  -9   7   3   13.04    1.99
  -9  -7  -3   13.17    2.47
  -9  -7  -3   11.68    1.91
   9  -7   3   14.38    2.53
  -9  -7  -3   13.03    1.94
  11   7   3    0.49    1.45
 -11  -7   3   -0.99    1.08
  11  -7  -3    0.36    1.67
  11  -7   3    0.24    1.59
  11   7  -3    0.26    0.94
 -11  -7  -3    0.19    1.07
 -11   7   3    0.42    1.60
  13  -7  -3    7.27    2.93
 -13  -7   3   11.98    2.32
  13  -7   3    8.55    3.07
 -13  -7  -3    7.27    1.93
  15  -7  -3    6.51    3.31
 -15  -7   3    6.89    2.28
  15  -7   3   10.35    3.51
 -15  -7  -3    7.09    2.14
   1  -7  -5    6.23    0.95
  -1  -7   5    4.25    0.85
   1  -7  -5    5.14    0.86
   1  -7  -5    5.09    1.06
   1   7   5    5.54    1.27
  -1  -7   5    2.50    0.92
   1   7   5    5.68    1.20
  -1  -7  -5    6.86    0.98
  -1  -7  -5    6.64    1.04
  -1  -7  -5    4.87    1.08
   1  -7   5    5.44    1.13
  -1   7   5    5.26    1.11
   3   7   5   54.66    4.19
   3  -7  -5   56.71    3.91
  -3  -7   5   53.76    4.04
   3   7   5   54.63    4.31
  -3  -7   5   59.56    4.09
   3  -7  -5   57.10    3.60
   3  -7   5   56.71    4.02
   3   7  -5   53.82    3.55
  -3  -7  -5   58.29    3.83
  -3  -7  -5   63.13    3.95
  -3  -7  -5   60.44    4.31
  -3   7   5   56.50    4.03
   3   7  -5   55.65    3.75
  -5   7  -5   49.98    3.61
   5   7   5   53.29    3.64
   5   7   5   52.83    4.28
   5  -7  -5   53.91    3.31
   5   7   5   54.25    4.22
  -5  -7   5   53.90    3.97
   5  -7  -5   51.69    3.73
   5  -7   5   50.36    3.67
  -5   7   5   56.16    3.98
  -5  -7  -5   55.16    4.35
  -5  -7  -5   54.54    3.79
   5   7  -5   53.92    3.90
  -5  -7  -5   53.75    3.75
   5  -7   5   48.36    3.56
   5   7  -5   51.36    3.69
   5   7  -5   53.37    4.16
   7  -7  -5   -0.60    0.41
  -7   7  -5    0.08    0.57
   7   7   5    0.06    0.56
   7  -7  -5    0.23    0.65
  -7   7  -5    0.10    0.38
  -7  -7   5    0.90    0.53
   7   7   5   -1.23    0.73
  -7  -7   5    0.67    0.96
   7   7   5    0.52    1.05
  -7  -7   5   -0.23    0.51
   7   7  -5   -0.27    0.59
  -7  -7  -5    0.06    0.68
   7   7  -5    0.82    1.15
  -7  -7  -5   -0.02    1.09
   7   7  -5    0.69    0.86
  -7  -7  -5    1.00    0.92
  -7   7   5    0.36    0.75
   7  -7   5    0.52    0.95
   9  -7  -5    7.89    2.24
   9   7   5   11.85    2.39
  -9  -7   5    7.24    1.88
   9  -7   5    9.12    2.06
   9   7  -5   10.23    1.84
  -9  -7  -5    9.90    2.35
  -9  -7  -5    9.33    1.70
   9   7  -5    8.67    2.45
  -9   7   5   11.70    2.08
  -9  -7  -5    9.82    1.80
  11  -7  -5    3.55    2.21
  11   7   5    0.14    1.46
 -11  -7   5    0.85    1.32
 -11  -7  -5    0.57    1.91
 -11  -7  -5    1.66    1.25
  11  -7   5    1.52    1.68
 -13  -7   5    0.15    1.50
  13  -7  -5    0.54    2.23
  13  -7   5    2.46    2.10
 -13  -7  -5    1.99    1.45
 -15  -7   5    8.36    2.54
  15  -7  -5   10.35    3.96
 -15  -7  -5    7.34    2.12
  15  -7   5    9.23    3.48
  -1  -7   7   60.81    3.39
  -1  -7   7   60.24    4.02
   1   7   7   42.27    4.03
   1  -7  -7   50.48    3.81
   1   7   7   43.31    3.66
   1  -7  -7   46.10    3.39
   1  -7   7   56.07    3.97
  -1   7   7   46.25    3.66
  -1  -7  -7   46.26    3.42
  -1  -7  -7   44.91    3.76
  -1  -7  -7   45.62    3.47
   3   7   7   93.95    6.74
   3  -7  -7  100.82    6.40
   3  -7  -7   90.49    5.95
  -3  -7   7   99.39    6.53
   3   7   7   92.73    6.41
  -3  -7   7   98.71    6.29
  -3   7  -7   88.85    6.41
  -3  -7  -7   99.37    6.13
   3  -7   7   92.48    6.39
   3   7  -7   97.31    5.86
  -3  -7  -7  102.11    6.23
   3   7  -7   98.06    5.76
  -3   7   7   97.32    6.38
  -3  -7  -7  105.58    6.80
  -5   7  -7    0.67    0.88
   5   7   7   -0.12    0.79
  -5  -7   7   -0.03    0.79
   5  -7  -7    0.34    0.71
  -5  -7   7    0.26    0.99
   5   7   7    1.01    0.99
   5  -7  -7    0.22    0.59
   5   7  -7    0.97    0.68
   5   7  -7    1.17    0.78
  -5  -7  -7    1.17    1.10
   5  -7   7    0.80    0.88
   5   7  -7    0.89    0.95
   5  -7   7   -0.34    0.56
  -5   7   7    0.32    0.79
  -5  -7  -7    0.34    0.81
  -5  -7  -7    0.57    0.70
   7  -7  -7    0.68    0.70
   7   7   7   -0.28    1.06
   7  -7  -7    1.13    0.89
  -7   7  -7    1.13    0.90
  -7  -7   7    0.22    1.12
  -7  -7  -7    1.16    1.39
  -7  -7  -7    2.77    1.13
   7   7  -7    0.57    1.22
   7  -7   7   -0.46    0.82
  -7  -7  -7    1.11    0.84
  -7   7   7   -0.08    0.89
   7   7  -7   -0.47    0.72
   9   7   7   15.41    2.80
  -9  -7   7    8.54    2.24
   9  -7   7    9.76    2.08
  -9  -7  -7   14.44    2.88
  -9  -7  -7   15.48    2.22
  -9  -7  -7   13.07    2.11
 -11  -7   7    4.40    1.92
  11   7   7    2.59    1.72
  11  -7  -7    3.94    2.42
 -11  -7  -7    2.46    1.44
  11  -7   7    2.87    1.87
  13   7   7    7.07    2.78
 -13  -7   7    5.44    2.18
  13  -7  -7    2.46    3.67
 -13  -7  -7    5.15    1.81
  13  -7   7    5.99    2.45
   1  -7  -9   28.05    2.86
   1   7   9   32.03    3.34
  -1  -7   9   19.28    2.82
  -1  -7   9   22.98    2.16
   1  -7  -9   28.60    2.50
   1   7   9   33.52    2.73
  -1   7   9   27.49    2.64
   1  -7   9   29.55    3.35
  -1  -7  -9   30.09    2.61
  -1  -7  -9   26.15    2.82
   3   7   9   39.14    3.90
  -3  -7   9   43.21    3.79
   3  -7  -9   40.07    3.50
  -3   7  -9   36.69    3.62
  -3  -7   9   38.73    3.27
   3  -7  -9   41.72    3.16
   3   7   9   42.96    3.41
  -3   7   9   39.42    3.32
  -3  -7  -9   36.88    3.23
   3  -7   9   42.47    3.72
   3   7  -9   39.14    2.76
  -3  -7  -9   39.97    3.14
  -3  -7  -9   37.73    3.76
  -5  -7   9    1.85    1.24
   5   7   9    1.59    1.40
   5  -7  -9    1.43    1.03
   5  -7  -9    0.76    0.82
  -5   7  -9    1.41    1.12
   5  -7   9    1.68    1.20
  -5   7   9    2.09    1.05
  -5  -7  -9    1.19    1.41
   5   7  -9    2.05    1.21
  -5  -7  -9    3.07    1.16
  -5  -7  -9    1.65    0.94
   5   7  -9    1.97    0.89
   5  -7   9    0.72    0.60
   7   7   9    5.44    1.93
   7  -7  -9    8.44    1.47
  -7   7  -9    3.90    1.33
   7  -7  -9    8.26    1.69
  -7  -7   9    2.82    1.58
  -7  -7  -9    6.38    1.45
   7  -7   9    2.94    1.23
  -7  -7  -9    7.77    2.29
  -7  -7  -9    7.68    1.79
   9   7   9    2.82    1.99
  -9  -7   9    4.71    1.74
   9  -7   9    1.95    1.39
  -9  -7  -9    3.47    1.40
  -9  -7  -9    4.15    1.52
 -11  -7   9    0.42    1.63
  11   7   9    0.99    1.83
 -11  -7  -9    0.47    1.28
  11  -7   9    0.33    1.51
  13   7   9    7.11    3.02
 -13  -7   9    8.13    2.56
  13  -7   9    9.01    2.79
 -13  -7  -9    6.37    2.02
  -1  -7  11   10.32    1.49
   1  -7 -11   11.58    1.92
  -1   7 -11   14.69    2.51
  -1  -7  11   12.47    2.39
   1  -7 -11   12.54    2.21
   1   7  11   10.61    1.95
   1   7  11    9.30    2.14
   1  -7  11   12.10    2.26
  -1  -7 -11   10.72    1.86
  -1   7  11   11.68    2.01
  -1  -7 -11   12.13    2.21
  -3   7 -11   28.91    3.53
   3  -7 -11   31.51    3.24
  -3  -7  11   27.61    3.50
   3  -7 -11   25.48    2.88
   3   7  11   22.91    3.35
  -3  -7  11   27.56    2.75
   3  -7  11   32.53    3.62
  -3  -7 -11   28.95    3.61
  -3  -7 -11   28.35    2.62
   3   7 -11   22.21    2.14
  -3  -7 -11   20.24    2.71
   3   7 -11   25.74    2.32
   5   7  11   46.34    4.79
  -5   7 -11   51.85    4.43
   5  -7 -11   45.96    4.34
  -5  -7  11   53.88    4.82
   5  -7 -11   54.66    4.10
   5  -7  11   50.53    3.28
  -5  -7 -11   52.43    4.22
   5  -7  11   50.81    4.38
  -5  -7 -11   47.73    4.88
  -5  -7 -11   46.41    3.91
   7  -7 -11   14.81    2.27
  -7   7 -11   17.27    2.51
  -7  -7  11   16.08    2.98
   7   7  11   15.65    3.17
   7  -7 -11   12.08    2.30
   7  -7  11   13.79    1.88
  -7  -7 -11   13.66    2.13
  -7  -7 -11   12.90    2.26
   9   7  11    1.28    1.76
  -9  -7  11   -0.15    1.57
  -9  -7 -11    0.13    1.32
   9  -7  11    0.28    1.28
 -11  -7  11    0.00    1.86
  11   7  11    0.66    1.95
 -11  -7 -11    0.78    1.50
  11  -7  11    2.51    1.88
  13   7  11    2.63    2.51
 -13  -7  11    4.89    2.51
 -13  -7 -11    2.50    1.81
  13  -7  11    2.25    2.10
   1  -7 -13    5.54    1.81
   1   7  13    5.01    1.99
  -1  -7  13    4.37    1.88
  -1   7 -13    3.24    1.87
   1  -7 -13    7.18    1.78
  -1  -7  13    5.86    1.30
   1  -7  13    5.62    0.97
  -1  -7 -13    7.99    1.85
   1   7 -13    5.60    2.10
  -1  -7 -13    6.06    1.95
   1  -7  13    3.94    1.92
   1  -7  13    5.52    0.97
  -3  -7  13    2.88    1.82
   3  -7 -13    1.71    1.43
   3   7  13    0.44    1.48
   3  -7 -13    1.03    1.26
  -3   7 -13    1.79    1.62
  -3  -7 -13    1.06    1.24
  -3  -7 -13    2.49    1.11
   3  -7  13    0.87    1.50
   5  -7 -13   46.36    4.54
  -5  -7  13   40.96    4.95
  -5   7 -13   40.76    4.69
   5  -7 -13   45.77    4.21
   5   7  13   53.01    5.18
  -5  -7 -13   46.85    4.21
   7   7  13    6.92    2.55
  -7   7 -13    5.40    1.89
   7  -7 -13    5.06    1.74
  -7  -7  13    1.97    1.92
  -7  -7 -13    6.87    1.98
   7  -7  13    4.74    1.30
  -9  -7  13    9.45    2.89
   9   7  13   12.43    3.15
   9  -7  13   15.40    2.35
  -9  -7 -13    7.67    2.29
  11   7  13    3.52    2.56
 -11  -7  13   -0.82    2.30
 -11  -7 -13    3.00    1.76
  11  -7  13    4.76    2.00
   1  -7 -15    5.44    1.79
  -1  -7  15    4.20    2.03
   1   7  15    3.78    2.17
  -1   7 -15    0.51    1.75
   1  -7  15    2.79    0.94
  -1  -7 -15    1.83    1.65
   1   7 -15    6.92    2.35
   1  -7  15    2.69    0.93
   1  -7  15    3.47    1.96
   3   7  15    0.92    1.76
  -3   7 -15    0.01    1.64
  -3  -7  15    1.73    1.72
   3  -7 -15    1.19    1.51
   3   7 -15    0.52    1.62
  -3  -7 -15    2.07    1.43
   3  -7  15    0.79    1.76
   5   7  15    2.33    1.93
  -5  -7  15    2.87    2.04
   5  -7 -15    1.64    1.63
  -5   7 -15    2.20    1.96
  -5  -7 -15    2.73    1.60
   7   7  15    4.14    2.51
  -7  -7  15    8.55    2.73
   7  -7 -15    1.29    1.72
  -7   7 -15    4.27    2.01
  -7  -7 -15    2.49    1.75
   7  -7  15    2.82    1.18
  -9  -7  15    1.47    2.35
   9   7  15    4.99    2.72
  -9  -7 -15    1.28    1.90
   9  -7  15    0.03    1.31
  -1   7 -17    3.43    2.21
   1   7  17   -1.14    1.58
  -1  -7  17    3.40    2.21
   1  -7 -17    0.73    1.66
  -1  -7 -17    1.21    1.76
   1   7 -17    3.08    2.09
  -1   7  17   -0.58    1.67
   1  -7  17    2.54    1.03
   1  -7  17    2.62    2.04
  -3   7 -17    0.96    2.03
   3   7  17    5.75    2.42
  -3  -7  17   -0.84    1.79
   3  -7 -17    1.08    1.84
   3  -7  17    4.03    0.98
   3  -7  17    4.02    2.35
   3   7 -17    4.46    2.47
  -3  -7 -17    3.58    1.81
   5  -7 -17    1.16    1.94
  -5  -7  17    1.13    1.93
   5   7  17    3.52    2.32
  -5   7 -17   -2.16    1.68
   5  -7  17   -1.37    0.78
  -5  -7 -17    0.94    1.63
   5   7 -17   -1.38    1.93
  -7  -7  17    0.79    2.21
   7  -7 -17    1.66    2.08
  -7   7 -17   -1.05    1.78
   7   7  17    2.36    2.39
   7  -7  17    0.93    1.10
   7   7 -17   -3.66    1.93
  -7  -7 -17    3.78    2.10
  -9  -7  17    2.75    2.62
   9   7  17   10.60    3.59
   9  -7  17    3.64    1.59
  -9  -7 -17    5.56    2.39
  -1  -7  19    0.79    2.03
  -1   7 -19   -1.44    1.78
   1  -7 -19    0.00    1.93
   1   7  19    1.75    2.07
   1   7 -19    0.33    2.12
  -1  -7 -19    0.59    1.90
   1  -7  19    0.87    1.05
   1  -7  19    0.60    2.00
  -1   7  19    1.01    1.95
  -3   7 -19    7.14    2.80
  -3  -7  19    6.79    2.66
   3  -7 -19    7.30    2.73
   3   7  19    3.11    2.57
   3  -7  19    6.12    1.32
  -3  -7 -19    6.09    2.51
   3   7 -19    6.57    2.67
   5  -7 -19    4.66    2.45
  -5  -7  19    6.29    2.77
   5   7  19    6.81    3.03
  -5   7 -19    4.70    2.60
   5   7 -19    0.89    2.37
  -5  -7 -19    4.10    2.24
   0  -8   0   62.49    3.99
   0   8   0   63.19    4.01
   0   8   0   62.99    3.85
   0   8   0   65.41    4.18
  -2   8   0  177.79    9.97
   2  -8   0  176.72   10.01
  -2  -8   0  177.26    9.89
   2   8   0  173.71   10.15
  -2  -8   0  174.59   10.60
   2   8   0  179.63   10.49
  -2  -8   0  179.40   10.28
  -2   8   0  173.48   10.08
   2   8   0  177.93   10.42
  -2  -8   0  174.18    9.92
   4  -8   0  109.19    6.23
  -4  -8   0  109.38    6.50
   4   8   0  111.70    6.97
  -4  -8   0  113.21    7.17
  -4  -8   0  106.24    6.75
  -4  -8   0  109.04    6.62
   4   8   0  109.72    6.67
  -4   8   0  111.20    6.55
   4   8   0  103.40    7.10
  -6  -8   0    8.28    1.23
   6   8   0   11.29    1.53
   6   8   0    9.65    1.89
   6   8   0    6.82    1.47
  -6  -8   0    7.07    1.39
  -6   8   0    8.91    1.33
   6  -8   0   11.73    2.09
  -6  -8   0   12.13    1.67
   8   8   0   15.00    2.63
  -8  -8   0   17.64    2.21
   8   8   0   18.94    2.65
  -8  -8   0   14.75    2.28
   8   8   0   17.95    2.17
  -8   8   0   18.48    2.20
   8  -8   0   17.00    2.85
  -8  -8   0   18.72    2.86
 -10  -8   0  126.25    8.22
  10   8   0  126.67    8.12
  10  -8   0  123.12    9.24
  12  -8   0   22.68    4.08
 -12  -8   0   25.71    3.24
  14  -8   0   46.28    6.36
 -14  -8   0   36.76    4.21
   0  -8   2  303.25   16.30
   0   8   2  290.00   16.47
   0  -8  -2  277.17   16.01
   0   8   2  283.93   16.18
   0   8   2  279.25   16.64
   0  -8   2  295.78   16.46
   0  -8  -2  281.23   16.16
   2   8   2  107.17    6.33
   2   8   2  109.85    6.70
   2  -8  -2  105.92    6.01
   2  -8  -2  110.44    6.09
   2  -8  -2  110.03    6.13
  -2  -8   2   96.71    6.51
   2   8   2  108.97    6.74
  -2  -8   2   99.27    6.41
   2   8  -2  100.59    6.34
  -2  -8  -2  106.67    6.23
   2  -8   2   94.17    6.19
  -2  -8  -2  109.71    6.89
  -2   8   2  107.86    6.47
   2   8  -2   97.32    6.35
  -2  -8  -2  105.72    6.36
  -2  -8  -2  112.39    6.44
   2   8  -2  100.86    6.16
   4   8   2    2.28    1.02
   4  -8  -2    2.22    0.46
   4  -8  -2    3.11    0.48
   4   8   2    1.80    0.92
  -4  -8   2    2.32    0.93
  -4  -8   2    3.11    1.02
   4  -8  -2    3.18    0.52
   4   8   2    2.42    0.77
  -4   8   2    1.96    0.78
  -4  -8  -2    2.03    0.65
   4   8  -2    2.38    0.72
   4  -8   2    2.43    0.72
   4   8  -2    2.87    1.03
  -4  -8  -2    3.17    0.95
  -4  -8  -2    1.88    0.75
   4   8  -2    2.01    0.77
  -6  -8   2   78.56    5.72
   6  -8  -2   78.99    4.51
  -6  -8   2   74.08    5.18
   6  -8  -2   79.71    4.49
   6   8   2   74.45    5.50
   6   8   2   74.44    5.04
  -6  -8   2   70.53    4.74
   6   8   2   76.47    5.75
  -6   8  -2   78.89    4.77
  -6  -8  -2   77.74    5.11
   6   8  -2   67.44    5.61
   6   8  -2   80.28    5.43
  -6   8   2   74.86    5.12
  -6  -8  -2   78.26    5.46
   6  -8   2   72.07    5.47
  -6  -8  -2   78.41    5.07
   6   8  -2   78.97    5.11
   8   8   2   61.13    4.44
   8  -8  -2   57.19    5.45
  -8  -8   2   65.06    4.72
   8  -8  -2   63.73    3.77
   8   8   2   63.62    5.01
  -8   8  -2   61.66    4.56
   8   8   2   59.13    5.13
  -8  -8   2   64.67    4.61
  -8  -8  -2   63.87    5.09
  -8  -8  -2   62.39    4.59
   8  -8   2   59.77    5.10
   8   8  -2   65.63    5.00
   8   8  -2   58.10    5.20
  -8  -8  -2   66.11    4.63
   8   8  -2   61.11    4.52
  -8   8   2   63.78    4.66
  10   8   2    5.13    1.33
 -10  -8   2    6.21    1.66
  10   8   2    3.98    1.73
  10  -8  -2    7.95    2.58
  10  -8   2    5.28    2.13
  10   8  -2    3.25    1.86
  10   8  -2    7.68    1.63
 -10  -8  -2    5.89    1.72
 -12  -8   2    1.11    1.38
  12  -8  -2    3.39    2.34
 -12  -8  -2    1.15    1.41
  12  -8   2    2.72    2.29
  14  -8  -2   13.70    3.80
 -14  -8   2   10.52    2.51
  14  -8   2   10.22    3.42
 -14  -8  -2   10.11    2.28
   0  -8  -4    8.25    1.05
   0  -8  -4    7.80    1.08
   0  -8   4    8.45    1.26
   0   8   4    9.95    1.75
   0  -8  -4    8.39    1.26
   0   8   4    8.85    1.41
   0  -8   4    7.54    1.07
   2  -8  -4   13.59    1.45
   2  -8  -4   14.09    1.33
   2   8   4   13.86    1.94
   2  -8  -4   14.51    1.31
  -2  -8   4   13.19    1.70
   2   8   4   10.45    1.70
   2   8   4   14.01    1.43
  -2  -8   4   13.77    1.68
  -2  -8  -4   15.24    1.45
  -2  -8  -4   14.10    1.77
  -2  -8  -4   13.71    1.60
   2  -8   4   15.59    1.70
  -2   8   4   14.90    1.78
   4   8   4   11.50    1.87
   4  -8  -4   11.29    1.13
   4  -8  -4   11.11    1.38
  -4  -8   4    9.81    1.72
   4   8   4   10.36    1.80
   4   8   4   11.73    1.50
  -4  -8   4    8.76    1.53
  -4  -8  -4   12.32    1.46
   4  -8   4   11.36    1.56
   4   8  -4   11.04    1.66
   4   8  -4   10.41    1.52
  -4  -8  -4   12.69    1.57
  -4   8   4   11.54    1.64
  -4  -8  -4   10.71    1.78
   4   8  -4    9.90    1.29
   6  -8  -4    2.73    0.51
  -6  -8   4    3.47    1.21
   6   8   4    1.65    1.06
  -6   8  -4    2.43    0.70
   6   8   4    2.29    1.19
   6   8   4    2.00    0.80
   6  -8  -4    2.67    0.79
  -6  -8   4    1.44    1.09
   6   8  -4    2.91    0.94
  -6  -8  -4    1.84    1.22
   6  -8   4    1.36    0.99
  -6   8   4    1.32    0.86
  -6  -8  -4    2.30    0.90
  -6  -8  -4    0.66    0.85
   6   8  -4    1.86    1.21
   6   8  -4    2.95    1.08
   8  -8  -4    4.61    2.02
  -8  -8   4    7.24    1.77
   8   8   4    7.93    1.88
   8   8   4    6.38    1.93
  -8  -8   4    6.90    1.31
   8   8   4    8.50    1.47
  -8  -8  -4    3.58    1.65
   8   8  -4    5.48    1.85
   8  -8   4    7.31    1.81
  -8   8   4   10.92    1.82
   8   8  -4    9.07    1.66
  -8  -8  -4    6.64    1.40
  -8  -8  -4   10.69    1.67
  10   8   4    1.61    1.41
 -10  -8   4    3.17    1.52
  10  -8  -4    3.00    2.07
  10   8  -4    3.21    1.86
 -10   8   4    0.34    1.13
 -10  -8  -4    0.02    1.41
  10  -8   4    3.29    1.66
 -10  -8  -4    2.54    1.35
 -12  -8   4    3.44    1.63
  12  -8  -4   -0.79    1.93
  12  -8   4   -0.73    1.81
 -12  -8  -4   -0.75    1.21
 -14  -8   4    3.37    1.95
  14  -8  -4    1.52    2.73
  14  -8   4    6.74    2.79
 -14  -8  -4    7.93    2.08
   0   8   6  138.46    9.24
   0  -8  -6  135.35    8.41
   0  -8   6  140.22    8.72
   0  -8   6  145.57    8.16
   0  -8  -6  143.04    8.45
   0  -8  -6  144.06    8.77
   0   8   6  142.43    8.84
  -2  -8   6    8.18    1.30
   2   8   6    6.31    1.43
   2  -8  -6    5.09    0.95
   2   8   6    7.73    1.72
  -2  -8   6    5.22    1.36
   2  -8  -6    5.18    1.13
  -2  -8  -6    6.50    1.39
  -2  -8  -6    6.36    1.22
  -2  -8  -6    7.12    1.18
   2  -8   6    9.60    1.61
  -2   8   6    5.59    1.24
   4   8   6  102.89    7.04
   4  -8  -6  102.59    6.29
  -4  -8   6  114.44    7.09
  -4  -8   6  114.82    7.05
   4   8   6  108.91    7.29
   4  -8  -6   98.09    6.65
  -4   8  -6  106.18    6.81
   4   8  -6  105.59    6.44
  -4  -8  -6  101.23    6.59
   4   8  -6  107.04    6.75
  -4   8   6  105.83    6.88
  -4  -8  -6  103.24    7.20
   4  -8   6  112.73    6.80
  -4  -8  -6   95.92    6.61
  -6   8  -6    7.28    1.33
   6  -8  -6    9.03    1.09
  -6  -8   6    4.61    1.49
   6   8   6   10.48    1.94
   6  -8  -6    8.67    1.45
   6   8   6    8.33    1.91
  -6  -8  -6    8.26    1.95
   6  -8   6    7.07    1.39
   6   8  -6    7.89    1.42
  -6  -8  -6   10.11    1.54
  -6  -8  -6    6.15    1.42
   6   8  -6    9.82    1.95
  -6   8   6    9.79    1.78
  -8  -8   6   30.02    3.49
   8   8   6   32.69    3.92
   8   8   6   29.99    2.70
  -8  -8  -6   33.68    3.04
   8   8  -6   35.94    4.24
  -8  -8  -6   34.51    4.27
  -8  -8  -6   33.21    3.16
   8  -8   6   27.02    3.11
 -10  -8   6    3.12    1.62
  10  -8  -6   -0.65    1.64
  10   8   6    1.48    1.46
  10  -8   6    1.12    1.48
 -10  -8  -6    2.04    1.77
 -10  -8  -6    0.25    1.20
 -12  -8   6    1.99    1.75
  12  -8  -6    1.50    2.37
  12   8   6   -0.49    1.97
 -12  -8  -6    0.44    1.36
  12  -8   6    0.01    1.85
  14  -8  -6   -4.00    2.24
 -14  -8   6    3.72    2.24
  14  -8   6    1.28    2.23
 -14  -8  -6    0.32    1.48
   0   8   8   81.99    6.20
   0   8   8   75.31    5.49
   0  -8   8   78.19    5.68
   0  -8   8   80.94    4.74
   0  -8  -8   80.41    5.66
   0  -8  -8   77.20    5.22
   0  -8  -8   83.26    5.25
   2   8   8   45.05    4.28
  -2  -8   8   41.85    3.86
   2  -8  -8   51.36    3.94
  -2  -8   8   48.92    3.54
   2   8   8   47.97    3.87
   2  -8  -8   46.98    3.45
  -2  -8  -8   48.79    3.56
  -2   8   8   53.03    3.88
   2  -8   8   46.47    4.01
  -2  -8  -8   52.51    3.71
  -2  -8  -8   49.44    4.12
  -4   8  -8  166.93   10.82
   4   8   8  178.20   11.32
   4   8   8  177.68   10.87
  -4  -8   8  166.34   10.91
   4  -8  -8  174.86   10.73
  -4  -8   8  173.15   10.78
   4  -8  -8  169.53   10.25
   4  -8   8  186.25   10.85
  -4  -8  -8  176.15   10.62
  -4   8   8  178.01   10.80
  -4  -8  -8  167.07   10.48
  -4  -8  -8  174.22   11.24
   4   8  -8  176.90   10.49
   4   8  -8  172.91   10.25
   6  -8  -8   75.29    5.27
  -6   8  -8   76.08    5.19
  -6  -8   8   77.04    5.71
   6  -8  -8   70.83    4.74
   6   8   8   70.59    5.92
  -6   8   8   69.89    5.32
  -6  -8  -8   70.17    5.20
  -6  -8  -8   73.60    6.03
   6  -8   8   75.71    4.79
  -6  -8  -8   71.17    5.11
  -8  -8   8  173.91   11.75
   8   8   8  181.08   12.24
  -8  -8  -8  181.54   11.73
   8  -8   8  184.88   11.31
  -8  -8  -8  197.23   12.64
  -8  -8  -8  184.96   11.43
  10   8   8   17.10    3.31
 -10  -8   8   20.57    3.17
  10  -8   8   22.59    3.13
 -10  -8  -8   22.17    2.92
 -12  -8   8   44.04    5.04
  12   8   8   43.99    5.47
  12  -8   8   45.16    4.93
 -12  -8  -8   45.21    4.27
 -14  -8   8   11.29    3.00
 -14  -8  -8   11.36    2.57
  14  -8   8    9.93    3.18
   0  -8  10   44.31    2.84
   0  -8 -10   43.40    3.94
   0  -8 -10   43.04    3.50
   0   8  10   37.71    4.29
   0   8  10   42.00    3.62
   0  -8  10   44.53    4.09
  -2  -8  10   36.39    4.06
   2  -8 -10   39.21    3.71
  -2   8 -10   42.31    3.88
   2   8  10   35.45    4.02
   2  -8 -10   37.53    3.22
  -2  -8  10   36.50    3.07
   2   8  10   39.63    3.49
  -2  -8 -10   43.91    3.32
  -2  -8 -10   44.67    4.06
  -2   8  10   40.02    3.50
   2  -8  10   42.00    3.85
  -2  -8 -10   41.36    3.39
   4  -8 -10   65.19    4.43
  -4   8 -10   59.48    4.92
   4   8  10   57.27    5.24
   4  -8 -10   63.12    4.86
  -4  -8  10   64.81    5.10
  -4  -8  10   56.33    4.62
  -4  -8 -10   58.24    5.26
  -4  -8 -10   56.93    4.54
  -4  -8 -10   62.84    4.46
   4   8 -10   57.94    4.18
   4  -8  10   57.58    4.81
   6   8  10    3.00    1.68
  -6   8 -10   -0.82    1.08
   6  -8 -10    1.20    1.11
   6  -8 -10    2.39    1.10
  -6  -8  10    0.21    1.32
  -6  -8 -10    1.30    1.73
   6  -8  10    1.31    0.76
  -6  -8 -10    0.49    0.92
  -6  -8 -10    1.94    1.28
  -8  -8  10    0.06    1.36
   8   8  10   -1.15    1.52
   8  -8  10   -0.56    0.96
  -8  -8 -10    0.83    1.27
 -10  -8  10    2.32    1.78
  10   8  10    6.47    2.44
 -10  -8 -10    3.09    1.68
  10  -8  10    2.90    1.70
  12   8  10    2.03    2.37
 -12  -8  10    4.54    2.24
 -12  -8 -10    3.47    1.84
  12  -8  10    5.92    2.34
   0  -8  12   68.27    4.22
   0  -8  12   74.23    5.71
   0  -8 -12   64.16    4.98
   0  -8 -12   62.52    5.50
   0   8  12   59.50    5.82
  -2   8 -12   19.92    3.16
  -2  -8  12   15.45    3.01
  -2  -8  12   16.95    2.22
   2   8  12   25.32    3.66
   2  -8 -12   20.04    2.65
   2  -8 -12   26.72    3.41
  -2  -8 -12   23.28    2.86
  -2  -8 -12   21.53    2.50
  -2  -8 -12   21.26    3.15
   2  -8  12   17.53    2.96
  -4   8 -12   40.91    4.32
   4  -8 -12   33.99    3.29
   4   8  12   31.43    4.39
  -4  -8  12   37.58    4.47
   4  -8 -12   33.63    4.05
   4  -8  12   42.43    4.23
  -4  -8 -12   32.43    4.52
  -4  -8 -12   32.61    3.60
  -4  -8 -12   31.71    3.16
   6  -8 -12    0.18    1.11
  -6  -8  12   -0.29    1.60
   6  -8 -12    0.01    1.81
   6   8  12    1.67    1.77
  -6   8 -12   -2.18    1.28
  -6  -8 -12    1.09    1.08
  -6  -8 -12    2.32    1.45
  -8  -8  12    0.66    1.73
  -8   8 -12    0.51    1.49
   8   8  12    1.84    2.11
   8  -8  12    0.34    1.03
  -8  -8 -12    4.09    1.78
  10   8  12   -0.32    2.07
 -10  -8  12   -0.92    1.88
  10  -8  12    0.24    1.42
 -10  -8 -12    1.60    1.54
 -12  -8  12    1.24    2.25
  12   8  12    1.01    2.31
  12  -8  12    2.84    1.96
 -12  -8 -12    1.85    1.86
   0  -8  14    0.76    0.83
   0   8 -14    3.43    2.00
   0   8  14    1.73    1.87
   0  -8 -14    0.85    1.23
   0  -8  14    2.46    1.82
  -2   8 -14    0.46    1.66
  -2  -8  14    2.14    1.81
   2   8  14    1.32    1.81
   2  -8 -14    1.29    1.44
   2  -8  14    4.23    1.91
  -2  -8 -14    4.68    1.72
   4  -8 -14    2.78    1.61
  -4   8 -14    3.88    1.89
   4   8  14    3.72    2.11
  -4  -8  14    3.12    1.99
   4  -8  14    4.85    2.02
  -4  -8 -14    5.16    1.80
   6   8  14   10.04    2.75
  -6   8 -14   10.63    2.52
   6  -8 -14    7.11    1.99
  -6  -8  14    4.31    2.18
  -6  -8 -14    7.22    2.13
   8   8  14    3.71    2.49
  -8  -8  14   -2.85    1.63
  -8   8 -14    1.60    1.80
   8  -8  14   -0.47    1.00
  -8  -8 -14   -0.22    1.53
 -10  -8  14    3.37    2.56
  10   8  14    1.23    2.39
  10  -8  14    5.59    1.74
 -10  -8 -14    3.13    1.87
   0   8 -16   60.56    5.79
   0  -8  16   58.84    5.66
   0  -8 -16   48.04    5.03
   0   8  16   57.18    6.15
   0  -8  16   62.91    5.11
   0  -8  16   56.87    4.05
   2   8  16    0.05    1.67
  -2   8 -16    0.62    1.86
   2  -8 -16   -0.52    1.46
  -2  -8  16    1.02    1.82
  -2  -8 -16   -0.81    1.30
   2  -8  16    1.46    1.88
   2   8 -16    0.89    1.86
   4   8  16   61.51    6.53
  -4   8 -16   71.77    6.36
  -4  -8  16   71.49    6.42
   4  -8 -16   59.72    5.75
   4   8 -16   77.84    6.61
  -4  -8 -16   63.50    5.77
   4  -8  16   78.00    6.34
   6   8  16    5.64    2.64
   6  -8 -16    3.59    1.93
  -6   8 -16    6.88    2.44
  -6  -8  16    5.81    2.65
  -6  -8 -16    3.43    1.88
   8   8  16    8.43    3.17
  -8  -8  16    6.48    2.82
  -8   8 -16    5.95    3.16
  -8  -8 -16    8.42    2.45
   0  -8  18    5.57    1.31
   0   8 -18    4.52    2.62
   0   8  18    3.05    2.35
   0  -8  18    0.94    1.99
   0  -8 -18    3.03    2.06
   2  -8 -18   -2.46    1.57
  -2  -8  18    2.69    2.19
  -2   8 -18    0.45    2.08
   2   8  18    1.69    1.99
   2  -8  18    2.40    2.06
  -2  -8 -18    1.66    1.85
   2   8 -18    0.32    2.03
  -4   8 -18    4.02    2.42
   4   8  18    4.61    2.52
   4  -8 -18    4.02    2.25
  -4  -8  18    1.16    2.23
  -4  -8 -18    2.56    1.99
   4   8 -18    6.06    2.62
   6  -8 -18    8.18    2.85
  -6   8 -18    7.08    2.93
  -6  -8  18   14.35    3.42
   6   8  18    8.42    3.15
  -6  -8 -18    7.98    2.62
   6   8 -18    6.96    3.03
   0   8  20    0.22    2.19
   0  -8  20    0.32    2.08
   0   8 -20    0.97    2.26
   0  -8 -20   -0.98    2.08
   0  -8  20   -1.30    0.95
  -2   8 -20    0.72    2.30
   2   8  20   -0.85    2.21
   2  -8 -20   -0.79    2.06
  -2  -8  20   -2.38    2.11
  -2   8  20    0.10    2.20
   2   8 -20    1.68    2.44
   2  -8  20    1.04    2.28
  -2  -8 -20    1.29    1.95
  -1   9  -1    1.27    0.40
  -1  -9   1    0.45    0.58
  -1  -9   1    1.37    0.76
   1   9   1    0.51    0.62
   1   9   1   -0.02    0.49
   1  -9  -1   -0.01    0.43
   1   9   1    0.22    0.43
  -1   9  -1    1.47    0.46
   1   9  -1    1.01    0.47
  -1   9   1   -0.23    0.48
  -1  -9  -1    0.83    0.81
  -1   9   1    0.31    0.60
   1   9  -1    1.61    0.60
   1   9  -1    1.60    0.66
  -1  -9  -1   -0.05    0.30
  -1  -9  -1   -0.05    0.29
  -1   9   1    0.47    0.41
   1  -9   1    0.24    0.49
  -1  -9  -1    0.83    0.58
  -3  -9   1   29.88    2.40
  -3   9  -1   27.42    1.82
  -3   9  -1   26.39    1.91
   3  -9  -1   26.17    1.89
   3   9   1   29.45    2.73
   3   9   1   28.72    2.21
   3   9   1   25.41    2.46
   3   9  -1   27.12    2.35
  -3  -9  -1   25.06    1.98
   3  -9   1   27.31    1.97
   3   9  -1   26.45    2.12
  -3   9   1   26.19    2.19
  -3  -9  -1   23.26    2.23
   3   9  -1   26.86    2.50
  -3  -9  -1   29.26    2.73
   5   9   1    4.04    1.39
   5   9   1    5.13    1.27
  -5  -9   1    6.49    1.30
  -5  -9   1    6.89    1.56
  -5  -9   1    6.48    0.92
  -5  -9   1    5.95    0.98
   5   9   1    4.42    1.00
  -5   9  -1    7.38    1.07
  -5  -9  -1    4.08    1.14
  -5   9   1    5.41    1.08
  -5  -9  -1    5.28    1.14
   5   9  -1    5.81    1.31
   5   9  -1    5.87    1.13
  -5  -9  -1    4.79    0.93
   5   9  -1    7.23    1.58
   7   9   1    6.15    1.79
   7   9   1    5.09    1.44
  -7  -9   1    5.50    1.27
   7   9   1    6.99    1.32
  -7  -9   1    5.01    1.05
  -7   9  -1    4.79    1.13
  -7  -9   1    7.27    1.51
   7   9  -1    5.21    1.70
  -7  -9  -1    7.38    1.55
  -7  -9  -1    6.59    1.20
  -7  -9  -1    4.83    1.40
   7   9  -1    5.00    1.44
   7  -9   1    6.06    1.73
   7   9  -1    4.63    1.20
  -7   9   1    4.75    1.21
   9   9   1    3.70    1.19
   9   9   1    3.71    1.78
  -9  -9   1    4.19    1.43
   9  -9  -1    5.87    2.15
   9   9  -1    3.66    1.81
  -9  -9  -1    3.86    1.37
   9  -9   1    4.46    1.93
   9   9  -1    4.73    1.25
  11  -9  -1    0.27    1.81
 -11  -9   1    0.13    1.31
  11  -9   1   -0.39    1.75
 -11  -9  -1    2.58    1.47
  13  -9  -1    2.37    2.45
 -13  -9   1    1.41    1.58
  13  -9   1    0.55    2.23
 -13  -9  -1    0.63    1.39
 -15  -9   1    1.37    1.84
  15  -9  -1    1.70    2.95
 -15  -9  -1    0.41    1.69
  15  -9   1   -0.19    2.61
  -1  -9   3    2.64    0.84
   1   9   3    2.29    0.91
   1   9   3    2.65    0.72
  -1  -9   3    2.75    0.88
   1  -9  -3    3.65    0.75
   1  -9  -3    2.78    0.60
   1   9   3    1.93    0.85
  -1   9   3    3.50    1.14
  -1   9   3    3.15    0.94
  -1  -9  -3    3.06    0.69
   1  -9   3    2.75    0.78
  -1  -9  -3    4.63    0.93
  -1  -9  -3    3.26    0.83
   3   9   3   26.86    2.27
   3   9   3   28.17    2.67
   3  -9  -3   29.05    1.99
   3  -9  -3   28.19    2.07
   3  -9  -3   26.54    1.98
   3   9   3   26.08    2.75
  -3  -9   3   27.33    2.52
  -3  -9   3   31.61    2.68
  -3  -9  -3   26.30    2.34
  -3  -9  -3   27.23    2.22
   3   9  -3   28.52    2.16
   3   9  -3   30.09    2.50
   3   9  -3   32.79    2.41
  -3   9   3   26.34    2.44
   3  -9   3   31.96    2.30
  -3  -9  -3   27.41    2.44
   5   9   3    5.87    1.51
   5  -9  -3    7.21    0.93
   5  -9  -3    6.24    0.83
  -5  -9   3    7.97    1.47
  -5  -9   3    5.50    1.40
   5   9   3    5.58    1.58
   5  -9  -3    7.68    0.79
   5   9   3    6.41    1.17
   5  -9   3    7.68    1.16
  -5  -9  -3    5.46    1.12
   5   9  -3    8.28    1.68
  -5   9   3    7.72    1.40
  -5  -9  -3    5.23    1.36
   5   9  -3    8.93    1.52
   5   9  -3    5.98    1.16
  -5  -9  -3    5.44    1.24
  -7   9  -3    1.63    0.72
   7  -9  -3    1.92    0.58
   7   9   3    1.20    1.18
  -7  -9   3    1.59    1.11
  -7  -9   3    1.15    0.60
   7   9   3    1.95    0.82
   7   9   3    1.66    1.28
   7  -9  -3    0.99    0.52
  -7  -9   3    1.25    0.68
   7  -9   3    3.26    1.31
   7   9  -3    1.36    1.38
  -7   9   3    1.68    0.99
   7   9  -3    1.12    0.81
  -7  -9  -3    1.96    1.23
  -7  -9  -3    1.05    0.86
  -7  -9  -3    1.28    0.98
   9  -9  -3   30.61    4.40
   9   9   3   34.52    4.14
   9   9   3   34.29    3.05
  -9  -9   3   38.07    3.52
   9  -9   3   36.28    3.92
  -9  -9  -3   37.41    3.33
   9   9  -3   27.73    3.98
  -9   9   3   38.30    3.81
  11  -9  -3    2.59    2.13
 -11  -9   3    0.01    1.33
  11  -9   3    0.87    1.72
 -11  -9  -3   -1.50    1.10
 -13  -9   3    6.19    2.11
  13  -9  -3    5.09    2.98
 -13  -9  -3    6.27    1.89
  13  -9   3    4.32    2.45
 -15  -9   3    2.80    1.96
  15  -9  -3    1.56    3.11
  15  -9   3   -0.38    2.45
 -15  -9  -3    2.34    1.83
   1   9   5    2.01    0.98
   1  -9  -5    2.11    0.68
  -1  -9   5    2.24    0.74
   1   9   5    1.12    1.01
   1  -9  -5    1.99    0.73
  -1  -9   5    2.50    0.99
   1  -9  -5    1.02    0.68
  -1  -9  -5    2.49    0.88
  -1  -9  -5    1.18    0.74
  -1  -9  -5    1.64    0.69
  -1   9   5    1.61    0.84
   1  -9   5    2.08    0.89
  -3  -9   5  137.62    8.22
   3  -9  -5  130.63    7.88
   3   9   5  127.69    8.36
   3   9   5  131.63    8.50
  -3  -9   5  129.32    8.13
   3  -9  -5  129.94    7.69
   3  -9  -5  128.30    7.59
  -3  -9  -5  127.49    7.90
  -3  -9  -5  130.04    8.24
   3   9  -5  121.56    7.77
  -3  -9  -5  134.14    7.85
   3   9  -5  122.42    7.57
  -3   9   5  130.05    8.16
   3  -9   5  130.95    8.02
   5  -9  -5    7.05    0.92
  -5   9  -5    4.89    1.20
  -5  -9   5    6.54    1.61
   5  -9  -5    4.22    1.02
   5   9   5    6.29    1.63
   5   9   5    5.05    1.55
   5   9   5    4.81    1.07
  -5  -9   5    7.43    1.51
  -5  -9  -5    5.24    1.51
   5   9  -5    7.44    1.62
  -5  -9  -5    5.30    1.19
   5   9  -5    8.61    2.14
  -5  -9  -5    4.43    1.23
  -5   9   5    6.36    1.40
   5  -9   5    6.91    1.37
   5   9  -5    6.94    1.20
   7   9   5   -0.27    1.11
   7   9   5    0.58    0.70
  -7  -9   5    0.48    1.06
   7   9   5    0.47    1.16
   7   9  -5    2.03    1.48
  -7  -9  -5    0.42    1.00
   7  -9   5    0.71    1.04
  -7   9   5    1.56    0.99
  -7  -9  -5    1.77    1.35
   7   9  -5    0.97    0.85
  -7  -9  -5    0.50    0.83
  -9  -9   5   17.15    2.61
   9   9   5   15.48    2.78
  -9  -9  -5   18.76    3.18
  -9   9   5   18.26    2.56
   9  -9   5   18.39    2.81
  -9  -9  -5   15.75    2.34
 -11  -9   5   -1.46    1.21
  11  -9  -5    0.24    2.13
  11  -9   5    0.12    1.60
 -11  -9  -5   -0.30    1.27
 -13  -9   5    7.28    2.40
  13  -9  -5    9.90    3.55
  13  -9   5    6.27    2.77
 -13  -9  -5    9.24    2.25
   1  -9  -7    4.29    1.00
   1   9   7    5.41    1.58
   1  -9  -7    5.06    1.06
   1  -9  -7    4.87    1.26
   1   9   7    5.08    1.31
  -1  -9   7    4.68    0.94
  -1  -9   7    3.63    1.26
  -1  -9  -7    5.36    1.09
  -1  -9  -7    4.00    1.12
  -1  -9  -7    7.14    1.49
   1  -9   7    4.81    1.39
  -1   9   7    4.01    1.20
   3  -9  -7   25.37    2.48
  -3  -9   7   22.82    2.45
   3   9   7   24.51    2.95
  -3  -9   7   23.43    2.84
   3   9   7   28.86    3.07
   3  -9  -7   24.41    2.10
  -3  -9  -7   23.25    2.55
   3   9  -7   24.52    2.04
  -3  -9  -7   23.25    2.27
   3  -9   7   27.34    2.95
  -3  -9  -7   26.89    2.88
  -3   9   7   22.23    2.73
   3   9  -7   22.91    1.85
  -5   9  -7    7.30    1.63
   5   9   7   12.27    2.36
   5   9   7   10.33    1.97
  -5  -9   7   12.61    2.26
   5  -9  -7    9.97    1.32
   5  -9  -7    9.02    1.56
  -5  -9  -7    9.41    1.69
   5   9  -7    9.46    1.49
  -5   9   7    9.52    1.79
  -5  -9  -7   10.89    2.15
   5  -9   7    9.50    1.73
  -5  -9  -7    9.91    1.55
   5   9  -7    8.64    1.75
  -7  -9   7    0.71    1.29
  -7   9  -7    0.81    0.97
   7   9   7   -0.70    1.23
  -7  -9  -7    0.23    1.34
  -7   9   7   -0.44    0.95
  -7  -9  -7    0.84    1.11
   7  -9   7    0.14    0.94
  -9  -9   7   19.41    3.12
   9   9   7   19.99    3.34
  -9  -9  -7   16.44    3.23
  -9  -9  -7   16.31    2.48
   9  -9   7   20.27    2.75
 -11  -9   7    1.24    1.76
  11   9   7    0.36    1.76
 -11  -9  -7    2.47    1.50
  11  -9   7    1.18    1.59
 -13  -9   7    4.33    2.17
  13  -9   7    3.54    2.30
 -13  -9  -7    4.37    1.96
   1   9   9   11.66    2.40
   1   9   9    7.54    1.67
  -1  -9   9    7.82    1.25
  -1  -9   9    9.04    1.94
   1  -9  -9    8.90    1.85
   1  -9  -9   11.68    1.70
  -1  -9  -9   10.57    1.61
  -1   9   9    9.20    1.79
  -1  -9  -9   10.03    1.69
   1  -9   9    8.91    2.02
  -1  -9  -9   10.30    2.00
   3  -9  -9   -0.10    0.73
   3  -9  -9   -0.26    0.89
  -3  -9   9    0.70    1.13
  -3  -9   9   -0.57    0.76
   3   9   9    0.08    1.11
   3   9   9    0.63    1.05
  -3   9  -9    1.17    1.15
   3  -9   9    0.40    1.18
  -3  -9  -9   -0.18    0.70
  -3   9   9    0.17    0.83
  -3  -9  -9   -0.13    0.87
  -3  -9  -9   -0.23    1.03
   5  -9  -9    1.75    1.04
   5  -9  -9    1.50    0.92
   5   9   9    1.89    1.52
  -5   9  -9    1.20    1.30
  -5  -9   9    0.94    1.32
  -5   9   9    2.76    1.26
  -5  -9  -9    2.78    1.33
  -5  -9  -9    1.94    1.04
  -5  -9  -9   -0.38    1.27
   5  -9   9    2.19    1.32
  -7  -9   9    3.12    1.72
   7   9   9    1.66    1.63
  -7   9  -9    2.97    1.36
  -7  -9  -9    3.55    1.91
  -7  -9  -9    4.48    1.41
   7  -9   9    4.45    1.17
   9   9   9   11.58    2.78
  -9  -9   9   13.56    2.69
  -9  -9  -9   10.53    2.17
   9  -9   9   11.55    2.10
  11   9   9    0.28    1.86
 -11  -9   9   -0.15    1.66
  11  -9   9    0.68    1.59
 -11  -9  -9   -0.06    1.42
 -13  -9   9    2.46    2.04
 -13  -9  -9   -0.30    1.56
  13  -9   9    2.67    2.15
   1  -9 -11    4.93    1.46
   1  -9 -11    5.23    1.66
  -1  -9  11    6.64    2.01
  -1  -9  11    8.20    1.27
   1   9  11    7.28    2.33
  -1  -9 -11    4.68    1.44
  -1  -9 -11    5.20    1.30
   1  -9  11    7.99    2.14
  -1  -9 -11    4.59    1.80
   3  -9 -11   17.15    2.57
  -3   9 -11   14.58    2.66
   3   9  11   14.73    2.97
   3  -9 -11   15.23    2.15
  -3  -9  11   22.38    3.13
  -3  -9  11   15.53    2.18
   3  -9  11   10.87    2.40
  -3  -9 -11   13.66    2.20
  -3  -9 -11   15.33    2.83
  -3  -9 -11   15.83    2.12
   5  -9 -11    0.53    0.99
  -5   9 -11    3.31    1.63
   5  -9 -11    2.35    1.35
  -5  -9  11    2.50    1.66
   5   9  11    1.60    1.75
  -5  -9 -11    2.94    1.85
  -5  -9 -11    0.58    1.24
  -5  -9 -11    2.90    1.22
   5  -9  11    2.54    1.57
  -7   9 -11    4.42    1.72
  -7  -9  11    2.80    1.78
   7   9  11    3.75    2.14
   7  -9  11    3.23    0.97
  -7  -9 -11    2.79    1.49
  -9  -9  11    0.01    1.66
   9   9  11    0.31    1.77
  -9  -9 -11    1.09    1.38
   9  -9  11    0.97    1.20
  11   9  11   -1.72    1.99
 -11  -9  11    2.05    2.05
 -11  -9 -11    2.37    1.75
  11  -9  11    2.13    1.68
  -1   9 -13    2.08    1.71
   1  -9 -13    1.34    1.27
   1  -9 -13    0.61    1.47
  -1  -9  13    1.24    0.88
  -1  -9  13    1.87    1.70
   1   9  13    0.59    1.52
  -1   9  13    0.76    1.55
  -1  -9 -13    1.99    1.32
  -1  -9 -13    1.63    1.62
   1  -9  13    2.45    1.68
  -3  -9  13    2.23    1.68
   3   9  13    1.10    1.72
   3  -9 -13    0.11    1.34
   3  -9 -13    2.48    1.35
  -3   9 -13    0.79    1.56
  -3  -9 -13    0.70    1.30
   3  -9  13   -0.61    1.38
  -5  -9  13    0.16    1.64
   5   9  13    0.09    1.70
   5  -9 -13    0.08    1.22
  -5   9 -13   -1.27    1.31
  -5  -9 -13   -0.43    1.17
   5  -9  13    1.00    1.64
   7   9  13   -0.12    1.84
  -7   9 -13    1.06    1.70
  -7  -9  13    2.32    2.04
  -7  -9 -13    2.12    1.64
  -9  -9  13    3.83    2.44
   9   9  13    6.08    2.80
   9  -9  13    6.32    1.49
  -9  -9 -13    7.18    2.26
 -11  -9  13    0.89    2.14
  11   9  13   -1.85    2.04
  11  -9  13    0.88    1.62
 -11  -9 -13   -0.11    1.66
  -1   9 -15   -0.28    1.73
   1   9  15    2.77    2.18
  -1  -9  15   -0.22    1.66
  -1  -9  15   -0.21    0.90
   1  -9 -15    1.10    1.40
  -1  -9 -15   -0.68    1.31
   1   9 -15    2.95    1.96
  -1   9  15    0.75    1.83
   1  -9  15    0.47    1.81
   3   9  15    5.79    2.46
  -3  -9  15    4.69    2.30
  -3   9 -15    5.03    2.30
   3  -9 -15    9.87    2.30
  -3  -9 -15    7.58    2.15
   3  -9  15    8.34    2.40
  -5   9 -15   -0.88    1.58
  -5  -9  15    1.55    1.97
   5  -9 -15    0.01    1.38
   5   9  15   -0.78    1.74
  -5  -9 -15   -0.05    1.59
   5  -9  15    0.99    1.88
  -7  -9  15   -0.72    1.81
   7   9  15   -1.42    2.02
  -7   9 -15   -0.15    1.90
  -7  -9 -15    0.61    1.60
   9   9  15   -0.06    2.45
  -9  -9  15    3.47    2.67
  -9  -9 -15    2.41    1.88
  -1  -9  17    5.01    2.26
  -1   9 -17    3.67    2.27
   1  -9 -17    1.41    1.81
   1   9  17    5.76    2.57
  -1   9  17    5.64    2.64
   1   9 -17    3.18    2.25
  -1  -9 -17    3.26    1.96
   1  -9  17    1.93    2.22
   3  -9 -17    0.15    1.65
   3   9  17   -0.77    1.91
  -3   9 -17   -0.20    1.82
  -3  -9  17    0.83    2.06
   3   9 -17   -1.68    1.72
   3  -9  17   -0.26    1.94
  -3  -9 -17    0.13    1.67
  -5   9 -17    4.36    2.24
  -5  -9  17   -0.30    2.03
   5  -9 -17   -0.60    1.71
   5   9  17   -0.14    2.12
   5   9 -17   -0.15    2.03
  -5  -9 -17    0.34    1.78
   7   9  17   -3.32    1.93
  -7   9 -17    0.76    1.95
  -7  -9  17    0.98    2.33
  -7  -9 -17    0.56    1.87
   1   9  19    0.38    2.19
  -1  -9  19    3.74    2.50
   1  -9 -19   -0.99    1.85
  -1   9 -19    2.35    2.32
  -1  -9  19    2.49    1.22
   1   9 -19    2.08    2.42
  -1  -9 -19    2.48    2.10
   1  -9  19    4.48    2.54
  -1   9  19    3.66    2.52
   3   9  19    5.01    2.83
  -3  -9  19    0.61    2.32
  -3   9 -19   -2.58    1.93
   3  -9 -19   -1.69    1.88
   3   9 -19    0.95    2.50
   3  -9  19    0.57    2.17
  -3  -9 -19   -1.36    1.73
   0 -10   0  414.35   23.18
   0  10   0  412.93   23.28
   0  10   0  400.90   23.37
   0  10   0  421.96   23.06
  -2  10   0  100.99    5.98
   2  10   0   97.08    5.95
   2  10   0   96.74    6.24
  -2  10   0   91.30    5.74
  -2 -10   0   98.80    6.11
   2  10   0   98.47    6.38
  -2  10   0   98.63    6.31
   2 -10   0   97.50    5.85
  -4 -10   0  100.27    6.07
  -4 -10   0  102.22    6.02
   4 -10   0  102.96    5.94
  -4  10   0  101.24    6.26
   4  10   0   97.21    6.84
  -4 -10   0  101.42    6.95
  -4 -10   0  101.59    6.45
   4  10   0  101.11    6.34
   4  10   0  101.07    6.63
  -6 -10   0   20.02    1.89
  -6  10   0   23.79    2.13
  -6 -10   0   20.15    2.01
  -6 -10   0   18.68    2.38
   6  10   0   15.89    2.41
   6  10   0   18.98    2.05
   6  10   0   20.22    2.88
   8  10   0   10.33    2.47
   8  10   0   12.32    1.81
  -8 -10   0   11.59    2.07
 -10 -10   0  127.47    8.36
  10 -10   0  126.52    9.48
  10  10   0  121.32    8.20
  12 -10   0   45.16    6.06
 -12 -10   0   51.47    4.56
 -14 -10   0   11.29    2.50
  14 -10   0    9.29    3.54
   0  10  -2  173.46   10.47
   0  10   2  198.25   10.81
   0 -10  -2  190.96   10.53
   0  10   2  200.44   11.34
   0  10   2  186.21   11.11
   0  10  -2  169.42   10.54
   0 -10   2  167.56   10.82
   0 -10  -2  195.94   10.80
   0 -10  -2  193.13   10.48
  -2 -10   2  110.46    7.15
  -2 -10   2  114.44    6.90
   2  10   2   97.74    7.01
   2 -10  -2  111.27    6.52
   2  10   2  108.96    6.72
   2  10   2  108.02    7.21
   2  10  -2  112.61    6.86
  -2  10   2  111.55    6.95
  -2 -10  -2  110.09    6.52
  -2 -10  -2  106.24    6.75
   2  10  -2  113.00    6.82
   2  10  -2  107.58    6.57
   2 -10   2  109.85    6.64
  -2 -10  -2  120.22    7.55
   4  10   2    9.10    1.41
  -4 -10   2   11.44    1.68
  -4  10  -2   10.86    1.08
   4  10   2   10.72    1.96
   4 -10  -2   11.64    1.13
  -4  10  -2   11.67    0.98
   4  10   2   10.97    1.79
  -4 -10  -2    9.99    1.36
  -4 -10  -2    8.53    1.42
   4  10  -2   10.17    1.81
   4  10  -2   10.29    1.41
   4  10  -2    9.36    1.55
  -4  10   2   10.77    1.57
  -4 -10  -2   10.40    1.61
   4 -10   2   13.07    1.40
   6  10   2   37.60    3.10
  -6 -10   2   39.29    2.59
  -6  10  -2   38.99    2.82
  -6 -10   2   40.10    3.35
   6  10   2   34.54    3.73
   6  10   2   37.61    3.56
  -6 -10   2   38.49    2.68
  -6 -10  -2   36.68    3.22
  -6 -10  -2   36.92    2.99
   6  10  -2   39.22    3.80
  -6  10   2   40.88    3.26
  -6 -10  -2   37.56    3.32
   6  10  -2   37.68    3.10
   8  10   2   -0.30    1.25
  -8 -10   2    2.26    1.26
   8  10   2    0.06    0.79
   8  10  -2    0.53    1.46
   8  10  -2    0.77    0.96
   8 -10   2    0.40    1.29
  -8 -10  -2    1.28    1.12
  10 -10  -2    0.21    1.81
 -10 -10   2    0.93    1.36
  10  10   2    0.32    0.94
  10 -10   2    0.80    1.72
 -10 -10  -2   -1.93    1.00
  12 -10  -2    0.34    2.15
 -12 -10   2   -0.51    1.38
  12 -10   2   -0.91    1.92
 -12 -10  -2    0.56    1.46
  14 -10  -2    6.89    3.41
 -14 -10   2   10.33    2.58
  14 -10   2    3.11    2.72
 -14 -10  -2    5.29    2.02
   0  10   4   76.43    5.18
   0 -10  -4   80.13    4.76
   0 -10   4   59.88    4.79
   0  10   4   75.63    5.46
   0 -10  -4   72.06    4.59
   0 -10  -4   75.45    4.79
   2  10   4    6.90    1.17
  -2 -10   4    4.48    1.12
   2  10   4    7.51    1.55
  -2 -10   4    5.32    1.24
   2 -10  -4    4.62    0.83
   2  10   4    8.44    1.57
   2 -10  -4    3.98    0.87
   2 -10  -4    2.49    0.70
   2 -10   4    5.48    1.14
  -2  10   4    6.33    1.30
   2  10  -4    3.95    0.71
  -2 -10  -4    6.71    1.22
  -2 -10  -4    3.34    0.98
  -2 -10  -4    4.29    0.88
   2  10  -4    4.68    0.89
  -4 -10   4    3.33    1.23
   4  10   4    5.03    1.43
   4 -10  -4    4.39    0.91
  -4 -10   4    3.01    1.19
   4 -10  -4    5.24    0.84
   4  10   4    4.52    1.31
   4  10   4    4.24    1.02
   4 -10  -4    5.29    0.84
  -4 -10  -4    5.30    1.24
  -4 -10  -4    4.00    1.00
   4  10  -4    5.19    1.14
   4 -10   4    3.64    1.11
  -4 -10  -4    5.84    1.34
  -4  10   4    5.40    1.31
   4  10  -4    4.35    1.25
   4  10  -4    5.29    1.02
   6 -10  -4   35.12    2.56
   6  10   4   37.45    3.66
  -6  10  -4   37.77    2.70
   6  10   4   35.23    3.70
  -6 -10   4   35.10    3.28
   6  10   4   35.57    2.92
   6 -10  -4   33.02    2.45
  -6  10   4   33.41    3.14
  -6 -10  -4   31.92    3.01
  -6 -10  -4   35.88    3.25
   6  10  -4   35.45    3.64
  -6 -10  -4   34.76    3.45
   6 -10   4   36.65    2.63
   6  10  -4   35.73    2.99
  -8 -10   4  177.80   11.15
   8  10   4  174.88   11.59
   8  10   4  178.57   10.85
  -8 -10  -4  173.79   10.97
  -8  10   4  168.11   11.11
   8 -10   4  190.90   11.45
   8  10  -4  174.50   12.53
 -10 -10   4    4.62    1.77
  10 -10   4    2.47    1.76
 -10 -10  -4    2.89    1.54
  12 -10  -4    4.66    2.89
 -12 -10   4    2.54    1.73
 -12 -10  -4    2.88    1.74
  12 -10   4    5.23    2.37
  14 -10  -4    7.06    3.54
 -14 -10   4    4.46    2.25
  14 -10   4    6.94    3.15
 -14 -10  -4    8.49    2.36
   0  10   6  228.21   14.22
   0 -10  -6  229.44   13.33
   0 -10   6  204.26   13.13
   0 -10   6  221.74   13.63
   0 -10  -6  235.49   13.31
   0 -10  -6  246.84   13.70
   0  10   6  244.70   13.92
  -2 -10   6   67.63    4.85
   2  10   6   61.60    5.07
   2  10   6   65.20    4.96
   2 -10  -6   66.06    4.29
  -2 -10   6   63.67    4.51
   2 -10  -6   64.04    4.53
   2 -10  -6   69.19    4.32
  -2 -10  -6   66.43    4.42
   2 -10   6   58.04    4.58
  -2 -10  -6   64.35    4.45
  -2 -10  -6   67.16    4.84
  -2  10   6   61.42    4.72
   4 -10  -6   22.05    1.92
  -4 -10   6   23.77    2.85
  -4 -10   6   19.51    2.57
   4  10   6   20.70    2.79
   4 -10  -6   22.54    2.14
   4  10   6   15.32    2.57
   4 -10  -6   20.07    1.79
   4  10  -6   20.43    1.92
  -4 -10  -6   19.73    2.08
  -4 -10  -6   18.99    2.28
  -4  10   6   20.22    2.51
   4 -10   6   22.83    2.57
  -4 -10  -6   19.79    2.60
   4  10  -6   16.63    2.17
  -6  10  -6   15.70    2.00
   6 -10  -6   14.91    1.48
   6  10   6   15.90    2.03
  -6 -10   6   22.76    2.84
   6  10   6   18.07    2.92
   6  10   6   16.36    2.75
  -6 -10  -6   16.95    2.33
  -6 -10  -6   15.57    2.62
  -6  10   6   14.55    2.34
   6 -10   6   19.51    2.12
  -8 -10   6    1.40    1.33
   8  10   6    0.79    1.46
  -8 -10  -6   -0.48    1.11
  -8 -10  -6    0.52    1.54
  -8  10   6    0.22    1.07
   8 -10   6   -0.47    1.03
 -10 -10   6    5.11    1.90
 -10 -10  -6    2.41    1.47
  10 -10   6    4.15    1.88
 -12 -10   6    0.97    1.70
 -12 -10  -6    1.38    1.65
  12 -10   6    0.27    1.85
 -14 -10   6   13.11    2.99
  14 -10   6   11.67    3.33
 -14 -10  -6    8.74    2.54
   0 -10   8   73.15    4.62
   0 -10  -8   68.42    4.98
   0 -10   8   76.48    5.57
   0  10   8   78.33    5.61
   0 -10  -8   81.99    5.17
   0 -10  -8   82.24    5.61
   0  10   8   73.08    6.06
  -2 -10   8   10.81    1.57
   2 -10  -8   10.71    1.54
   2 -10  -8   11.54    1.86
   2 -10  -8    7.48    1.40
  -2 -10   8    9.26    1.94
   2  10   8   13.73    2.17
   2  10   8    9.29    2.19
  -2  10   8   11.88    1.98
   2 -10   8    8.47    1.90
  -2 -10  -8   12.09    2.07
  -2 -10  -8   10.61    1.75
  -2 -10  -8   10.57    1.59
  -4 -10   8  148.16    9.67
  -4 -10   8  154.74    9.63
  -4  10  -8  143.36    9.48
   4 -10  -8  151.13    9.33
   4  10   8  157.51   10.74
   4 -10  -8  147.37    8.85
   4  10   8  145.26   10.02
  -4 -10  -8  146.78    9.17
  -4 -10  -8  147.53    9.28
  -4  10   8  147.44    9.55
   4  10  -8  140.70    8.85
   4 -10   8  144.34    9.42
  -4 -10  -8  152.00    9.89
   6 -10  -8    6.26    1.12
   6  10   8    4.04    1.83
  -6 -10   8    2.48    1.52
  -6  10  -8    2.82    1.31
   6 -10   8    5.32    1.60
  -6 -10  -8    5.05    1.45
  -6  10   8    5.67    1.65
  -6 -10  -8    2.75    1.65
   8  10   8    1.90    1.81
  -8 -10   8    0.47    1.56
   8 -10   8    1.65    1.23
  -8 -10  -8    2.94    1.88
  -8 -10  -8    5.65    1.71
 -10 -10   8   62.44    5.47
  10  10   8   47.75    6.33
  10 -10   8   60.37    5.05
 -10 -10  -8   57.30    4.97
 -12 -10   8   55.71    6.05
 -12 -10  -8   55.47    5.04
  12 -10   8   51.78    5.39
   0 -10 -10  138.19    9.09
   0  10  10  134.16    9.72
   0 -10 -10  133.24    8.51
   0 -10 -10  136.62    8.64
   0 -10  10  129.41    9.05
   2  10  10   61.22    5.57
  -2 -10  10   53.83    4.96
   2 -10 -10   57.52    4.85
  -2 -10  10   62.21    4.33
   2 -10 -10   63.00    4.41
   2 -10  10   59.73    5.03
  -2 -10 -10   56.75    4.43
  -2 -10 -10   60.51    4.59
  -2 -10 -10   63.79    5.21
   4 -10 -10    1.56    0.99
   4  10  10    0.74    1.41
  -4 -10  10    0.32    1.38
   4 -10 -10    0.93    1.37
  -4  10 -10    3.14    1.64
  -4 -10 -10    7.86    2.10
   4 -10  10   -0.13    1.36
  -4 -10 -10    0.83    1.19
  -6 -10  10    5.88    1.96
  -6  10 -10    4.78    1.65
   6  10  10    7.30    2.34
   6 -10 -10    4.63    1.27
   6 -10  10    6.92    1.82
  -6 -10 -10    6.98    1.78
  -6 -10 -10    7.50    2.39
  -8 -10  10   -0.19    1.51
   8  10  10    0.09    1.81
  -8 -10 -10    1.02    1.40
   8 -10  10   -0.26    0.92
 -10 -10  10    3.40    2.00
  10  10  10    3.56    2.29
  10 -10  10    0.66    1.38
 -10 -10 -10    1.90    1.54
 -12 -10  10    1.95    2.10
 -12 -10 -10   -0.96    1.53
  12 -10  10    0.49    1.81
   0 -10 -12   22.09    3.32
   0  10  12   25.00    4.07
   0 -10 -12   20.52    2.75
   0 -10  12   26.65    3.69
  -2 -10  12    0.06    1.54
   2 -10 -12    0.47    1.31
   2  10  12    0.73    1.68
  -2  10 -12    2.92    1.66
  -2 -10  12    0.21    0.94
   2 -10 -12    0.35    1.06
   2 -10  12    1.04    1.41
  -2 -10 -12    1.66    1.22
  -2 -10 -12    0.73    1.45
  -4  10 -12    0.03    1.48
   4 -10 -12    0.56    1.03
   4  10  12   -0.21    1.53
  -4 -10  12   -0.57    1.57
   4 -10  12    0.24    1.59
  -4 -10 -12    1.90    1.29
  -4 -10 -12    0.57    1.68
   6  10  12   16.76    3.48
  -6  10 -12   13.25    2.64
  -6 -10  12   14.46    3.01
   6 -10 -12   15.32    2.25
  -6 -10 -12   17.93    2.73
   6 -10  12   16.06    2.78
  -8 -10  12   48.76    5.58
   8  10  12   56.77    6.17
  -8 -10 -12   50.81    4.73
  10  10  12    4.92    2.68
 -10 -10  12    2.00    2.07
 -10 -10 -12   -0.07    1.59
  10 -10  12    3.04    1.44
   0  10 -14   27.35    3.84
   0 -10  14   22.21    3.50
   0 -10 -14   18.19    2.83
   2 -10 -14   22.40    3.12
   2 -10 -14   27.53    4.62
  -2 -10  14   24.45    3.76
  -2  10 -14   30.02    4.14
   2  10  14   22.46    3.93
  -2 -10 -14   26.91    3.35
   2 -10  14   28.85    3.94
  -4  10 -14    3.22    2.05
   4 -10 -14    0.14    1.32
  -4 -10  14    1.80    1.86
   4  10  14    3.65    2.19
   4 -10  14    5.51    2.21
  -4 -10 -14    6.44    2.00
  -6  10 -14   -1.67    1.50
   6  10  14    4.15    2.47
   6 -10 -14    2.65    1.43
  -6 -10  14    0.21    2.01
  -6 -10 -14   -1.11    1.39
   8  10  14    4.95    2.63
  -8 -10  14    0.61    2.24
  -8 -10 -14   -0.50    1.48
  10  10  14   -2.00    2.39
 -10 -10  14   -1.98    2.04
  10 -10  14   -0.62    1.03
 -10 -10 -14    0.35    1.69
   0 -10 -16   28.00    3.76
   0  10  16   30.11    4.82
   0  10 -16   21.39    3.79
   0 -10  16   19.44    3.54
   2 -10 -16   -0.09    1.44
  -2  10 -16    1.39    1.97
   2  10  16    1.72    1.95
  -2 -10  16    0.49    1.83
   2  10 -16    1.00    1.92
   2 -10  16    0.50    1.94
  -2  10  16    2.23    2.26
  -2 -10 -16   -0.30    1.43
   4 -10 -16   36.52    4.32
  -4  10 -16   42.23    5.08
  -4 -10  16   40.91    5.31
   4  10  16   50.18    6.14
  -4 -10 -16   32.53    4.25
   4 -10  16   36.35    4.78
   6 -10 -16   -0.23    1.61
  -6  10 -16   -1.13    1.91
  -6 -10  16   -2.35    1.79
   6  10  16   -0.11    2.32
  -6 -10 -16    0.08    1.60
  -8 -10  16    1.56    2.52
   8  10  16    0.44    2.56
  -8 -10 -16    3.93    2.21
   0 -10  18   12.56    3.28
   0 -10 -18   19.85    3.52
   0  10 -18   18.24    3.76
   0  10  18   25.32    4.70
   2 -10 -18   -0.49    1.73
  -2 -10  18    5.77    2.53
   2  10  18    2.67    2.56
  -2  10 -18    2.13    2.30
  -2  10  18    5.67    3.07
   2  10 -18    5.63    2.71
  -2 -10 -18    4.30    2.25
   2 -10  18    4.80    2.40
   4  10  18    2.06    2.42
  -4 -10  18    4.30    2.36
  -4  10 -18    0.73    2.24
   4 -10 -18   -1.37    1.54
   4  10 -18    0.22    2.02
  -4 -10 -18    0.72    1.83
   4 -10  18    0.28    2.09
  -1  11  -1   19.95    1.53
  -1 -11   1   19.97    1.90
   1  11   1   12.69    1.88
  -1 -11   1   18.23    2.33
  -1  11  -1   22.46    1.77
   1  11   1   17.26    1.70
   1 -11  -1   15.71    1.76
   1  11   1   14.70    1.99
  -1  11   1   17.25    1.91
  -1  11   1   14.95    2.07
   1 -11   1   19.65    1.77
   1  11  -1   18.88    1.86
  -1  11   1   14.34    1.56
  -1 -11  -1   15.14    1.85
   1  11  -1   20.49    1.66
   1  11  -1   21.67    2.00
   3  11   1   19.86    2.43
  -3  11  -1   21.42    1.66
  -3 -11   1   23.98    2.22
  -3 -11   1   17.91    2.50
   3  11   1   20.90    2.70
   3 -11  -1   22.26    1.78
  -3  11  -1   21.80    1.84
   3  11   1   23.61    2.08
   3  11  -1   18.80    2.46
  -3 -11  -1   18.14    2.19
  -3  11   1   23.45    2.12
   3  11  -1   22.86    1.99
   3  11  -1   21.81    2.21
  -3 -11  -1   20.08    1.65
   3 -11   1   27.34    1.93
  -3 -11  -1   19.79    1.73
  -3 -11  -1   16.05    2.52
   5 -11  -1   44.02    2.86
  -5  11  -1   51.00    3.33
   5  11   1   42.86    4.15
   5  11   1   40.20    3.71
  -5 -11   1   46.57    3.67
   5  11   1   43.47    3.43
   5  11  -1   48.53    3.47
   5  11  -1   49.57    4.23
   5 -11   1   51.67    3.07
  -5  11   1   42.99    3.45
  -5 -11  -1   39.70    3.55
  -5 -11  -1   40.13    3.12
   7  11   1    1.15    1.40
  -7 -11   1    1.34    1.16
   7  11   1    1.83    0.99
   7  11  -1    1.95    0.94
   7  11  -1    1.41    1.44
  -7 -11  -1    1.72    1.09
  -9 -11   1   15.29    2.42
   9  11   1   14.11    2.15
  -9 -11  -1   17.06    2.45
   9  11  -1   16.01    3.10
  11 -11  -1    1.19    2.08
 -11 -11   1    2.24    1.60
 -11 -11  -1    2.65    1.63
  11 -11   1    1.71    1.99
 -13 -11   1    6.56    2.14
  13 -11  -1    6.89    3.21
 -13 -11  -1    4.69    1.96
  13 -11   1    2.41    2.51
   1 -11  -3  120.51    7.17
  -1 -11   3  133.08    7.99
   1  11   3  126.28    7.57
   1  11   3  124.65    8.08
   1 -11  -3  121.73    7.42
  -1 -11   3  124.14    7.71
   1 -11  -3  119.28    7.24
   1  11   3  122.30    8.03
   1 -11   3  131.62    7.64
  -1  11   3  125.05    7.92
  -1 -11  -3  120.75    7.30
  -1  11   3  121.51    8.12
  -1 -11  -3  128.40    7.59
  -1 -11  -3  116.75    7.39
   1  11  -3  127.49    7.39
   1  11  -3  125.40    7.23
   3  11   3    1.06    0.68
   3 -11  -3    3.09    0.74
   3  11   3    2.41    1.19
  -3 -11   3    2.69    1.12
   3  11   3    3.49    1.21
  -3 -11   3    1.19    1.02
   3  11  -3    1.67    0.96
  -3 -11  -3    2.81    0.78
   3  11  -3    0.89    0.63
  -3  11   3    2.52    1.03
  -3 -11  -3    2.54    0.96
   3 -11   3    1.02    0.80
  -3 -11  -3    2.92    0.93
  -5 -11   3   82.97    5.80
   5  11   3   82.87    5.53
   5  11   3   86.98    6.13
   5 -11  -3   85.12    4.96
   5  11   3   87.98    6.38
  -5  11  -3   85.77    4.90
  -5  11   3   78.19    5.68
   5  11  -3   86.53    5.54
   5  11  -3   77.02    6.07
   5 -11   3   85.05    5.36
  -5 -11  -3   81.17    5.68
  -5 -11  -3   79.96    5.65
  -5 -11  -3   78.31    5.43
  -7 -11   3   33.02    3.55
   7  11   3   30.23    3.94
   7  11   3   36.75    3.07
  -7 -11  -3   32.93    3.15
   7  11  -3   31.61    4.04
  -9 -11   3   21.92    2.97
   9  11   3   19.53    2.53
  -9 -11  -3   23.00    3.00
   9 -11   3   23.38    3.36
 -11 -11   3   -0.22    1.43
  11 -11   3    0.52    1.72
 -11 -11  -3    0.38    1.38
 -13 -11   3    2.04    1.97
 -13 -11  -3    1.37    1.72
  13 -11   3    2.16    2.40
  -1 -11   5   40.99    3.18
  -1 -11   5   35.20    3.23
   1  11   5   35.81    3.59
   1 -11  -5   43.81    2.99
   1 -11  -5   37.01    2.98
   1  11   5   35.09    3.45
   1 -11  -5   39.83    2.81
  -1 -11  -5   39.29    2.86
  -1  11   5   36.24    3.74
  -1  11   5   36.93    3.35
   1 -11   5   41.70    3.27
  -1 -11  -5   39.03    3.17
  -1 -11  -5   36.74    3.02
   3 -11  -5    3.56    0.94
   3  11   5    7.24    1.72
   3 -11  -5    5.17    0.94
  -3 -11   5    5.32    1.41
   3  11   5    4.31    1.32
   3 -11  -5    5.31    0.99
  -3 -11   5    5.21    1.35
  -3 -11  -5    4.36    1.31
  -3 -11  -5    5.31    1.28
  -3  11   5    4.91    1.36
   3  11  -5    4.29    1.13
   3 -11   5    4.39    1.23
  -3 -11  -5    3.55    0.94
   3  11  -5    3.55    0.84
   5 -11  -5  184.27   10.87
   5  11   5  182.56   11.84
   5 -11  -5  181.85   10.59
   5  11   5  182.87   11.14
   5  11   5  187.82   11.90
  -5 -11   5  187.73   11.48
   5 -11   5  194.11   11.17
  -5 -11  -5  182.45   11.28
  -5 -11  -5  190.87   11.63
   5  11  -5  182.07   11.15
  -5  11   5  180.93   11.52
   7  11   5   17.36    2.83
   7  11   5   20.49    2.41
  -7 -11   5   14.51    2.39
  -7  11   5   16.57    2.51
  -7 -11  -5   14.55    2.29
  -9 -11   5   35.08    4.11
   9 -11   5   41.44    4.10
  -9 -11  -5   41.48    3.86
 -11 -11   5    5.51    2.02
 -11 -11  -5    5.50    1.96
  11 -11   5    8.06    2.47
 -13 -11   5    9.78    2.62
 -13 -11  -5    8.97    2.47
  13 -11   5   11.42    3.17
   1 -11  -7    1.57    0.81
   1 -11  -7    2.05    1.04
  -1 -11   7    3.36    0.96
   1  11   7    3.37    1.29
   1 -11  -7    1.92    0.94
  -1 -11   7    5.40    1.52
   1  11   7    2.87    1.37
  -1  11   7    3.02    1.55
   1 -11   7    2.31    1.22
  -1  11   7    1.57    1.10
  -1 -11  -7    2.01    1.06
  -1 -11  -7    3.91    0.99
  -1 -11  -7    3.37    1.10
  -3 -11   7    0.64    0.88
  -3 -11   7    0.19    1.15
   3  11   7   -0.12    1.02
   3 -11  -7    0.42    0.73
   3  11   7    0.48    1.08
   3 -11  -7    0.66    0.86
   3 -11   7    0.87    1.14
  -3  11   7    0.08    0.97
   3  11  -7    0.52    0.57
  -3 -11  -7    1.35    1.08
   3  11  -7    0.50    0.80
  -3 -11  -7    0.97    0.94
   5 -11  -7   38.37    2.86
   5  11   7   34.76    3.97
  -5  11  -7   41.36    3.54
  -5 -11   7   35.23    4.02
  -5  11   7   41.59    3.72
  -5 -11  -7   36.55    3.82
  -5 -11  -7   38.91    3.50
   5 -11   7   41.15    3.51
   7  11   7    1.34    1.55
  -7 -11   7    0.58    1.31
  -7  11   7    1.37    1.21
  -7 -11  -7    2.09    1.36
  -9 -11   7    3.45    1.76
  -9 -11  -7    1.57    1.39
   9 -11   7    5.04    1.67
 -11 -11   7    6.92    2.35
 -11 -11  -7    6.88    2.00
  11 -11   7    5.28    2.26
 -13 -11   7    1.34    2.20
 -13 -11  -7   -0.08    1.69
  13 -11   7    1.07    2.10
   1 -11  -9    3.95    1.40
  -1 -11   9    1.79    0.82
   1  11   9    4.30    2.27
  -1 -11   9    2.79    1.50
   1  11   9    2.21    1.47
   1 -11  -9    4.21    1.21
  -1  11   9    4.60    1.52
  -1 -11  -9    5.00    1.37
   1 -11   9    2.45    1.44
  -1 -11  -9    3.65    1.41
  -1  11   9    5.00    1.93
   3 -11  -9   16.31    1.97
  -3 -11   9   14.56    2.45
   3  11   9   12.90    2.61
  -3 -11   9   13.21    2.10
  -3  11   9   14.83    2.38
  -3 -11  -9   11.54    2.01
  -3 -11  -9   16.45    2.65
   3 -11   9   14.65    2.53
  -5  11  -9   21.84    2.89
  -5 -11   9   17.00    2.91
   5  11   9   23.83    3.60
   5 -11  -9   23.20    2.34
  -5 -11  -9   20.76    2.74
   5 -11   9   23.14    2.93
  -5 -11  -9   24.69    3.43
  -7 -11   9   13.85    2.73
   7  11   9    8.65    2.60
  -7 -11  -9    6.33    1.84
  -9 -11   9   -1.43    1.57
   9 -11   9    1.01    1.25
  -9 -11  -9    2.27    1.62
 -11 -11   9    0.24    1.74
 -11 -11  -9   -0.34    1.52
  11 -11   9    0.67    1.65
  -1 -11  11    7.34    1.14
  -1 -11  11    3.46    1.83
   1 -11 -11    7.20    1.95
   1  11  11    7.59    2.27
   1 -11 -11    9.05    1.70
   1 -11  11    3.91    1.87
  -1 -11 -11    7.69    1.99
  -1 -11 -11    7.62    1.70
  -1  11  11    9.07    2.57
   3  11  11   -0.55    1.42
   3 -11 -11   -0.25    0.94
  -3 -11  11    0.94    1.58
  -3  11 -11    0.14    1.33
   3 -11  11    0.00    1.36
  -3 -11 -11    1.65    1.26
  -3 -11 -11    0.26    1.42
   5 -11 -11   47.61    3.88
  -5 -11  11   50.34    4.96
  -5  11 -11   45.24    4.53
   5  11  11   48.84    5.33
  -5 -11 -11   47.57    4.39
  -5 -11 -11   58.20    5.46
   5 -11  11   59.92    4.74
   7  11  11    3.32    2.32
  -7 -11  11    5.05    2.03
  -7 -11 -11    3.65    1.59
  -9 -11  11   18.81    3.36
  -9 -11 -11   16.76    2.91
 -11 -11  11    1.47    2.10
  11 -11  11   -0.44    1.42
 -11 -11 -11   -1.45    1.42
   1  11  13    7.61    2.45
   1 -11 -13    9.18    1.92
  -1  11 -13    5.58    2.12
  -1 -11  13    6.86    2.31
  -1 -11 -13    7.70    2.22
  -1 -11 -13    6.96    1.84
   1 -11  13    7.80    2.36
  -1  11  13    8.01    2.75
  -3  11 -13    1.17    1.76
   3 -11 -13    0.03    1.12
  -3 -11  13    3.35    1.95
   3  11  13   -0.34    1.53
  -3 -11 -13    0.69    1.31
   3 -11  13    1.93    1.82
  -5 -11  13   52.15    5.86
  -5  11 -13   52.82    5.18
   5  11  13   69.46    6.47
   5 -11 -13   61.37    4.68
   5 -11  13   60.98    5.33
  -5 -11 -13   51.56    4.98
   7  11  13    9.40    3.09
  -7 -11  13    6.77    2.65
  -7 -11 -13    7.26    2.13
  -9 -11  13    1.61    2.36
  -9 -11 -13    7.43    2.26
   1 -11 -15    1.42    1.43
   1  11  15    3.94    2.29
  -1 -11  15    0.33    1.81
  -1  11 -15    0.18    1.94
   1 -11  15    1.39    1.84
  -1  11  15    0.55    1.99
  -1 -11 -15    1.93    1.65
   1  11 -15    0.83    1.80
  -3  11 -15   11.25    2.76
  -3 -11  15    4.04    2.23
   3  11  15    4.91    2.60
   3 -11 -15    5.81    1.83
  -3 -11 -15    4.02    1.92
   3 -11  15    6.72    2.51
   5 -11 -15    5.12    1.83
  -5  11 -15    7.31    2.47
  -5 -11  15    8.30    2.72
   5  11  15    8.10    2.89
   5 -11  15    6.83    2.48
  -5 -11 -15    4.88    1.98
   7  11  15    0.38    2.29
  -7 -11  15    3.32    2.49
  -7 -11 -15    0.76    1.73
   1  11  17    0.13    2.02
  -1 -11  17   -0.38    1.95
   1 -11 -17   -0.15    1.60
  -1  11 -17    0.23    2.05
  -1  11  17   -1.39    2.33
   1  11 -17    1.81    2.22
   1 -11  17   -2.30    1.67
  -1 -11 -17    1.10    1.65
  -3 -11  17    1.30    2.15
   3  11  17    1.14    2.48
   3 -11 -17    2.31    1.93
  -3  11 -17    1.44    2.12
   3 -11  17    3.14    2.21
   3  11 -17    1.70    2.34
  -3 -11 -17    3.35    2.00
  -5 -11  17    1.98    2.39
   5 -11 -17    2.34    1.83
   5  11  17    3.66    2.75
  -5  11 -17    5.63    2.68
   5 -11  17   -0.76    2.21
  -5 -11 -17    5.22    2.19
   1 -11 -19    0.39    1.97
  -1 -11 -19    2.75    2.15
   0  12   0   19.80    2.17
   0  12   0   21.81    1.83
   0  12   0   18.31    2.21
   0 -12   0   19.31    2.09
   2  12   0    7.05    1.41
   2  12   0    6.41    1.12
  -2 -12   0    6.98    1.40
  -2  12   0    7.41    1.05
   2 -12   0    6.49    1.15
  -2  12   0    5.79    1.17
   2  12   0    9.49    1.71
  -2 -12   0    3.50    1.20
   4  12   0   33.28    2.75
   4 -12   0   33.91    2.46
  -4 -12   0   36.49    3.00
   4  12   0   32.87    3.50
  -4  12   0   30.42    2.74
   6  12   0    0.72    1.37
   6  12   0    0.45    0.86
  -6 -12   0   -0.33    0.94
   8  12   0   18.80    3.31
  -8 -12   0   19.15    2.69
 -10 -12   0   10.74    2.31
 -12 -12   0   -0.05    1.55
 -14 -12   0    1.92    2.03
  14 -12   0    2.91    2.98
   0  12   2   65.09    4.65
   0  12  -2   58.38    3.98
   0  12  -2   64.27    4.24
   0  12   2   62.50    4.23
   0 -12  -2   71.78    4.37
   0 -12   2   59.69    4.37
   0  12   2   64.83    4.74
   2 -12  -2    0.00    0.63
   2  12   2    1.02    1.02
  -2 -12   2    2.65    1.01
  -2  12  -2    1.39    0.52
   2  12   2   -0.04    0.80
   2  12   2    0.55    0.66
  -2  12  -2    0.80    0.55
  -2 -12   2    0.99    0.92
  -2 -12  -2    1.05    0.88
  -2 -12  -2    0.52    0.52
  -2 -12  -2    0.38    0.48
   2 -12   2    0.98    0.77
   2  12  -2    1.40    0.64
  -2  12   2    0.96    0.89
   2  12  -2    0.89    0.85
  -4  12  -2    9.55    1.08
   4  12   2    9.65    1.54
   4  12   2   11.05    2.20
  -4  12  -2    9.70    1.21
  -4 -12   2    6.53    1.54
   4 -12  -2    9.22    1.17
   4 -12   2    9.34    1.36
   4  12  -2    9.32    1.94
   4  12  -2    8.97    1.41
  -4  12   2    8.40    1.57
  -4 -12  -2    8.27    1.19
  -4 -12  -2    8.99    1.59
  -4 -12  -2    8.01    1.31
  -6 -12   2    0.87    1.11
   6  12   2    1.42    1.50
   6  12   2    1.04    0.86
   6  12  -2    1.54    1.53
  -6 -12  -2    1.21    1.14
   8  12   2    7.30    2.07
   8  12   2    6.01    2.35
  -8 -12   2    8.22    1.95
  -8 -12  -2   11.66    2.15
 -10 -12   2    6.46    2.01
 -10 -12  -2    8.44    2.08
 -12 -12   2    3.92    2.00
 -12 -12  -2    3.97    1.91
  12 -12   2    1.27    2.29
   0  12   4   33.11    3.14
   0 -12  -4   31.80    2.40
   0  12   4   32.81    3.32
   0 -12  -4   31.24    2.51
   0 -12  -4   31.02    2.66
  -2 -12   4    5.00    1.34
   2 -12  -4    5.43    0.95
   2  12   4    6.84    1.25
  -2 -12   4    6.40    1.50
   2  12   4    5.76    1.62
   2  12   4    7.17    1.68
   2 -12  -4    5.94    0.91
   2 -12  -4    8.24    1.22
   2 -12   4    6.30    1.36
   2  12  -4    5.98    1.00
  -2 -12  -4    8.20    1.39
  -2  12   4   11.19    1.90
  -2 -12  -4    6.82    1.37
   2  12  -4    5.75    1.19
  -2 -12  -4    6.04    1.08
  -4 -12   4   24.11    2.87
   4 -12  -4   26.44    1.91
   4 -12  -4   24.30    1.79
   4 -12  -4   25.15    2.03
   4  12   4   25.17    2.43
   4  12   4   26.05    3.24
   4  12   4   24.91    3.22
  -4  12   4   24.68    2.73
   4 -12   4   25.73    2.51
   4  12  -4   24.29    2.29
  -4 -12  -4   22.56    2.82
  -4 -12  -4   24.99    2.76
   6  12   4    4.66    1.81
   6  12   4    4.91    1.27
  -6 -12   4    2.43    1.39
  -6 -12  -4    3.54    1.32
  -6  12   4    4.49    1.64
   8  12   4    0.29    0.86
  -8 -12   4    1.21    1.44
  -8 -12  -4    2.71    1.42
 -10 -12   4    5.76    2.00
 -10 -12  -4   11.18    2.31
 -12 -12   4   14.87    2.93
 -12 -12  -4   12.23    2.55
  12 -12   4    9.68    2.83
   0 -12  -6   95.83    6.18
   0  12   6   95.13    6.97
   0  12   6   93.20    6.62
   0 -12  -6   94.35    6.05
   0 -12   6   83.91    6.27
   2  12   6   15.09    2.42
  -2 -12   6   12.40    2.09
  -2 -12   6   14.14    1.99
   2  12   6   12.78    2.35
   2 -12  -6   15.56    1.81
  -2  12   6   15.78    2.27
  -2 -12  -6   13.15    1.87
  -2 -12  -6   13.74    2.09
   2 -12   6   11.70    1.98
   4 -12  -6    1.82    0.83
  -4 -12   6    1.63    1.29
   4  12   6    1.73    1.32
   4  12   6    0.75    1.21
  -4 -12  -6    2.45    1.17
  -4  12   6    2.00    1.24
   4 -12   6    1.49    1.18
  -6 -12   6    2.12    1.43
   6  12   6    0.95    0.91
  -6  12   6    1.75    1.21
  -6 -12  -6    1.48    1.25
  -8 -12   6    0.14    1.31
  -8 -12  -6    1.61    1.38
 -10 -12   6    9.58    2.39
 -10 -12  -6    9.29    2.23
 -12 -12   6    5.42    2.26
 -12 -12  -6    5.46    2.15
  12 -12   6    5.50    2.39
   0 -12  -8   10.75    2.89
   0 -12   8   16.72    2.51
   0  12   8   11.93    2.52
   0  12   8   14.29    2.39
   0 -12  -8   11.39    1.85
  -2 -12   8    1.27    0.95
   2 -12  -8    2.52    1.06
  -2 -12   8    1.27    1.35
   2  12   8    2.47    1.61
   2  12   8    1.75    1.36
  -2 -12  -8    3.31    1.49
  -2  12   8    3.10    1.33
  -2 -12  -8    2.98    1.17
   2 -12   8   -1.37    1.17
  -4 -12   8   12.02    2.40
   4 -12  -8   16.43    1.93
   4  12   8   18.42    3.12
  -4 -12  -8   11.90    2.06
  -4  12   8   12.42    2.25
   4 -12   8   14.74    2.46
  -6 -12   8   13.71    2.65
  -6 -12  -8   13.42    2.29
  -8 -12   8    4.82    2.11
  -8 -12  -8    5.99    1.92
 -10 -12   8   -0.93    1.79
 -10 -12  -8    1.34    1.51
 -12 -12   8   -2.47    1.74
 -12 -12  -8   -1.02    1.46
  12 -12   8   -2.55    1.62
   0 -12 -10    9.15    1.76
   0 -12  10   13.44    2.51
   0  12  10    5.71    2.23
  -2 -12  10    5.60    1.99
   2  12  10   12.73    2.85
  -2 -12  10    9.96    1.62
   2 -12 -10   14.69    2.00
   2 -12  10   10.65    2.43
  -2 -12 -10   11.85    2.04
   4 -12 -10   -0.59    0.82
  -4 -12  10   -0.22    1.31
   4  12  10    2.83    1.88
  -4  12 -10    2.59    1.49
  -4 -12 -10    0.92    1.13
   4 -12  10    0.58    1.39
  -6 -12  10   -1.03    1.39
  -6 -12 -10    1.76    1.42
  -8 -12  10    4.70    2.13
  -8 -12 -10    4.95    1.83
 -10 -12  10    9.83    2.79
 -10 -12 -10    6.54    2.15
   0 -12  12   23.79    3.59
   0 -12 -12   23.91    2.94
   0  12  12   30.44    5.51
  -2 -12  12    2.13    0.96
   2 -12 -12    2.60    1.26
  -2  12 -12    1.09    1.46
   2  12  12   -0.02    1.69
  -2 -12  12    1.41    1.82
  -2 -12 -12   -0.09    1.16
   2 -12  12    3.12    1.81
   4  12  12    3.57    2.10
  -4  12 -12    2.80    1.81
   4 -12 -12    2.74    1.29
  -4 -12  12    1.65    1.95
  -4 -12 -12    1.08    1.43
   4 -12  12    1.64    1.75
  -6 -12  12    0.71    1.78
  -6 -12 -12    1.53    1.50
  -8 -12  12    1.71    1.98
  -8 -12 -12   -0.16    1.52
 -10 -12  12   10.06    2.99
 -10 -12 -12    7.58    2.38
   0 -12 -14    0.79    1.33
   0 -12  14    3.26    1.97
  -2 -12  14    2.83    2.06
   2 -12 -14    1.89    1.41
   2  12  14    1.33    2.15
  -2  12 -14    2.76    1.98
  -2 -12 -14    0.29    1.38
   2 -12  14   -0.04    1.57
  -4 -12  14    1.71    2.10
   4 -12 -14    3.17    1.58
   4  12  14    0.78    2.14
  -4  12 -14   -3.36    1.41
   4 -12  14    1.23    1.84
  -4 -12 -14   -0.55    1.38
  -6 -12  14    1.24    2.15
  -6 -12 -14    2.01    1.78
  -8 -12  14    2.37    2.47
  -8 -12 -14    1.52    1.67
   0 -12 -16    0.56    1.48
   0  12 -16    2.61    2.22
   0 -12  16    0.52    1.83
  -2  12 -16    8.47    2.72
  -2 -12  16   10.93    3.00
   2 -12 -16    8.80    2.31
  -2 -12 -16    6.76    2.29
   2 -12  16    9.52    2.75
  -4  12 -16    0.13    1.84
   4 -12 -16   -0.95    1.34
  -4 -12  16   -0.15    2.02
   4 -12  16    0.85    1.87
  -4 -12 -16    2.44    1.77
  -6 -12  16    0.73    2.25
  -6 -12 -16   -0.24    1.71
   0 -12  18    8.82    2.98
   0 -12 -18    6.90    2.35
   0  12 -18    8.87    3.09
  -2 -12  18    0.83    2.23
   2 -12 -18   -1.19    1.65
  -2  12 -18   -2.55    1.92
   2 -12  18   -0.11    1.97
   2  12 -18   -1.63    2.10
  -2 -12 -18   -0.08    1.78
  -1 -13   1   28.01    2.74
  -1  13  -1   27.38    2.66
  -1  13  -1   28.64    2.35
   1 -13  -1   37.25    2.70
   1  13   1   34.05    2.62
   1  13   1   34.23    3.13
   1  13  -1   27.40    2.79
   1 -13   1   30.75    2.69
  -1 -13  -1   37.87    2.84
  -1  13   1   34.82    2.56
  -1  13   1   30.94    2.91
   1  13  -1   28.00    2.44
  -3  13  -1    4.52    0.90
  -3 -13   1    5.12    1.41
   3  13   1    4.84    1.59
   3 -13  -1    8.84    1.27
   3  13   1    8.43    1.37
   3  13  -1    3.65    1.04
  -3  13   1    8.34    1.71
   3  13  -1    5.34    1.58
   3 -13   1    5.99    1.14
  -3 -13  -1    6.74    1.43
   5  13   1   41.31    4.23
  -5 -13   1   38.66    3.48
  -5 -13  -1   38.81    3.45
   7  13   1   21.83    3.42
  -7 -13   1   15.88    2.51
  -7 -13  -1   17.93    2.56
  -9 -13   1    1.25    1.43
  -9 -13  -1    2.45    1.53
 -11 -13   1    4.82    1.92
 -11 -13  -1    8.91    2.16
 -13 -13   1   -1.39    1.60
 -13 -13  -1   -1.26    1.64
  -1  13  -3   21.12    1.61
  -1  13  -3   21.89    1.79
  -1 -13   3   18.43    2.31
   1 -13  -3   17.92    2.04
   1  13   3   15.33    2.45
   1  13   3   16.35    2.04
   1 -13   3   20.26    2.29
  -1 -13  -3   17.59    1.58
   1  13  -3   21.24    2.11
  -1  13   3   15.28    2.36
  -1 -13  -3   17.79    1.68
  -1 -13  -3   18.48    2.19
   1  13  -3   25.24    1.88
  -3 -13   3  210.72   12.98
   3  13   3  217.83   12.74
   3  13   3  211.23   13.46
  -3  13  -3  204.74   12.09
   3 -13  -3  223.35   12.43
  -3  13  -3  211.50   12.25
   3 -13   3  218.43   12.66
   3  13  -3  207.67   12.63
  -3 -13  -3  213.09   12.82
  -3  13   3  215.89   13.08
  -3 -13  -3  227.83   12.70
   5  13   3    0.64    0.85
  -5  13  -3    0.68    0.57
   5  13   3   -0.31    1.36
  -5 -13   3    1.95    1.32
  -5 -13  -3    0.46    1.09
   7  13   3    2.32    1.85
  -7 -13   3    1.56    1.42
  -7 -13  -3    1.93    1.28
  -9 -13   3   28.66    3.64
  -9 -13  -3   38.00    4.09
 -11 -13   3    9.70    2.35
 -11 -13  -3    8.66    2.26
 -13 -13   3   45.36    5.27
 -13 -13  -3   58.73    5.29
  -1 -13   5   41.44    3.50
   1 -13  -5   41.40    3.21
   1  13   5   39.64    3.90
  -1 -13   5   38.63    3.53
   1 -13   5   39.82    3.46
  -1 -13  -5   42.35    3.35
  -1  13   5   39.99    3.74
   3  13   5   44.06    4.29
  -3 -13   5   40.55    3.77
   3 -13  -5   47.97    3.28
  -3  13   5   45.15    4.04
   3 -13   5   41.12    3.58
  -3 -13  -5   42.74    3.63
   5  13   5   78.30    6.15
   5  13   5   72.66    5.18
  -5 -13   5   69.77    5.48
  -5 -13  -5   66.48    5.22
  -5  13   5   77.59    6.17
  -7 -13   5    6.07    1.88
   7  13   5    9.76    1.82
  -7 -13  -5   11.14    2.10
  -9 -13   5   55.26    4.98
  -9 -13  -5   50.57    4.72
 -11 -13   5    0.43    1.62
 -11 -13  -5    1.31    1.68
 -13 -13   5   32.38    4.36
 -13 -13  -5   24.33    3.81
  -1 -13   7    6.21    1.39
  -1 -13   7    5.24    1.66
   1  13   7    7.85    1.97
   1 -13  -7    7.66    1.43
  -1  13   7    5.49    1.65
   1 -13   7    3.84    1.49
  -1 -13  -7    7.00    1.50
   3 -13  -7   80.97    5.39
  -3 -13   7   82.66    6.25
   3  13   7   83.23    6.51
   3 -13   7   84.02    6.02
  -3  13   7   83.30    6.15
  -3 -13  -7   81.34    5.81
  -5  13  -7   24.24    3.58
  -5 -13   7   19.38    2.87
  -5  13   7   16.24    2.69
   5 -13   7   22.14    3.00
  -5 -13  -7   19.53    2.72
  -7 -13   7   -0.28    1.40
  -7 -13  -7    0.47    1.30
  -9 -13   7    6.10    2.09
  -9 -13  -7    3.10    1.66
 -11 -13   7    1.55    1.87
 -11 -13  -7    0.65    1.62
  -1 -13   9   -0.14    1.37
   1 -13  -9   -0.04    0.90
  -1 -13   9    0.44    0.75
  -1 -13  -9    1.56    1.06
   1 -13   9   -1.01    1.26
   3 -13  -9    4.80    1.32
  -3 -13   9    4.16    1.84
   3 -13   9    6.57    1.96
  -3 -13  -9    3.72    1.45
  -5  13  -9   19.12    2.79
  -5 -13   9   19.81    3.25
  -5 -13  -9   17.49    2.69
   5 -13   9   17.92    2.76
  -7 -13   9    0.68    1.73
  -7 -13  -9    1.24    1.49
  -9 -13   9    1.29    1.91
  -9 -13  -9    0.33    1.62
 -11 -13   9    0.03    1.89
 -11 -13  -9   -0.78    1.57
   1 -13 -11   15.05    2.26
  -1 -13  11   16.63    2.93
  -1 -13  11   15.29    1.62
  -1 -13 -11   10.23    2.12
   1 -13  11   14.89    2.88
  -3  13 -11    8.13    2.13
  -3 -13  11    4.15    2.01
   3 -13 -11    2.64    1.24
   3 -13  11    3.26    1.77
  -3 -13 -11    3.34    1.52
  -5  13 -11   10.59    2.52
  -5 -13  11   13.93    2.85
  -5 -13 -11   10.98    2.30
   5 -13  11   16.49    2.79
  -7 -13  11    2.99    1.97
  -7 -13 -11    0.56    1.44
  -9 -13  11   11.84    3.26
  -9 -13 -11   18.15    3.10
   1 -13 -13    7.45    1.88
  -1 -13  13   11.96    2.80
   1 -13  13   12.53    2.88
  -1 -13 -13    9.17    2.08
  -3  13 -13   52.04    5.48
  -3 -13  13   47.11    5.47
   3 -13 -13   48.77    4.19
  -3 -13 -13   51.47    4.65
   3 -13  13   43.48    5.00
  -5  13 -13    0.19    1.78
  -5 -13  13    2.70    2.23
   5 -13  13    1.61    1.87
  -5 -13 -13    0.08    1.50
  -7 -13  13    4.76    2.57
  -7 -13 -13    4.05    1.87
  -9 -13  13   11.65    3.37
  -9 -13 -13   11.35    2.79
   1 -13 -15    1.58    1.64
  -1 -13  15    1.02    2.08
  -1  13 -15    5.73    2.32
  -1 -13 -15    2.98    1.66
   1 -13  15    0.90    1.90
  -3 -13  15    2.84    2.33
   3 -13 -15    3.57    1.63
  -3  13 -15    1.62    2.15
  -3 -13 -15    0.58    1.66
   3 -13  15    1.84    2.16
  -5  13 -15    2.35    2.12
  -5 -13  15    3.06    2.44
   5 -13  15    2.49    2.26
  -5 -13 -15    0.71    1.69
  -7 -13  15    7.16    3.02
  -7 -13 -15    3.60    2.00
   1 -13 -17    0.71    1.61
  -1  13 -17    0.50    2.27
  -1 -13  17   -0.31    2.01
  -1 -13 -17   -0.17    1.73
   1  13 -17   -0.50    2.18
   1 -13  17    1.42    2.28
  -3 -13  17    5.97    2.76
   3 -13 -17   -1.19    1.61
  -3  13 -17    2.37    2.45
  -3 -13 -17   -1.63    1.60
   3 -13  17    3.34    2.22
   0 -14   0    4.36    1.22
  -2 -14   0    6.22    1.44
   2 -14   0    4.44    1.15
  -4 -14   0   12.63    2.02
   4 -14   0   12.15    1.58
  -6 -14   0   18.62    2.58
  -8 -14   0   56.68    4.79
 -10 -14   0    1.09    1.61
 -12 -14   0    1.23    1.73
   0  14   2    3.17    1.30
   0 -14   2    2.32    1.15
   0 -14  -2    1.46    0.92
   0  14  -2    0.71    0.63
  -2  14  -2    5.18    0.89
   2 -14  -2    3.02    1.02
  -2 -14   2    5.60    1.49
   2  14   2    2.65    1.52
  -2 -14  -2    2.91    1.23
   2 -14   2    2.54    1.09
   4  14   2   61.88    5.78
  -4 -14   2   76.69    5.34
   4 -14  -2   72.21    4.59
   4 -14   2   72.23    4.79
  -4 -14  -2   65.99    5.14
   6  14   2    7.63    2.34
  -6 -14   2    9.62    2.00
  -6 -14  -2    8.00    1.87
  -8 -14   2    0.11    1.32
  -8 -14  -2   -0.36    1.16
 -10 -14   2    7.05    2.22
 -10 -14  -2    8.99    2.21
 -12 -14   2    9.31    2.63
 -12 -14  -2    4.49    2.04
   0 -14  -4    4.66    0.83
   0 -14   4    4.92    1.40
   0 -14  -4    6.27    1.32
   0  14  -4    4.81    0.86
   0  14   4    4.94    1.62
   2 -14  -4    5.42    1.28
   2  14   4    3.84    1.65
  -2 -14   4    6.52    1.60
  -2 -14  -4    5.61    1.40
   2 -14   4    6.68    1.52
  -2  14   4    7.25    1.77
   4  14   4    2.42    1.58
  -4 -14   4    3.28    1.55
   4 -14  -4   -0.17    0.74
   4 -14   4    2.89    1.34
  -4 -14  -4    0.20    1.11
  -6 -14   4    5.68    1.89
  -6 -14  -4    6.99    1.86
  -8 -14   4    5.87    1.95
  -8 -14  -4    7.32    1.95
 -10 -14   4   -0.08    1.70
 -10 -14  -4    0.48    1.54
 -12 -14   4   -0.05    1.72
 -12 -14  -4    1.48    1.86
   0 -14  -6    6.53    1.47
   0  14   6    6.73    1.88
   0 -14   6    4.68    1.54
   2  14   6   15.47    2.69
   2 -14  -6   16.47    2.06
  -2 -14   6   13.27    2.41
  -2  14   6   17.65    2.75
  -2 -14  -6   20.37    2.53
   2 -14   6   16.81    2.37
  -4 -14   6   13.24    2.38
   4 -14  -6   12.53    1.69
  -4 -14  -6    9.07    1.95
   4 -14   6   14.57    2.29
  -6 -14   6    2.83    1.64
  -6 -14  -6   -0.88    1.09
  -8 -14   6    0.50    1.47
  -8 -14  -6   -0.96    1.23
 -10 -14   6   15.56    3.05
 -10 -14  -6   14.20    2.80
 -12 -14   6    1.29    1.99
 -12 -14  -6    1.94    1.97
   0 -14   8   56.37    4.69
   0 -14  -8   53.13    4.25
   2 -14  -8   23.57    2.55
  -2 -14   8   20.07    3.01
  -2 -14  -8   24.28    2.82
  -2  14   8   24.29    4.22
   2 -14   8   20.95    3.04
   4 -14  -8   21.07    2.35
  -4 -14   8   19.07    3.06
  -4 -14  -8   21.93    2.89
   4 -14   8   21.87    3.01
  -6 -14   8    9.22    2.43
  -6 -14  -8    8.50    2.14
  -8 -14   8   10.53    2.76
  -8 -14  -8    8.83    2.21
 -10 -14   8    3.68    2.26
 -10 -14  -8    0.04    1.58
   0 -14  10    7.12    2.21
   0 -14 -10    5.08    1.50
  -2 -14  10   10.87    2.45
   2 -14 -10   10.25    1.82
   2 -14  10   11.00    2.47
  -2 -14 -10    6.51    1.74
   4 -14 -10   20.37    2.33
  -4  14 -10   17.00    2.89
  -4 -14  10   18.66    3.11
   4 -14  10   15.39    2.79
  -4 -14 -10   14.28    2.54
  -6 -14  10    0.95    1.77
  -6 -14 -10    1.00    1.46
  -8 -14  10   -1.54    1.53
  -8 -14 -10    0.92    1.68
 -10 -14  10    4.29    2.47
 -10 -14 -10    1.78    1.86
   0 -14 -12   18.49    2.69
   0 -14  12   17.47    3.29
   2 -14 -12    2.89    1.49
  -2 -14  12    6.24    2.42
  -2 -14 -12    3.61    1.57
   2 -14  12    2.97    2.09
  -4  14 -12    0.69    1.64
   4 -14 -12    0.87    1.29
  -4 -14  12   -1.08    1.67
   4 -14  12    2.57    1.91
  -4 -14 -12    1.83    1.43
  -6 -14  12    0.64    1.96
  -6 -14 -12    3.65    1.82
  -8 -14  12    2.74    2.28
  -8 -14 -12    0.82    1.70
   0 -14 -14    1.29    1.55
   0 -14  14    2.36    2.12
   2 -14 -14    5.60    1.81
  -2  14 -14    4.82    2.28
  -2 -14  14    1.01    2.09
  -2 -14 -14    3.44    1.83
   2 -14  14    2.87    2.07
  -4  14 -14   15.08    3.19
  -4 -14  14   13.12    3.25
  -4 -14 -14   16.52    2.89
   4 -14  14   18.36    3.24
  -6 -14  14    1.86    2.35
  -6 -14 -14   -1.21    1.49
   0 -14 -16    8.06    2.29
   0 -14  16   12.69    3.13
   0  14 -16   17.36    3.67
   2 -14 -16    0.73    1.63
  -2  14 -16    1.02    2.25
  -2 -14  16    3.46    2.52
  -2 -14 -16   -0.77    1.56
   2 -14  16    1.07    2.22
  -4 -14  16    3.02    2.54
  -4  14 -16    6.42    2.58
   4 -14  16    8.99    2.65
  -4 -14 -16    3.21    2.13
  -1 -15   1    7.32    1.68
   1 -15  -1   13.78    1.83
   1 -15   1    8.38    1.67
  -1 -15  -1   13.71    1.98
   3 -15  -1    6.04    1.33
  -3 -15   1    6.37    1.66
  -3 -15  -1    6.42    1.57
   3 -15   1    7.50    1.43
  -5 -15   1   13.59    2.29
  -5 -15  -1   19.40    2.64
  -7 -15   1   16.65    2.62
  -7 -15  -1   15.75    2.68
  -9 -15   1   16.81    2.89
  -9 -15  -1   11.08    2.45
 -11 -15   1    0.12    1.54
 -11 -15  -1    1.10    1.58
   1 -15  -3   26.24    2.65
  -1 -15   3   23.87    2.83
   1 -15   3   23.71    2.68
  -1 -15  -3   21.07    2.59
  -3 -15   3   -0.12    1.18
   3 -15  -3    4.45    1.16
  -3 -15  -3    5.43    1.52
   3 -15   3    1.40    1.11
  -5 -15   3    4.31    1.58
  -5 -15  -3    3.32    1.54
  -7 -15   3    3.11    1.72
  -7 -15  -3    0.69    1.37
  -9 -15   3   10.74    2.45
  -9 -15  -3    3.23    1.74
 -11 -15   3    0.61    1.72
 -11 -15  -3   -1.37    1.47
  -1 -15   5   43.72    4.00
   1  15   5   44.53    4.44
   1 -15  -5   50.54    3.65
  -1 -15  -5   45.07    3.69
   1 -15   5   37.38    3.80
   3 -15  -5   13.95    1.84
  -3 -15   5   12.84    2.28
   3  15   5   13.39    2.79
   3 -15   5   13.57    2.18
  -3 -15  -5   14.01    2.21
  -5 -15   5    4.53    1.79
  -5 -15  -5    2.09    1.36
  -7 -15   5    1.10    1.51
  -7 -15  -5    0.37    1.45
  -9 -15   5    9.67    2.58
  -9 -15  -5   14.72    2.65
 -11 -15   5   -0.83    1.79
 -11 -15  -5    0.76    1.88
   1 -15  -7    2.72    1.27
   1  15   7    1.96    1.90
  -1 -15   7    2.33    1.56
  -1  15   7    2.07    1.47
  -1 -15  -7    0.65    1.14
   1 -15   7    2.83    1.56
  -3 -15   7   -1.03    1.37
   3 -15  -7   -0.66    0.87
  -3 -15  -7    0.01    1.18
   3 -15   7   -0.14    1.35
  -5 -15   7    1.26    1.55
  -5 -15  -7    0.76    1.32
  -7 -15   7    0.05    1.58
  -7 -15  -7    0.80    1.42
  -9 -15   7    2.31    1.99
  -9 -15  -7    6.83    2.16
 -11 -15   7    0.10    1.97
 -11 -15  -7   -1.03    1.61
  -1 -15   9    2.17    1.63
   1 -15  -9    1.41    1.25
  -1 -15  -9    1.99    1.32
   1 -15   9    1.92    1.70
   3 -15  -9   -0.41    0.96
  -3 -15   9    2.29    1.68
  -3 -15  -9   -0.01    1.23
   3 -15   9   -0.67    1.42
  -5 -15   9    8.96    2.57
  -5 -15  -9    8.65    2.13
  -7 -15   9    0.64    1.83
  -7 -15  -9    1.87    1.68
  -9 -15   9    0.32    2.02
  -9 -15  -9    1.28    1.68
  -1 -15  11    4.00    2.02
   1 -15 -11    6.81    1.67
   1 -15  11    2.28    1.87
  -1 -15 -11    3.34    1.51
  -3 -15  11    1.49    1.90
   3 -15 -11    3.05    1.36
   3 -15  11    0.75    1.76
  -3 -15 -11    2.57    1.59
  -5 -15  11   -0.98    1.61
  -5 -15 -11    0.44    1.58
  -7 -15  11   -0.90    1.89
  -7 -15 -11    1.26    1.69
  -9 -15  11    2.16    2.49
  -9 -15 -11    2.07    2.07
  -1 -15  13    1.22    2.02
   1 -15 -13    1.53    1.45
  -1 -15 -13    0.51    1.39
   1 -15  13    0.13    1.93
   3 -15 -13    1.95    1.43
  -3  15 -13    2.91    2.12
  -3 -15  13    0.67    2.01
  -3 -15 -13    0.31    1.35
   3 -15  13    1.42    1.84
  -5 -15  13    2.19    2.21
  -5 -15 -13    2.49    1.79
  -7 -15  13    1.68    2.26
  -7 -15 -13    0.99    1.79
   1 -15 -15    0.32    1.51
  -1  15 -15    3.83    2.43
  -1 -15  15    1.74    2.18
  -1 -15 -15    0.82    1.72
   1 -15  15    2.19    2.15
   3 -15 -15    1.55    1.63
  -3 -15  15    1.25    2.29
  -3  15 -15    4.04    2.40
   3 -15  15    1.94    2.29
  -3 -15 -15    3.96    1.90
   0 -16   0  338.91   19.69
  -2 -16   0    5.70    1.62
   2 -16   0    6.80    1.53
  -4 -16   0   37.92    3.70
  -6 -16   0    4.48    1.66
  -8 -16   0   35.65    4.09
 -10 -16   0    0.41    1.63
   0 -16   2    5.36    1.59
   0 -16  -2    5.95    1.52
  -2 -16   2   27.12    3.15
   2 -16  -2   25.46    2.67
  -2 -16  -2   25.96    2.95
   2 -16   2   25.27    2.76
  -4 -16   2   30.67    3.49
  -4 -16  -2   30.51    3.34
  -6 -16   2    9.96    2.23
  -6 -16  -2    5.19    1.72
  -8 -16   2    2.65    1.82
  -8 -16  -2    2.70    1.71
 -10 -16   2    0.68    1.71
 -10 -16  -2    0.19    1.63
   0 -16   4    5.94    1.64
   0 -16  -4    5.90    1.53
   2 -16  -4    3.64    1.29
  -2 -16   4    3.85    1.60
  -2 -16  -4    3.67    1.39
   2 -16   4    4.67    1.61
  -4 -16   4    1.68    1.42
  -4 -16  -4    2.24    1.34
  -6 -16   4    9.69    2.25
  -6 -16  -4    7.19    2.02
  -8 -16   4   -1.52    1.48
  -8 -16  -4   -0.21    1.47
 -10 -16   4   14.87    2.92
 -10 -16  -4   10.99    2.62
   0 -16   6    0.51    1.33
   0 -16  -6    1.26    1.16
  -2 -16   6   12.91    2.52
   2 -16  -6   18.18    2.25
   2 -16   6   15.84    2.49
  -2 -16  -6   14.37    2.24
  -4 -16   6   17.40    2.84
  -4 -16  -6   11.96    2.25
  -6 -16   6   -1.32    1.30
  -6 -16  -6    0.83    1.49
  -8 -16   6    3.44    1.86
  -8 -16  -6   -0.26    1.58
 -10 -16   6    3.45    2.12
 -10 -16  -6    4.37    2.10
   0 -16  -8    9.51    1.92
   0 -16   8   10.85    2.36
  -2 -16   8    6.38    2.14
   2 -16  -8    6.85    1.64
  -2 -16  -8    8.98    2.03
   2 -16   8    5.21    1.99
  -4 -16   8   16.38    2.96
  -4 -16  -8   12.79    2.40
  -6 -16   8   35.25    4.54
  -6 -16  -8   36.42    4.03
  -8 -16   8   45.98    5.70
  -8 -16  -8   52.73    4.98
   0 -16 -10    3.59    1.49
   0 -16  10    0.24    1.60
  -2 -16  10    0.48    1.75
   2 -16 -10    1.16    1.30
   2 -16  10    2.98    1.89
  -2 -16 -10    0.45    1.36
  -4 -16  10   18.36    3.33
  -4 -16 -10   17.05    2.87
  -6 -16  10    0.02    1.83
  -6 -16 -10   -3.04    1.27
  -8 -16  10    0.40    1.86
  -8 -16 -10   -0.52    1.58
   0 -16 -12   10.98    2.20
   0 -16  12   14.59    3.14
   2 -16 -12   -0.67    1.09
  -2 -16  12   -1.24    1.82
  -2 -16 -12   -0.31    1.32
   2 -16  12    1.05    1.93
  -4 -16  12    2.46    2.14
  -4 -16 -12   -2.03    1.36
  -6 -16  12    0.62    2.20
  -6 -16 -12    1.03    1.77
   0 -16  14   -0.50    1.99
   0 -16 -14   -1.05    1.30
  -2  16 -14    2.45    2.11
  -2 -16  14    1.42    2.22
   2 -16 -14    2.90    1.60
   2 -16  14    4.89    2.40
  -2 -16 -14    3.55    1.70
  -4 -16  14    4.41    2.81
  -4 -16 -14    4.92    2.06
   1 -17  -1   16.34    2.27
  -1 -17   1   17.20    2.49
   1 -17   1   18.05    2.37
  -1 -17  -1   14.64    2.27
  -3 -17   1   20.18    2.83
  -3 -17  -1   21.20    2.88
  -5 -17   1    1.72    1.55
  -5 -17  -1   -1.15    1.29
  -7 -17   1    7.57    2.10
  -7 -17  -1    7.52    2.13
  -9 -17   1    0.12    1.76
  -9 -17  -1    1.71    1.82
  -1 -17   3    6.54    1.79
   1 -17  -3    9.80    1.77
   1 -17   3    9.12    1.92
  -1 -17  -3    7.89    1.80
  -3 -17   3    2.34    1.54
  -3 -17  -3    4.66    1.61
  -5 -17   3    0.17    1.47
  -5 -17  -3    0.10    1.20
  -7 -17   3    6.53    2.11
  -7 -17  -3    3.78    1.83
  -9 -17   3    2.96    1.93
  -9 -17  -3    2.43    1.82
   1 -17  -5   25.76    2.84
  -1 -17   5   24.32    3.22
  -1 -17  -5   23.48    2.92
   1 -17   5   22.77    3.07
  -3 -17   5   17.90    2.75
  -3 -17  -5   12.52    2.33
  -5 -17   5    6.93    2.14
  -5 -17  -5   12.31    2.30
  -7 -17   5    3.35    1.92
  -7 -17  -5    4.49    1.92
  -9 -17   5    0.50    1.80
  -9 -17  -5    1.64    1.85
   1 -17  -7    1.26    1.18
  -1 -17   7    2.52    1.74
   1 -17   7    0.20    1.47
  -1 -17  -7    0.18    1.20
  -3 -17   7   14.97    2.92
  -3 -17  -7   13.94    2.49
  -5 -17   7   -0.62    1.56
  -5 -17  -7    3.36    1.65
  -7 -17   7    6.62    2.33
  -7 -17  -7    3.14    1.87
  -9 -17   7    2.21    1.99
  -9 -17  -7    1.08    1.77
  -1 -17   9    3.35    1.99
   1 -17  -9    7.86    1.87
   1 -17   9    5.40    2.14
  -1 -17  -9    5.96    1.82
  -3 -17   9   16.43    3.12
  -3 -17  -9   21.39    2.99
  -5 -17   9    2.02    2.08
  -5 -17  -9    0.65    1.54
  -7 -17   9    6.36    2.54
  -7 -17  -9    4.00    2.02
  -1 -17  11    3.96    2.22
   1 -17 -11    5.59    1.81
  -1 -17 -11    2.93    1.69
   1 -17  11    0.74    2.05
  -3 -17  11    1.37    2.01
  -3 -17 -11    0.44    1.51
  -5 -17  11    0.92    2.00
  -5 -17 -11    1.85    1.86
  -1 -17  13   -3.41    1.87
   1 -17 -13    1.66    1.53
  -1 -17 -13   -2.09    1.21
   1 -17  13    1.32    2.09
  -3 -17  13    1.31    2.42
  -3 -17 -13    3.88    1.96
   0 -18   0    8.90    1.92
  -2 -18   0    9.52    2.08
   2 -18   0   11.88    2.05
  -4 -18   0   17.43    2.75
  -6 -18   0    8.79    2.26
  -8 -18   0    5.45    2.15
   0 -18   2    0.26    1.25
   0 -18  -2    2.47    1.31
  -2 -18   2    1.24    1.43
   2 -18  -2    1.21    1.28
  -2 -18  -2    2.57    1.56
   2 -18   2    0.74    1.23
  -4 -18   2   -1.19    1.35
  -4 -18  -2    1.02    1.44
  -6 -18   2   -0.31    1.51
  -6 -18  -2   -0.35    1.50
  -8 -18   2    2.04    1.79
  -8 -18  -2    0.69    1.72
   0 -18  -4    4.68    1.54
   0 -18   4    3.13    1.70
   2 -18  -4    1.81    1.40
  -2 -18   4    0.57    1.51
  -2 -18  -4    0.36    1.38
   2 -18   4    2.47    1.58
  -4 -18   4   12.14    2.54
  -4 -18  -4   15.72    2.61
  -6 -18   4    7.44    2.23
  -6 -18  -4    4.86    1.97
  -8 -18   4    2.17    1.94
  -8 -18  -4    5.88    2.12
   0 -18  -6    8.15    1.90
   0 -18   6    8.06    2.09
   2 -18  -6    8.21    2.62
  -2 -18   6    4.43    1.99
   2 -18   6    7.64    1.97
  -2 -18  -6    5.81    1.85
  -4 -18   6    0.94    1.70
  -4 -18  -6    0.02    1.44
  -6 -18   6    0.30    1.74
  -6 -18  -6   -0.14    1.58
  -8 -18   6    0.10    1.80
  -8 -18  -6   -0.32    1.73
   0 -18  -8   28.19    3.31
   0 -18   8   31.99    3.91
  -2 -18   8    1.38    1.80
  -2 -18  -8   -0.19    1.31
   2 -18   8   -0.67    1.61
  -4 -18   8   18.72    3.31
  -4 -18  -8   21.05    3.08
  -6 -18   8    3.78    2.53
  -6 -18  -8    7.14    2.27
   0 -18 -10    3.28    1.63
   0 -18  10    0.60    1.95
  -2 -18  10    6.79    2.51
  -2 -18 -10    0.49    1.50
   2 -18  10    1.32    2.03
  -4 -18  10    0.88    2.03
  -4 -18 -10    0.32    1.55
  -6 -18  10    2.99    2.27
  -6 -18 -10    0.97    1.76
   0 -18 -12    8.46    2.13
   0 -18  12    3.46    2.43
  -2 -18  12   -0.52    2.02
   2 -18  12   -1.41    1.88
  -2 -18 -12    0.44    1.54
  -1 -19   1   -0.08    1.39
   1 -19  -1    0.61    1.30
  -1 -19  -1   -0.05    1.30
   1 -19   1    0.76    1.37
  -3 -19   1    1.50    1.57
  -3 -19  -1    0.73    1.49
  -5 -19   1    1.31    1.70
  -5 -19  -1    4.00    1.80
  -7 -19   1    3.59    1.99
  -7 -19  -1    2.03    1.95
  -1 -19   3    0.66    1.51
   1 -19  -3    1.68    1.45
  -1 -19  -3    0.59    1.35
   1 -19   3    2.27    1.58
  -3 -19   3    2.38    1.67
  -3 -19  -3    3.12    1.69
  -5 -19   3   23.26    3.41
  -5 -19  -3   14.72    2.76
  -7 -19   3    1.46    1.98
  -7 -19  -3    3.63    2.04
  -1 -19   5    0.80    1.65
   1 -19  -5    0.98    1.36
  -1 -19  -5    0.32    1.44
   1 -19   5    2.10    1.71
  -3 -19   5    3.97    2.00
  -3 -19  -5    6.23    2.08
  -5 -19   5   15.32    3.04
  -5 -19  -5   17.43    2.97
  -7 -19   5    1.52    2.01
  -7 -19  -5    0.66    1.73
   1 -19  -7    1.08    1.45
  -1 -19   7   -3.18    1.43
   1 -19   7    2.27    1.81
  -1 -19  -7    0.58    1.46
  -3 -19   7    2.83    2.11
  -3 -19  -7   -1.02    1.49
  -5 -19   7    1.91    2.04
  -5 -19  -7    1.35    1.69
   1 -19  -9    0.23    1.34
  -1 -19   9    2.72    1.95
   1 -19   9    1.28    1.88
  -1 -19  -9    0.30    1.41
  -3 -19   9    1.91    2.05
  -3 -19  -9    3.23    1.82
  -5 -19   9    1.11    2.14
  -5 -19  -9    0.92    1.61
   1 -19 -11    6.73    2.27
  -1 -19  11    7.19    2.71
  -1 -19 -11    3.87    1.93
   1 -19  11    3.11    2.42
   0 -20   0   23.82    3.21
  -2 -20   0   -0.05    1.58
  -4 -20   0   10.46    2.49
  -6 -20   0    2.14    1.92
   0 -20  -2    1.47    1.54
   0 -20   2    1.23    1.58
  -2 -20   2    6.27    2.17
  -2 -20  -2    4.69    1.91
  -4 -20   2   -0.34    1.56
  -4 -20  -2    1.15    1.60
  -6 -20   2    5.90    2.26
  -6 -20  -2    0.79    1.79
   0 -20  -4    0.55    1.41
   0 -20   4    2.93    1.78
  -2 -20   4    7.08    2.15
  -2 -20  -4    8.36    2.14
  -4 -20   4   24.77    3.52
  -4 -20  -4   18.38    3.09
  -6 -20   4    0.78    2.00
  -6 -20  -4   -0.24    1.65
   0 -20   6    1.83    1.80
   0 -20  -6    1.73    1.68
  -2 -20   6    0.59    1.95
  -2 -20  -6    2.14    1.69
  -4 -20   6    5.69    2.24
  -4 -20  -6    0.60    1.82
   0 -20  -8   35.67    3.92
   0 -20   8   32.55    4.27
  -2 -20   8    4.30    2.15
  -2 -20  -8    3.67    1.90
  -4 -20   8    3.12    2.31
  -4 -20  -8    0.60    1.80
  -1 -21   1    1.72    1.75
  -1 -21  -1    1.87    1.77
  -3 -21   1    1.07    1.86
  -3 -21  -1    4.10    2.04
  -5 -21   1    7.37    2.43
  -5 -21  -1    7.17    2.39
  -1 -21   3   24.35    3.50
  -1 -21  -3   25.83    3.44
  -3 -21   3    0.98    1.82
  -3 -21  -3    0.33    1.60
  -5 -21   3   17.10    3.05
  -5 -21  -3   12.16    2.77
  -1 -21   5    1.60    2.08
  -1 -21  -5    5.00    1.90
  -3 -21   5    5.30    2.36
  -3 -21  -5    8.96    2.27
  -1 -21   7    3.29    2.13
  -1 -21  -7    1.71    1.89
  -2 -22   0    0.13    1.81
  -2 -22   2    0.68    1.82
  -2 -22  -2    1.62    1.76
   0   0   0    0.00    0.00
;
_shelx_hkl_checksum   47990
